# Supplementary material for: Identification of water use efficiency related genes in ‘Garnem’ almond-peach rootstock using time-course transcriptome analysis
Source: PLoS One. 2018 Oct 11;13(10):e0205493. doi: 10.1371/journal.pone.0205493 (PMC6181374; doi:10.1371/journal.pone.0205493)
Supplement: S2 Table — (XLSX) [file pone.0205493.s004.xlsx]

## Sheet: S2 Table
S2 Table. Summary of reads from RNA-seq analysis in each generated library and number of genes mapped back to the master transcriptome assembly.
Library ID	Condition	Biological replicate	Number of raw reads	mean_Q	Number of reads after trimmed	Percentage trimmed (%)	Contig genes mapped	Contig genes mapped percentage (%)	Average lenght of contigs
131902	0h Control	1	42379234	36.28	40841953	96.37	117356	79.43	534
131903		2	34909042	36.17	33548752	96.1
131904	2h Control	1	39490574	36.27	38061652	96.38	140041	94.7875	527
131905		2	48780078	36.26	46967646	96.28
131906	2h Stress	1	44241088	36.21	42613791	96.32	121596	82.3029	537
131907		2	44777684	36.14	43044853	96.13
131908	24h Control	1	40252320	36.29	38784882	96.35	131251	88.838	514
131909		2	38424802	36.25	37020672	96.35
131910	24h Stress	1	43514954	36.29	41948499	96.4	138682	93.8677	500
131911		2	38673426	36.24	37215660	96.23
Total			415443202		400048360
