# Supplementary material for: Identification of water use efficiency related genes in ‘Garnem’ almond-peach rootstock using time-course transcriptome analysis
Source: PLoS One. 2018 Oct 11;13(10):e0205493. doi: 10.1371/journal.pone.0205493 (PMC6181374; doi:10.1371/journal.pone.0205493)
Supplement: S3 Table — (RPKM: Reads Per Kilobase per Million; FC: Fold of change). (XLSX) [file pone.0205493.s005.xlsx]

## Sheet: S3 Table
S3 Table. List of total Differentially Expressed Contigs (DECs) involved in PEG-treated experiment. (RPKM: Reads Per Kilobase per Million; FC: Fold of change).
						FILE 1- 2HS vs. 24HS				FILE 2- 2HC vs. 2HSN				FILE3- 24HC vs. 24HSN				FILE4- 2HS vs. 24HSN
	RPKM values					FC		contigs 5x differenced		FC		contigs 5x differenced		FC		contigs 5x differenced		FC		contigs 5x differenced
Contig Name	0 Hour Control RPKM	2 Hour Control RPKM	2 Hour Stressed RPKM	24 Hour Control RPKM	24 Hour Stressed RPKM	Log10 (2HrStressed/24HrStressed)	Log10 (24HrStressed/2HrStressed)	2 Hour Stressed 5x Contigs	24 Hour Stessed 5x Contigs	Log10 (2HrContN/ 2HrStressN)	Log10 (2HrStressN/ 2HrContN)	2 Hour Control 5x Contigs	2 Hour Stessed 5x Contigs	Log10 (24HrContN/ 24HrStressN)	Log10 (24HrStressN/ 24HrContN)	24 Hour Control 5x Contigs	24 Hour Stessed 5x Contigs	Log10 (2Hr StressN/ 24HrStressN)	Log10 (24HrStressN/ 2HrStressN)	2 Hour Stressed 5x Contigs	24 Hour Stessed 5x Contigs
131902_CGATGT_L008_R1_paired_trimmed_paired_merged_contig_56088	14.8801	11.9338	14.684	12.475	12.2516	-0.0450565	0.0450565	0	0	-0.436856	0.436856	0	0	-0.0385819	0.0385819	0	0	-1.2752	1.2752	0	1
131902_CGATGT_L008_R1_paired_trimmed_paired_merged_contig_94007	4.80781	13.5492	9.91915	12.7142	9.74494	-0.141626	0.141626	0	0	0.183632	-0.183632	0	0	0.204506	-0.204506	0	0	0.0969263	-0.0969263	0	0
131902_CGATGT_L008_R1_paired_trimmed_paired_merged_contig_84042	7.34692	13.5492	6.08372	11.8726	0	-0.241035	0.241035	0	0	-0.959738	0.959738	0	1	0.210424	-0.210424	0	0	-0.764632	0.764632	0	1
131902_CGATGT_L008_R1_paired_trimmed_paired_merged_contig_51190	15.9497	13.0545	14.9893	13.2213	14.2414	-0.116389	0.116389	0	0	-0.887593	0.887593	0	1	0.203352	-0.203352	0	0	-0.487047	0.487047	0	0
131902_CGATGT_L008_R1_paired_trimmed_paired_merged_contig_46558	15.9497	12.3783	15.2996	13.523	13.7151	-0.105563	0.105563	0	0	-0.709207	0.709207	0	1	0.03581	-0.03581	0	0	-0.722123	0.722123	0	1
131902_CGATGT_L008_R1_paired_trimmed_paired_merged_contig_59175	15.5087	13.3307	11.0693	6.07602	10.273	0.0807734	-0.0807734	0	0	-0.17772	0.17772	0	0	0.255664	-0.255664	0	0	-0.140126	0.140126	0	0
131902_CGATGT_L008_R1_paired_trimmed_paired_merged_contig_40723	15.9497	13.5492	15.2996	13.523	14.8123	-0.132802	0.132802	0	0	-0.536669	0.536669	0	0	0.329093	-0.329093	0	0	-0.572047	0.572047	0	0
131902_CGATGT_L008_R1_paired_trimmed_paired_merged_contig_103403	9.43505	12.1657	7.48821	13.523	12.048	0.0887496	-0.0887496	0	0	-0.353	0.353	0	0	0.194372	-0.194372	0	0	-0.0950081	0.0950081	0	0
131902_CGATGT_L008_R1_paired_trimmed_paired_merged_contig_83740	15.9497	13.5492	15.2996	13.523	14.8123	-0.132802	0.132802	0	0	-0.536669	0.536669	0	0	0.329093	-0.329093	0	0	-0.572047	0.572047	0	0
131902_CGATGT_L008_R1_paired_trimmed_paired_merged_contig_98788	15.4094	13.5832	13.188	13.1497	11.3555	-1.00919	1.00919	0	1	0.269324	-0.269324	0	0	-0.253833	0.253833	0	0	-0.356008	0.356008	0	0
131902_CGATGT_L008_R1_paired_trimmed_paired_merged_contig_95040	15.7895	13.3586	15.1029	13.0502	14.7468	-0.321954	0.321954	0	0	-0.5756	0.5756	0	0	0.419502	-0.419502	0	0	-0.52995	0.52995	0	0
131902_CGATGT_L008_R1_paired_trimmed_paired_merged_contig_120089	4.56352	6.1029	13.436	9.922	4.69965	-0.0472332	0.0472332	0	0	-0.795646	0.795646	0	1	1.59508	-1.59508	1	0	-1.51199	1.51199	0	1
131902_CGATGT_L008_R1_paired_trimmed_paired_merged_contig_95040	0	13.5794	6.54239	9.75827	0	-0.181534	0.181534	0	0	0.300315	-0.300315	0	0	-0.989373	0.989373	0	1	-0.815736	0.815736	0	1
131902_CGATGT_L008_R1_paired_trimmed_paired_merged_contig_143349	0	0	0	0	14.8123	1.13107	-1.13107	1	0	#NUM!	#NUM!	#NUM!	#NUM!	1.17062	-1.17062	1	0	1.13107	-1.13107	1	0
131902_CGATGT_L008_R1_paired_trimmed_paired_merged_contig_40066	13.2914	13.0558	15.2996	13.523	13.0282	0.11411	-0.11411	0	0	1.13726	-1.13726	1	0	0.0556675	-0.0556675	0	0	-0.157537	0.157537	0	0
131902_CGATGT_L008_R1_paired_trimmed_paired_merged_contig_17509	14.2292	11.5614	13.5172	13.5376	12.8469	0.199986	-0.199986	0	0	-0.740281	0.740281	0	1	-0.300765	0.300765	0	0	-0.545542	0.545542	0	0
131902_CGATGT_L008_R1_paired_trimmed_paired_merged_contig_5178	15.9497	13.5492	15.2996	13.523	14.8123	-0.132802	0.132802	0	0	-0.536669	0.536669	0	0	0.329093	-0.329093	0	0	-0.572047	0.572047	0	0
131902_CGATGT_L008_R1_paired_trimmed_paired_merged_contig_121008	0	4.53231	14.33	5.99965	9.90964	0.597469	-0.597469	0	0	-0.516754	0.516754	0	0	-0.217932	0.217932	0	0	0.199736	-0.199736	0	0
131902_CGATGT_L008_R1_paired_trimmed_paired_merged_contig_2327	15.7363	13.3521	15.0548	13.1296	14.558	-0.193538	0.193538	0	0	-0.566657	0.566657	0	0	0.344859	-0.344859	0	0	-0.554914	0.554914	0	0
131902_CGATGT_L008_R1_paired_trimmed_paired_merged_contig_38854	14.6206	13.5492	10.6432	13.523	14.8123	0.352946	-0.352946	0	0	-0.428775	0.428775	0	0	-0.757771	0.757771	0	1	0.559166	-0.559166	0	0
131902_CGATGT_L008_R1_paired_trimmed_paired_merged_contig_98854	14.9752	8.83044	15.2996	11.8981	8.56761	-0.0939683	0.0939683	0	0	-0.577181	0.577181	0	0	-0.318547	0.318547	0	0	1.34337	-1.34337	1	0
131902_CGATGT_L008_R1_paired_trimmed_paired_merged_contig_53271	8.59968	12.4298	12.7388	10.8454	10.5395	0.863544	-0.863544	1	0	-0.119497	0.119497	0	0	0.0635871	-0.0635871	0	0	0.607256	-0.607256	0	0
131902_CGATGT_L008_R1_paired_trimmed_paired_merged_contig_120849	9.44823	10.7678	14.0882	0	0	-0.52119	0.52119	0	0	-0.630594	0.630594	0	0	0	0	0	0	0.308831	-0.308831	0	0
131902_CGATGT_L008_R1_paired_trimmed_paired_merged_contig_95523	7.00797	13.5352	12.9532	13.2287	6.99939	-1.14356	1.14356	0	1	-0.0167303	0.0167303	0	0	-2.86055	2.86055	0	1	-0.983313	0.983313	0	1
131902_CGATGT_L008_R1_paired_trimmed_paired_merged_contig_5092	14.1912	13.5145	13.7305	12.1361	14.7743	0.0438131	-0.0438131	0	0	0.0406286	-0.0406286	0	0	-0.547056	0.547056	0	0	-0.183407	0.183407	0	0
131902_CGATGT_L008_R1_paired_trimmed_paired_merged_contig_99772	12.9733	8.6143	13.4881	5.90001	11.705	0.0621817	-0.0621817	0	0	-0.421297	0.421297	0	0	0.746394	-0.746394	1	0	0.647619	-0.647619	0	0
131902_CGATGT_L008_R1_paired_trimmed_paired_merged_contig_6208	15.9497	13.5492	15.2996	13.523	14.8123	-0.132802	0.132802	0	0	-0.536669	0.536669	0	0	0.329093	-0.329093	0	0	-0.572047	0.572047	0	0
131902_CGATGT_L008_R1_paired_trimmed_paired_merged_contig_128231	0	0	0	10.2136	14.8123	0.368413	-0.368413	0	0	#NUM!	#NUM!	#NUM!	#NUM!	-0.161444	0.161444	0	0	1.13107	-1.13107	1	0
131902_CGATGT_L008_R1_paired_trimmed_paired_merged_contig_9741	15.9497	13.5492	15.2996	13.523	14.8123	-0.132802	0.132802	0	0	-0.536669	0.536669	0	0	0.329093	-0.329093	0	0	-0.572047	0.572047	0	0
131902_CGATGT_L008_R1_paired_trimmed_paired_merged_contig_123556	12.4368	12.5888	15.0285	13.7284	11.8873	0.234312	-0.234312	0	0	-1.39392	1.39392	0	1	-0.37126	0.37126	0	0	-0.213814	0.213814	0	0
131902_CGATGT_L008_R1_paired_trimmed_paired_merged_contig_108601	12.6978	13.5492	3.71351	13.523	14.8123	0.88246	-0.88246	1	0	0.986124	-0.986124	1	0	-0.408649	0.408649	0	0	-1.03694	1.03694	0	1
131902_CGATGT_L008_R1_paired_trimmed_paired_merged_contig_10112	15.9497	13.5492	15.2996	13.523	14.8123	-0.132802	0.132802	0	0	-0.536669	0.536669	0	0	0.329093	-0.329093	0	0	-0.572047	0.572047	0	0
131902_CGATGT_L008_R1_paired_trimmed_paired_merged_contig_9543	15.9797	13.562	15.2996	13.4849	14.8123	-0.143942	0.143942	0	0	-0.557967	0.557967	0	0	0.329816	-0.329816	0	0	-0.557786	0.557786	0	0
131902_CGATGT_L008_R1_paired_trimmed_paired_merged_contig_1619	15.9497	13.5492	15.2996	13.523	14.8123	-0.132802	0.132802	0	0	-0.536669	0.536669	0	0	0.329093	-0.329093	0	0	-0.572047	0.572047	0	0
131902_CGATGT_L008_R1_paired_trimmed_paired_merged_contig_91394	6.99771	9.5862	0	13.523	0	-0.188976	0.188976	0	0	0.411185	-0.411185	0	0	0.0303541	-0.0303541	0	0	0	0	0	0
131902_CGATGT_L008_R1_paired_trimmed_paired_merged_contig_135258	0	12.476	0	9.97491	14.8123	-0.681583	0.681583	0	0	-1.09608	1.09608	0	1	-0.171714	0.171714	0	0	1.13107	-1.13107	1	0
131902_CGATGT_L008_R1_paired_trimmed_paired_merged_contig_139762	8.33043	7.50816	8.7705	6.58925	11.7932	-0.448964	0.448964	0	0	0.15494	-0.15494	0	0	0.298582	-0.298582	0	0	-0.743215	0.743215	0	1
131902_CGATGT_L008_R1_paired_trimmed_paired_merged_contig_63503	0	6.90053	0	3.30116	14.8123	0.157066	-0.157066	0	0	-0.838882	0.838882	0	1	-0.651956	0.651956	0	0	1.13107	-1.13107	1	0
131902_CGATGT_L008_R1_paired_trimmed_paired_merged_contig_150670	0	0	0	0	14.8123	1.13107	-1.13107	1	0	#NUM!	#NUM!	#NUM!	#NUM!	1.17062	-1.17062	1	0	1.13107	-1.13107	1	0
131902_CGATGT_L008_R1_paired_trimmed_paired_merged_contig_83390	12.7424	12.9601	0	8.63563	0	0.136766	-0.136766	0	0	1.74674	-1.74674	1	0	-0.491747	0.491747	0	0	0	0	0	0
131902_CGATGT_L008_R1_paired_trimmed_paired_merged_contig_80132	0	0	15.2377	12.9208	13.523	-0.926028	0.926028	0	1	1.19975	-1.19975	1	0	-0.0197832	0.0197832	0	0	0.0913961	-0.0913961	0	0
131902_CGATGT_L008_R1_paired_trimmed_paired_merged_contig_128449	0	11.639	0	4.96583	14.8123	-0.158302	0.158302	0	0	-1.06592	1.06592	0	1	-0.47463	0.47463	0	0	1.13107	-1.13107	1	0
131902_CGATGT_L008_R1_paired_trimmed_paired_merged_contig_115009	12.3692	13.5492	8.69062	13.523	5.08858	-0.320667	0.320667	0	0	0.368829	-0.368829	0	0	0.800019	-0.800019	1	0	-0.322137	0.322137	0	0
131902_CGATGT_L008_R1_paired_trimmed_paired_merged_contig_122234	0	5.58447	0	0	14.8123	0.384092	-0.384092	0	0	-0.746982	0.746982	0	1	1.17062	-1.17062	1	0	1.13107	-1.13107	1	0
131902_CGATGT_L008_R1_paired_trimmed_paired_merged_contig_37853	15.9497	13.5492	15.2996	13.523	14.8123	-0.132802	0.132802	0	0	-0.536669	0.536669	0	0	0.329093	-0.329093	0	0	-0.572047	0.572047	0	0
131902_CGATGT_L008_R1_paired_trimmed_paired_merged_contig_131620	6.62064	0	14.5491	6.42982	14.8123	0.351248	-0.351248	0	0	0.124165	-0.124165	0	0	1.63273	-1.63273	1	0	0.0601895	-0.0601895	0	0
131902_CGATGT_L008_R1_paired_trimmed_paired_merged_contig_17756	15.9497	13.5492	15.2996	13.523	14.8123	-0.132802	0.132802	0	0	-0.536669	0.536669	0	0	0.329093	-0.329093	0	0	-0.572047	0.572047	0	0
131902_CGATGT_L008_R1_paired_trimmed_paired_merged_contig_130504	0	0	0	0	14.9018	1.13369	-1.13369	1	0	#NUM!	#NUM!	#NUM!	#NUM!	1.17324	-1.17324	1	0	1.13369	-1.13369	1	0
131902_CGATGT_L008_R1_paired_trimmed_paired_merged_contig_113300	0	0	15.2996	0	0	-1.18468	1.18468	0	1	1.20151	-1.20151	1	0	#NUM!	#NUM!	#NUM!	#NUM!	-1.18468	1.18468	0	1
131902_CGATGT_L008_R1_paired_trimmed_paired_merged_contig_103577	16.0059	12.3088	15.4074	10.1423	12.8304	0.709855	-0.709855	1	0	-0.689279	0.689279	0	0	0.266351	-0.266351	0	0	-0.855624	0.855624	0	1
131902_CGATGT_L008_R1_paired_trimmed_paired_merged_contig_84713	0	13.5492	8.68126	4.17846	0	0.0267805	-0.0267805	0	0	0.176502	-0.176502	0	0	-0.621017	0.621017	0	0	-0.938583	0.938583	0	1
131902_CGATGT_L008_R1_paired_trimmed_paired_merged_contig_49687	15.2204	13.4399	13.9415	13.0865	13.9357	0.506816	-0.506816	0	0	1.97722	-1.97722	1	0	0.220383	-0.220383	0	0	-0.290707	0.290707	0	0
131902_CGATGT_L008_R1_paired_trimmed_paired_merged_contig_125925	13.1506	0	6.78859	11.5528	9.17186	-0.200266	0.200266	0	0	0.380086	-0.380086	0	0	-0.396218	0.396218	0	0	0.124433	-0.124433	0	0
131902_CGATGT_L008_R1_paired_trimmed_paired_merged_contig_129214	0	13.5492	0	10.0569	14.8986	-0.719277	0.719277	0	1	-1.13191	1.13191	0	1	-0.17068	0.17068	0	0	1.1336	-1.1336	1	0
131902_CGATGT_L008_R1_paired_trimmed_paired_merged_contig_35779	15.9497	12.9956	15.2996	13.1547	13.4867	-0.0410802	0.0410802	0	0	-0.626787	0.626787	0	0	0.0549153	-0.0549153	0	0	-0.747766	0.747766	0	1
131902_CGATGT_L008_R1_paired_trimmed_paired_merged_contig_86323	12.2827	11.1902	14.8557	12.7986	7.17471	0.309105	-0.309105	0	0	0.533543	-0.533543	0	0	0.995718	-0.995718	1	0	0.34791	-0.34791	0	0
131902_CGATGT_L008_R1_paired_trimmed_paired_merged_contig_39040	15.9497	13.5492	15.2996	13.523	14.8123	-0.132802	0.132802	0	0	-0.536669	0.536669	0	0	0.329093	-0.329093	0	0	-0.572047	0.572047	0	0
131902_CGATGT_L008_R1_paired_trimmed_paired_merged_contig_122567	12.4396	7.58546	7.32493	10.7558	14.8123	0.825134	-0.825134	1	0	0.0581741	-0.0581741	0	0	0.148962	-0.148962	0	0	-0.673998	0.673998	0	0
131902_CGATGT_L008_R1_paired_trimmed_paired_merged_contig_15107	15.9497	13.5492	15.2996	13.523	14.8123	-0.132802	0.132802	0	0	-0.536669	0.536669	0	0	0.329093	-0.329093	0	0	-0.572047	0.572047	0	0
131902_CGATGT_L008_R1_paired_trimmed_paired_merged_contig_125105	14.4387	6.1328	9.07242	11.9572	0	0.648887	-0.648887	0	0	0.282398	-0.282398	0	0	-0.764814	0.764814	0	1	-0.429855	0.429855	0	0
131902_CGATGT_L008_R1_paired_trimmed_paired_merged_contig_67294	11.4939	8.55966	6.07129	9.18707	13.4486	-0.0505237	0.0505237	0	0	-0.199687	0.199687	0	0	-0.071942	0.071942	0	0	-0.83983	0.83983	0	1
131902_CGATGT_L008_R1_paired_trimmed_paired_merged_contig_17490	15.9497	13.5492	15.2996	13.523	14.8123	-0.132802	0.132802	0	0	-0.536669	0.536669	0	0	0.329093	-0.329093	0	0	-0.572047	0.572047	0	0
131902_CGATGT_L008_R1_paired_trimmed_paired_merged_contig_146932	0	11.1554	0	0	14.8123	0.0835906	-0.0835906	0	0	-1.04748	1.04748	0	1	1.17062	-1.17062	1	0	1.13107	-1.13107	1	0
131902_CGATGT_L008_R1_paired_trimmed_paired_merged_contig_54386	15.9976	13.5492	15.3915	13.6042	14.8123	-0.126043	0.126043	0	0	-0.515273	0.515273	0	0	0.305174	-0.305174	0	0	-0.610967	0.610967	0	0
131902_CGATGT_L008_R1_paired_trimmed_paired_merged_contig_35707	15.4336	13.308	15.2996	13.523	14.0693	-0.00526358	0.00526358	0	0	-0.252003	0.252003	0	0	0.146254	-0.146254	0	0	-1.28629	1.28629	0	1
131902_CGATGT_L008_R1_paired_trimmed_paired_merged_contig_49187	15.9497	13.5492	15.2996	13.523	14.8123	-0.132802	0.132802	0	0	-0.536669	0.536669	0	0	0.329093	-0.329093	0	0	-0.572047	0.572047	0	0
131902_CGATGT_L008_R1_paired_trimmed_paired_merged_contig_149346	8.66736	7.24902	4.32847	10.076	6.0162	-0.278365	0.278365	0	0	-0.423865	0.423865	0	0	0.274642	-0.274642	0	0	0.13566	-0.13566	0	0
131902_CGATGT_L008_R1_paired_trimmed_paired_merged_contig_144457	15.9497	0	0	8.48263	6.93485	-0.471309	-0.471309	0	0	0.0207243	-0.0207243	0	0	-0.0818077	0.0818077	0	0	0.219646	-0.219646	0	0
131902_CGATGT_L008_R1_paired_trimmed_paired_merged_contig_99833	5.43432	10.7332	5.57773	11.5879	7.62064	-0.0462901	0.0462901	0	0	0.933887	-0.933887	1	0	0.449413	-0.449413	0	0	-1.02614	1.02614	0	1
131902_CGATGT_L008_R1_paired_trimmed_paired_merged_contig_74464	15.9497	13.5492	15.2996	13.523	14.8123	-0.132802	0.132802	0	0	-0.536669	0.536669	0	0	0.329093	-0.329093	0	0	-0.572047	0.572047	0	0
131902_CGATGT_L008_R1_paired_trimmed_paired_merged_contig_45885	15.9497	13.5492	15.2996	11.8553	14.8123	0.512815	-0.512815	0	0	-0.536669	0.536669	0	0	0.556269	-0.556269	0	0	-0.572047	0.572047	0	0
131902_CGATGT_L008_R1_paired_trimmed_paired_merged_contig_60852	15.9497	13.5492	15.2996	13.523	13.4259	0.16424	-0.16424	0	0	-0.536669	0.536669	0	0	-0.0170384	0.0170384	0	0	-0.75434	0.75434	0	1
131902_CGATGT_L008_R1_paired_trimmed_paired_merged_contig_53456	15.9012	13.4461	13.786	13.2143	14.7898	0.456183	-0.456183	0	0	0.471235	-0.471235	0	0	0.383372	-0.383372	0	0	-0.0546318	0.0546318	0	0
131902_CGATGT_L008_R1_paired_trimmed_paired_merged_contig_99965	14.4944	8.17494	14.4164	3.62629	11.7505	-0.0343855	0.0343855	0	0	-0.733573	0.733573	0	1	0.597798	-0.597798	0	0	-1.68425	1.68425	0	1
131902_CGATGT_L008_R1_paired_trimmed_paired_merged_contig_98164	4.45907	13.3161	10.6275	13.3776	11.7224	-0.167173	0.167173	0	0	0.115028	-0.115028	0	0	0.0891569	-0.0891569	0	0	-0.00522062	0.00522062	0	0
131902_CGATGT_L008_R1_paired_trimmed_paired_merged_contig_146936	0	9.12224	0	0	14.7756	0.169896	-0.169896	0	0	-0.960101	0.960101	0	1	1.16955	-1.16955	1	0	1.13	-1.13	1	0
131902_CGATGT_L008_R1_paired_trimmed_paired_merged_contig_58441	9.62092	0	10.1816	13.2824	8.51312	-0.176804	0.176804	0	0	-0.833599	0.833599	0	1	-0.519194	0.519194	0	0	0.518163	-0.518163	0	0
131902_CGATGT_L008_R1_paired_trimmed_paired_merged_contig_15241	16.0031	13.5946	15.3509	13.5683	14.8495	-0.129019	0.129019	0	0	-0.536669	0.536669	0	0	0.324401	-0.324401	0	0	-0.574061	0.574061	0	0
131902_CGATGT_L008_R1_paired_trimmed_paired_merged_contig_126600	0	8.02622	0	7.85208	14.8123	-0.21234	0.21234	0	0	-0.904511	0.904511	0	1	-0.275638	0.275638	0	0	1.13107	-1.13107	1	0
131902_CGATGT_L008_R1_paired_trimmed_paired_merged_contig_143764	0	8.21717	0	0	14.8123	0.216351	-0.216351	0	0	-0.914723	0.914723	0	1	1.17062	-1.17062	1	0	1.13107	-1.13107	1	0
131902_CGATGT_L008_R1_paired_trimmed_paired_merged_contig_133858	0	9.44339	0	9.71785	14.8123	-0.515933	0.515933	0	0	-0.975128	0.975128	0	1	-0.183053	0.183053	0	0	1.13107	-1.13107	1	0
131902_CGATGT_L008_R1_paired_trimmed_paired_merged_contig_128176	6.28528	9.93226	8.42777	10.7153	0	-0.892164	0.892164	0	1	0.11971	-0.11971	0	0	0.15192	-0.15192	0	0	0.467404	-0.467404	0	0
131902_CGATGT_L008_R1_paired_trimmed_paired_merged_contig_24922	15.9497	13.5492	15.2996	13.523	14.8123	-0.132802	0.132802	0	0	-0.536669	0.536669	0	0	0.329093	-0.329093	0	0	-0.572047	0.572047	0	0
131902_CGATGT_L008_R1_paired_trimmed_paired_merged_contig_95368	14.6509	12.3134	10.3659	8.89789	10.2769	0.728653	-0.728653	1	0	-0.135422	0.135422	0	0	0.119021	-0.119021	0	0	-0.0897326	0.0897326	0	0
131902_CGATGT_L008_R1_paired_trimmed_paired_merged_contig_63470	15.5831	9.70767	14.5962	13.2122	13.7908	-0.414702	0.414702	0	0	-1.26935	1.26935	0	1	0.121504	-0.121504	0	0	-0.481805	0.481805	0	0
131902_CGATGT_L008_R1_paired_trimmed_paired_merged_contig_29771	15.9497	11.8028	13.2783	13.523	14.8123	-0.0585991	0.0585991	0	0	0.470501	-0.470501	0	0	0.329093	-0.329093	0	0	0.0417241	-0.0417241	0	0
131902_CGATGT_L008_R1_paired_trimmed_paired_merged_contig_77788	15.9497	13.5492	15.2996	13.523	14.8123	-0.132802	0.132802	0	0	-0.536669	0.536669	0	0	0.329093	-0.329093	0	0	-0.572047	0.572047	0	0
131902_CGATGT_L008_R1_paired_trimmed_paired_merged_contig_32348	14.1102	12.2152	13.363	11.8493	12.8748	0.0282242	-0.0282242	0	0	-0.635897	0.635897	0	0	0.262479	-0.262479	0	0	-0.498714	0.498714	0	0
131902_CGATGT_L008_R1_paired_trimmed_paired_merged_contig_27773	15.9497	13.5492	15.2996	13.523	14.8123	-0.132802	0.132802	0	0	-0.536669	0.536669	0	0	0.329093	-0.329093	0	0	-0.572047	0.572047	0	0
131902_CGATGT_L008_R1_paired_trimmed_paired_merged_contig_50090	15.9497	13.5492	15.2996	13.523	14.8546	-0.146016	0.146016	0	0	-0.536669	0.536669	0	0	0.34556	-0.34556	0	0	-0.565077	0.565077	0	0
131902_CGATGT_L008_R1_paired_trimmed_paired_merged_contig_30379	15.9497	13.5492	15.2996	13.523	14.8123	-0.132802	0.132802	0	0	-0.536669	0.536669	0	0	0.329093	-0.329093	0	0	-0.572047	0.572047	0	0
131902_CGATGT_L008_R1_paired_trimmed_paired_merged_contig_37428	15.9497	13.5492	15.2996	13.5019	14.7659	-0.1264	0.1264	0	0	-0.536669	0.536669	0	0	0.315513	-0.315513	0	0	-0.579557	0.579557	0	0
131902_CGATGT_L008_R1_paired_trimmed_paired_merged_contig_55335	15.8179	13.4372	15.11	13.4671	14.8735	-0.154435	0.154435	0	0	-0.580014	0.580014	0	0	0.396052	-0.396052	0	0	-0.500063	0.500063	0	0
131902_CGATGT_L008_R1_paired_trimmed_paired_merged_contig_25985	15.9736	13.5695	15.3455	13.5433	14.8345	-0.138447	0.138447	0	0	-0.522096	0.522096	0	0	0.329093	-0.329093	0	0	-0.587624	0.587624	0	0
131902_CGATGT_L008_R1_paired_trimmed_paired_merged_contig_79487	8.97833	11.9565	11.956	6.3809	14.8123	4.12803	-4.12803	1	0	-0.113587	0.113587	0	0	0.351421	-0.351421	0	0	-0.183626	0.183626	0	0
131902_CGATGT_L008_R1_paired_trimmed_paired_merged_contig_102028	12.6836	13.5492	15.8218	3.27691	15.3178	-0.660309	0.660309	0	0	-0.701596	0.701596	0	1	-0.552776	0.552776	0	0	0.382413	-0.382413	0	0
131902_CGATGT_L008_R1_paired_trimmed_paired_merged_contig_76734	0	4.34435	12.774	8.62898	14.8123	0.316069	-0.316069	0	0	-0.485231	0.485231	0	0	-0.234663	0.234663	0	0	-0.0247473	0.0247473	0	0
131902_CGATGT_L008_R1_paired_trimmed_paired_merged_contig_140620	0	0	10.7664	0	14.7279	-0.096521	0.096521	0	0	1.0489	-1.0489	1	0	1.16814	-1.16814	1	0	-0.096521	0.096521	0	0
131902_CGATGT_L008_R1_paired_trimmed_paired_merged_contig_52991	15.9005	13.5074	15.0872	12.8761	14.7666	-0.404523	0.404523	0	0	-0.659888	0.659888	0	0	0.426059	-0.426059	0	0	-0.473396	0.473396	0	0
131902_CGATGT_L008_R1_paired_trimmed_paired_merged_contig_54098	14.9918	12.6668	14.7461	9.61877	14.0085	-0.0349135	0.0349135	0	0	-0.351263	0.351263	0	0	0.737503	-0.737503	1	0	-0.952529	0.952529	0	1
131902_CGATGT_L008_R1_paired_trimmed_paired_merged_contig_50158	15.9497	13.6021	15.3594	13.6815	14.9859	-0.129435	0.129435	0	0	-0.489939	0.489939	0	0	0.371679	-0.371679	0	0	-0.5846	0.5846	0	0
131902_CGATGT_L008_R1_paired_trimmed_paired_merged_contig_89572	4.35385	9.26473	9.26249	9.72196	7.24602	-3.25564	3.25564	0	1	-0.0474222	0.0474222	0	0	0.268598	-0.268598	0	0	0.33657	-0.33657	0	0
131902_CGATGT_L008_R1_paired_trimmed_paired_merged_contig_92751	5.33035	2.96608	10.7216	9.03871	11.0325	1.65471	-1.65471	1	0	0.409012	-0.409012	0	0	-0.186856	0.186856	0	0	0.0557449	-0.0557449	0	0
131902_CGATGT_L008_R1_paired_trimmed_paired_merged_contig_27278	15.9497	13.3606	15.2996	13.523	14.6419	-0.127786	0.127786	0	0	-0.569523	0.569523	0	0	0.268479	-0.268479	0	0	-0.599026	0.599026	0	0
131902_CGATGT_L008_R1_paired_trimmed_paired_merged_contig_108132	5.41771	6.84824	15.2996	0	8.25142	0.049949	-0.049949	0	0	-0.875462	0.875462	0	1	-0.28146	0.28146	0	0	0.669429	-0.669429	0	0
131902_CGATGT_L008_R1_paired_trimmed_paired_merged_contig_43998	15.9497	13.3658	9.38685	13.218	14.8123	0.619694	-0.619694	0	0	-0.324023	0.324023	0	0	0.380514	-0.380514	0	0	0.432078	-0.432078	0	0
131902_CGATGT_L008_R1_paired_trimmed_paired_merged_contig_53343	12.2577	8.69826	9.20812	13.523	13.6237	0.668109	-0.668109	0	0	0.226163	-0.226163	0	0	-0.0332346	0.0332346	0	0	-1.22852	1.22852	0	1
131902_CGATGT_L008_R1_paired_trimmed_paired_merged_contig_55104	0	13.2861	10.5039	12.6415	11.9567	-0.0225949	0.0225949	0	0	0.0852179	-0.0852179	0	0	0.0241883	-0.0241883	0	0	-0.0167103	0.0167103	0	0
131902_CGATGT_L008_R1_paired_trimmed_paired_merged_contig_113185	0	13.5492	14.1786	0	9.64077	-1.14567	1.14567	0	1	-0.0365468	0.0365468	0	0	0.984112	-0.984112	1	0	0.207069	-0.207069	0	0
131902_CGATGT_L008_R1_paired_trimmed_paired_merged_contig_109903	0	5.40842	15.2996	6.15705	12.7491	0.305471	-0.305471	0	0	-0.46844	0.46844	0	0	-0.316105	0.316105	0	0	0.118752	-0.118752	0	0
131902_CGATGT_L008_R1_paired_trimmed_paired_merged_contig_11871	12.5665	13.5492	12.4737	13.523	13.8932	-0.296449	0.296449	0	0	-0.00130375	0.00130375	0	0	-0.142074	0.142074	0	0	0.10281	-0.10281	0	0
131902_CGATGT_L008_R1_paired_trimmed_paired_merged_contig_102597	8.67442	13.5492	7.11299	5.45666	5.84696	1.00323	-1.00323	1	0	-0.745369	0.745369	0	1	0.0561575	-0.0561575	0	0	-0.329755	0.329755	0	0
131902_CGATGT_L008_R1_paired_trimmed_paired_merged_contig_40548	15.9497	13.5492	15.2996	13.523	14.8123	-0.132802	0.132802	0	0	-0.536669	0.536669	0	0	0.329093	-0.329093	0	0	-0.572047	0.572047	0	0
131902_CGATGT_L008_R1_paired_trimmed_paired_merged_contig_110702	16.0279	10.6932	7.57483	12.4624	14.8123	1.38834	-1.38834	1	0	-0.14253	0.14253	0	0	0.467327	-0.467327	0	0	0.528227	-0.528227	0	0
131902_CGATGT_L008_R1_paired_trimmed_paired_merged_contig_25235	15.9342	12.8361	13.7861	13.5362	13.9605	0.340624	-0.340624	0	0	0.556145	-0.556145	0	0	0.0845723	-0.0845723	0	0	-0.171573	0.171573	0	0
131902_CGATGT_L008_R1_paired_trimmed_paired_merged_contig_99182	7.91949	13.5492	5.3655	13.523	0	-0.257673	0.257673	0	0	-0.45537	0.45537	0	0	0.150234	-0.150234	0	0	-0.491479	0.491479	0	0
131902_CGATGT_L008_R1_paired_trimmed_paired_merged_contig_16712	15.8966	12.7588	14.6877	13.3202	14.2939	-0.0976601	0.0976601	0	0	-1.44673	1.44673	0	1	0.20616	-0.20616	0	0	-0.371972	0.371972	0	0
131902_CGATGT_L008_R1_paired_trimmed_paired_merged_contig_76509	7.81145	0	10.1893	9.80974	12.6572	1.09937	-1.09937	1	0	-0.395186	0.395186	0	0	-0.384706	0.384706	0	0	-0.197159	0.197159	0	0
131902_CGATGT_L008_R1_paired_trimmed_paired_merged_contig_104581	15.071	10.6751	0	11.8466	0	-0.0847698	0.0847698	0	0	-0.514376	0.514376	0	0	-0.6697	0.6697	0	0	0	0	0	0
131902_CGATGT_L008_R1_paired_trimmed_paired_merged_contig_20503	15.8157	13.3784	15.1068	13.2958	14.6256	-0.15457	0.15457	0	0	-0.591052	0.591052	0	0	0.325806	-0.325806	0	0	-0.540899	0.540899	0	0
131902_CGATGT_L008_R1_paired_trimmed_paired_merged_contig_50348	13.956	0	9.93544	12.616	8.48998	-0.214157	0.214157	0	0	0.670882	-0.670882	0	0	-0.610561	0.610561	0	0	-0.188455	0.188455	0	0
131902_CGATGT_L008_R1_paired_trimmed_paired_merged_contig_116509	15.9497	7.84098	14.5913	13.523	14.8123	-0.718981	0.718981	0	1	2.32176	-2.32176	1	0	0.329093	-0.329093	0	0	-0.251989	0.251989	0	0
131902_CGATGT_L008_R1_paired_trimmed_paired_merged_contig_47035	7.52628	12.9141	12.67	12.6778	12.2664	-1.04188	1.04188	0	1	-0.0463809	0.0463809	0	0	0.0361458	-0.0361458	0	0	0.14632	-0.14632	0	0
131902_CGATGT_L008_R1_paired_trimmed_paired_merged_contig_24657	14.7329	11.3422	14.1956	13.4951	13.6518	-0.0901873	0.0901873	0	0	-0.679028	0.679028	0	0	0.0587469	-0.0587469	0	0	-0.625625	0.625625	0	0
131902_CGATGT_L008_R1_paired_trimmed_paired_merged_contig_52004	15.9497	13.5492	15.2996	13.523	14.8123	-0.132802	0.132802	0	0	-0.536669	0.536669	0	0	0.329093	-0.329093	0	0	-0.572047	0.572047	0	0
131902_CGATGT_L008_R1_paired_trimmed_paired_merged_contig_142984	14.0099	0	15.2996	0	5.20432	0.507866	-0.507866	0	0	-0.740391	0.740391	0	1	0.201677	-0.201677	0	0	0.856039	-0.856039	1	0
131902_CGATGT_L008_R1_paired_trimmed_paired_merged_contig_57878	14.1854	13.5492	15.2996	13.523	12.9116	0.237511	-0.237511	0	0	0.572962	-0.572962	0	0	-0.284002	0.284002	0	0	0.332789	-0.332789	0	0
131902_CGATGT_L008_R1_paired_trimmed_paired_merged_contig_121700	8.122	10.3494	0	10.8284	10.9316	0.7406	-0.7406	1	0	0.541142	-0.541142	0	0	-0.0162505	0.0162505	0	0	-0.640596	0.640596	0	0
131902_CGATGT_L008_R1_paired_trimmed_paired_merged_contig_93788	14.5923	13.5492	14.2824	9.06331	11.8577	-0.0881745	0.0881745	0	0	-0.0478109	0.0478109	0	0	0.305755	-0.305755	0	0	-1.08471	1.08471	0	1
131902_CGATGT_L008_R1_paired_trimmed_paired_merged_contig_123632	6.46759	0	12.5657	0	12.3181	0.04819	-0.04819	0	0	0.0278522	-0.0278522	0	0	-0.043546	0.043546	0	0	0.105915	-0.105915	0	0
131902_CGATGT_L008_R1_paired_trimmed_paired_merged_contig_123542	15.8346	6.6034	0	8.15287	12.7803	-0.382379	0.382379	0	0	-0.213625	0.213625	0	0	0.400548	-0.400548	0	0	0.579815	-0.579815	0	0
131902_CGATGT_L008_R1_paired_trimmed_paired_merged_contig_17356	15.9497	13.5492	15.2996	13.523	14.7776	-0.122262	0.122262	0	0	-0.536669	0.536669	0	0	0.316046	-0.316046	0	0	-0.577678	0.577678	0	0
131902_CGATGT_L008_R1_paired_trimmed_paired_merged_contig_43008	12.3815	13.5492	8.30898	13.5016	10.714	0.0197375	-0.0197375	0	0	0.433366	-0.433366	0	0	0.172801	-0.172801	0	0	0.194885	-0.194885	0	0
131902_CGATGT_L008_R1_paired_trimmed_paired_merged_contig_83904	8.11727	13.5492	11.987	11.893	14.8123	-0.498138	0.498138	0	0	0.060866	-0.060866	0	0	-0.24875	0.24875	0	0	-0.145176	0.145176	0	0
131902_CGATGT_L008_R1_paired_trimmed_paired_merged_contig_26950	15.5643	13.1877	14.876	12.9682	14.7079	-0.337106	0.337106	0	0	-0.580255	0.580255	0	0	0.481635	-0.481635	0	0	-0.491955	0.491955	0	0
131902_CGATGT_L008_R1_paired_trimmed_paired_merged_contig_1601	15.8347	13.6143	15.3732	13.588	14.7411	-0.0912621	0.0912621	0	0	-0.400083	0.400083	0	0	0.312673	-0.312673	0	0	-0.711796	0.711796	0	1
131902_CGATGT_L008_R1_paired_trimmed_paired_merged_contig_57669	13.6107	12.9877	13.8363	12.0428	14.7336	0.513448	-0.513448	0	0	0.353678	-0.353678	0	0	-0.144948	0.144948	0	0	-0.150759	0.150759	0	0
131902_CGATGT_L008_R1_paired_trimmed_paired_merged_contig_131868	0	13.5492	0	0	14.8123	-0.00083996	0.00083996	0	0	-1.13191	1.13191	0	1	1.17062	-1.17062	1	0	1.13107	-1.13107	1	0
131902_CGATGT_L008_R1_paired_trimmed_paired_merged_contig_127155	0	13.6778	0	7.83137	13.5467	-0.557428	0.557428	0	0	-1.13602	1.13602	0	1	-0.237995	0.237995	0	0	1.09228	-1.09228	1	0
131902_CGATGT_L008_R1_paired_trimmed_paired_merged_contig_129233	0	13.5922	0	8.28554	14.8123	-0.485169	0.485169	0	0	-1.13329	1.13329	0	1	-0.252302	0.252302	0	0	1.13107	-1.13107	1	0
131902_CGATGT_L008_R1_paired_trimmed_paired_merged_contig_92818	15.4884	9.79798	8.28204	13.523	13.833	-0.158443	0.158443	0	0	-0.0342528	0.0342528	0	0	0.0745369	-0.0745369	0	0	0.401435	-0.401435	0	0
131902_CGATGT_L008_R1_paired_trimmed_paired_merged_contig_60618	15.6361	11.1515	13.1078	10.921	12.6695	-0.694379	0.694379	0	0	0.543926	-0.543926	0	0	0.201234	-0.201234	0	0	-0.206703	0.206703	0	0
131902_CGATGT_L008_R1_paired_trimmed_paired_merged_contig_53412	13.6548	13.5492	13.0432	11.5773	14.3861	-0.0481915	0.0481915	0	0	0.708781	-0.708781	1	0	-0.453487	0.453487	0	0	0.0696744	-0.0696744	0	0
131902_CGATGT_L008_R1_paired_trimmed_paired_merged_contig_87728	12.8467	13.5492	15.2996	13.523	14.8123	-0.132802	0.132802	0	0	-0.71635	0.71635	0	1	-0.463327	0.463327	0	0	0.559518	-0.559518	0	0
131902_CGATGT_L008_R1_paired_trimmed_paired_merged_contig_28169	15.9497	13.5492	15.2996	13.523	14.8123	-0.132802	0.132802	0	0	-0.536669	0.536669	0	0	0.329093	-0.329093	0	0	-0.572047	0.572047	0	0
131902_CGATGT_L008_R1_paired_trimmed_paired_merged_contig_51967	16.1631	13.8211	15.6067	13.7039	15.06	-0.150959	0.150959	0	0	-0.459304	0.459304	0	0	0.348171	-0.348171	0	0	-0.637307	0.637307	0	0
131902_CGATGT_L008_R1_paired_trimmed_paired_merged_contig_135806	0	13.4202	0	0	14.8123	0.003316	-0.003316	0	0	-1.12776	1.12776	0	1	1.17062	-1.17062	1	0	1.13107	-1.13107	1	0
131902_CGATGT_L008_R1_paired_trimmed_paired_merged_contig_192	15.9651	13.523	14.9153	13.51	14.8123	-0.0382297	0.0382297	0	0	-0.935318	0.935318	0	1	0.328315	-0.328315	0	0	-0.366646	0.366646	0	0
131902_CGATGT_L008_R1_paired_trimmed_paired_merged_contig_144383	0	5.92151	0	0	13.2214	0.309295	-0.309295	0	0	-0.772432	0.772432	0	1	1.12128	-1.12128	1	0	1.08173	-1.08173	1	0
131902_CGATGT_L008_R1_paired_trimmed_paired_merged_contig_127274	0	13.5492	0	11.1577	14.8123	-1.01746	1.01746	0	1	-1.13191	1.13191	0	1	-0.123047	0.123047	0	0	1.13107	-1.13107	1	0
131902_CGATGT_L008_R1_paired_trimmed_paired_merged_contig_40028	15.9497	13.5492	15.2996	13.523	14.8123	-0.132802	0.132802	0	0	-0.536669	0.536669	0	0	0.329093	-0.329093	0	0	-0.572047	0.572047	0	0
131902_CGATGT_L008_R1_paired_trimmed_paired_merged_contig_43812	15.9497	13.5492	12.5399	10.4846	11.5311	0.0232009	-0.0232009	0	0	0.043619	-0.043619	0	0	0.0923104	-0.0923104	0	0	-0.201452	0.201452	0	0
131902_CGATGT_L008_R1_paired_trimmed_paired_merged_contig_30705	10.944	12.8863	15.2996	13.4908	12.9917	0.0821767	-0.0821767	0	0	-0.449685	0.449685	0	0	0.0947222	-0.0947222	0	0	0.676746	-0.676746	0	0
131902_CGATGT_L008_R1_paired_trimmed_paired_merged_contig_25180	14.7886	13.2204	14.3853	13.1655	14.3724	0.0474059	-0.0474059	0	0	-0.263821	0.263821	0	0	0.591037	-0.591037	0	0	-0.61639	0.61639	0	0
131902_CGATGT_L008_R1_paired_trimmed_paired_merged_contig_111099	12.2471	5.3229	14.5581	0	7.63287	0.122306	-0.122306	0	0	-0.301688	0.301688	0	0	0.423933	-0.423933	0	0	0.358726	-0.358726	0	0
131902_CGATGT_L008_R1_paired_trimmed_paired_merged_contig_147454	0	4.53136	15.2996	5.95551	0	-0.217679	0.217679	0	0	-0.545282	0.545282	0	0	-0.774919	0.774919	0	1	-1.18468	1.18468	0	1
131902_CGATGT_L008_R1_paired_trimmed_paired_merged_contig_142544	11.4107	7.39048	15.2996	0	6.55723	0.12096	-0.12096	0	0	0.0969046	-0.0969046	0	0	0.371261	-0.371261	0	0	0.144501	-0.144501	0	0
131902_CGATGT_L008_R1_paired_trimmed_paired_merged_contig_98143	14.66	9.3128	13.8563	11.1902	14.8123	0.554974	-0.554974	0	0	-1.09781	1.09781	0	1	-1.35758	1.35758	0	1	-0.150648	0.150648	0	0
131902_CGATGT_L008_R1_paired_trimmed_paired_merged_contig_44890	13.1851	13.5492	12.5253	10.0611	8.80838	-0.463765	0.463765	0	0	-0.091504	0.091504	0	0	-0.146442	0.146442	0	0	-0.891839	0.891839	0	1
131902_CGATGT_L008_R1_paired_trimmed_paired_merged_contig_138040	0	13.5492	0	12.8361	13.7778	0.96125	-0.96125	1	0	-1.13191	1.13191	0	1	-0.0307451	0.0307451	0	0	1.09963	-1.09963	1	0
131902_CGATGT_L008_R1_paired_trimmed_paired_merged_contig_82123	8.34436	3.81889	12.7891	9.52877	14.7837	0.467126	-0.467126	0	0	0.0717856	-0.0717856	0	0	-0.735338	0.735338	0	1	-0.064178	0.064178	0	0
131902_CGATGT_L008_R1_paired_trimmed_paired_merged_contig_105707	12.2141	8.34346	9.30058	10.3558	9.19922	0.488061	-0.488061	0	0	0.291796	-0.291796	0	0	-0.210149	0.210149	0	0	-0.117141	0.117141	0	0
131902_CGATGT_L008_R1_paired_trimmed_paired_merged_contig_110359	8.19559	8.54366	14.7105	8.3156	8.64497	-0.705162	0.705162	0	1	-1.33212	1.33212	0	1	-0.573378	0.573378	0	0	-1.33234	1.33234	0	1
131902_CGATGT_L008_R1_paired_trimmed_paired_merged_contig_101453	15.9497	12.5514	12.6904	7.33808	10.6786	-1.09033	1.09033	0	1	0.227059	-0.227059	0	0	0.213186	-0.213186	0	0	-0.279304	0.279304	0	0
131902_CGATGT_L008_R1_paired_trimmed_paired_merged_contig_11622	15.9302	13.5741	14.5122	13.2413	14.8214	0.015618	-0.015618	0	0	1.36226	-1.36226	1	0	0.384717	-0.384717	0	0	-0.228325	0.228325	0	0
131902_CGATGT_L008_R1_paired_trimmed_paired_merged_contig_101039	15.9497	11.8449	10.9214	4.29505	8.47748	0.51675	-0.51675	0	0	0.0274354	-0.0274354	0	0	0.193049	-0.193049	0	0	-0.212931	0.212931	0	0
131902_CGATGT_L008_R1_paired_trimmed_paired_merged_contig_90471	10.5526	6.50088	10.9467	7.55833	11.9945	0.221193	-0.221193	0	0	-0.487604	0.487604	0	0	-0.317364	0.317364	0	0	-0.00410997	0.00410997	0	0
131902_CGATGT_L008_R1_paired_trimmed_paired_merged_contig_46776	15.9497	13.5492	15.2996	13.523	14.8123	-0.132802	0.132802	0	0	-0.536669	0.536669	0	0	0.329093	-0.329093	0	0	-0.572047	0.572047	0	0
131902_CGATGT_L008_R1_paired_trimmed_paired_merged_contig_79745	15.8706	13.5492	14.5783	9.52988	9.33579	0.26976	-0.26976	0	0	-1.99854	1.99854	0	1	-0.0130939	0.0130939	0	0	-0.754785	0.754785	0	1
131902_CGATGT_L008_R1_paired_trimmed_paired_merged_contig_31616	15.7987	13.4209	15.2127	13.4206	14.672	-0.137643	0.137643	0	0	-0.500369	0.500369	0	0	0.32444	-0.32444	0	0	-0.613006	0.613006	0	0
131902_CGATGT_L008_R1_paired_trimmed_paired_merged_contig_15300	15.9497	13.5492	15.2996	13.523	14.8123	-0.132802	0.132802	0	0	-0.536669	0.536669	0	0	0.329093	-0.329093	0	0	-0.572047	0.572047	0	0
131902_CGATGT_L008_R1_paired_trimmed_paired_merged_contig_16027	15.9033	13.4309	15.166	13.4837	14.8123	-0.143766	0.143766	0	0	-0.612794	0.612794	0	0	0.345928	-0.345928	0	0	-0.508998	0.508998	0	0
131902_CGATGT_L008_R1_paired_trimmed_paired_merged_contig_15573	15.9497	13.5492	15.2996	13.523	14.8897	-0.157265	0.157265	0	0	-0.536669	0.536669	0	0	0.359678	-0.359678	0	0	-0.559222	0.559222	0	0
131902_CGATGT_L008_R1_paired_trimmed_paired_merged_contig_113502	5.02039	3.81189	15.2996	6.55434	14.8123	0.257885	-0.257885	0	0	0.96377	-0.96377	1	0	-0.805057	0.805057	0	1	0.0824081	-0.0824081	0	0
131902_CGATGT_L008_R1_paired_trimmed_paired_merged_contig_45202	15.4754	13.5408	15.2902	13.2214	14.2525	-0.0755658	0.0755658	0	0	-0.229669	0.229669	0	0	0.265559	-0.265559	0	0	-1.12385	1.12385	0	1
131902_CGATGT_L008_R1_paired_trimmed_paired_merged_contig_31315	15.9497	13.544	15.2996	13.4972	14.8123	-0.143711	0.143711	0	0	-0.537604	0.537604	0	0	0.333687	-0.333687	0	0	-0.572047	0.572047	0	0
131902_CGATGT_L008_R1_paired_trimmed_paired_merged_contig_106405	0	11.436	13.4749	11.7241	0	0.799234	-0.799234	1	0	-0.0880798	0.0880798	0	0	-1.06908	1.06908	0	1	-1.12953	1.12953	0	1
131902_CGATGT_L008_R1_paired_trimmed_paired_merged_contig_56984	16.3798	13.945	15.8154	13.8269	15.245	-0.183047	0.183047	0	0	-0.470706	0.470706	0	0	0.352112	-0.352112	0	0	-0.639603	0.639603	0	0
131902_CGATGT_L008_R1_paired_trimmed_paired_merged_contig_100366	15.908	13.5137	15.2996	12.638	14.8123	-0.746867	0.746867	0	1	-0.511432	0.511432	0	0	0.474861	-0.474861	0	0	-0.59334	0.59334	0	0
131902_CGATGT_L008_R1_paired_trimmed_paired_merged_contig_49423	15.9497	13.5492	15.2996	13.523	14.8123	-0.132802	0.132802	0	0	-0.536669	0.536669	0	0	0.329093	-0.329093	0	0	-0.572047	0.572047	0	0
131902_CGATGT_L008_R1_paired_trimmed_paired_merged_contig_15574	15.9497	13.5492	15.2996	13.523	14.8123	-0.132802	0.132802	0	0	-0.536669	0.536669	0	0	0.329093	-0.329093	0	0	-0.572047	0.572047	0	0
131902_CGATGT_L008_R1_paired_trimmed_paired_merged_contig_112055	9.16605	9.36439	9.41219	5.44345	8.99988	-1.67355	1.67355	0	1	-0.721765	0.721765	0	1	1.3503	-1.3503	1	0	0.586324	-0.586324	0	0
131902_CGATGT_L008_R1_paired_trimmed_paired_merged_contig_147361	7.50576	13.5492	12.1497	7.68957	0	-0.779481	0.779481	0	1	0.0429991	-0.0429991	0	0	1.61103	-1.61103	1	0	0.208506	-0.208506	0	0
131902_CGATGT_L008_R1_paired_trimmed_paired_merged_contig_33591	15.7031	12.8368	14.1167	13.2163	14.5832	-0.0417895	0.0417895	0	0	0.984704	-0.984704	1	0	0.346479	-0.346479	0	0	-0.177835	0.177835	0	0
131902_CGATGT_L008_R1_paired_trimmed_paired_merged_contig_17210	15.9497	13.5492	15.2996	13.523	14.8123	-0.132802	0.132802	0	0	-0.536669	0.536669	0	0	0.329093	-0.329093	0	0	-0.572047	0.572047	0	0
131902_CGATGT_L008_R1_paired_trimmed_paired_merged_contig_88459	13.5032	11.4309	14.3669	12.6853	14.2443	-0.518233	0.518233	0	0	-0.00244559	0.00244559	0	0	-0.0427871	0.0427871	0	0	-0.238537	0.238537	0	0
131902_CGATGT_L008_R1_paired_trimmed_paired_merged_contig_36484	15.9628	13.5492	15.2871	12.8113	14.8245	-0.542297	0.542297	0	0	-0.555262	0.555262	0	0	0.442244	-0.442244	0	0	-0.555567	0.555567	0	0
131902_CGATGT_L008_R1_paired_trimmed_paired_merged_contig_23876	15.9745	13.5702	15.2996	12.6411	14.8353	-0.757519	0.757519	0	1	-0.552297	0.552297	0	0	0.46629	-0.46629	0	0	-0.556483	0.556483	0	0
131902_CGATGT_L008_R1_paired_trimmed_paired_merged_contig_114452	16.054	13.5787	15.3663	12.4035	11.682	0.213234	-0.213234	0	0	-0.56913	0.56913	0	0	-0.0783217	0.0783217	0	0	-0.894111	0.894111	0	1
131902_CGATGT_L008_R1_paired_trimmed_paired_merged_contig_37129	15.9237	13.5271	15.2747	13.523	14.7156	-0.103341	0.103341	0	0	-0.536669	0.536669	0	0	0.298245	-0.298245	0	0	-0.583752	0.583752	0	0
131902_CGATGT_L008_R1_paired_trimmed_paired_merged_contig_49207	15.9298	13.6	15.4525	12.0036	14.276	-1.20869	1.20869	0	1	-0.425087	0.425087	0	0	0.375495	-0.375495	0	0	-0.783005	0.783005	0	1
131902_CGATGT_L008_R1_paired_trimmed_paired_merged_contig_11737	15.7647	13.3819	14.9217	13.2346	14.6626	-0.142183	0.142183	0	0	-0.694738	0.694738	0	0	0.360939	-0.360939	0	0	-0.450466	0.450466	0	0
131902_CGATGT_L008_R1_paired_trimmed_paired_merged_contig_654	15.9497	13.5492	15.2996	13.523	14.8123	-0.132802	0.132802	0	0	-0.536669	0.536669	0	0	0.329093	-0.329093	0	0	-0.572047	0.572047	0	0
131902_CGATGT_L008_R1_paired_trimmed_paired_merged_contig_103363	15.9497	11.0087	15.2996	5.22961	14.0601	-0.219204	0.219204	0	0	-0.850178	0.850178	0	1	0.753826	-0.753826	1	0	-0.680268	0.680268	0	0
131902_CGATGT_L008_R1_paired_trimmed_paired_merged_contig_25753	15.9497	13.2473	15.2996	13.523	14.8123	-0.20191	0.20191	0	0	-0.588122	0.588122	0	0	0.329093	-0.329093	0	0	-0.572047	0.572047	0	0
131902_CGATGT_L008_R1_paired_trimmed_paired_merged_contig_90942	12.6465	4.52976	12.9006	8.56192	14.7247	0.313728	-0.313728	0	0	-0.77806	0.77806	0	1	-0.29348	0.29348	0	0	-0.496241	0.496241	0	0
131902_CGATGT_L008_R1_paired_trimmed_paired_merged_contig_85961	8.89064	12.0257	7.39361	8.50851	6.16589	0.0986948	-0.0986948	0	0	-0.598286	0.598286	0	0	-0.853114	0.853114	0	1	-0.338178	0.338178	0	0
131902_CGATGT_L008_R1_paired_trimmed_paired_merged_contig_35969	15.9497	13.0942	15.2996	13.523	14.8123	-0.233152	0.233152	0	0	-0.612051	0.612051	0	0	0.329093	-0.329093	0	0	-0.572047	0.572047	0	0
131902_CGATGT_L008_R1_paired_trimmed_paired_merged_contig_50058	14.8765	13.5178	15.2996	13.523	14.2624	0.00228831	-0.00228831	0	0	0.102588	-0.102588	0	0	0.34321	-0.34321	0	0	0.642027	-0.642027	0	0
131902_CGATGT_L008_R1_paired_trimmed_paired_merged_contig_96829	15.5169	13.5492	15.2996	12.0267	14.8432	0.665775	-0.665775	0	0	-0.248488	0.248488	0	0	0.714417	-0.714417	1	0	-0.956614	0.956614	0	1
131902_CGATGT_L008_R1_paired_trimmed_paired_merged_contig_129693	0	10.2497	0	6.58635	14.8123	-0.210766	0.210766	0	0	-1.01071	1.01071	0	1	-0.351978	0.351978	0	0	1.13107	-1.13107	1	0
131902_CGATGT_L008_R1_paired_trimmed_paired_merged_contig_118382	14.803	8.45719	15.2996	12.5066	0	0.301475	-0.301475	0	0	-0.549411	0.549411	0	0	-0.809297	0.809297	0	1	1.47432	-1.47432	1	0
131902_CGATGT_L008_R1_paired_trimmed_paired_merged_contig_128882	0	12.6988	0	3.89679	14.8123	-0.137398	0.137398	0	0	-1.10376	1.10376	0	1	-0.579915	0.579915	0	0	1.13107	-1.13107	1	0
131902_CGATGT_L008_R1_paired_trimmed_paired_merged_contig_133235	0	10.3193	0	0	14.8123	0.117424	-0.117424	0	0	-1.01365	1.01365	0	1	1.17062	-1.17062	1	0	1.13107	-1.13107	1	0
131902_CGATGT_L008_R1_paired_trimmed_paired_merged_contig_115177	0	13.5492	15.1146	0	0	-0.194615	0.194615	0	0	-0.0643107	0.0643107	0	0	#NUM!	#NUM!	#NUM!	#NUM!	-1.1794	1.1794	0	1
131902_CGATGT_L008_R1_paired_trimmed_paired_merged_contig_87994	12.2373	0	0	13.523	10.4069	-0.725194	-0.725194	0	0	0.0207243	-0.0207243	0	0	0.153389	-0.153389	0	0	0.650537	-0.650537	0	0
131902_CGATGT_L008_R1_paired_trimmed_paired_merged_contig_37000	15.9497	11.8666	15.3496	13.523	14.8123	-0.43161	0.43161	0	0	-0.736148	0.736148	0	1	0.329093	-0.329093	0	0	-0.606804	0.606804	0	0
131902_CGATGT_L008_R1_paired_trimmed_paired_merged_contig_50543	13.3127	12.7363	14.4837	13.2165	14.6148	-0.187845	0.187845	0	0	0.612803	-0.612803	0	0	1.13145	-1.13145	1	0	1.59126	-1.59126	1	0
131902_CGATGT_L008_R1_paired_trimmed_paired_merged_contig_108174	15.9497	5.18608	11.2901	13.3831	14.8123	-0.73022	0.73022	0	1	0.491589	-0.491589	0	0	0.353434	-0.353434	0	0	0.283336	-0.283336	0	0
131902_CGATGT_L008_R1_paired_trimmed_paired_merged_contig_70532	13.9331	11.875	13.0575	9.98683	13.7908	-0.145084	0.145084	0	0	-0.851769	0.851769	0	1	1.44288	-1.44288	1	0	-0.185651	0.185651	0	0
131902_CGATGT_L008_R1_paired_trimmed_paired_merged_contig_148890	9.21826	9.36061	0	4.79849	7.68488	-0.725791	0.725791	0	1	1.79057	-1.79057	1	0	0.459749	-0.459749	0	0	0.621776	-0.621776	0	0
131902_CGATGT_L008_R1_paired_trimmed_paired_merged_contig_100313	8.23989	13.8767	13.7281	7.10878	12.6195	1.40023	-1.40023	1	0	-0.0561352	0.0561352	0	0	0.587935	-0.587935	0	0	0.223392	-0.223392	0	0
131902_CGATGT_L008_R1_paired_trimmed_paired_merged_contig_142065	0	3.22417	0	0	14.8123	0.622655	-0.622655	0	0	-0.508419	0.508419	0	0	1.17062	-1.17062	1	0	1.13107	-1.13107	1	0
131902_CGATGT_L008_R1_paired_trimmed_paired_merged_contig_95572	15.9497	4.59882	5.91884	13.523	14.0555	0.176135	-0.176135	0	0	0.0982001	-0.0982001	0	0	0.107577	-0.107577	0	0	0.50751	-0.50751	0	0
131902_CGATGT_L008_R1_paired_trimmed_paired_merged_contig_83058	15.7375	8.17158	10.2789	12.0238	11.4294	0.113306	-0.113306	0	0	0.243466	-0.243466	0	0	-0.0644734	0.0644734	0	0	0.0125677	-0.0125677	0	0
131902_CGATGT_L008_R1_paired_trimmed_paired_merged_contig_50665	15.9497	13.5492	15.2996	13.523	14.8448	-0.142908	0.142908	0	0	-0.536669	0.536669	0	0	0.341676	-0.341676	0	0	-0.566707	0.566707	0	0
131902_CGATGT_L008_R1_paired_trimmed_paired_merged_contig_37427	13.0998	12.7561	14.5644	13.3564	13.4433	0.115024	-0.115024	0	0	0.887153	-0.887153	1	0	-0.126736	0.126736	0	0	-0.248408	0.248408	0	0
131902_CGATGT_L008_R1_paired_trimmed_paired_merged_contig_4550	15.9497	13.5492	15.2996	13.523	14.8123	-0.132802	0.132802	0	0	-0.536669	0.536669	0	0	0.329093	-0.329093	0	0	-0.572047	0.572047	0	0
131902_CGATGT_L008_R1_paired_trimmed_paired_merged_contig_58092	13.7329	10.1382	12.8255	10.5442	13.8153	0.402627	-0.402627	0	0	-1.17685	1.17685	0	1	-1.58781	1.58781	0	1	-0.0914408	0.0914408	0	0
131902_CGATGT_L008_R1_paired_trimmed_paired_merged_contig_49268	15.489	13.3384	15.0957	13.4629	14.1869	0.0090992	-0.0090992	0	0	-0.366452	0.366452	0	0	0.192014	-0.192014	0	0	-0.80957	0.80957	0	1
131902_CGATGT_L008_R1_paired_trimmed_paired_merged_contig_47899	15.5825	13.2595	15.2242	13.7454	14.861	-0.120562	0.120562	0	0	-0.379574	0.379574	0	0	0.405914	-0.405914	0	0	-0.750004	0.750004	0	1
131902_CGATGT_L008_R1_paired_trimmed_paired_merged_contig_19150	15.9497	13.5492	15.2996	13.523	14.8123	-0.132802	0.132802	0	0	-0.536669	0.536669	0	0	0.329093	-0.329093	0	0	-0.572047	0.572047	0	0
131902_CGATGT_L008_R1_paired_trimmed_paired_merged_contig_89233	11.2158	7.6717	15.2996	9.57109	6.83125	-0.254331	0.254331	0	0	0.167415	-0.167415	0	0	-0.425838	0.425838	0	0	0.0860846	-0.0860846	0	0
131902_CGATGT_L008_R1_paired_trimmed_paired_merged_contig_65977	7.42361	13.5492	12.6204	13.523	14.8123	-0.142442	0.142442	0	0	0.00601043	-0.00601043	0	0	-0.0832792	0.0832792	0	0	-0.0695493	0.0695493	0	0
131902_CGATGT_L008_R1_paired_trimmed_paired_merged_contig_4451	15.9497	13.5492	15.2996	13.523	14.8252	-0.136772	0.136772	0	0	-0.536669	0.536669	0	0	0.334028	-0.334028	0	0	-0.569942	0.569942	0	0
131902_CGATGT_L008_R1_paired_trimmed_paired_merged_contig_124871	0	4.89694	0	8.18578	14.8123	-0.0312629	0.0312629	0	0	-0.689925	0.689925	0	0	-0.257563	0.257563	0	0	1.13107	-1.13107	1	0
131902_CGATGT_L008_R1_paired_trimmed_paired_merged_contig_100299	10.6652	4.1219	15.2996	5.41736	7.40615	1.1305	-1.1305	1	0	-0.0571909	0.0571909	0	0	0.206891	-0.206891	0	0	-0.0745268	0.0745268	0	0
131902_CGATGT_L008_R1_paired_trimmed_paired_merged_contig_60428	15.3933	13.5492	15.3441	13.0906	14.8123	-0.342553	0.342553	0	0	-0.160508	0.160508	0	0	0.598037	-0.598037	0	0	-1.57975	1.57975	0	1
131902_CGATGT_L008_R1_paired_trimmed_paired_merged_contig_43711	13.1462	11.9081	12.8363	11.6254	12.4275	0.174729	-0.174729	0	0	-0.184292	0.184292	0	0	0.325508	-0.325508	0	0	-0.764255	0.764255	0	1
131902_CGATGT_L008_R1_paired_trimmed_paired_merged_contig_52891	15.9497	13.5492	15.2996	13.523	14.8123	-0.132802	0.132802	0	0	-0.536669	0.536669	0	0	0.329093	-0.329093	0	0	-0.572047	0.572047	0	0
131902_CGATGT_L008_R1_paired_trimmed_paired_merged_contig_12960	15.0336	12.7473	13.7684	12.758	13.897	0.100533	-0.100533	0	0	2.04378	-2.04378	1	0	0.301496	-0.301496	0	0	-0.268195	0.268195	0	0
131902_CGATGT_L008_R1_paired_trimmed_paired_merged_contig_23671	15.9497	13.1321	15.2996	13.48	14.1362	-0.0665993	0.0665993	0	0	-0.606249	0.606249	0	0	0.134121	-0.134121	0	0	-0.670475	0.670475	0	0
131902_CGATGT_L008_R1_paired_trimmed_paired_merged_contig_109597	13.8597	8.24789	15.2996	9.99146	11.8526	-1.75804	1.75804	0	1	-0.319296	0.319296	0	0	0.284948	-0.284948	0	0	0.324335	-0.324335	0	0
131902_CGATGT_L008_R1_paired_trimmed_paired_merged_contig_100695	15.8833	5.70196	15.2996	13.523	13.6397	-0.609283	0.609283	0	0	-1.12641	1.12641	0	1	0.0220097	-0.0220097	0	0	-0.769263	0.769263	0	1
131902_CGATGT_L008_R1_paired_trimmed_paired_merged_contig_96245	15.9497	10.2535	15.2996	7.67523	14.879	-0.0111109	0.0111109	0	0	-0.911954	0.911954	0	1	0.888071	-0.888071	1	0	-0.561007	0.561007	0	0
131902_CGATGT_L008_R1_paired_trimmed_paired_merged_contig_59327	15.5216	13.4583	15.2996	11.7079	14.3898	0.76928	-0.76928	1	0	-0.270851	0.270851	0	0	0.527597	-0.527597	0	0	-1.03119	1.03119	0	1
131902_CGATGT_L008_R1_paired_trimmed_paired_merged_contig_73101	13.1351	13.5492	12.1497	13.523	14.8123	0.0356232	-0.0356232	0	0	0.588711	-0.588711	0	0	-0.635812	0.635812	0	0	-0.404811	0.404811	0	0
131902_CGATGT_L008_R1_paired_trimmed_paired_merged_contig_93546	0	13.4202	1.93587	11.9775	5.33041	0.143491	-0.143491	0	0	0.824052	-0.824052	1	0	0.351607	-0.351607	0	0	-0.400335	0.400335	0	0
131902_CGATGT_L008_R1_paired_trimmed_paired_merged_contig_38201	15.9497	13.5204	15.2996	13.523	14.7808	-0.13031	0.13031	0	0	-0.541854	0.541854	0	0	0.317223	-0.317223	0	0	-0.577166	0.577166	0	0
131902_CGATGT_L008_R1_paired_trimmed_paired_merged_contig_53076	14.0855	12.5814	13.7432	12.9083	14.2993	-0.029968	0.029968	0	0	-0.244248	0.244248	0	0	-0.740726	0.740726	0	1	-0.478775	0.478775	0	0
131902_CGATGT_L008_R1_paired_trimmed_paired_merged_contig_47548	15.9081	11.179	15.3396	13.6996	10.8675	0.087055	-0.087055	0	0	-0.78331	0.78331	0	1	-0.358379	0.358379	0	0	-1.02245	1.02245	0	1
131902_CGATGT_L008_R1_paired_trimmed_paired_merged_contig_5787	14.8251	13.1728	15.2016	12.7429	14.8123	-0.669016	0.669016	0	0	0.00411279	-0.00411279	0	0	2.2124	-2.2124	1	0	0.538858	-0.538858	0	0
131902_CGATGT_L008_R1_paired_trimmed_paired_merged_contig_140570	9.9147	10.3267	7.02957	0	8.96745	0.394985	-0.394985	0	0	0.716611	-0.716611	1	0	1.01981	-1.01981	1	0	0.222676	-0.222676	0	0
131902_CGATGT_L008_R1_paired_trimmed_paired_merged_contig_119208	15.1103	0	5.80927	7.72744	8.57554	-0.961312	0.961312	0	1	0.256684	-0.256684	0	0	0.0529952	-0.0529952	0	0	0.10633	-0.10633	0	0
131902_CGATGT_L008_R1_paired_trimmed_paired_merged_contig_110034	0	8.62633	15.4016	0	6.51741	0.056403	-0.056403	0	0	-0.26857	0.26857	0	0	0.814075	-0.814075	1	0	0.413041	-0.413041	0	0
131902_CGATGT_L008_R1_paired_trimmed_paired_merged_contig_76632	5.98115	7.92192	7.95828	13.1141	13.8268	1.68008	-1.68008	1	0	-0.122008	0.122008	0	0	-0.0413623	0.0413623	0	0	-0.526273	0.526273	0	0
131902_CGATGT_L008_R1_paired_trimmed_paired_merged_contig_21154	13.8531	13.5492	13.7912	12.6977	11.8916	1.10069	-1.10069	1	0	0.569891	-0.569891	0	0	-0.229862	0.229862	0	0	-1.68548	1.68548	0	1
131902_CGATGT_L008_R1_paired_trimmed_paired_merged_contig_135495	0	7.57624	0	0	14.8123	0.25162	-0.25162	0	0	-0.879454	0.879454	0	1	1.17062	-1.17062	1	0	1.13107	-1.13107	1	0
131902_CGATGT_L008_R1_paired_trimmed_paired_merged_contig_42451	15.9497	13.5492	15.2996	13.523	14.8123	-0.132802	0.132802	0	0	-0.536669	0.536669	0	0	0.329093	-0.329093	0	0	-0.572047	0.572047	0	0
131902_CGATGT_L008_R1_paired_trimmed_paired_merged_contig_99327	8.80806	12.0831	15.2996	12.968	14.8123	-0.674052	0.674052	0	0	-0.360228	0.360228	0	0	-0.159374	0.159374	0	0	0.138872	-0.138872	0	0
131902_CGATGT_L008_R1_paired_trimmed_paired_merged_contig_34825	15.9497	13.5492	15.2996	13.523	14.8123	-0.132802	0.132802	0	0	-0.536669	0.536669	0	0	0.329093	-0.329093	0	0	-0.572047	0.572047	0	0
131902_CGATGT_L008_R1_paired_trimmed_paired_merged_contig_75739	14.5417	13.5492	12.6915	13.523	14.1359	-0.346952	0.346952	0	0	0.169916	-0.169916	0	0	0.399775	-0.399775	0	0	0.0533953	-0.0533953	0	0
131902_CGATGT_L008_R1_paired_trimmed_paired_merged_contig_25014	15.9497	13.5492	15.2996	13.523	14.8123	-0.132802	0.132802	0	0	-0.536669	0.536669	0	0	0.329093	-0.329093	0	0	-0.572047	0.572047	0	0
131902_CGATGT_L008_R1_paired_trimmed_paired_merged_contig_112102	13.9517	2.95566	13.8457	7.41868	8.98976	2.12689	-2.12689	1	0	-1.00335	1.00335	0	1	0.119462	-0.119462	0	0	-1.73384	1.73384	0	1
131902_CGATGT_L008_R1_paired_trimmed_paired_merged_contig_8632	15.5203	13.4479	15.2539	13.523	14.6572	-0.101117	0.101117	0	0	-0.291367	0.291367	0	0	0.364385	-0.364385	0	0	-0.904653	0.904653	0	1
131902_CGATGT_L008_R1_paired_trimmed_paired_merged_contig_55050	15.5722	12.3867	14.4849	13.523	14.8123	-0.211495	0.211495	0	0	-1.17972	1.17972	0	1	0.430815	-0.430815	0	0	-0.275214	0.275214	0	0
131902_CGATGT_L008_R1_paired_trimmed_paired_merged_contig_16147	14.9347	12.7713	14.4066	12.7272	13.9051	-0.118165	0.118165	0	0	-0.467711	0.467711	0	0	0.331242	-0.331242	0	0	-0.627443	0.627443	0	0
131902_CGATGT_L008_R1_paired_trimmed_paired_merged_contig_98579	0	13.5492	0	10.3301	0	0.0782611	-0.0782611	0	0	-1.13191	1.13191	0	1	-1.0141	1.0141	0	1	#NUM!	#NUM!	#NUM!	#NUM!
131902_CGATGT_L008_R1_paired_trimmed_paired_merged_contig_123094	0	5.90607	12.6843	11.0188	8.52446	-0.198985	0.198985	0	0	-0.348798	0.348798	0	0	0.111466	-0.111466	0	0	0.212149	-0.212149	0	0
131902_CGATGT_L008_R1_paired_trimmed_paired_merged_contig_140287	0	13.6551	0	10.9346	12.035	1.1398	-1.1398	1	0	-1.13529	1.13529	0	1	-0.0416416	0.0416416	0	0	1.0409	-1.0409	1	0
131902_CGATGT_L008_R1_paired_trimmed_paired_merged_contig_119077	11.5498	0	12.7204	0	14.8123	-0.0265733	0.0265733	0	0	-0.71791	0.71791	0	1	-0.549025	0.549025	0	0	-0.226771	0.226771	0	0
131902_CGATGT_L008_R1_paired_trimmed_paired_merged_contig_88859	0	12.3023	0	10.4534	14.8123	-0.773383	0.773383	0	1	-1.08999	1.08999	0	1	-0.151366	0.151366	0	0	1.13107	-1.13107	1	0
131902_CGATGT_L008_R1_paired_trimmed_paired_merged_contig_128894	0	13.9557	0	7.61797	14.7629	-0.434322	0.434322	0	0	-1.14475	1.14475	0	1	-0.287333	0.287333	0	0	1.12962	-1.12962	1	0
131902_CGATGT_L008_R1_paired_trimmed_paired_merged_contig_71244	0	12.3653	15.2006	10.5471	0	0.610078	-0.610078	0	0	-0.106486	0.106486	0	0	-1.02313	1.02313	0	1	-1.18186	1.18186	0	1
131902_CGATGT_L008_R1_paired_trimmed_paired_merged_contig_102204	5.7079	12.6895	13.5911	0	11.8799	-1.08026	1.08026	0	1	-0.094872	0.094872	0	0	0.033951	-0.033951	0	0	0.185908	-0.185908	0	0
131902_CGATGT_L008_R1_paired_trimmed_paired_merged_contig_31655	15.9968	13.5492	12.9077	13.523	10.3118	-0.925012	0.925012	0	1	0.125408	-0.125408	0	0	-0.361372	0.361372	0	0	-0.328558	0.328558	0	0
131902_CGATGT_L008_R1_paired_trimmed_paired_merged_contig_128827	0	13.2773	0	12.4828	14.8123	1.9474	-1.9474	1	0	-1.12311	1.12311	0	1	-0.0743108	0.0743108	0	0	1.13107	-1.13107	1	0
131902_CGATGT_L008_R1_paired_trimmed_paired_merged_contig_93634	11.4973	10.3175	9.83935	11.2772	12.771	-0.161087	0.161087	0	0	0.206439	-0.206439	0	0	0.76229	-0.76229	1	0	-1.00981	1.00981	0	1
131902_CGATGT_L008_R1_paired_trimmed_paired_merged_contig_30028	15.9629	13.5492	15.2996	13.5342	14.8123	-0.128704	0.128704	0	0	-0.546925	0.546925	0	0	0.324455	-0.324455	0	0	-0.565692	0.565692	0	0
131902_CGATGT_L008_R1_paired_trimmed_paired_merged_contig_97315	15.9497	13.1386	3.82491	6.40295	10.3798	-0.577665	0.577665	0	0	-0.60152	0.60152	0	0	0.23401	-0.23401	0	0	0.272545	-0.272545	0	0
131902_CGATGT_L008_R1_paired_trimmed_paired_merged_contig_122146	14.9644	11.9798	5.96627	7.15311	10.5802	-0.518051	0.518051	0	0	-0.431721	0.431721	0	0	0.250833	-0.250833	0	0	0.229458	-0.229458	0	0
131902_CGATGT_L008_R1_paired_trimmed_paired_merged_contig_16057	15.9497	13.5492	15.2996	13.523	14.8123	-0.132802	0.132802	0	0	-0.536669	0.536669	0	0	0.329093	-0.329093	0	0	-0.572047	0.572047	0	0
131902_CGATGT_L008_R1_paired_trimmed_paired_merged_contig_49449	15.9497	13.5492	15.2996	13.523	14.8123	-0.132802	0.132802	0	0	-0.536669	0.536669	0	0	0.329093	-0.329093	0	0	-0.572047	0.572047	0	0
131902_CGATGT_L008_R1_paired_trimmed_paired_merged_contig_144910	0	6.13176	13.0661	0	14.4879	-0.280452	0.280452	0	0	-0.345391	0.345391	0	0	1.16101	-1.16101	1	0	-0.00531144	0.00531144	0	0
131902_CGATGT_L008_R1_paired_trimmed_paired_merged_contig_87597	13.2674	10.3885	12.45	7.89862	8.38382	-0.31522	0.31522	0	0	-0.992762	0.992762	0	1	0.0411368	-0.0411368	0	0	-0.836773	0.836773	0	1
131902_CGATGT_L008_R1_paired_trimmed_paired_merged_contig_126523	0	13.514	0	3.31929	14.9277	-0.131104	0.131104	0	0	-1.13078	1.13078	0	1	-0.652949	0.652949	0	0	1.13444	-1.13444	1	0
131902_CGATGT_L008_R1_paired_trimmed_paired_merged_contig_88558	13.4762	8.9845	14.3588	8.46093	0	0.236648	-0.236648	0	0	-0.334809	0.334809	0	0	-0.429271	0.429271	0	0	1.18385	-1.18385	1	0
131902_CGATGT_L008_R1_paired_trimmed_paired_merged_contig_82550	14.3041	6.66707	5.01893	8.83648	9.44382	0.192872	-0.192872	0	0	-0.0424036	0.0424036	0	0	0.0511374	-0.0511374	0	0	0.213267	-0.213267	0	0
131902_CGATGT_L008_R1_paired_trimmed_paired_merged_contig_108776	0	11.7426	0	0	14.8123	0.0613079	-0.0613079	0	0	-1.06977	1.06977	0	1	1.17062	-1.17062	1	0	1.13107	-1.13107	1	0
131902_CGATGT_L008_R1_paired_trimmed_paired_merged_contig_97678	0	0	15.2996	0	4.72583	0.549752	-0.549752	0	0	1.20151	-1.20151	1	0	0.674478	-0.674478	0	0	0.549752	-0.549752	0	0
131902_CGATGT_L008_R1_paired_trimmed_paired_merged_contig_57513	0	8.6443	14.8061	9.59699	11.5207	3.01495	-3.01495	1	0	-0.25054	0.25054	0	0	-0.0793432	0.0793432	0	0	0.148512	-0.148512	0	0
131902_CGATGT_L008_R1_paired_trimmed_paired_merged_contig_32690	15.8888	13.3593	15.3094	13.0665	14.567	-0.284354	0.284354	0	0	-0.518855	0.518855	0	0	0.32944	-0.32944	0	0	-0.650282	0.650282	0	0
131902_CGATGT_L008_R1_paired_trimmed_paired_merged_contig_34850	15.9497	13.5492	15.2996	13.523	14.8123	-0.132802	0.132802	0	0	-0.536669	0.536669	0	0	0.329093	-0.329093	0	0	-0.572047	0.572047	0	0
131902_CGATGT_L008_R1_paired_trimmed_paired_merged_contig_80142	11.7595	13.243	14.5217	13.0646	14.7705	-0.190119	0.190119	0	0	-0.41799	0.41799	0	0	-0.363064	0.363064	0	0	0.204388	-0.204388	0	0
131902_CGATGT_L008_R1_paired_trimmed_paired_merged_contig_25213	13.8879	11.2855	14.9078	12.1542	14.5775	-2.91842	2.91842	0	1	-0.062029	0.062029	0	0	-0.400418	0.400418	0	0	-0.245651	0.245651	0	0
131902_CGATGT_L008_R1_paired_trimmed_paired_merged_contig_16667	15.9497	13.5492	15.2996	13.523	14.8123	-0.132802	0.132802	0	0	-0.536669	0.536669	0	0	0.329093	-0.329093	0	0	-0.572047	0.572047	0	0
131902_CGATGT_L008_R1_paired_trimmed_paired_merged_contig_5154	15.8982	13.5711	15.2255	13.523	14.5012	-0.0218346	0.0218346	0	0	-0.540934	0.540934	0	0	0.230505	-0.230505	0	0	-0.596925	0.596925	0	0
131902_CGATGT_L008_R1_paired_trimmed_paired_merged_contig_33873	14.2895	11.6793	13.6713	11.7358	12.872	-0.25669	0.25669	0	0	-0.647427	0.647427	0	0	0.255649	-0.255649	0	0	-0.613339	0.613339	0	0
131902_CGATGT_L008_R1_paired_trimmed_paired_merged_contig_81517	15.9497	13.5492	15.2996	13.523	14.8123	-0.132802	0.132802	0	0	-0.536669	0.536669	0	0	0.329093	-0.329093	0	0	-0.572047	0.572047	0	0
131902_CGATGT_L008_R1_paired_trimmed_paired_merged_contig_47040	7.08276	13.5492	12.9139	13.5689	14.8123	-0.323982	0.323982	0	0	-0.0135553	0.0135553	0	0	-0.0761696	0.0761696	0	0	-0.0431475	0.0431475	0	0
131902_CGATGT_L008_R1_paired_trimmed_paired_merged_contig_121960	8.74232	11.3382	0	7.24246	10.412	-0.857879	0.857879	0	1	0.50661	-0.50661	0	0	0.0465799	-0.0465799	0	0	-1.05887	1.05887	0	1
131902_CGATGT_L008_R1_paired_trimmed_paired_merged_contig_24193	14.8328	12.7142	14.614	12.576	13.8995	-0.243116	0.243116	0	0	-0.30496	0.30496	0	0	0.383464	-0.383464	0	0	-0.990892	0.990892	0	1
131902_CGATGT_L008_R1_paired_trimmed_paired_merged_contig_4284	15.9497	13.5492	15.2996	13.523	14.8123	-0.132802	0.132802	0	0	-0.536669	0.536669	0	0	0.329093	-0.329093	0	0	-0.572047	0.572047	0	0
131902_CGATGT_L008_R1_paired_trimmed_paired_merged_contig_34603	15.9497	11.3446	9.54283	11.1851	14.3604	-0.32174	0.32174	0	0	-0.0599353	0.0599353	0	0	0.476811	-0.476811	0	0	0.353441	-0.353441	0	0
131902_CGATGT_L008_R1_paired_trimmed_paired_merged_contig_77066	13.6831	12.238	15.3397	10.6581	12.1133	-0.702525	0.702525	0	1	0.302529	-0.302529	0	0	0.284878	-0.284878	0	0	0.19979	-0.19979	0	0
131902_CGATGT_L008_R1_paired_trimmed_paired_merged_contig_60180	15.9497	13.5492	13.0671	13.523	14.8123	-0.427185	0.427185	0	0	0.169953	-0.169953	0	0	0.329093	-0.329093	0	0	0.0747752	-0.0747752	0	0
131902_CGATGT_L008_R1_paired_trimmed_paired_merged_contig_40103	12.9618	10.1172	15.2996	12.9521	11.1385	-0.110529	0.110529	0	0	0.0957661	-0.0957661	0	0	-2.27619	2.27619	0	1	0.0772144	-0.0772144	0	0
131902_CGATGT_L008_R1_paired_trimmed_paired_merged_contig_22497	15.5398	12.1782	15.1473	13.3797	14.6267	-0.358124	0.358124	0	0	-0.558044	0.558044	0	0	0.373964	-0.373964	0	0	-0.745797	0.745797	0	1
131902_CGATGT_L008_R1_paired_trimmed_paired_merged_contig_98622	14.7566	12.8024	13.071	12.9374	14.8123	0.382401	-0.382401	0	0	0.608289	-0.608289	0	0	-1.51434	1.51434	0	1	0.135597	-0.135597	0	0
131902_CGATGT_L008_R1_paired_trimmed_paired_merged_contig_95331	7.77823	11.4333	5.23961	3.2233	14.8123	0.207721	-0.207721	0	0	-0.268619	0.268619	0	0	0.188726	-0.188726	0	0	0.354677	-0.354677	0	0
131902_CGATGT_L008_R1_paired_trimmed_paired_merged_contig_66196	15.6541	12.775	15.3115	12.4266	12.2159	-0.0135243	0.0135243	0	0	-0.462866	0.462866	0	0	-0.0274649	0.0274649	0	0	-1.11848	1.11848	0	1
131902_CGATGT_L008_R1_paired_trimmed_paired_merged_contig_73732	15.7412	13.4164	14.9997	13.3021	14.6187	-0.111771	0.111771	0	0	-0.599554	0.599554	0	0	0.337033	-0.337033	0	0	-0.509142	0.509142	0	0
131902_CGATGT_L008_R1_paired_trimmed_paired_merged_contig_24097	15.9497	13.5492	15.2996	13.523	14.8123	-0.132802	0.132802	0	0	-0.536669	0.536669	0	0	0.329093	-0.329093	0	0	-0.572047	0.572047	0	0
131902_CGATGT_L008_R1_paired_trimmed_paired_merged_contig_55628	15.9497	13.4319	15.2665	13.4938	14.4917	-0.0732399	0.0732399	0	0	-0.579367	0.579367	0	0	0.226454	-0.226454	0	0	-0.599927	0.599927	0	0
131902_CGATGT_L008_R1_paired_trimmed_paired_merged_contig_20052	15.9497	13.5492	15.2996	13.523	14.8123	-0.132802	0.132802	0	0	-0.536669	0.536669	0	0	0.329093	-0.329093	0	0	-0.572047	0.572047	0	0
131902_CGATGT_L008_R1_paired_trimmed_paired_merged_contig_113834	0	9.85397	12.4699	12.5056	14.348	-0.640357	0.640357	0	0	-0.119082	0.119082	0	0	-0.0596851	0.0596851	0	0	-0.0213776	0.0213776	0	0
131902_CGATGT_L008_R1_paired_trimmed_paired_merged_contig_40306	15.9497	13.5492	15.2996	13.523	14.8123	-0.132802	0.132802	0	0	-0.536669	0.536669	0	0	0.329093	-0.329093	0	0	-0.572047	0.572047	0	0
131902_CGATGT_L008_R1_paired_trimmed_paired_merged_contig_96428	10.3587	9.97781	10.0196	5.43861	11.1495	-2.0044	2.0044	0	1	0.151267	-0.151267	0	0	-0.793891	0.793891	0	1	0.275864	-0.275864	0	0
131902_CGATGT_L008_R1_paired_trimmed_paired_merged_contig_88857	15.9127	13.3292	9.37148	10.7463	13.0424	-1.46272	1.46272	0	1	-0.322536	0.322536	0	0	0.255261	-0.255261	0	0	0.212998	-0.212998	0	0
131902_CGATGT_L008_R1_paired_trimmed_paired_merged_contig_25445	13.9828	13.3062	15.1967	13.8869	14.8787	-0.0651578	0.0651578	0	0	0.561604	-0.561604	0	0	0.970161	-0.970161	1	0	-0.483027	0.483027	0	0
131902_CGATGT_L008_R1_paired_trimmed_paired_merged_contig_119111	14.0557	5.88544	8.89292	13.1004	11.387	0.118789	-0.118789	0	0	0.293515	-0.293515	0	0	-0.446181	0.446181	0	0	0.149418	-0.149418	0	0
131902_CGATGT_L008_R1_paired_trimmed_paired_merged_contig_78163	16.0264	13.5492	15.2996	13.523	14.8123	-0.132802	0.132802	0	0	-0.598402	0.598402	0	0	0.31427	-0.31427	0	0	-0.537133	0.537133	0	0
131902_CGATGT_L008_R1_paired_trimmed_paired_merged_contig_67722	15.9497	13.5492	15.2996	13.523	14.8123	-0.132802	0.132802	0	0	-0.536669	0.536669	0	0	0.329093	-0.329093	0	0	-0.572047	0.572047	0	0
131902_CGATGT_L008_R1_paired_trimmed_paired_merged_contig_148034	10.1145	7.18018	13.1285	0	0	-0.774396	0.774396	0	1	0.135002	-0.135002	0	0	0	0	0	0	0.525791	-0.525791	0	0
131902_CGATGT_L008_R1_paired_trimmed_paired_merged_contig_126243	0	13.5492	0	9.08578	14.8123	-0.579123	0.579123	0	0	-1.13191	1.13191	0	1	-0.21226	0.21226	0	0	1.13107	-1.13107	1	0
131902_CGATGT_L008_R1_paired_trimmed_paired_merged_contig_8671	15.9497	13.5492	15.2996	13.523	14.8123	-0.132802	0.132802	0	0	-0.536669	0.536669	0	0	0.329093	-0.329093	0	0	-0.572047	0.572047	0	0
131902_CGATGT_L008_R1_paired_trimmed_paired_merged_contig_71441	15.9497	11.3415	12.103	11.6216	14.8123	-0.0177917	0.0177917	0	0	0.244361	-0.244361	0	0	0.580373	-0.580373	0	0	0.200074	-0.200074	0	0
131902_CGATGT_L008_R1_paired_trimmed_paired_merged_contig_124076	0	0	8.96343	0	14.0642	-0.156092	0.156092	0	0	0.969303	-0.969303	1	0	1.14812	-1.14812	1	0	-0.156092	0.156092	0	0
131902_CGATGT_L008_R1_paired_trimmed_paired_merged_contig_65709	15.2356	12.4875	8.67741	13.0689	13.4306	0.268479	-0.268479	0	0	-0.30176	0.30176	0	0	0.0793138	-0.0793138	0	0	0.343439	-0.343439	0	0
131902_CGATGT_L008_R1_paired_trimmed_paired_merged_contig_52109	15.9497	13.5492	14.2143	13.523	14.1344	0.457725	-0.457725	0	0	0.74627	-0.74627	1	0	0.126059	-0.126059	0	0	-0.244271	0.244271	0	0
131902_CGATGT_L008_R1_paired_trimmed_paired_merged_contig_9738	15.79	13.4717	14.6284	13.2006	14.7346	-0.0601941	0.0601941	0	0	-1.18281	1.18281	0	1	0.389784	-0.389784	0	0	-0.303777	0.303777	0	0
131902_CGATGT_L008_R1_paired_trimmed_paired_merged_contig_102201	15.0706	12.6424	0	4.57866	0	0.401541	-0.401541	0	0	-0.772115	0.772115	0	1	-0.157275	0.157275	0	0	0	0	0	0
131902_CGATGT_L008_R1_paired_trimmed_paired_merged_contig_116011	13.507	0	15.2996	0	7.07254	0.374655	-0.374655	0	0	-0.649607	0.649607	0	0	0.322048	-0.322048	0	0	0.594692	-0.594692	0	0
131902_CGATGT_L008_R1_paired_trimmed_paired_merged_contig_117933	12.7499	4.22367	11.4747	3.04686	9.23483	0.15337	-0.15337	0	0	1.57339	-1.57339	1	0	0.440971	-0.440971	0	0	-0.529795	0.529795	0	0
131902_CGATGT_L008_R1_paired_trimmed_paired_merged_contig_40715	11.3622	13.5492	15.2996	13.523	10.3722	0.48463	-0.48463	0	0	-0.365284	0.365284	0	0	-0.338957	0.338957	0	0	-0.318094	0.318094	0	0
131902_CGATGT_L008_R1_paired_trimmed_paired_merged_contig_25958	15.9497	13.5492	15.2996	13.523	14.489	-0.0432667	0.0432667	0	0	-0.536669	0.536669	0	0	0.22044	-0.22044	0	0	-0.6219	0.6219	0	0
131902_CGATGT_L008_R1_paired_trimmed_paired_merged_contig_143669	0	13.5926	0	0	14.5275	-0.0106629	0.0106629	0	0	-1.1333	1.1333	0	1	1.16219	-1.16219	1	0	1.12264	-1.12264	1	0
131902_CGATGT_L008_R1_paired_trimmed_paired_merged_contig_142156	0	7.59854	0	8.58895	13.8115	-0.375377	0.375377	0	0	-0.88073	0.88073	0	1	-0.2063	0.2063	0	0	1.10069	-1.10069	1	0
131902_CGATGT_L008_R1_paired_trimmed_paired_merged_contig_4968	15.9497	13.4523	15.2996	13.523	13.117	0.186304	-0.186304	0	0	-0.553859	0.553859	0	0	-0.0671815	0.0671815	0	0	-0.786302	0.786302	0	1
131902_CGATGT_L008_R1_paired_trimmed_paired_merged_contig_105725	15.9497	13.5492	15.2996	12.8873	13.2298	0.0660012	-0.0660012	0	0	-0.536669	0.536669	0	0	0.0515029	-0.0515029	0	0	-0.774907	0.774907	0	1
131902_CGATGT_L008_R1_paired_trimmed_paired_merged_contig_60754	15.9497	13.5492	15.2996	13.523	14.8123	-0.132802	0.132802	0	0	-0.536669	0.536669	0	0	0.329093	-0.329093	0	0	-0.572047	0.572047	0	0
131902_CGATGT_L008_R1_paired_trimmed_paired_merged_contig_32978	15.9497	13.5492	15.2996	13.523	14.8123	-0.132802	0.132802	0	0	-0.536669	0.536669	0	0	0.329093	-0.329093	0	0	-0.572047	0.572047	0	0
131902_CGATGT_L008_R1_paired_trimmed_paired_merged_contig_123589	8.3293	0	9.12312	8.06373	9.71029	2.44727	-2.44727	1	0	-0.732408	0.732408	0	1	0.716004	-0.716004	1	0	0.170726	-0.170726	0	0
131902_CGATGT_L008_R1_paired_trimmed_paired_merged_contig_49447	15.8993	12.5129	15.0869	12.634	14.8123	-0.911579	0.911579	0	1	-0.809964	0.809964	0	1	0.477685	-0.477685	0	0	-0.46611	0.46611	0	0
131902_CGATGT_L008_R1_paired_trimmed_paired_merged_contig_16634	14.0904	12.9174	13.2292	13.0638	14.5045	0.534435	-0.534435	0	0	-0.566777	0.566777	0	0	-0.394315	0.394315	0	0	0.00651253	-0.00651253	0	0
131902_CGATGT_L008_R1_paired_trimmed_paired_merged_contig_146939	0	8.75742	0	0	14.8123	0.188698	-0.188698	0	0	-0.942376	0.942376	0	1	1.17062	-1.17062	1	0	1.13107	-1.13107	1	0
131902_CGATGT_L008_R1_paired_trimmed_paired_merged_contig_52477	8.623	0	10.8125	13.0452	0	0.121074	-0.121074	0	0	-0.455868	0.455868	0	0	0.290022	-0.290022	0	0	0.595319	-0.595319	0	0
131902_CGATGT_L008_R1_paired_trimmed_paired_merged_contig_17569	15.9243	13.5276	15.2752	13.5014	14.3154	-0.00711102	0.00711102	0	0	-0.536669	0.536669	0	0	0.177807	-0.177807	0	0	-0.643312	0.643312	0	0
131902_CGATGT_L008_R1_paired_trimmed_paired_merged_contig_149191	13.438	13.8693	15.0587	8.25224	12.7712	-0.34306	0.34306	0	0	-0.818827	0.818827	0	1	0.890862	-0.890862	1	0	0.0403012	-0.0403012	0	0
131902_CGATGT_L008_R1_paired_trimmed_paired_merged_contig_82928	10.0481	8.05125	15.2996	10.0632	6.86623	-0.183178	0.183178	0	0	0.500661	-0.500661	0	0	2.32359	-2.32359	1	0	-0.142849	0.142849	0	0
131902_CGATGT_L008_R1_paired_trimmed_paired_merged_contig_5774	15.7798	13.3911	15.2608	13.4613	14.786	-0.176394	0.176394	0	0	-0.46469	0.46469	0	0	0.367924	-0.367924	0	0	-0.642971	0.642971	0	0
131902_CGATGT_L008_R1_paired_trimmed_paired_merged_contig_84068	0	8.43244	0	12.7876	0	-0.220386	0.220386	0	0	-0.925953	0.925953	0	1	-1.10679	1.10679	0	1	#NUM!	#NUM!	#NUM!	#NUM!
131902_CGATGT_L008_R1_paired_trimmed_paired_merged_contig_129025	0	13.605	0	6.23284	13.2884	-0.409037	0.409037	0	0	-1.1337	1.1337	0	1	-0.328787	0.328787	0	0	1.08392	-1.08392	1	0
131902_CGATGT_L008_R1_paired_trimmed_paired_merged_contig_26528	15.9497	13.5492	15.2996	13.523	14.8123	-0.132802	0.132802	0	0	-0.536669	0.536669	0	0	0.329093	-0.329093	0	0	-0.572047	0.572047	0	0
131902_CGATGT_L008_R1_paired_trimmed_paired_merged_contig_96341	14.2006	11.61	9.86799	10.8335	12.3619	0.477315	-0.477315	0	0	-0.102607	0.102607	0	0	0.262755	-0.262755	0	0	0.172163	-0.172163	0	0
131902_CGATGT_L008_R1_paired_trimmed_paired_merged_contig_49227	15.9497	13.5492	15.2996	13.523	14.8123	-0.132802	0.132802	0	0	-0.536669	0.536669	0	0	0.329093	-0.329093	0	0	-0.572047	0.572047	0	0
131902_CGATGT_L008_R1_paired_trimmed_paired_merged_contig_53750	13.8407	10.5818	15.2996	13.523	14.8123	-0.563396	0.563396	0	0	-0.0803486	0.0803486	0	0	0.485552	-0.485552	0	0	-0.6621	0.6621	0	0
131902_CGATGT_L008_R1_paired_trimmed_paired_merged_contig_71026	15.9497	13.776	11.3947	9.16624	15.0602	0.192476	-0.192476	0	0	-0.18933	0.18933	0	0	0.882296	-0.882296	1	0	0.315993	-0.315993	0	0
131902_CGATGT_L008_R1_paired_trimmed_paired_merged_contig_63894	3.00997	13.2065	2.84264	8.3927	14.8123	-0.379017	0.379017	0	0	2.07779	-2.07779	1	0	-0.340966	0.340966	0	0	1.79816	-1.79816	1	0
131902_CGATGT_L008_R1_paired_trimmed_paired_merged_contig_43133	15.9963	9.09874	9.76051	10.2657	13.796	-0.309884	0.309884	0	0	0.130722	-0.130722	0	0	0.415718	-0.415718	0	0	0.263269	-0.263269	0	0
131902_CGATGT_L008_R1_paired_trimmed_paired_merged_contig_97172	11.0235	10.4849	11.0648	1.90578	12.4748	-1.20521	1.20521	0	1	0.265347	-0.265347	0	0	-0.798114	0.798114	0	1	-0.94673	0.94673	0	1
131902_CGATGT_L008_R1_paired_trimmed_paired_merged_contig_63127	15.835	13.5005	15.0245	12.9879	13.9598	-0.0122903	0.0122903	0	0	-0.651357	0.651357	0	0	0.181349	-0.181349	0	0	-0.581236	0.581236	0	0
131902_CGATGT_L008_R1_paired_trimmed_paired_merged_contig_30307	15.9497	13.1463	15.2996	13.523	14.8123	-0.222777	0.222777	0	0	-0.60406	0.60406	0	0	0.329093	-0.329093	0	0	-0.572047	0.572047	0	0
131902_CGATGT_L008_R1_paired_trimmed_paired_merged_contig_107837	7.57612	13.5492	0	8.36737	9.25769	1.27869	-1.27869	1	0	0.082524	-0.082524	0	0	-0.3274	0.3274	0	0	-0.937057	0.937057	0	1
131902_CGATGT_L008_R1_paired_trimmed_paired_merged_contig_72323	14.2503	12.7613	14.2544	12.7531	14.7581	-0.479088	0.479088	0	0	-0.0825543	0.0825543	0	0	-0.469627	0.469627	0	0	2.28403	-2.28403	1	0
131902_CGATGT_L008_R1_paired_trimmed_paired_merged_contig_73102	14.5348	12.9179	14.8609	13.523	14.8123	-0.178142	0.178142	0	0	-0.0071424	0.0071424	0	0	-0.561887	0.561887	0	0	0.491732	-0.491732	0	0
131902_CGATGT_L008_R1_paired_trimmed_paired_merged_contig_19257	15.28	11.7581	15.2996	11.7985	13.96	-1.29766	1.29766	0	1	-0.420911	0.420911	0	0	0.421185	-0.421185	0	0	2.11051	-2.11051	1	0
131902_CGATGT_L008_R1_paired_trimmed_paired_merged_contig_140971	6.36799	11.2742	5.76591	5.65141	14.8123	0.124258	-0.124258	0	0	-1.80131	1.80131	0	1	1.0713	-1.0713	1	0	1.07496	-1.07496	1	0
131902_CGATGT_L008_R1_paired_trimmed_paired_merged_contig_113570	8.12255	8.12325	10.8373	9.73533	8.43478	0.0381035	-0.0381035	0	0	-3.69969	3.69969	0	1	0.713093	-0.713093	1	0	-0.808476	0.808476	0	1
131902_CGATGT_L008_R1_paired_trimmed_paired_merged_contig_51901	14.2012	11.6925	13.7451	10.4496	13.337	0.448818	-0.448818	0	0	-0.525117	0.525117	0	0	0.637595	-0.637595	0	0	-0.647389	0.647389	0	0
131902_CGATGT_L008_R1_paired_trimmed_paired_merged_contig_107761	13.5379	8.17483	14.3696	7.16227	13.9344	0.103925	-0.103925	0	0	-0.421853	0.421853	0	0	-1.20629	1.20629	0	1	-0.00807869	0.00807869	0	0
131902_CGATGT_L008_R1_paired_trimmed_paired_merged_contig_104287	4.75025	7.39315	11.1089	11.4358	4.57249	0.351724	-0.351724	0	0	-0.424187	0.424187	0	0	-1.57532	1.57532	0	1	-1.04313	1.04313	0	1
131902_CGATGT_L008_R1_paired_trimmed_paired_merged_contig_39413	15.9497	13.3651	14.2603	13.4863	14.611	0.204276	-0.204276	0	0	0.829429	-0.829429	1	0	0.264866	-0.264866	0	0	-0.188965	0.188965	0	0
131902_CGATGT_L008_R1_paired_trimmed_paired_merged_contig_5620	15.9497	13.5492	15.2996	13.523	14.8123	-0.132802	0.132802	0	0	-0.536669	0.536669	0	0	0.329093	-0.329093	0	0	-0.572047	0.572047	0	0
131902_CGATGT_L008_R1_paired_trimmed_paired_merged_contig_23909	15.9497	13.5492	15.2996	13.523	14.8123	-0.132802	0.132802	0	0	-0.536669	0.536669	0	0	0.329093	-0.329093	0	0	-0.572047	0.572047	0	0
131902_CGATGT_L008_R1_paired_trimmed_paired_merged_contig_107203	5.50991	13.5492	11.2313	0	0	-0.36509	0.36509	0	0	0.0975524	-0.0975524	0	0	0	0	0	0	-0.0163599	0.0163599	0	0
131902_CGATGT_L008_R1_paired_trimmed_paired_merged_contig_21363	15.9497	13.5492	15.2996	13.523	14.8123	-0.132802	0.132802	0	0	-0.536669	0.536669	0	0	0.329093	-0.329093	0	0	-0.572047	0.572047	0	0
131902_CGATGT_L008_R1_paired_trimmed_paired_merged_contig_40123	15.9497	13.5492	15.2996	13.1788	13.4119	0.0974507	-0.0974507	0	0	-0.536669	0.536669	0	0	0.0381566	-0.0381566	0	0	-0.755847	0.755847	0	1
131902_CGATGT_L008_R1_paired_trimmed_paired_merged_contig_96338	7.41081	12.9595	15.2996	6.97488	9.99307	0.19799	-0.19799	0	0	-0.202199	0.202199	0	0	0.772582	-0.772582	1	0	0.663395	-0.663395	0	0
131902_CGATGT_L008_R1_paired_trimmed_paired_merged_contig_139284	0	13.5492	0	7.18083	14.8123	-0.379283	0.379283	0	0	-1.13191	1.13191	0	1	-0.314448	0.314448	0	0	1.13107	-1.13107	1	0
131902_CGATGT_L008_R1_paired_trimmed_paired_merged_contig_77036	8.98185	13.2346	8.81562	10.2453	14.6188	-0.318105	0.318105	0	0	0.850069	-0.850069	1	0	-0.649484	0.649484	0	0	1.41922	-1.41922	1	0
131902_CGATGT_L008_R1_paired_trimmed_paired_merged_contig_81905	10.5382	13.5416	9.95502	13.5079	11.0431	-0.118691	0.118691	0	0	0.99877	-0.99877	1	0	0.769523	-0.769523	1	0	0.106552	-0.106552	0	0
131902_CGATGT_L008_R1_paired_trimmed_paired_merged_contig_129621	0	10.9662	0	8.72891	10.651	-1.82841	1.82841	0	1	-1.04006	1.04006	0	1	-0.0864298	0.0864298	0	0	0.987841	-0.987841	1	0
131902_CGATGT_L008_R1_paired_trimmed_paired_merged_contig_99565	3.87966	7.20183	12.9565	9.77069	8.86069	-0.342916	0.342916	0	0	-0.468451	0.468451	0	0	0.072872	-0.072872	0	0	0.333672	-0.333672	0	0
131902_CGATGT_L008_R1_paired_trimmed_paired_merged_contig_62380	14.4376	12.4481	14.0218	13.523	13.4748	0.202819	-0.202819	0	0	-0.389701	0.389701	0	0	-0.0222966	0.0222966	0	0	-0.710664	0.710664	0	1
131902_CGATGT_L008_R1_paired_trimmed_paired_merged_contig_20874	15.9497	12.234	15.2478	12.9278	14.8457	-0.696111	0.696111	0	0	-0.76129	0.76129	0	1	0.437323	-0.437323	0	0	-0.533251	0.533251	0	0
131902_CGATGT_L008_R1_paired_trimmed_paired_merged_contig_66867	15.3415	10.9083	8.68709	13.4657	13.8708	0.0272625	-0.0272625	0	0	-0.101179	0.101179	0	0	0.10567	-0.10567	0	0	0.395303	-0.395303	0	0
131902_CGATGT_L008_R1_paired_trimmed_paired_merged_contig_22227	15.8688	13.469	15.2221	13.4544	14.7747	-0.147417	0.147417	0	0	-0.538747	0.538747	0	0	0.343753	-0.343753	0	0	-0.565834	0.565834	0	0
131902_CGATGT_L008_R1_paired_trimmed_paired_merged_contig_6418	15.9497	13.5492	15.2735	13.523	14.8123	-0.126264	0.126264	0	0	-0.553932	0.553932	0	0	0.329093	-0.329093	0	0	-0.554918	0.554918	0	0
131902_CGATGT_L008_R1_paired_trimmed_paired_merged_contig_124105	15.9497	0	11.2734	8.03248	11.8053	0.755508	-0.755508	1	0	0.66022	-0.66022	0	0	0.281109	-0.281109	0	0	-0.0437538	0.0437538	0	0
131902_CGATGT_L008_R1_paired_trimmed_paired_merged_contig_43494	15.3646	12.8249	15.4119	13.0553	13.6168	-0.141336	0.141336	0	0	-0.267353	0.267353	0	0	0.12099	-0.12099	0	0	1.79213	-1.79213	1	0
131902_CGATGT_L008_R1_paired_trimmed_paired_merged_contig_11200	15.9497	13.5492	15.2996	13.523	14.8123	-0.132802	0.132802	0	0	-0.536669	0.536669	0	0	0.329093	-0.329093	0	0	-0.572047	0.572047	0	0
131902_CGATGT_L008_R1_paired_trimmed_paired_merged_contig_121560	15.3099	6.83284	5.08527	3.91354	9.37971	0.388668	-0.388668	0	0	-0.0407176	0.0407176	0	0	0.283697	-0.283697	0	0	0.180562	-0.180562	0	0
131902_CGATGT_L008_R1_paired_trimmed_paired_merged_contig_28845	13.2501	13.5492	15.2996	13.523	12.5085	0.287383	-0.287383	0	0	-1.03891	1.03891	0	1	0.434135	-0.434135	0	0	-0.049118	0.049118	0	0
131902_CGATGT_L008_R1_paired_trimmed_paired_merged_contig_1893	15.9497	13.5492	15.2996	13.3901	14.7031	-0.148544	0.148544	0	0	-0.536669	0.536669	0	0	0.312443	-0.312443	0	0	-0.58953	0.58953	0	0
131902_CGATGT_L008_R1_paired_trimmed_paired_merged_contig_59566	0	13.5492	15.2996	4.70951	0	0.469377	-0.469377	0	0	-0.0695963	0.0695963	0	0	-0.672976	0.672976	0	0	-1.18468	1.18468	0	1
131902_CGATGT_L008_R1_paired_trimmed_paired_merged_contig_4004	15.9901	13.5492	15.3384	13.523	14.8498	-0.153995	0.153995	0	0	-0.542816	0.542816	0	0	0.335162	-0.335162	0	0	-0.572047	0.572047	0	0
131902_CGATGT_L008_R1_paired_trimmed_paired_merged_contig_92121	13.5473	13.5492	15.2996	13.523	14.8123	-0.132802	0.132802	0	0	-3.18632	3.18632	0	1	1.71768	-1.71768	1	0	-1.8592	1.8592	0	1
131902_CGATGT_L008_R1_paired_trimmed_paired_merged_contig_128922	10.7384	9.02163	15.1103	6.5272	8.28609	1.1661	-1.1661	1	0	0.503208	-0.503208	0	0	0.234828	-0.234828	0	0	-0.139118	0.139118	0	0
131902_CGATGT_L008_R1_paired_trimmed_paired_merged_contig_30234	15.9497	13.5492	15.2996	13.523	14.8123	-0.132802	0.132802	0	0	-0.536669	0.536669	0	0	0.329093	-0.329093	0	0	-0.572047	0.572047	0	0
131902_CGATGT_L008_R1_paired_trimmed_paired_merged_contig_18335	15.7941	13.429	15.1639	13.391	14.6677	-0.133191	0.133191	0	0	-0.525685	0.525685	0	0	0.329093	-0.329093	0	0	-0.581304	0.581304	0	0
131902_CGATGT_L008_R1_paired_trimmed_paired_merged_contig_69053	12.0291	11.8587	15.2996	12.0624	14.8399	1.01067	-1.01067	1	0	1.41544	-1.41544	1	0	-1.92622	1.92622	0	1	0.333035	-0.333035	0	0
131902_CGATGT_L008_R1_paired_trimmed_paired_merged_contig_92792	14.1485	12.8674	15.3086	12.7159	14.4743	-0.534018	0.534018	0	0	0.276988	-0.276988	0	0	-0.6432	0.6432	0	0	-0.0941113	0.0941113	0	0
131902_CGATGT_L008_R1_paired_trimmed_paired_merged_contig_113962	15.9953	8.55536	10.0103	12.4412	5.16315	0.787194	-0.787194	1	0	0.186358	-0.186358	0	0	-0.483983	0.483983	0	0	-0.275308	0.275308	0	0
131902_CGATGT_L008_R1_paired_trimmed_paired_merged_contig_30058	15.9497	13.5492	15.2996	13.523	14.8123	-0.132802	0.132802	0	0	-0.536669	0.536669	0	0	0.329093	-0.329093	0	0	-0.572047	0.572047	0	0
131902_CGATGT_L008_R1_paired_trimmed_paired_merged_contig_115790	14.303	13.1895	15.2996	6.98091	12.8898	-0.290726	0.290726	0	0	0.30888	-0.30888	0	0	0.714419	-0.714419	1	0	0.405469	-0.405469	0	0
131902_CGATGT_L008_R1_paired_trimmed_paired_merged_contig_132992	0	11.8853	0	3.32145	14.8123	-0.080036	0.080036	0	0	-1.07501	1.07501	0	1	-0.649295	0.649295	0	0	1.13107	-1.13107	1	0
131902_CGATGT_L008_R1_paired_trimmed_paired_merged_contig_105289	11.6254	11.4783	14.3243	9.50351	11.2856	-1.42767	1.42767	0	1	1.41293	-1.41293	1	0	0.795433	-0.795433	1	0	-0.309904	0.309904	0	0
131902_CGATGT_L008_R1_paired_trimmed_paired_merged_contig_73420	15.9497	13.1621	15.4245	13.9094	14.5705	-0.0682879	0.0682879	0	0	-0.527481	0.527481	0	0	0.170054	-0.170054	0	0	-0.702518	0.702518	0	1
131902_CGATGT_L008_R1_paired_trimmed_paired_merged_contig_75113	15.3028	13.5492	15.1251	13.5744	14.6621	-0.0264773	0.0264773	0	0	-0.189721	0.189721	0	0	0.430968	-0.430968	0	0	-1.03287	1.03287	0	1
131902_CGATGT_L008_R1_paired_trimmed_paired_merged_contig_138901	4.59027	13.5492	3.79008	5.64075	13.841	-0.179331	0.179331	0	0	-1.31223	1.31223	0	1	-0.944787	0.944787	0	1	1.00239	-1.00239	1	0
131902_CGATGT_L008_R1_paired_trimmed_paired_merged_contig_130001	0	12.713	0	3.12189	14.8123	-0.0997771	0.0997771	0	0	-1.10425	1.10425	0	1	-0.676205	0.676205	0	0	1.13107	-1.13107	1	0
131902_CGATGT_L008_R1_paired_trimmed_paired_merged_contig_24623	15.9721	13.5682	15.3426	13.561	14.8331	-0.131153	0.131153	0	0	-0.52302	0.52302	0	0	0.32569	-0.32569	0	0	-0.586604	0.586604	0	0
131902_CGATGT_L008_R1_paired_trimmed_paired_merged_contig_16510	7.97487	13.5492	12.606	13.523	0	-1.19604	1.19604	0	1	0.00576218	-0.00576218	0	0	0.157574	-0.157574	0	0	0.236032	-0.236032	0	0
131902_CGATGT_L008_R1_paired_trimmed_paired_merged_contig_1407	13.9552	11.9717	12.007	13.4912	11.7116	2.06377	-2.06377	1	0	0.381756	-0.381756	0	0	-0.684413	0.684413	0	0	-0.223976	0.223976	0	0
131902_CGATGT_L008_R1_paired_trimmed_paired_merged_contig_149195	13.3853	10.0955	15.2996	13.523	11.9079	-0.120761	0.120761	0	0	-0.0198754	0.0198754	0	0	1.03035	-1.03035	1	0	0.118304	-0.118304	0	0
131902_CGATGT_L008_R1_paired_trimmed_paired_merged_contig_97326	7.89485	9.74274	0	8.63846	0	0.0126964	-0.0126964	0	0	0.609943	-0.609943	0	0	1.026	-1.026	1	0	0	0	0	0
131902_CGATGT_L008_R1_paired_trimmed_paired_merged_contig_77221	15.3864	3.02091	3.41118	11.1349	9.87487	0.911206	-0.911206	1	0	0.0459718	-0.0459718	0	0	-0.112726	0.112726	0	0	0.274073	-0.274073	0	0
131902_CGATGT_L008_R1_paired_trimmed_paired_merged_contig_120793	11.4318	0	12.6074	7.1968	11.3158	0.711823	-0.711823	1	0	-0.714413	0.714413	0	1	1.5626	-1.5626	1	0	-0.028537	0.028537	0	0
131902_CGATGT_L008_R1_paired_trimmed_paired_merged_contig_34634	15.9497	13.5492	15.2996	13.523	14.8123	-0.132802	0.132802	0	0	-0.536669	0.536669	0	0	0.329093	-0.329093	0	0	-0.572047	0.572047	0	0
131902_CGATGT_L008_R1_paired_trimmed_paired_merged_contig_97568	12.6269	13.4238	6.37485	10.7057	0	-0.221044	0.221044	0	0	0.831944	-0.831944	1	0	-0.817737	0.817737	0	1	-0.305276	0.305276	0	0
131902_CGATGT_L008_R1_paired_trimmed_paired_merged_contig_66285	16.7837	13.4164	13.9997	13.8766	10.9882	0.947407	-0.947407	1	0	0.366279	-0.366279	0	0	-0.299625	0.299625	0	0	-0.384754	0.384754	0	0
131902_CGATGT_L008_R1_paired_trimmed_paired_merged_contig_134681	0	10.7802	0	0	14.8123	0.0984462	-0.0984462	0	0	-1.03263	1.03263	0	1	1.17062	-1.17062	1	0	1.13107	-1.13107	1	0
131902_CGATGT_L008_R1_paired_trimmed_paired_merged_contig_125483	6.85499	9.10968	0	13.2928	6.36614	0.0175867	-0.0175867	0	0	0.462196	-0.462196	0	0	-1.11956	1.11956	0	1	0.817737	-0.817737	1	0
131902_CGATGT_L008_R1_paired_trimmed_paired_merged_contig_17692	15.9497	13.5492	15.3601	13.4696	14.6659	-0.12297	0.12297	0	0	-0.499201	0.499201	0	0	0.285983	-0.285983	0	0	-0.63773	0.63773	0	0
131902_CGATGT_L008_R1_paired_trimmed_paired_merged_contig_133636	0	12.9277	0	0	15.0841	0.0274497	-0.0274497	0	0	-1.11152	1.11152	0	1	1.17852	-1.17852	1	0	1.13897	-1.13897	1	0
131902_CGATGT_L008_R1_paired_trimmed_paired_merged_contig_95579	15.9497	9.35541	0	4.06496	11.9468	-0.161203	0.161203	0	0	-0.362859	0.362859	0	0	0.472616	-0.472616	0	0	0.500085	-0.500085	0	0
131902_CGATGT_L008_R1_paired_trimmed_paired_merged_contig_9930	15.7005	13.5492	11.5089	12.7835	14.2502	0.313021	-0.313021	0	0	-0.145183	0.145183	0	0	0.303487	-0.303487	0	0	0.192527	-0.192527	0	0
131902_CGATGT_L008_R1_paired_trimmed_paired_merged_contig_143387	12.5471	0	5.15088	6.44598	8.93676	0.671136	-0.671136	0	0	0.278471	-0.278471	0	0	0.22786	-0.22786	0	0	0.226722	-0.226722	0	0
131902_CGATGT_L008_R1_paired_trimmed_paired_merged_contig_104192	13.7154	11.0963	0	7.63585	0	0.122774	-0.122774	0	0	-0.698338	0.698338	0	0	-0.353337	0.353337	0	0	0	0	0	0
131902_CGATGT_L008_R1_paired_trimmed_paired_merged_contig_34528	15.9497	13.5492	15.2996	13.523	14.8123	-0.132802	0.132802	0	0	-0.536669	0.536669	0	0	0.329093	-0.329093	0	0	-0.572047	0.572047	0	0
131902_CGATGT_L008_R1_paired_trimmed_paired_merged_contig_38871	15.9497	13.5336	15.2996	13.523	14.693	-0.101427	0.101427	0	0	-0.539481	0.539481	0	0	0.28577	-0.28577	0	0	-0.591117	0.591117	0	0
131902_CGATGT_L008_R1_paired_trimmed_paired_merged_contig_145482	0	13.5492	0	9.83493	14.8123	-0.692511	0.692511	0	0	-1.13191	1.13191	0	1	-0.177851	0.177851	0	0	1.13107	-1.13107	1	0
131902_CGATGT_L008_R1_paired_trimmed_paired_merged_contig_3353	15.9497	13.5492	15.2996	13.523	14.8123	-0.132802	0.132802	0	0	-0.536669	0.536669	0	0	0.329093	-0.329093	0	0	-0.572047	0.572047	0	0
131902_CGATGT_L008_R1_paired_trimmed_paired_merged_contig_57848	15.9497	12.6328	15.2996	11.4325	14.8123	0.425754	-0.425754	0	0	-0.677095	0.677095	0	0	0.598947	-0.598947	0	0	-0.572047	0.572047	0	0
131902_CGATGT_L008_R1_paired_trimmed_paired_merged_contig_9783	13.9598	13.5748	11.5977	12.1682	11.5922	-0.142504	0.142504	0	0	-0.512668	0.512668	0	0	-0.121054	0.121054	0	0	-0.155169	0.155169	0	0
131902_CGATGT_L008_R1_paired_trimmed_paired_merged_contig_20141	15.5896	13.2433	15.2996	13.2177	14.8123	-0.333191	0.333191	0	0	-0.352928	0.352928	0	0	0.484524	-0.484524	0	0	-0.852954	0.852954	0	1
131902_CGATGT_L008_R1_paired_trimmed_paired_merged_contig_145763	0	9.41075	0	0	14.6884	0.1538	-0.1538	0	0	-0.973624	0.973624	0	1	1.16697	-1.16697	1	0	1.12742	-1.12742	1	0
131902_CGATGT_L008_R1_paired_trimmed_paired_merged_contig_59449	15.9497	13.5492	15.2996	13.523	14.8123	-0.132802	0.132802	0	0	-0.536669	0.536669	0	0	0.329093	-0.329093	0	0	-0.572047	0.572047	0	0
131902_CGATGT_L008_R1_paired_trimmed_paired_merged_contig_31820	15.9497	13.5492	15.2996	13.523	14.8123	-0.132802	0.132802	0	0	-0.536669	0.536669	0	0	0.329093	-0.329093	0	0	-0.572047	0.572047	0	0
131902_CGATGT_L008_R1_paired_trimmed_paired_merged_contig_42181	15.9497	13.5492	15.2996	13.523	14.8123	-0.132802	0.132802	0	0	-0.536669	0.536669	0	0	0.329093	-0.329093	0	0	-0.572047	0.572047	0	0
131902_CGATGT_L008_R1_paired_trimmed_paired_merged_contig_77730	15.9497	13.5492	15.2996	13.523	14.451	-0.0338722	0.0338722	0	0	-0.536669	0.536669	0	0	0.209301	-0.209301	0	0	-0.627394	0.627394	0	0
131902_CGATGT_L008_R1_paired_trimmed_paired_merged_contig_135979	0	9.02922	0	5.05905	14.8005	-0.0541423	0.0541423	0	0	-0.95565	0.95565	0	1	-0.466208	0.466208	0	0	1.13073	-1.13073	1	0
131902_CGATGT_L008_R1_paired_trimmed_paired_merged_contig_90783	6.04474	13.5492	3.67421	13.523	0	-0.176086	0.176086	0	0	-0.586695	0.586695	0	0	-0.0924247	0.0924247	0	0	-0.406533	0.406533	0	0
131902_CGATGT_L008_R1_paired_trimmed_paired_merged_contig_89942	16.3221	5.64111	11.192	0	7.60788	-0.0973552	0.0973552	0	0	0.434512	-0.434512	0	0	0.272547	-0.272547	0	0	-0.261908	0.261908	0	0
131902_CGATGT_L008_R1_paired_trimmed_paired_merged_contig_111085	9.40625	0	14.5151	0	6.39334	0.395639	-0.395639	0	0	-0.186622	0.186622	0	0	0.494431	-0.494431	0	0	-0.155725	0.155725	0	0
131902_CGATGT_L008_R1_paired_trimmed_paired_merged_contig_20249	15.9497	13.541	15.2531	13.523	14.7852	-0.11494	0.11494	0	0	-0.569405	0.569405	0	0	0.318881	-0.318881	0	0	-0.546387	0.546387	0	0
131902_CGATGT_L008_R1_paired_trimmed_paired_merged_contig_16245	15.9497	13.5492	15.2996	13.523	14.8123	-0.132802	0.132802	0	0	-0.536669	0.536669	0	0	0.329093	-0.329093	0	0	-0.572047	0.572047	0	0
131902_CGATGT_L008_R1_paired_trimmed_paired_merged_contig_421	15.5289	13.5433	15.2996	13.1896	14.5304	-0.172183	0.172183	0	0	-0.256943	0.256943	0	0	0.369732	-0.369732	0	0	-0.994393	0.994393	0	1
131902_CGATGT_L008_R1_paired_trimmed_paired_merged_contig_90239	14.386	13.5492	15.1122	13.4236	14.7034	-0.086803	0.086803	0	0	0.376998	-0.376998	0	0	-0.481826	0.481826	0	0	0.122365	-0.122365	0	0
131902_CGATGT_L008_R1_paired_trimmed_paired_merged_contig_45071	16.0561	13.6395	15.4016	13.4554	14.8123	-0.16138	0.16138	0	0	-0.536669	0.536669	0	0	0.320345	-0.320345	0	0	-0.587786	0.587786	0	0
131902_CGATGT_L008_R1_paired_trimmed_paired_merged_contig_59627	13.7345	13.0474	15.2996	13.3978	14.8123	-0.29112	0.29112	0	0	0.61163	-0.61163	0	0	0.50533	-0.50533	0	0	-0.869322	0.869322	0	1
131902_CGATGT_L008_R1_paired_trimmed_paired_merged_contig_22671	15.5834	12.9268	14.9482	13.1169	14.8123	-0.379121	0.379121	0	0	-0.590779	0.590779	0	0	0.504981	-0.504981	0	0	-0.511066	0.511066	0	0
131902_CGATGT_L008_R1_paired_trimmed_paired_merged_contig_17303	14.8205	12.7498	13.9156	12.18	13.4724	-0.0489255	0.0489255	0	0	-0.790436	0.790436	0	1	0.291935	-0.291935	0	0	-0.444927	0.444927	0	0
131902_CGATGT_L008_R1_paired_trimmed_paired_merged_contig_5083	15.9497	13.5492	15.2996	13.523	14.8123	-0.132802	0.132802	0	0	-0.536669	0.536669	0	0	0.329093	-0.329093	0	0	-0.572047	0.572047	0	0
131902_CGATGT_L008_R1_paired_trimmed_paired_merged_contig_108819	0	8.73858	12.4092	5.81446	10.8559	0.0154613	-0.0154613	0	0	-0.169131	0.169131	0	0	-0.271157	0.271157	0	0	0.0976243	-0.0976243	0	0
131902_CGATGT_L008_R1_paired_trimmed_paired_merged_contig_44339	6.47788	13.2718	14.7775	12.8769	10.4141	0.484718	-0.484718	0	0	-0.130977	0.130977	0	0	0.211031	-0.211031	0	0	0.437646	-0.437646	0	0
131902_CGATGT_L008_R1_paired_trimmed_paired_merged_contig_34779	15.9497	13.5492	15.2996	13.523	14.8123	-0.132802	0.132802	0	0	-0.536669	0.536669	0	0	0.329093	-0.329093	0	0	-0.572047	0.572047	0	0
131902_CGATGT_L008_R1_paired_trimmed_paired_merged_contig_109075	11.4627	8.74452	7.23388	10.3581	12.6062	-0.966002	0.966002	0	1	-0.0983323	0.0983323	0	0	0.0150293	-0.0150293	0	0	-1.96094	1.96094	0	1
131902_CGATGT_L008_R1_paired_trimmed_paired_merged_contig_136566	0	13.5492	0	0	14.8123	-0.00083996	0.00083996	0	0	-1.13191	1.13191	0	1	1.17062	-1.17062	1	0	1.13107	-1.13107	1	0
131902_CGATGT_L008_R1_paired_trimmed_paired_merged_contig_79069	0	13.6694	0	11.6548	14.8123	-1.25663	1.25663	0	1	-1.13575	1.13575	0	1	-0.104117	0.104117	0	0	1.13107	-1.13107	1	0
131902_CGATGT_L008_R1_paired_trimmed_paired_merged_contig_40678	15.9497	13.5492	15.2996	13.523	14.8123	-0.132802	0.132802	0	0	-0.536669	0.536669	0	0	0.329093	-0.329093	0	0	-0.572047	0.572047	0	0
131902_CGATGT_L008_R1_paired_trimmed_paired_merged_contig_18578	15.9497	13.5492	15.2996	13.523	14.8123	-0.132802	0.132802	0	0	-0.536669	0.536669	0	0	0.329093	-0.329093	0	0	-0.572047	0.572047	0	0
131902_CGATGT_L008_R1_paired_trimmed_paired_merged_contig_143193	0	0	0	0	14.8123	1.13107	-1.13107	1	0	#NUM!	#NUM!	#NUM!	#NUM!	1.17062	-1.17062	1	0	1.13107	-1.13107	1	0
131902_CGATGT_L008_R1_paired_trimmed_paired_merged_contig_69857	12.0422	13.3681	14.6863	11.2642	13.8061	0.694532	-0.694532	0	0	-0.455603	0.455603	0	0	0.355463	-0.355463	0	0	0.672382	-0.672382	0	0
131902_CGATGT_L008_R1_paired_trimmed_paired_merged_contig_4720	15.9497	13.5492	15.2996	13.523	14.8123	-0.132802	0.132802	0	0	-0.536669	0.536669	0	0	0.329093	-0.329093	0	0	-0.572047	0.572047	0	0
131902_CGATGT_L008_R1_paired_trimmed_paired_merged_contig_74508	15.9497	13.5492	10.9561	13.523	14.1219	0.130612	-0.130612	0	0	-0.201474	0.201474	0	0	0.12308	-0.12308	0	0	0.213119	-0.213119	0	0
131902_CGATGT_L008_R1_paired_trimmed_paired_merged_contig_23352	15.9497	13.5492	15.2996	13.523	14.8123	-0.132802	0.132802	0	0	-0.536669	0.536669	0	0	0.329093	-0.329093	0	0	-0.572047	0.572047	0	0
131902_CGATGT_L008_R1_paired_trimmed_paired_merged_contig_88465	12.3806	0	11.1805	5.05931	8.2866	0.742323	-0.742323	1	0	1.83414	-1.83414	1	0	0.252442	-0.252442	0	0	-0.603418	0.603418	0	0
131902_CGATGT_L008_R1_paired_trimmed_paired_merged_contig_48136	9.94884	11.5705	0	6.05858	6.04958	1.01678	-1.01678	1	0	0.767093	-0.767093	1	0	-0.00100412	0.00100412	0	0	0.351778	-0.351778	0	0
131902_CGATGT_L008_R1_paired_trimmed_paired_merged_contig_59706	15.9497	13.5803	15.2996	13.523	14.9142	-0.157554	0.157554	0	0	-0.531011	0.531011	0	0	0.369863	-0.369863	0	0	-0.555067	0.555067	0	0
131902_CGATGT_L008_R1_paired_trimmed_paired_merged_contig_12052	14.9766	13.4687	15.0849	13.523	14.1725	0.0641607	-0.0641607	0	0	-0.0315416	0.0315416	0	0	0.257117	-0.257117	0	0	1.2745	-1.2745	1	0
131902_CGATGT_L008_R1_paired_trimmed_paired_merged_contig_51197	15.6845	13.4848	15.1179	13.0733	14.2142	-0.0850129	0.0850129	0	0	-0.460634	0.460634	0	0	0.249419	-0.249419	0	0	-0.679308	0.679308	0	0
131902_CGATGT_L008_R1_paired_trimmed_paired_merged_contig_115575	6.41802	11.228	15.0558	10.021	0	0.457513	-0.457513	0	0	-0.297026	0.297026	0	0	0.250733	-0.250733	0	0	-0.129003	0.129003	0	0
131902_CGATGT_L008_R1_paired_trimmed_paired_merged_contig_81966	0	8.95626	11.3062	11.4602	11.1971	-0.00364075	0.00364075	0	0	-0.118018	0.118018	0	0	0.0100865	-0.0100865	0	0	0.0437591	-0.0437591	0	0
131902_CGATGT_L008_R1_paired_trimmed_paired_merged_contig_45857	0	13.5492	0	9.76663	4.80028	0.331519	-0.331519	0	0	-1.13191	1.13191	0	1	0.308478	-0.308478	0	0	0.641718	-0.641718	0	0
131902_CGATGT_L008_R1_paired_trimmed_paired_merged_contig_87472	0	13.5492	0	12.0417	10.0493	0.528215	-0.528215	0	0	-1.13191	1.13191	0	1	0.0785507	-0.0785507	0	0	0.962589	-0.962589	1	0
131902_CGATGT_L008_R1_paired_trimmed_paired_merged_contig_21435	15.9497	13.5492	15.2996	13.523	14.8123	-0.132802	0.132802	0	0	-0.536669	0.536669	0	0	0.329093	-0.329093	0	0	-0.572047	0.572047	0	0
131902_CGATGT_L008_R1_paired_trimmed_paired_merged_contig_15450	15.9497	13.5492	15.2996	13.523	14.8123	-0.132802	0.132802	0	0	-0.536669	0.536669	0	0	0.329093	-0.329093	0	0	-0.572047	0.572047	0	0
131902_CGATGT_L008_R1_paired_trimmed_paired_merged_contig_30126	15.9497	13.5492	15.2996	13.523	14.8123	-0.132802	0.132802	0	0	-0.536669	0.536669	0	0	0.329093	-0.329093	0	0	-0.572047	0.572047	0	0
131902_CGATGT_L008_R1_paired_trimmed_paired_merged_contig_101648	9.68377	11.6136	12.1893	10.6995	2.11604	1.23051	-1.23051	1	0	-0.250831	0.250831	0	0	0.872169	-0.872169	1	0	0.490512	-0.490512	0	0
131902_CGATGT_L008_R1_paired_trimmed_paired_merged_contig_41774	15.9497	13.5492	15.2996	13.523	14.8123	-0.132802	0.132802	0	0	-0.536669	0.536669	0	0	0.329093	-0.329093	0	0	-0.572047	0.572047	0	0
131902_CGATGT_L008_R1_paired_trimmed_paired_merged_contig_10248	15.327	11.7466	14.8682	12.5354	14.4267	-0.746546	0.746546	0	1	-0.628153	0.628153	0	0	0.491486	-0.491486	0	0	-0.672051	0.672051	0	0
131902_CGATGT_L008_R1_paired_trimmed_paired_merged_contig_103112	7.27803	13.5492	4.90183	13.523	14.0933	0.647801	-0.647801	0	0	-0.531733	0.531733	0	0	-0.0379482	0.0379482	0	0	0.371414	-0.371414	0	0
131902_CGATGT_L008_R1_paired_trimmed_paired_merged_contig_135441	0	9.90752	0	0	14.7538	0.133389	-0.133389	0	0	-0.995965	0.995965	0	1	1.1689	-1.1689	1	0	1.12935	-1.12935	1	0
131902_CGATGT_L008_R1_paired_trimmed_paired_merged_contig_29563	15.9497	13.5492	15.2996	13.523	14.8123	-0.132802	0.132802	0	0	-0.536669	0.536669	0	0	0.329093	-0.329093	0	0	-0.572047	0.572047	0	0
131902_CGATGT_L008_R1_paired_trimmed_paired_merged_contig_142908	0	12.9127	0	0	14.8123	0.020058	-0.020058	0	0	-1.11102	1.11102	0	1	1.17062	-1.17062	1	0	1.13107	-1.13107	1	0
131902_CGATGT_L008_R1_paired_trimmed_paired_merged_contig_22980	15.9497	13.5492	15.2996	13.523	14.8123	-0.132802	0.132802	0	0	-0.536669	0.536669	0	0	0.329093	-0.329093	0	0	-0.572047	0.572047	0	0
131902_CGATGT_L008_R1_paired_trimmed_paired_merged_contig_2443	15.5805	13.2961	15.2002	13.1715	14.5957	-0.237537	0.237537	0	0	-0.382722	0.382722	0	0	0.388505	-0.388505	0	0	-0.773115	0.773115	0	1
131902_CGATGT_L008_R1_paired_trimmed_paired_merged_contig_107670	14.2126	12.2077	15.2996	0	11.8792	-0.545006	0.545006	0	0	0.0696705	-0.0696705	0	0	0.784674	-0.784674	1	0	0.491063	-0.491063	0	0
131902_CGATGT_L008_R1_paired_trimmed_paired_merged_contig_18466	13.2547	11.3038	12.8264	11.304	12.3697	-0.14565	0.14565	0	0	-0.447594	0.447594	0	0	0.343222	-0.343222	0	0	-0.66081	0.66081	0	0
131902_CGATGT_L008_R1_paired_trimmed_paired_merged_contig_72599	14.5636	13.5331	14.6986	12.1063	11.215	0.413731	-0.413731	0	0	0.131307	-0.131307	0	0	-0.134405	0.134405	0	0	1.50574	-1.50574	1	0
131902_CGATGT_L008_R1_paired_trimmed_paired_merged_contig_49445	15.9497	13.5492	15.2996	13.523	14.8123	-0.132802	0.132802	0	0	-0.536669	0.536669	0	0	0.329093	-0.329093	0	0	-0.572047	0.572047	0	0
131902_CGATGT_L008_R1_paired_trimmed_paired_merged_contig_70491	14.5586	4.1157	15.2996	11.2455	14.3445	1.1574	-1.1574	1	0	-0.712627	0.712627	0	1	1.18966	-1.18966	1	0	0.295308	-0.295308	0	0
131902_CGATGT_L008_R1_paired_trimmed_paired_merged_contig_4250	15.5251	13.1964	14.8924	13.1709	14.418	-0.127842	0.127842	0	0	-0.53521	0.53521	0	0	0.327651	-0.327651	0	0	-0.572047	0.572047	0	0
131902_CGATGT_L008_R1_paired_trimmed_paired_merged_contig_120959	8.9296	7.77648	8.4579	9.52326	0	1.18492	-1.18492	1	0	-0.616919	0.616919	0	0	1.1773	-1.1773	1	0	-1.27717	1.27717	0	1
131902_CGATGT_L008_R1_paired_trimmed_paired_merged_contig_41216	15.9497	13.5492	15.2996	13.523	14.8123	-0.132802	0.132802	0	0	-0.536669	0.536669	0	0	0.329093	-0.329093	0	0	-0.572047	0.572047	0	0
131902_CGATGT_L008_R1_paired_trimmed_paired_merged_contig_101065	0	13.5492	9.55654	0	0	-0.601264	0.601264	0	0	0.134785	-0.134785	0	0	#NUM!	#NUM!	#NUM!	#NUM!	-0.980301	0.980301	0	1
131902_CGATGT_L008_R1_paired_trimmed_paired_merged_contig_133663	0	11.6784	0	0	14.8123	0.0636907	-0.0636907	0	0	-1.06738	1.06738	0	1	1.17062	-1.17062	1	0	1.13107	-1.13107	1	0
131902_CGATGT_L008_R1_paired_trimmed_paired_merged_contig_53815	15.9497	13.42	14.9755	12.42	14.5926	-0.742196	0.742196	0	1	-0.845927	0.845927	0	1	0.415131	-0.415131	0	0	-0.430842	0.430842	0	0
131902_CGATGT_L008_R1_paired_trimmed_paired_merged_contig_18091	15.6928	13.5492	13.6978	13.16	14.4147	0.926515	-0.926515	1	0	0.472281	-0.472281	0	0	0.297019	-0.297019	0	0	-0.103659	0.103659	0	0
131902_CGATGT_L008_R1_paired_trimmed_paired_merged_contig_34614	15.9497	13.5492	15.2996	13.523	14.8123	-0.132802	0.132802	0	0	-0.536669	0.536669	0	0	0.329093	-0.329093	0	0	-0.572047	0.572047	0	0
131902_CGATGT_L008_R1_paired_trimmed_paired_merged_contig_10385	15.8283	13.4461	15.2996	13.2554	14.4967	-0.159323	0.159323	0	0	-0.466697	0.466697	0	0	0.286023	-0.286023	0	0	-0.690673	0.690673	0	0
131902_CGATGT_L008_R1_paired_trimmed_paired_merged_contig_120260	8.86096	11.4219	11.6041	12.3144	8.55106	1.49402	-1.49402	1	0	-0.149648	0.149648	0	0	-1.04704	1.04704	0	1	-0.415326	0.415326	0	0
131902_CGATGT_L008_R1_paired_trimmed_paired_merged_contig_5953	15.6197	13.2689	14.9831	13.2432	14.5058	-0.132802	0.132802	0	0	-0.536669	0.536669	0	0	0.329093	-0.329093	0	0	-0.572047	0.572047	0	0
131902_CGATGT_L008_R1_paired_trimmed_paired_merged_contig_145241	15.7504	0	9.49853	7.09959	14.8123	0.218248	-0.218248	0	0	0.486109	-0.486109	0	0	0.964826	-0.964826	1	0	0.448222	-0.448222	0	0
131902_CGATGT_L008_R1_paired_trimmed_paired_merged_contig_11345	15.9497	13.5492	15.2996	13.523	14.8123	-0.132802	0.132802	0	0	-0.536669	0.536669	0	0	0.329093	-0.329093	0	0	-0.572047	0.572047	0	0
131902_CGATGT_L008_R1_paired_trimmed_paired_merged_contig_97986	4.99361	12.8528	0	7.23545	0	0.209982	-0.209982	0	0	-0.217685	0.217685	0	0	0.347809	-0.347809	0	0	0	0	0	0
131902_CGATGT_L008_R1_paired_trimmed_paired_merged_contig_1401	0	13.5492	0	11.702	14.2582	-1.83186	1.83186	0	1	-1.13191	1.13191	0	1	-0.0858065	0.0858065	0	0	1.11452	-1.11452	1	0
131902_CGATGT_L008_R1_paired_trimmed_paired_merged_contig_114961	15.6504	10.7885	13.0847	13.4505	8.53792	0.480236	-0.480236	0	0	0.566412	-0.566412	0	0	-0.509621	0.509621	0	0	-0.485972	0.485972	0	0
131902_CGATGT_L008_R1_paired_trimmed_paired_merged_contig_2622	15.9497	13.5492	15.2996	13.523	14.8123	-0.132802	0.132802	0	0	-0.536669	0.536669	0	0	0.329093	-0.329093	0	0	-0.572047	0.572047	0	0
131902_CGATGT_L008_R1_paired_trimmed_paired_merged_contig_69641	15.6315	13.422	13.8451	12.5548	5.47638	1.31565	-1.31565	1	0	0.635917	-0.635917	0	0	-0.518605	0.518605	0	0	-0.774631	0.774631	0	1
131902_CGATGT_L008_R1_paired_trimmed_paired_merged_contig_51445	15.9497	13.5492	15.2996	13.523	14.8123	-0.132802	0.132802	0	0	-0.536669	0.536669	0	0	0.329093	-0.329093	0	0	-0.572047	0.572047	0	0
131902_CGATGT_L008_R1_paired_trimmed_paired_merged_contig_56713	5.92251	11.8556	12.881	12.6778	11.2726	0.54482	-0.54482	0	0	-0.115651	0.115651	0	0	0.101286	-0.101286	0	0	0.202139	-0.202139	0	0
131902_CGATGT_L008_R1_paired_trimmed_paired_merged_contig_18668	15.9497	13.5492	15.2996	13.523	14.8123	-0.132802	0.132802	0	0	-0.536669	0.536669	0	0	0.329093	-0.329093	0	0	-0.572047	0.572047	0	0
131902_CGATGT_L008_R1_paired_trimmed_paired_merged_contig_20762	15.9009	13.5077	15.2996	13.3988	14.5856	-0.119706	0.119706	0	0	-0.507286	0.507286	0	0	0.279267	-0.279267	0	0	-0.633376	0.633376	0	0
131902_CGATGT_L008_R1_paired_trimmed_paired_merged_contig_59883	8.98268	13.5492	7.90202	10.7181	9.86809	0.315541	-0.315541	0	0	-1.11568	1.11568	0	1	0.292265	-0.292265	0	0	-1.61075	1.61075	0	1
131902_CGATGT_L008_R1_paired_trimmed_paired_merged_contig_25590	15.9497	13.2787	15.2368	13.2451	14.7949	-0.291507	0.291507	0	0	-0.625772	0.625772	0	0	0.369592	-0.369592	0	0	-0.534778	0.534778	0	0
131902_CGATGT_L008_R1_paired_trimmed_paired_merged_contig_126904	0	13.5492	0	6.0682	14.5867	-0.307765	0.307765	0	0	-1.13191	1.13191	0	1	-0.380898	0.380898	0	0	1.12441	-1.12441	1	0
131902_CGATGT_L008_R1_paired_trimmed_paired_merged_contig_108192	0	4.77634	10.0163	11.3827	14.8123	0.696028	-0.696028	0	0	-0.338442	0.338442	0	0	-0.114378	0.114378	0	0	-0.130366	0.130366	0	0
131902_CGATGT_L008_R1_paired_trimmed_paired_merged_contig_46402	15.9497	13.5492	15.1939	13.523	14.8123	-0.105728	0.105728	0	0	-0.611165	0.611165	0	0	0.329093	-0.329093	0	0	-0.506568	0.506568	0	0
131902_CGATGT_L008_R1_paired_trimmed_paired_merged_contig_42046	13.6091	8.83397	13.3431	7.93805	9.56434	2.08592	-2.08592	1	0	-0.726994	0.726994	0	1	0.146771	-0.146771	0	0	-1.26327	1.26327	0	1
131902_CGATGT_L008_R1_paired_trimmed_paired_merged_contig_3500	15.8746	12.756	15.2688	13.523	14.7724	-0.277722	0.277722	0	0	-0.626397	0.626397	0	0	0.329111	-0.329111	0	0	-0.595672	0.595672	0	0
131902_CGATGT_L008_R1_paired_trimmed_paired_merged_contig_38359	15.6711	13.5492	6.74788	13.523	14.8123	0.722248	-0.722248	1	0	-0.572345	0.572345	0	0	0.398148	-0.398148	0	0	0.618468	-0.618468	0	0
131902_CGATGT_L008_R1_paired_trimmed_paired_merged_contig_32416	12.0896	13.3215	14.2454	10.0684	14.8123	-0.431396	0.431396	0	0	-0.425572	0.425572	0	0	0.129381	-0.129381	0	0	0.177233	-0.177233	0	0
131902_CGATGT_L008_R1_paired_trimmed_paired_merged_contig_74079	14.8164	8.75885	15.3792	11.9762	13.349	-0.851991	0.851991	0	1	-0.51258	0.51258	0	0	0.286815	-0.286815	0	0	0.669474	-0.669474	0	0
131902_CGATGT_L008_R1_paired_trimmed_paired_merged_contig_77856	15.9497	13.4381	15.2996	4.32294	15.2372	-0.692786	0.692786	0	0	-0.556311	0.556311	0	0	1.21268	-1.21268	1	0	-0.496394	0.496394	0	0
131902_CGATGT_L008_R1_paired_trimmed_paired_merged_contig_146628	14.3685	0	0	12.7653	7.53384	-0.851516	-0.851516	0	0	0.0207243	-0.0207243	0	0	-0.62972	0.62972	0	0	0.282906	-0.282906	0	0
131902_CGATGT_L008_R1_paired_trimmed_paired_merged_contig_107141	0	13.5492	0	4.20254	0	0.468853	-0.468853	0	0	-1.13191	1.13191	0	1	-0.623512	0.623512	0	0	#NUM!	#NUM!	#NUM!	#NUM!
131902_CGATGT_L008_R1_paired_trimmed_paired_merged_contig_13986	15.3526	13.3923	15.2465	13.3769	14.8123	-0.215378	0.215378	0	0	-0.208927	0.208927	0	0	0.563081	-0.563081	0	0	-1.23658	1.23658	0	1
131902_CGATGT_L008_R1_paired_trimmed_paired_merged_contig_150019	0	11.0024	8.34003	0	14.8123	0.705812	-0.705812	1	0	0.103489	-0.103489	0	0	1.17062	-1.17062	1	0	-0.209906	0.209906	0	0
131902_CGATGT_L008_R1_paired_trimmed_paired_merged_contig_20591	15.1668	13.4732	15.2567	13.4851	14.8954	-0.182406	0.182406	0	0	-0.082836	0.082836	0	0	0.792162	-0.792162	1	0	1.24134	-1.24134	1	0
131902_CGATGT_L008_R1_paired_trimmed_paired_merged_contig_45607	15.8955	13.5492	15.4558	13.523	14.8123	-0.169905	0.169905	0	0	-0.410546	0.410546	0	0	0.340498	-0.340498	0	0	-0.732027	0.732027	0	1
131902_CGATGT_L008_R1_paired_trimmed_paired_merged_contig_16518	15.9497	13.5492	15.2996	13.523	14.8123	-0.132802	0.132802	0	0	-0.536669	0.536669	0	0	0.329093	-0.329093	0	0	-0.572047	0.572047	0	0
131902_CGATGT_L008_R1_paired_trimmed_paired_merged_contig_137942	0	10.8103	0	3.50776	14.1234	-0.0770991	0.0770991	0	0	-1.03384	1.03384	0	1	-0.604908	0.604908	0	0	1.11039	-1.11039	1	0
131902_CGATGT_L008_R1_paired_trimmed_paired_merged_contig_72413	0	13.5492	0	9.01535	14.8123	-0.56984	0.56984	0	0	-1.13191	1.13191	0	1	-0.21564	0.21564	0	0	1.13107	-1.13107	1	0
131902_CGATGT_L008_R1_paired_trimmed_paired_merged_contig_20288	15.9497	13.5492	15.2996	13.523	14.8123	-0.132802	0.132802	0	0	-0.536669	0.536669	0	0	0.329093	-0.329093	0	0	-0.572047	0.572047	0	0
131902_CGATGT_L008_R1_paired_trimmed_paired_merged_contig_21407	15.9497	13.5492	15.2996	13.523	14.8123	-0.132802	0.132802	0	0	-0.536669	0.536669	0	0	0.329093	-0.329093	0	0	-0.572047	0.572047	0	0
131902_CGATGT_L008_R1_paired_trimmed_paired_merged_contig_87670	0	2.93059	14.1823	8.9837	12.5655	0.838607	-0.838607	1	0	-0.70162	0.70162	0	1	-0.145724	0.145724	0	0	0.0921145	-0.0921145	0	0
131902_CGATGT_L008_R1_paired_trimmed_paired_merged_contig_87232	0	0	15.2996	9.20009	8.25604	-0.779882	0.779882	0	1	1.20151	-1.20151	1	0	0.0470205	-0.0470205	0	0	0.307458	-0.307458	0	0
131902_CGATGT_L008_R1_paired_trimmed_paired_merged_contig_143721	0	10.3365	0	0	14.8123	0.1167	-0.1167	0	0	-1.01437	1.01437	0	1	1.17062	-1.17062	1	0	1.13107	-1.13107	1	0
131902_CGATGT_L008_R1_paired_trimmed_paired_merged_contig_23951	15.7245	13.4344	13.787	12.186	14.5612	-0.814984	0.814984	0	1	0.540296	-0.540296	0	0	0.483156	-0.483156	0	0	-0.098481	0.098481	0	0
131902_CGATGT_L008_R1_paired_trimmed_paired_merged_contig_26825	15.9497	13.5492	15.2996	13.523	14.8123	-0.132802	0.132802	0	0	-0.536669	0.536669	0	0	0.329093	-0.329093	0	0	-0.572047	0.572047	0	0
131902_CGATGT_L008_R1_paired_trimmed_paired_merged_contig_119618	15.9497	7.60755	13.7948	0	10.0165	-0.169673	0.169673	0	0	0.983414	-0.983414	1	0	0.429463	-0.429463	0	0	-0.499391	0.499391	0	0
131902_CGATGT_L008_R1_paired_trimmed_paired_merged_contig_135950	0	3.70763	0	0	14.8123	0.561978	-0.561978	0	0	-0.569096	0.569096	0	0	1.17062	-1.17062	1	0	1.13107	-1.13107	1	0
131902_CGATGT_L008_R1_paired_trimmed_paired_merged_contig_11120	15.9497	13.4449	15.2996	13.4189	14.8123	-0.198177	0.198177	0	0	-0.555147	0.555147	0	0	0.347341	-0.347341	0	0	-0.572047	0.572047	0	0
131902_CGATGT_L008_R1_paired_trimmed_paired_merged_contig_35679	15.7618	13.5492	15.2996	12.9994	14.6003	-0.284466	0.284466	0	0	-0.401971	0.401971	0	0	0.376288	-0.376288	0	0	-0.72125	0.72125	0	1
131902_CGATGT_L008_R1_paired_trimmed_paired_merged_contig_126253	0	10.9075	0	3.00512	12.9802	-0.105317	0.105317	0	0	-1.03773	1.03773	0	1	-0.635419	0.635419	0	0	1.07373	-1.07373	1	0
131902_CGATGT_L008_R1_paired_trimmed_paired_merged_contig_120114	11.6093	0	14.2462	13.523	0	0.0169227	-0.0169227	0	0	-0.491846	0.491846	0	0	0.782929	-0.782929	1	0	0.64371	-0.64371	0	0
131902_CGATGT_L008_R1_paired_trimmed_paired_merged_contig_141307	0	12.8756	0	5.19529	11.4984	-0.427898	0.427898	0	0	-1.10977	1.10977	0	1	-0.345026	0.345026	0	0	1.02109	-1.02109	1	0
131902_CGATGT_L008_R1_paired_trimmed_paired_merged_contig_104178	15.9497	13.5492	12.3481	13.2036	14.8123	0.106726	-0.106726	0	0	0.00547104	-0.00547104	0	0	0.382799	-0.382799	0	0	0.171478	-0.171478	0	0
131902_CGATGT_L008_R1_paired_trimmed_paired_merged_contig_6949	16	13.592	15.3479	13.5444	14.8123	-0.12637	0.12637	0	0	-0.536669	0.536669	0	0	0.315451	-0.315451	0	0	-0.579592	0.579592	0	0
131902_CGATGT_L008_R1_paired_trimmed_paired_merged_contig_31481	15.9497	13.5492	15.2996	13.523	14.8123	-0.132802	0.132802	0	0	-0.536669	0.536669	0	0	0.329093	-0.329093	0	0	-0.572047	0.572047	0	0
131902_CGATGT_L008_R1_paired_trimmed_paired_merged_contig_23755	15.4903	13.239	14.5426	13.523	14.3966	0.107267	-0.107267	0	0	-0.810031	0.810031	0	1	0.254961	-0.254961	0	0	-0.393787	0.393787	0	0
131902_CGATGT_L008_R1_paired_trimmed_paired_merged_contig_117550	8.7115	6.14884	15.2996	0	14.2769	-0.153626	0.153626	0	0	0.472041	-0.472041	0	0	-0.194595	0.194595	0	0	0.183004	-0.183004	0	0
131902_CGATGT_L008_R1_paired_trimmed_paired_merged_contig_121109	0	13.1018	0	8.42	10.4804	-1.57898	1.57898	0	1	-1.11733	1.11733	0	1	-0.095066	0.095066	0	0	0.980829	-0.980829	1	0
131902_CGATGT_L008_R1_paired_trimmed_paired_merged_contig_81172	14.5191	8.92076	7.59143	12.1552	4.86205	-0.824549	0.824549	0	1	-0.0265418	0.0265418	0	0	-0.611219	0.611219	0	0	-0.162883	0.162883	0	0
131902_CGATGT_L008_R1_paired_trimmed_paired_merged_contig_129616	0	8.03767	8.29811	12.6444	0	1.72573	-1.72573	1	0	-0.0306783	0.0306783	0	0	-1.1019	1.1019	0	1	-0.918979	0.918979	0	1
131902_CGATGT_L008_R1_paired_trimmed_paired_merged_contig_100691	6.26818	12.6002	0	0	13.7172	-0.0026609	0.0026609	0	0	-0.0251272	0.0251272	0	0	0.0749591	-0.0749591	0	0	-0.000908203	0.000908203	0	0
131902_CGATGT_L008_R1_paired_trimmed_paired_merged_contig_64623	14.6668	12.5089	15.1318	13.523	12.8897	0.0647312	-0.0647312	0	0	-0.0918882	0.0918882	0	0	-0.191383	0.191383	0	0	0.794728	-0.794728	1	0
131902_CGATGT_L008_R1_paired_trimmed_paired_merged_contig_41039	15.9497	13.5492	15.3475	13.5653	14.8586	-0.14315	0.14315	0	0	-0.506783	0.506783	0	0	0.339507	-0.339507	0	0	-0.597594	0.597594	0	0
131902_CGATGT_L008_R1_paired_trimmed_paired_merged_contig_50320	15.9497	13.5492	15.2996	13.523	14.8123	-0.132802	0.132802	0	0	-0.536669	0.536669	0	0	0.329093	-0.329093	0	0	-0.572047	0.572047	0	0
131902_CGATGT_L008_R1_paired_trimmed_paired_merged_contig_134584	8.68751	13.5492	7.81259	7.36573	14.8123	-0.0218575	0.0218575	0	0	-1.47883	1.47883	0	1	0.665932	-0.665932	0	0	0.742471	-0.742471	1	0
131902_CGATGT_L008_R1_paired_trimmed_paired_merged_contig_14540	15.9497	13.5492	15.2996	13.523	13.9909	0.0663053	-0.0663053	0	0	-0.536669	0.536669	0	0	0.0930238	-0.0930238	0	0	-0.688992	0.688992	0	0
131902_CGATGT_L008_R1_paired_trimmed_paired_merged_contig_76433	14.4112	13.2007	15.2996	12.5882	13.8121	-0.250713	0.250713	0	0	0.252396	-0.252396	0	0	0.483322	-0.483322	0	0	0.306935	-0.306935	0	0
131902_CGATGT_L008_R1_paired_trimmed_paired_merged_contig_140873	0	12.5482	0	0	13.6863	-0.00184527	0.00184527	0	0	-1.09858	1.09858	0	1	1.13629	-1.13629	1	0	1.09674	-1.09674	1	0
131902_CGATGT_L008_R1_paired_trimmed_paired_merged_contig_52251	15.9497	13.5492	15.2996	13.523	14.8123	-0.132802	0.132802	0	0	-0.536669	0.536669	0	0	0.329093	-0.329093	0	0	-0.572047	0.572047	0	0
131902_CGATGT_L008_R1_paired_trimmed_paired_merged_contig_78390	14.7819	13.1315	14.9164	11.0217	14.6125	0.148436	-0.148436	0	0	-0.0675565	0.0675565	0	0	1.34629	-1.34629	1	0	1.03006	-1.03006	1	0
131902_CGATGT_L008_R1_paired_trimmed_paired_merged_contig_45110	12.0705	13.5492	14.627	11.2839	8.29988	0.647111	-0.647111	0	0	-0.397946	0.397946	0	0	-0.680699	0.680699	0	0	0.244891	-0.244891	0	0
131902_CGATGT_L008_R1_paired_trimmed_paired_merged_contig_57241	14.6769	12.936	15.0167	12.8979	14.4303	-0.338985	0.338985	0	0	-0.032014	0.032014	0	0	0.858222	-0.858222	1	0	0.645522	-0.645522	0	0
131902_CGATGT_L008_R1_paired_trimmed_paired_merged_contig_25594	14.7066	9.42467	15.3446	12.7077	14.3113	-0.841077	0.841077	0	1	-0.437316	0.437316	0	0	0.703878	-0.703878	1	0	0.410239	-0.410239	0	0
131902_CGATGT_L008_R1_paired_trimmed_paired_merged_contig_96139	0	12.8006	14.3276	0	0	-0.183821	0.183821	0	0	-0.0657699	0.0657699	0	0	#NUM!	#NUM!	#NUM!	#NUM!	-1.15617	1.15617	0	1
131902_CGATGT_L008_R1_paired_trimmed_paired_merged_contig_73713	9.83695	13.5492	0	9.53798	4.81817	0.350264	-0.350264	0	0	0.402498	-0.402498	0	0	-1.22497	1.22497	0	1	0.257409	-0.257409	0	0
131902_CGATGT_L008_R1_paired_trimmed_paired_merged_contig_44230	15.9497	13.5492	15.2996	13.523	14.8123	-0.132802	0.132802	0	0	-0.536669	0.536669	0	0	0.329093	-0.329093	0	0	-0.572047	0.572047	0	0
131902_CGATGT_L008_R1_paired_trimmed_paired_merged_contig_43406	12.709	10.4183	12.8005	11.368	11.8616	-0.16677	0.16677	0	0	-0.284582	0.284582	0	0	0.199385	-0.199385	0	0	1.31243	-1.31243	1	0
131902_CGATGT_L008_R1_paired_trimmed_paired_merged_contig_58297	13.9031	12.7099	14.1488	0	9.70009	-0.789193	0.789193	0	1	0.0854281	-0.0854281	0	0	0.519553	-0.519553	0	0	1.31265	-1.31265	1	0
131902_CGATGT_L008_R1_paired_trimmed_paired_merged_contig_4643	15.9497	13.5492	15.2996	13.523	14.8123	-0.132802	0.132802	0	0	-0.536669	0.536669	0	0	0.329093	-0.329093	0	0	-0.572047	0.572047	0	0
131902_CGATGT_L008_R1_paired_trimmed_paired_merged_contig_32181	15.9497	13.4942	14.9583	13.523	14.8123	-0.0552058	0.0552058	0	0	-0.855111	0.855111	0	1	0.329093	-0.329093	0	0	-0.388744	0.388744	0	0
131902_CGATGT_L008_R1_paired_trimmed_paired_merged_contig_45826	15.6334	13.4341	15.1263	13.3698	14.6864	-0.136313	0.136313	0	0	-0.429031	0.429031	0	0	0.378447	-0.378447	0	0	-0.642246	0.642246	0	0
131902_CGATGT_L008_R1_paired_trimmed_paired_merged_contig_20748	15.4167	12.3218	14.6672	12.5359	13.6919	-0.280018	0.280018	0	0	-0.751513	0.751513	0	1	0.222792	-0.222792	0	0	-0.590111	0.590111	0	0
131902_CGATGT_L008_R1_paired_trimmed_paired_merged_contig_54785	15.9497	13.5492	15.2996	13.523	14.8123	-0.132802	0.132802	0	0	-0.536669	0.536669	0	0	0.329093	-0.329093	0	0	-0.572047	0.572047	0	0
131902_CGATGT_L008_R1_paired_trimmed_paired_merged_contig_49721	15.9497	12.723	15.2996	13.523	13.6683	-0.042997	0.042997	0	0	-0.665121	0.665121	0	0	0.0268024	-0.0268024	0	0	-0.727506	0.727506	0	1
131902_CGATGT_L008_R1_paired_trimmed_paired_merged_contig_50641	15.9497	13.5492	15.2996	13.523	14.8123	-0.132802	0.132802	0	0	-0.536669	0.536669	0	0	0.329093	-0.329093	0	0	-0.572047	0.572047	0	0
131902_CGATGT_L008_R1_paired_trimmed_paired_merged_contig_70227	12.9069	10.8507	15.2996	3.77057	12.4523	-0.211386	0.211386	0	0	0.243081	-0.243081	0	0	1.30311	-1.30311	1	0	-0.191799	0.191799	0	0
131902_CGATGT_L008_R1_paired_trimmed_paired_merged_contig_21178	15.9497	13.5492	15.2996	13.523	14.8123	-0.132802	0.132802	0	0	-0.536669	0.536669	0	0	0.329093	-0.329093	0	0	-0.572047	0.572047	0	0
131902_CGATGT_L008_R1_paired_trimmed_paired_merged_contig_7549	15.9497	13.5492	15.2996	13.523	14.8123	-0.132802	0.132802	0	0	-0.536669	0.536669	0	0	0.329093	-0.329093	0	0	-0.572047	0.572047	0	0
131902_CGATGT_L008_R1_paired_trimmed_paired_merged_contig_11974	15.9497	13.5492	15.2996	13.523	14.8123	-0.132802	0.132802	0	0	-0.536669	0.536669	0	0	0.329093	-0.329093	0	0	-0.572047	0.572047	0	0
131902_CGATGT_L008_R1_paired_trimmed_paired_merged_contig_44064	15.9497	13.5492	15.1367	13.523	14.7926	-0.0843338	0.0843338	0	0	-0.657483	0.657483	0	0	0.321626	-0.321626	0	0	-0.478103	0.478103	0	0
131902_CGATGT_L008_R1_paired_trimmed_paired_merged_contig_117646	9.09995	8.79855	14.9505	3.7034	8.9427	0.175399	-0.175399	0	0	1.35752	-1.35752	1	0	1.53552	-1.53552	1	0	-0.79609	0.79609	0	1
131902_CGATGT_L008_R1_paired_trimmed_paired_merged_contig_5182	15.9497	13.5492	15.2996	13.523	14.8123	-0.132802	0.132802	0	0	-0.536669	0.536669	0	0	0.329093	-0.329093	0	0	-0.572047	0.572047	0	0
131902_CGATGT_L008_R1_paired_trimmed_paired_merged_contig_97588	12.2608	10.1981	11.8225	10.8112	14.4757	0.0727597	-0.0727597	0	0	-0.536224	0.536224	0	0	0.184084	-0.184084	0	0	0.338102	-0.338102	0	0
131902_CGATGT_L008_R1_paired_trimmed_paired_merged_contig_86638	10.1369	6.08209	12.1717	10.578	14.944	0.471416	-0.471416	0	0	-0.132586	0.132586	0	0	-1.03737	1.03737	0	1	-0.236331	0.236331	0	0
131902_CGATGT_L008_R1_paired_trimmed_paired_merged_contig_12313	15.9497	13.5492	15.2996	13.523	14.8123	-0.132802	0.132802	0	0	-0.536669	0.536669	0	0	0.329093	-0.329093	0	0	-0.572047	0.572047	0	0
131902_CGATGT_L008_R1_paired_trimmed_paired_merged_contig_114999	12.5249	11.388	8.72925	4.77039	14.8123	0.494289	-0.494289	0	0	-0.401706	0.401706	0	0	-0.530222	0.530222	0	0	-0.580124	0.580124	0	0
131902_CGATGT_L008_R1_paired_trimmed_paired_merged_contig_97512	15.9497	13.5492	14.668	13.523	14.8123	0.0615919	-0.0615919	0	0	-1.76693	1.76693	0	1	0.329093	-0.329093	0	0	-0.277223	0.277223	0	0
131902_CGATGT_L008_R1_paired_trimmed_paired_merged_contig_45175	15.9497	13.5492	15.2996	13.523	14.8123	-0.132802	0.132802	0	0	-0.536669	0.536669	0	0	0.329093	-0.329093	0	0	-0.572047	0.572047	0	0
131902_CGATGT_L008_R1_paired_trimmed_paired_merged_contig_65675	15.9497	13.5492	15.2996	13.523	14.8123	-0.132802	0.132802	0	0	-0.536669	0.536669	0	0	0.329093	-0.329093	0	0	-0.572047	0.572047	0	0
131902_CGATGT_L008_R1_paired_trimmed_paired_merged_contig_8044	15.9497	13.5492	15.2996	13.523	14.8123	-0.132802	0.132802	0	0	-0.536669	0.536669	0	0	0.329093	-0.329093	0	0	-0.572047	0.572047	0	0
131902_CGATGT_L008_R1_paired_trimmed_paired_merged_contig_124416	10.8216	7.7179	5.88746	6.91557	14.2123	0.469866	-0.469866	0	0	-0.131086	0.131086	0	0	-0.0614421	0.0614421	0	0	-0.360032	0.360032	0	0
131902_CGATGT_L008_R1_paired_trimmed_paired_merged_contig_102832	13.0569	12.3537	15.2996	9.18108	14.8123	-0.0706816	0.0706816	0	0	0.691456	-0.691456	0	0	-0.343983	0.343983	0	0	0.682267	-0.682267	0	0
131902_CGATGT_L008_R1_paired_trimmed_paired_merged_contig_27822	15.9497	13.5492	15.2996	13.523	14.8123	-0.132802	0.132802	0	0	-0.536669	0.536669	0	0	0.329093	-0.329093	0	0	-0.572047	0.572047	0	0
131902_CGATGT_L008_R1_paired_trimmed_paired_merged_contig_120228	10.1934	13.5492	5.63671	9.45595	0	-0.11694	0.11694	0	0	0.0606843	-0.0606843	0	0	-1.14057	1.14057	0	1	-0.349668	0.349668	0	0
131902_CGATGT_L008_R1_paired_trimmed_paired_merged_contig_10549	15.4011	12.9	15.2996	13.0662	14.4757	-0.340249	0.340249	0	0	-0.311505	0.311505	0	0	0.401928	-0.401928	0	0	-1.3333	1.3333	0	1
131902_CGATGT_L008_R1_paired_trimmed_paired_merged_contig_122070	8.73958	0	11.8066	6.91589	14.677	0.306881	-0.306881	0	0	-0.345913	0.345913	0	0	0.512648	-0.512648	0	0	-0.181668	0.181668	0	0
131902_CGATGT_L008_R1_paired_trimmed_paired_merged_contig_118697	0	5.89666	10.5056	11.1951	11.145	-0.343983	0.343983	0	0	-0.267642	0.267642	0	0	0.00194551	-0.00194551	0	0	0.0138862	-0.0138862	0	0
131902_CGATGT_L008_R1_paired_trimmed_paired_merged_contig_44884	15.9497	13.5762	15.2996	13.523	14.1041	0.0504607	-0.0504607	0	0	-0.531759	0.531759	0	0	0.118882	-0.118882	0	0	-0.674625	0.674625	0	0
131902_CGATGT_L008_R1_paired_trimmed_paired_merged_contig_101996	5.07725	12.5472	10.1834	13.523	6.42978	-0.577831	0.577831	0	0	0.114022	-0.114022	0	0	0.795492	-0.795492	1	0	0.808884	-0.808884	1	0
131902_CGATGT_L008_R1_paired_trimmed_paired_merged_contig_70904	15.1407	13.0583	12.0106	13.327	9.94643	-0.721462	0.721462	0	1	0.028525	-0.028525	0	0	-0.456971	0.456971	0	0	-0.286916	0.286916	0	0
131902_CGATGT_L008_R1_paired_trimmed_paired_merged_contig_68773	0	11.538	0	4.41083	13.0186	-0.213688	0.213688	0	0	-1.06213	1.06213	0	1	-0.470045	0.470045	0	0	1.07502	-1.07502	1	0
131902_CGATGT_L008_R1_paired_trimmed_paired_merged_contig_34015	15.9497	13.6219	15.2176	13.523	14.8123	-0.0926204	0.0926204	0	0	-0.579944	0.579944	0	0	0.329093	-0.329093	0	0	-0.520435	0.520435	0	0
131902_CGATGT_L008_R1_paired_trimmed_paired_merged_contig_117152	0	0	15.3665	10.6295	14.2302	1.05666	-1.05666	1	0	1.2034	-1.2034	1	0	-0.126699	0.126699	0	0	0.0729127	-0.0729127	0	0
131902_CGATGT_L008_R1_paired_trimmed_paired_merged_contig_136631	0	13.5492	0	0	9.14406	-0.210324	0.210324	0	0	-1.13191	1.13191	0	1	0.961139	-0.961139	1	0	0.92159	-0.92159	1	0
131902_CGATGT_L008_R1_paired_trimmed_paired_merged_contig_115807	15.9497	12.2748	12.3458	7.23013	0	2.04757	-2.04757	1	0	0.189963	-0.189963	0	0	-0.262257	0.262257	0	0	-0.645971	0.645971	0	0
131902_CGATGT_L008_R1_paired_trimmed_paired_merged_contig_112627	4.72411	10.6884	15.2996	0	10.2513	-0.307411	0.307411	0	0	-0.281354	0.281354	0	0	0.068186	-0.068186	0	0	0.358259	-0.358259	0	0
131902_CGATGT_L008_R1_paired_trimmed_paired_merged_contig_65316	15.9497	13.5492	15.2996	13.523	14.8123	-0.132802	0.132802	0	0	-0.536669	0.536669	0	0	0.329093	-0.329093	0	0	-0.572047	0.572047	0	0
131902_CGATGT_L008_R1_paired_trimmed_paired_merged_contig_28500	15.9497	13.5492	15.2996	13.523	14.8123	-0.132802	0.132802	0	0	-0.536669	0.536669	0	0	0.329093	-0.329093	0	0	-0.572047	0.572047	0	0
131902_CGATGT_L008_R1_paired_trimmed_paired_merged_contig_105644	10.687	13.5492	4.89341	0	0	-0.937307	0.937307	0	1	0.251053	-0.251053	0	0	0	0	0	0	-0.265909	0.265909	0	0
131902_CGATGT_L008_R1_paired_trimmed_paired_merged_contig_79993	10.695	10.6258	12.0579	10.7276	14.0085	0.139392	-0.139392	0	0	1.52883	-1.52883	1	0	-2.00715	2.00715	0	1	-0.186568	0.186568	0	0
131902_CGATGT_L008_R1_paired_trimmed_paired_merged_contig_56573	15.4723	12.7565	14.8417	12.5663	14.4092	-0.534307	0.534307	0	0	-0.603458	0.603458	0	0	0.436735	-0.436735	0	0	-0.565205	0.565205	0	0
131902_CGATGT_L008_R1_paired_trimmed_paired_merged_contig_41586	13.0748	13.5492	13.7886	11.9203	14.6294	-0.0970565	0.0970565	0	0	-0.595215	0.595215	0	0	0.129206	-0.129206	0	0	0.404465	-0.404465	0	0
131902_CGATGT_L008_R1_paired_trimmed_paired_merged_contig_55112	15.3424	13.5492	15.2996	13.523	14.8123	-0.132802	0.132802	0	0	-0.147531	0.147531	0	0	0.535581	-0.535581	0	0	-1.62922	1.62922	0	1
131902_CGATGT_L008_R1_paired_trimmed_paired_merged_contig_100453	15.258	9.50518	10.1087	10.0733	14.9257	-0.633094	0.633094	0	0	0.153616	-0.153616	0	0	1.1931	-1.1931	1	0	0.499161	-0.499161	0	0
131902_CGATGT_L008_R1_paired_trimmed_paired_merged_contig_86644	15.9497	9.11232	15.2996	13.2373	10.2226	-0.0783006	0.0783006	0	0	-0.991255	0.991255	0	1	-0.324585	0.324585	0	0	-1.00769	1.00769	0	1
131902_CGATGT_L008_R1_paired_trimmed_paired_merged_contig_139249	0	6.99472	0	0	14.8123	0.286304	-0.286304	0	0	-0.84477	0.84477	0	1	1.17062	-1.17062	1	0	1.13107	-1.13107	1	0
131902_CGATGT_L008_R1_paired_trimmed_paired_merged_contig_30685	15.0349	13.5492	15.147	13.523	14.8492	-0.104695	0.104695	0	0	-0.0223441	0.0223441	0	0	0.910781	-0.910781	1	0	1.12002	-1.12002	1	0
131902_CGATGT_L008_R1_paired_trimmed_paired_merged_contig_17966	15.2845	13.4835	15.0325	13.2541	13.7707	0.0990129	-0.0990129	0	0	-0.232595	0.232595	0	0	0.127503	-0.127503	0	0	-1.03199	1.03199	0	1
131902_CGATGT_L008_R1_paired_trimmed_paired_merged_contig_7330	14.6421	12.7982	14.222	12.4768	13.8887	-0.159324	0.159324	0	0	-0.349748	0.349748	0	0	0.458488	-0.458488	0	0	-0.669393	0.669393	0	0
131902_CGATGT_L008_R1_paired_trimmed_paired_merged_contig_4604	15.9497	13.5492	15.2996	13.523	14.8123	-0.132802	0.132802	0	0	-0.536669	0.536669	0	0	0.329093	-0.329093	0	0	-0.572047	0.572047	0	0
131902_CGATGT_L008_R1_paired_trimmed_paired_merged_contig_12122	15.9497	13.5492	15.2996	13.523	14.8123	-0.132802	0.132802	0	0	-0.536669	0.536669	0	0	0.329093	-0.329093	0	0	-0.572047	0.572047	0	0
131902_CGATGT_L008_R1_paired_trimmed_paired_merged_contig_47003	15.476	13.1803	13.3304	13.4226	14.079	1.09052	-1.09052	1	0	0.407761	-0.407761	0	0	0.167284	-0.167284	0	0	-0.087153	0.087153	0	0
131902_CGATGT_L008_R1_paired_trimmed_paired_merged_contig_99630	15.1994	13.531	15.3819	12.3416	13.3191	-0.134358	0.134358	0	0	-0.0466426	0.0466426	0	0	0.181813	-0.181813	0	0	1.22156	-1.22156	1	0
131902_CGATGT_L008_R1_paired_trimmed_paired_merged_contig_206	14.5052	11.4018	12.947	13.5103	13.1354	0.259141	-0.259141	0	0	0.922708	-0.922708	1	0	-0.138849	0.138849	0	0	-0.207571	0.207571	0	0
131902_CGATGT_L008_R1_paired_trimmed_paired_merged_contig_129180	10.6483	4.3881	11.9094	11.3332	11.1092	-0.519989	0.519989	0	0	-0.448697	0.448697	0	0	0.171994	-0.171994	0	0	-0.396619	0.396619	0	0
131902_CGATGT_L008_R1_paired_trimmed_paired_merged_contig_32158	15.9497	13.5492	15.2996	13.523	14.8123	-0.132802	0.132802	0	0	-0.536669	0.536669	0	0	0.329093	-0.329093	0	0	-0.572047	0.572047	0	0
131902_CGATGT_L008_R1_paired_trimmed_paired_merged_contig_9403	15.795	13.3975	15.1626	13.4322	14.6833	-0.130317	0.130317	0	0	-0.53295	0.53295	0	0	0.327455	-0.327455	0	0	-0.577382	0.577382	0	0
131902_CGATGT_L008_R1_paired_trimmed_paired_merged_contig_91804	14.0833	10.234	9.71148	13.523	8.56172	-1.12675	1.12675	0	1	0.062699	-0.062699	0	0	-0.993682	0.993682	0	1	-0.156384	0.156384	0	0
131902_CGATGT_L008_R1_paired_trimmed_paired_merged_contig_135820	0	11.0032	0	0	14.8123	0.0895551	-0.0895551	0	0	-1.04152	1.04152	0	1	1.17062	-1.17062	1	0	1.13107	-1.13107	1	0
131902_CGATGT_L008_R1_paired_trimmed_paired_merged_contig_141894	0	12.9886	0	3.28749	11.7477	-0.260822	0.260822	0	0	-1.11356	1.11356	0	1	-0.553087	0.553087	0	0	1.0304	-1.0304	1	0
131902_CGATGT_L008_R1_paired_trimmed_paired_merged_contig_93229	6.21893	11.8918	11.3461	0	14.3593	1.3806	-1.3806	1	0	-0.0144806	0.0144806	0	0	0.11693	-0.11693	0	0	-0.128379	0.128379	0	0
131902_CGATGT_L008_R1_paired_trimmed_paired_merged_contig_76241	15.7834	13.5492	15.2996	13.523	14.5033	-0.0468681	0.0468681	0	0	-0.416512	0.416512	0	0	0.246944	-0.246944	0	0	-0.720653	0.720653	0	1
131902_CGATGT_L008_R1_paired_trimmed_paired_merged_contig_94984	6.19454	12.2785	15.2996	9.77352	8.93872	-0.0745404	0.0745404	0	0	-0.215736	0.215736	0	0	0.115347	-0.115347	0	0	0.66567	-0.66567	0	0
131902_CGATGT_L008_R1_paired_trimmed_paired_merged_contig_122247	14.5481	7.47259	10.1998	13.523	7.72035	0.454369	-0.454369	0	0	0.335554	-0.335554	0	0	-0.823527	0.823527	0	1	-0.236723	0.236723	0	0
131902_CGATGT_L008_R1_paired_trimmed_paired_merged_contig_144664	0	11.984	0	0	13.422	0.00966768	-0.00966768	0	0	-1.0786	1.0786	0	1	1.12782	-1.12782	1	0	1.08827	-1.08827	1	0
131902_CGATGT_L008_R1_paired_trimmed_paired_merged_contig_103802	11.5262	6.88046	14.0446	6.55022	12.2664	0.250501	-0.250501	0	0	-0.109493	0.109493	0	0	-0.827489	0.827489	0	1	-0.886029	0.886029	0	1
131902_CGATGT_L008_R1_paired_trimmed_paired_merged_contig_35588	15.7664	13.6011	14.5376	13.5748	14.9826	0.104266	-0.104266	0	0	-1.43093	1.43093	0	1	0.446525	-0.446525	0	0	-0.230234	0.230234	0	0
131902_CGATGT_L008_R1_paired_trimmed_paired_merged_contig_12702	15.1983	13.0367	15.0661	12.0962	14.5961	1.42588	-1.42588	1	0	-0.26608	0.26608	0	0	0.711892	-0.711892	1	0	-1.15142	1.15142	0	1
131902_CGATGT_L008_R1_paired_trimmed_paired_merged_contig_21916	15.1742	13.5492	15.2253	13.4408	14.8123	-0.145377	0.145377	0	0	-0.0774149	0.0774149	0	0	0.680287	-0.680287	0	0	1.50989	-1.50989	1	0
131902_CGATGT_L008_R1_paired_trimmed_paired_merged_contig_7293	15.5183	13.1827	14.9606	13.1471	14.4061	-0.153548	0.153548	0	0	-0.489619	0.489619	0	0	0.328779	-0.328779	0	0	-0.627576	0.627576	0	0
131902_CGATGT_L008_R1_paired_trimmed_paired_merged_contig_2919	15.9834	13.5492	14.9607	13.523	13.8748	0.181772	-0.181772	0	0	-0.890446	0.890446	0	1	0.0670104	-0.0670104	0	0	-0.510919	0.510919	0	0
131902_CGATGT_L008_R1_paired_trimmed_paired_merged_contig_141783	0	9.70566	0	0	14.8425	0.144934	-0.144934	0	0	-0.987025	0.987025	0	1	1.17151	-1.17151	1	0	1.13196	-1.13196	1	0
131902_CGATGT_L008_R1_paired_trimmed_paired_merged_contig_70523	8.52839	5.57294	10.6586	6.46602	7.99636	1.36817	-1.36817	1	0	-0.00098297	0.00098297	0	0	0.588428	-0.588428	0	0	-0.239214	0.239214	0	0
131902_CGATGT_L008_R1_paired_trimmed_paired_merged_contig_122813	14.0788	12.5161	0	7.01928	4.30035	0.521998	-0.521998	0	0	-0.933975	0.933975	0	1	-0.141495	0.141495	0	0	0.141982	-0.141982	0	0
131902_CGATGT_L008_R1_paired_trimmed_paired_merged_contig_115061	9.03	9.71374	15.2996	12.9821	12.8525	-0.351595	0.351595	0	0	-1.02813	1.02813	0	1	0.0144787	-0.0144787	0	0	0.365264	-0.365264	0	0
131902_CGATGT_L008_R1_paired_trimmed_paired_merged_contig_139693	0	13.5492	0	0	13.4657	-0.0422326	0.0422326	0	0	-1.13191	1.13191	0	1	1.12923	-1.12923	1	0	1.08968	-1.08968	1	0
131902_CGATGT_L008_R1_paired_trimmed_paired_merged_contig_25944	15.9497	13.5492	15.2996	13.523	14.8123	-0.132802	0.132802	0	0	-0.536669	0.536669	0	0	0.329093	-0.329093	0	0	-0.572047	0.572047	0	0
131902_CGATGT_L008_R1_paired_trimmed_paired_merged_contig_116281	14.5063	8.79779	11.2151	6.76151	14.6783	-0.394415	0.394415	0	0	0.419644	-0.419644	0	0	-1.65364	1.65364	0	1	0.473728	-0.473728	0	0
131902_CGATGT_L008_R1_paired_trimmed_paired_merged_contig_103123	10.6684	10.7227	7.44718	7.97053	8.23996	0.433328	-0.433328	0	0	1.65034	-1.65034	1	0	0.0456943	-0.0456943	0	0	0.0103093	-0.0103093	0	0
131902_CGATGT_L008_R1_paired_trimmed_paired_merged_contig_142770	0	12.0167	0	0	14.8123	0.0512905	-0.0512905	0	0	-1.07978	1.07978	0	1	1.17062	-1.17062	1	0	1.13107	-1.13107	1	0
131902_CGATGT_L008_R1_paired_trimmed_paired_merged_contig_93433	0	13.5947	8.26592	4.58331	0	0.0258983	-0.0258983	0	0	0.199249	-0.199249	0	0	-0.661179	0.661179	0	0	-0.917291	0.917291	0	1
131902_CGATGT_L008_R1_paired_trimmed_paired_merged_contig_82605	13.7112	7.9869	13.4744	13.0485	13.6689	-0.480876	0.480876	0	0	-0.787114	0.787114	0	1	1.19518	-1.19518	1	0	-0.716337	0.716337	0	1
131902_CGATGT_L008_R1_paired_trimmed_paired_merged_contig_40823	14.2254	13.5492	15.2996	13.0205	14.7873	-0.361385	0.361385	0	0	0.539418	-0.539418	0	0	-0.331353	0.331353	0	0	-0.170601	0.170601	0	0
131902_CGATGT_L008_R1_paired_trimmed_paired_merged_contig_17082	14.7603	12.5388	14.1473	12.4238	13.774	-0.19223	0.19223	0	0	-0.544721	0.544721	0	0	0.374541	-0.374541	0	0	-0.552027	0.552027	0	0
131902_CGATGT_L008_R1_paired_trimmed_paired_merged_contig_132691	0	8.90973	0	0	14.4087	0.16921	-0.16921	0	0	-0.949864	0.949864	0	1	1.15862	-1.15862	1	0	1.11907	-1.11907	1	0
131902_CGATGT_L008_R1_paired_trimmed_paired_merged_contig_87919	13.8083	13.0474	12.9622	13.7108	13.7837	-1.45598	1.45598	0	1	-0.390748	0.390748	0	0	0.596915	-0.596915	0	0	-0.160487	0.160487	0	0
131902_CGATGT_L008_R1_paired_trimmed_paired_merged_contig_61467	15.8741	13.5492	13.1969	13.523	14.8123	-0.563365	0.563365	0	0	0.215298	-0.215298	0	0	0.345215	-0.345215	0	0	0.0564216	-0.0564216	0	0
131902_CGATGT_L008_R1_paired_trimmed_paired_merged_contig_55005	0	13.5492	0	10.3677	14.8123	-0.796069	0.796069	0	1	-1.13191	1.13191	0	1	-0.154942	0.154942	0	0	1.13107	-1.13107	1	0
131902_CGATGT_L008_R1_paired_trimmed_paired_merged_contig_24725	15.9497	13.5492	15.2996	13.523	14.8123	-0.132802	0.132802	0	0	-0.536669	0.536669	0	0	0.329093	-0.329093	0	0	-0.572047	0.572047	0	0
131902_CGATGT_L008_R1_paired_trimmed_paired_merged_contig_40843	15.9497	13.5492	15.2996	13.523	14.8123	-0.132802	0.132802	0	0	-0.536669	0.536669	0	0	0.329093	-0.329093	0	0	-0.572047	0.572047	0	0
131902_CGATGT_L008_R1_paired_trimmed_paired_merged_contig_118991	0	8.12953	9.36524	6.47466	7.31638	-0.476605	0.476605	0	0	-0.0782825	0.0782825	0	0	-0.0530792	0.0530792	0	0	0.146771	-0.146771	0	0
131902_CGATGT_L008_R1_paired_trimmed_paired_merged_contig_18358	15.8001	13.5662	15.2996	13.523	14.8123	-0.128576	0.128576	0	0	-0.424641	0.424641	0	0	0.362707	-0.362707	0	0	-0.658008	0.658008	0	0
131902_CGATGT_L008_R1_paired_trimmed_paired_merged_contig_121353	0	8.3903	10.6265	8.60042	0	0.624552	-0.624552	0	0	-0.119443	0.119443	0	0	-0.93452	0.93452	0	1	-1.02639	1.02639	0	1
131902_CGATGT_L008_R1_paired_trimmed_paired_merged_contig_3868	15.9497	13.5492	15.2996	13.523	14.8123	-0.132802	0.132802	0	0	-0.536669	0.536669	0	0	0.329093	-0.329093	0	0	-0.572047	0.572047	0	0
131902_CGATGT_L008_R1_paired_trimmed_paired_merged_contig_53704	15.8889	13.4458	15.2996	13.523	15.2081	-0.300544	0.300544	0	0	-0.509594	0.509594	0	0	0.540961	-0.540961	0	0	-0.531743	0.531743	0	0
131902_CGATGT_L008_R1_paired_trimmed_paired_merged_contig_90376	15.359	10.6498	10.6405	13.523	13.3494	-2.45096	2.45096	0	1	0.118776	-0.118776	0	0	-0.0392522	0.0392522	0	0	0.172529	-0.172529	0	0
131902_CGATGT_L008_R1_paired_trimmed_paired_merged_contig_49671	15.9497	13.5492	15.2996	13.523	14.8123	-0.132802	0.132802	0	0	-0.536669	0.536669	0	0	0.329093	-0.329093	0	0	-0.572047	0.572047	0	0
131902_CGATGT_L008_R1_paired_trimmed_paired_merged_contig_29657	15.9497	13.5492	15.2996	13.523	14.8123	-0.132802	0.132802	0	0	-0.536669	0.536669	0	0	0.329093	-0.329093	0	0	-0.572047	0.572047	0	0
131902_CGATGT_L008_R1_paired_trimmed_paired_merged_contig_148001	4.12001	12.7175	5.98682	3.83902	5.11422	-1.1615	1.1615	0	1	0.573527	-0.573527	0	0	0.54879	-0.54879	0	0	0.531474	-0.531474	0	0
131902_CGATGT_L008_R1_paired_trimmed_paired_merged_contig_45303	15.0187	12.6057	15.1116	13.0868	14.8123	-0.489705	0.489705	0	0	-0.239599	0.239599	0	0	0.971247	-0.971247	1	0	1.20675	-1.20675	1	0
131902_CGATGT_L008_R1_paired_trimmed_paired_merged_contig_6095	15.9497	13.5492	15.2996	13.523	14.8123	-0.132802	0.132802	0	0	-0.536669	0.536669	0	0	0.329093	-0.329093	0	0	-0.572047	0.572047	0	0
131902_CGATGT_L008_R1_paired_trimmed_paired_merged_contig_132690	0	11.5395	0	0	13.891	0.0409961	-0.0409961	0	0	-1.06219	1.06219	0	1	1.14273	-1.14273	1	0	1.10318	-1.10318	1	0
131902_CGATGT_L008_R1_paired_trimmed_paired_merged_contig_72352	8.50381	11.1297	12.5676	8.65888	7.85959	0.205693	-0.205693	0	0	-0.275904	0.275904	0	0	0.618518	-0.618518	0	0	-0.485623	0.485623	0	0
131902_CGATGT_L008_R1_paired_trimmed_paired_merged_contig_61184	14.3217	11.4099	12.8351	12.8113	12.4026	0.279013	-0.279013	0	0	0.969894	-0.969894	1	0	-0.103993	0.103993	0	0	-0.304728	0.304728	0	0
131902_CGATGT_L008_R1_paired_trimmed_paired_merged_contig_93603	15.3739	12.0329	7.62221	13.1325	14.5984	0.620527	-0.620527	0	0	-0.304399	0.304399	0	0	0.460936	-0.460936	0	0	0.578454	-0.578454	0	0
131902_CGATGT_L008_R1_paired_trimmed_paired_merged_contig_46263	15.9497	13.5492	15.2996	13.523	14.8123	-0.132802	0.132802	0	0	-0.536669	0.536669	0	0	0.329093	-0.329093	0	0	-0.572047	0.572047	0	0
131902_CGATGT_L008_R1_paired_trimmed_paired_merged_contig_139625	0	0	0	0	14.7428	1.12903	-1.12903	1	0	#NUM!	#NUM!	#NUM!	#NUM!	1.16858	-1.16858	1	0	1.12903	-1.12903	1	0
131902_CGATGT_L008_R1_paired_trimmed_paired_merged_contig_118168	15.9497	0	9.41517	11.0867	6.05685	-0.153362	0.153362	0	0	0.468808	-0.468808	0	0	-0.308415	0.308415	0	0	-0.202654	0.202654	0	0
131902_CGATGT_L008_R1_paired_trimmed_paired_merged_contig_61216	16.1219	13.6954	15.5198	13.669	14.9721	-0.146104	0.146104	0	0	-0.502793	0.502793	0	0	0.329093	-0.329093	0	0	-0.610035	0.610035	0	0
131902_CGATGT_L008_R1_paired_trimmed_paired_merged_contig_59988	15.9497	9.07985	15.2996	12.8657	13.6808	-0.589048	0.589048	0	0	-0.993313	0.993313	0	1	0.133305	-0.133305	0	0	-0.726071	0.726071	0	1
131902_CGATGT_L008_R1_paired_trimmed_paired_merged_contig_71578	9.79561	11.4766	8.45323	9.04623	14.8123	0.0775361	-0.0775361	0	0	-0.483686	0.483686	0	0	0.825712	-0.825712	1	0	0.443532	-0.443532	0	0
131902_CGATGT_L008_R1_paired_trimmed_paired_merged_contig_56602	15.9497	13.5492	15.2996	13.5874	14.8123	-0.109669	0.109669	0	0	-0.536669	0.536669	0	0	0.317412	-0.317412	0	0	-0.572047	0.572047	0	0
131902_CGATGT_L008_R1_paired_trimmed_paired_merged_contig_26600	12.7459	12.8984	12.7608	10.9247	13.7127	0.604219	-0.604219	0	0	-0.863222	0.863222	0	1	-0.274987	0.274987	0	0	1.17981	-1.17981	1	0
131902_CGATGT_L008_R1_paired_trimmed_paired_merged_contig_23658	15.9497	13.5492	15.2996	13.523	14.8123	-0.132802	0.132802	0	0	-0.536669	0.536669	0	0	0.329093	-0.329093	0	0	-0.572047	0.572047	0	0
131902_CGATGT_L008_R1_paired_trimmed_paired_merged_contig_8497	13.7174	11.5031	12.961	11.6801	12.4663	-0.0137699	0.0137699	0	0	-0.748655	0.748655	0	1	0.21178	-0.21178	0	0	-0.48978	0.48978	0	0
131902_CGATGT_L008_R1_paired_trimmed_paired_merged_contig_44108	15.4028	13.2227	15.172	13.523	14.7162	-0.150946	0.150946	0	0	-0.302468	0.302468	0	0	0.437407	-0.437407	0	0	-0.930742	0.930742	0	1
131902_CGATGT_L008_R1_paired_trimmed_paired_merged_contig_92618	14.4076	12.8381	9.63624	12.4023	12.7664	0.219939	-0.219939	0	0	-0.374678	0.374678	0	0	0.0870101	-0.0870101	0	0	0.238929	-0.238929	0	0
131902_CGATGT_L008_R1_paired_trimmed_paired_merged_contig_136526	0	9.76692	0	0	13.3991	0.0977698	-0.0977698	0	0	-0.989758	0.989758	0	1	1.12708	-1.12708	1	0	1.08753	-1.08753	1	0
131902_CGATGT_L008_R1_paired_trimmed_paired_merged_contig_40428	15.8298	13.4983	10.0656	11.3878	5.62422	-0.32999	0.32999	0	0	-0.297836	0.297836	0	0	-0.36126	0.36126	0	0	-0.268443	0.268443	0	0
131902_CGATGT_L008_R1_paired_trimmed_paired_merged_contig_123042	5.83668	12.6165	0	9.01535	14.061	-0.629322	0.629322	0	0	-0.0857752	0.0857752	0	0	-0.412852	0.412852	0	0	0.0789572	-0.0789572	0	0
131902_CGATGT_L008_R1_paired_trimmed_paired_merged_contig_114936	8.68624	7.44252	15.156	9.77721	14.8123	0.437978	-0.437978	0	0	0.778793	-0.778793	1	0	-0.749367	0.749367	0	1	0.12633	-0.12633	0	0
131902_CGATGT_L008_R1_paired_trimmed_paired_merged_contig_102536	15.9497	12.7335	15.2485	13.5683	14.8123	-0.273807	0.273807	0	0	-0.698148	0.698148	0	0	0.320922	-0.320922	0	0	-0.539142	0.539142	0	0
131902_CGATGT_L008_R1_paired_trimmed_paired_merged_contig_134110	0	7.03025	0	0	14.8123	0.284103	-0.284103	0	0	-0.846971	0.846971	0	1	1.17062	-1.17062	1	0	1.13107	-1.13107	1	0
131902_CGATGT_L008_R1_paired_trimmed_paired_merged_contig_4644	15.8403	13.5492	15.1684	13.2447	14.5836	-0.132612	0.132612	0	0	-0.536841	0.536841	0	0	0.315023	-0.315023	0	0	-0.575156	0.575156	0	0
131902_CGATGT_L008_R1_paired_trimmed_paired_merged_contig_108992	15.1115	8.83393	12.67	10.7762	12.0771	-0.69309	0.69309	0	0	0.705535	-0.705535	1	0	0.154948	-0.154948	0	0	-0.223608	0.223608	0	0
131902_CGATGT_L008_R1_paired_trimmed_paired_merged_contig_6320	15.9497	13.5492	15.2996	13.523	14.8123	-0.132802	0.132802	0	0	-0.536669	0.536669	0	0	0.329093	-0.329093	0	0	-0.572047	0.572047	0	0
131902_CGATGT_L008_R1_paired_trimmed_paired_merged_contig_122022	10.4466	5.98225	14.7181	4.94263	11.0443	0.27207	-0.27207	0	0	0.0777654	-0.0777654	0	0	-0.964228	0.964228	0	1	-1.0699	1.0699	0	1
131902_CGATGT_L008_R1_paired_trimmed_paired_merged_contig_138474	0	13.5492	0	0	14.1626	-0.0203183	0.0203183	0	0	-1.13191	1.13191	0	1	1.15114	-1.15114	1	0	1.1116	-1.1116	1	0
131902_CGATGT_L008_R1_paired_trimmed_paired_merged_contig_144357	0	5.28367	0	9.29382	14.9267	-0.185423	0.185423	0	0	-0.722936	0.722936	0	1	-0.205769	0.205769	0	0	1.13441	-1.13441	1	0
131902_CGATGT_L008_R1_paired_trimmed_paired_merged_contig_89156	15.854	12.2115	14.9424	11.3308	12.5495	-0.456778	0.456778	0	0	-0.940636	0.940636	0	1	0.136331	-0.136331	0	0	-0.683359	0.683359	0	0
131902_CGATGT_L008_R1_paired_trimmed_paired_merged_contig_146846	15.3447	4.76558	14.139	0	0	-0.971897	0.971897	0	1	-2.19242	2.19242	0	1	0	0	0	0	-1.1047	1.1047	0	1
131902_CGATGT_L008_R1_paired_trimmed_paired_merged_contig_126479	10.7011	0	0	12.3565	9.18079	-0.71205	-0.71205	0	0	0.0207243	-0.0207243	0	0	-0.0369726	0.0369726	0	0	0.66405	-0.66405	0	0
131902_CGATGT_L008_R1_paired_trimmed_paired_merged_contig_79720	15.9497	13.5492	15.2996	13.523	14.8123	-0.132802	0.132802	0	0	-0.536669	0.536669	0	0	0.329093	-0.329093	0	0	-0.572047	0.572047	0	0
131902_CGATGT_L008_R1_paired_trimmed_paired_merged_contig_116458	15.5459	8.11809	14.0085	0	13.3748	-0.316591	0.316591	0	0	1.45673	-1.45673	1	0	0.854933	-0.854933	1	0	-0.336344	0.336344	0	0
131902_CGATGT_L008_R1_paired_trimmed_paired_merged_contig_11474	15.9497	13.5492	15.2996	13.523	14.8123	-0.132802	0.132802	0	0	-0.536669	0.536669	0	0	0.329093	-0.329093	0	0	-0.572047	0.572047	0	0
131902_CGATGT_L008_R1_paired_trimmed_paired_merged_contig_144142	0	11.8556	0	6.18525	14.8123	-0.244742	0.244742	0	0	-1.07392	1.07392	0	1	-0.379265	0.379265	0	0	1.13107	-1.13107	1	0
131902_CGATGT_L008_R1_paired_trimmed_paired_merged_contig_75394	15.5413	13.3237	15.2996	13.3672	14.5089	-0.151012	0.151012	0	0	-0.309632	0.309632	0	0	0.323415	-0.323415	0	0	-0.97767	0.97767	0	1
131902_CGATGT_L008_R1_paired_trimmed_paired_merged_contig_21744	15.9497	13.5492	15.2996	13.523	14.8123	-0.132802	0.132802	0	0	-0.536669	0.536669	0	0	0.329093	-0.329093	0	0	-0.572047	0.572047	0	0
131902_CGATGT_L008_R1_paired_trimmed_paired_merged_contig_2856	15.9066	13.1464	15.2583	13.523	14.7723	-0.202188	0.202188	0	0	-0.598484	0.598484	0	0	0.322484	-0.322484	0	0	-0.572047	0.572047	0	0
131902_CGATGT_L008_R1_paired_trimmed_paired_merged_contig_22504	15.9497	13.5492	15.2996	13.523	14.8123	-0.132802	0.132802	0	0	-0.536669	0.536669	0	0	0.329093	-0.329093	0	0	-0.572047	0.572047	0	0
131902_CGATGT_L008_R1_paired_trimmed_paired_merged_contig_148984	11.3521	4.87	11.5428	7.26682	14.8123	0.0789682	-0.0789682	0	0	-0.741411	0.741411	0	1	-0.0721251	0.0721251	0	0	-1.05635	1.05635	0	1
131902_CGATGT_L008_R1_paired_trimmed_paired_merged_contig_15027	15.9497	13.5492	13.3316	13.523	14.8123	-0.772758	0.772758	0	1	0.25058	-0.25058	0	0	0.329093	-0.329093	0	0	0.0329675	-0.0329675	0	0
131902_CGATGT_L008_R1_paired_trimmed_paired_merged_contig_120912	15.4447	5.54123	13.6042	8.49203	8.01193	-0.608276	0.608276	0	0	1.22986	-1.22986	1	0	-0.0289991	0.0289991	0	0	-0.64515	0.64515	0	0
131902_CGATGT_L008_R1_paired_trimmed_paired_merged_contig_78920	12.9563	13.5492	12.8666	13.1743	8.27622	-1.00307	1.00307	0	1	-0.236643	0.236643	0	0	1.33181	-1.33181	1	0	-1.77968	1.77968	0	1
131902_CGATGT_L008_R1_paired_trimmed_paired_merged_contig_49833	15.1025	12.2037	15.3703	13.5543	12.2809	0.0598552	-0.0598552	0	0	-0.263886	0.263886	0	0	-0.260659	0.260659	0	0	1.16221	-1.16221	1	0
131902_CGATGT_L008_R1_paired_trimmed_paired_merged_contig_140832	0	13.5492	0	0	14.139	-0.0210433	0.0210433	0	0	-1.13191	1.13191	0	1	1.15042	-1.15042	1	0	1.11087	-1.11087	1	0
131902_CGATGT_L008_R1_paired_trimmed_paired_merged_contig_16509	13.149	13.5492	4.599	13.523	8.06742	0.0798469	-0.0798469	0	0	1.28737	-1.28737	1	0	1.13314	-1.13314	1	0	0.169753	-0.169753	0	0
131902_CGATGT_L008_R1_paired_trimmed_paired_merged_contig_147413	0	13.3923	0	10.1814	10.0655	0.833994	-0.833994	1	0	-1.12685	1.12685	0	1	0.00497329	-0.00497329	0	0	0.963287	-0.963287	1	0
131902_CGATGT_L008_R1_paired_trimmed_paired_merged_contig_122889	10.3204	7.57162	8.04357	6.21463	10.4557	-0.763624	0.763624	0	1	0.269431	-0.269431	0	0	-1.48201	1.48201	0	1	0.468174	-0.468174	0	0
131902_CGATGT_L008_R1_paired_trimmed_paired_merged_contig_134638	0	13.5977	0	0	11.5531	-0.110316	0.110316	0	0	-1.13346	1.13346	0	1	1.0627	-1.0627	1	0	1.02315	-1.02315	1	0
131902_CGATGT_L008_R1_paired_trimmed_paired_merged_contig_139143	4.74096	13.5225	4.54773	5.61685	13.5293	-0.160676	0.160676	0	0	1.62682	-1.62682	1	0	-1.00146	1.00146	0	1	1.59535	-1.59535	1	0
131902_CGATGT_L008_R1_paired_trimmed_paired_merged_contig_108115	10.4498	9.11067	15.2996	8.11382	5.976	-0.25613	0.25613	0	0	0.64705	-0.64705	0	0	-0.282205	0.282205	0	0	0.0127211	-0.0127211	0	0
131902_CGATGT_L008_R1_paired_trimmed_paired_merged_contig_54947	14.6076	13.5227	15.2996	11.2736	14.8123	0.179783	-0.179783	0	0	0.260677	-0.260677	0	0	-1.2118	1.2118	0	1	0.195104	-0.195104	0	0
131902_CGATGT_L008_R1_paired_trimmed_paired_merged_contig_69365	15.3943	13.0773	15.2996	13.523	14.7386	-0.214366	0.214366	0	0	-0.275987	0.275987	0	0	0.455452	-0.455452	0	0	-1.31148	1.31148	0	1
131902_CGATGT_L008_R1_paired_trimmed_paired_merged_contig_42475	15.3601	13.3989	15.2996	12.6607	13.4844	-0.0866252	0.0866252	0	0	-0.192206	0.192206	0	0	0.158111	-0.158111	0	0	-1.70285	1.70285	0	1
131902_CGATGT_L008_R1_paired_trimmed_paired_merged_contig_34361	15.4954	13.6	14.8868	13.594	14.8567	0.0131901	-0.0131901	0	0	-0.431599	0.431599	0	0	0.473795	-0.473795	0	0	-0.501614	0.501614	0	0
131902_CGATGT_L008_R1_paired_trimmed_paired_merged_contig_5801	15.9497	13.5492	14.1433	13.4837	14.8123	0.321755	-0.321755	0	0	0.677524	-0.677524	0	0	0.336072	-0.336072	0	0	-0.12819	0.12819	0	0
131902_CGATGT_L008_R1_paired_trimmed_paired_merged_contig_107600	9.59807	13.5492	0	7.18037	14.8123	-0.379244	0.379244	0	0	0.364737	-0.364737	0	0	0.333788	-0.333788	0	0	-0.388349	0.388349	0	0
131902_CGATGT_L008_R1_paired_trimmed_paired_merged_contig_40014	12.7185	7.41702	15.0359	9.50109	0	0.135433	-0.135433	0	0	-0.179828	0.179828	0	0	-0.596926	0.596926	0	0	0.73945	-0.73945	1	0
131902_CGATGT_L008_R1_paired_trimmed_paired_merged_contig_75421	0	6.86259	15.399	13.4791	11.494	-0.300777	0.300777	0	0	-0.367833	0.367833	0	0	0.0691918	-0.0691918	0	0	0.166571	-0.166571	0	0
131902_CGATGT_L008_R1_paired_trimmed_paired_merged_contig_44341	15.6011	13.3065	15.0906	13.4163	14.6774	-0.138978	0.138978	0	0	-0.45074	0.45074	0	0	0.373882	-0.373882	0	0	-0.634699	0.634699	0	0
131902_CGATGT_L008_R1_paired_trimmed_paired_merged_contig_72216	11.8267	7.14329	13.5303	7.58945	5.64278	-0.305419	0.305419	0	0	-0.225061	0.225061	0	0	-0.164181	0.164181	0	0	0.593079	-0.593079	0	0
131902_CGATGT_L008_R1_paired_trimmed_paired_merged_contig_86648	15.5015	10.979	11.6091	13.1113	7.00723	1.10171	-1.10171	1	0	0.222192	-0.222192	0	0	-0.550696	0.550696	0	0	-0.369024	0.369024	0	0
131902_CGATGT_L008_R1_paired_trimmed_paired_merged_contig_98620	15.2247	13.5492	5.97259	13.4869	12.832	0.3941	-0.3941	0	0	-0.695276	0.695276	0	0	-0.138869	0.138869	0	0	0.420984	-0.420984	0	0
131902_CGATGT_L008_R1_paired_trimmed_paired_merged_contig_54904	15.9497	13.5492	15.2996	13.523	14.8123	-0.132802	0.132802	0	0	-0.536669	0.536669	0	0	0.329093	-0.329093	0	0	-0.572047	0.572047	0	0
131902_CGATGT_L008_R1_paired_trimmed_paired_merged_contig_125435	1.01547	12.9006	0	8.22128	14.8123	-0.45567	0.45567	0	0	-1.08906	1.08906	0	1	-0.282097	0.282097	0	0	1.09051	-1.09051	1	0
131902_CGATGT_L008_R1_paired_trimmed_paired_merged_contig_106095	14.9904	11.3284	8.28252	9.883	12.0058	-1.35165	1.35165	0	1	-0.190788	0.190788	0	0	0.233312	-0.233312	0	0	0.221323	-0.221323	0	0
131902_CGATGT_L008_R1_paired_trimmed_paired_merged_contig_125470	6.06396	13.5492	6.11008	9.505	12.5881	-0.837612	0.837612	0	1	1.11825	-1.11825	1	0	-0.277832	0.277832	0	0	-2.07072	2.07072	0	1
131902_CGATGT_L008_R1_paired_trimmed_paired_merged_contig_99171	12.962	9.80072	4.45321	10.4053	5.37853	-0.0838911	0.0838911	0	0	-0.388249	0.388249	0	0	-0.472189	0.472189	0	0	0.0239843	-0.0239843	0	0
131902_CGATGT_L008_R1_paired_trimmed_paired_merged_contig_57783	15.9497	13.5492	15.2996	13.523	14.8123	-0.132802	0.132802	0	0	-0.536669	0.536669	0	0	0.329093	-0.329093	0	0	-0.572047	0.572047	0	0
131902_CGATGT_L008_R1_paired_trimmed_paired_merged_contig_61621	15.3493	13.5492	15.3356	13.173	14.2198	-0.091574	0.091574	0	0	-0.13883	0.13883	0	0	0.284838	-0.284838	0	0	-2.23991	2.23991	0	1
131902_CGATGT_L008_R1_paired_trimmed_paired_merged_contig_2666	15.8717	13.4034	15.1949	13.4304	14.6674	-0.132592	0.132592	0	0	-0.570816	0.570816	0	0	0.306874	-0.306874	0	0	-0.564137	0.564137	0	0
131902_CGATGT_L008_R1_paired_trimmed_paired_merged_contig_5929	15.9497	13.3674	15.2996	13.4376	14.8123	-0.20842	0.20842	0	0	-0.568374	0.568374	0	0	0.344111	-0.344111	0	0	-0.572047	0.572047	0	0
131902_CGATGT_L008_R1_paired_trimmed_paired_merged_contig_22835	15.9497	13.5492	15.2996	13.523	14.8123	-0.132802	0.132802	0	0	-0.536669	0.536669	0	0	0.329093	-0.329093	0	0	-0.572047	0.572047	0	0
131902_CGATGT_L008_R1_paired_trimmed_paired_merged_contig_11851	15.9497	13.5492	15.2996	13.523	14.8123	-0.132802	0.132802	0	0	-0.536669	0.536669	0	0	0.329093	-0.329093	0	0	-0.572047	0.572047	0	0
131902_CGATGT_L008_R1_paired_trimmed_paired_merged_contig_142397	0	13.5492	0	0	14.8123	-0.00083996	0.00083996	0	0	-1.13191	1.13191	0	1	1.17062	-1.17062	1	0	1.13107	-1.13107	1	0
131902_CGATGT_L008_R1_paired_trimmed_paired_merged_contig_43297	14.508	13.5492	15.2996	13.523	14.6291	-0.0798236	0.0798236	0	0	0.334684	-0.334684	0	0	-0.910463	0.910463	0	1	0.163043	-0.163043	0	0
131902_CGATGT_L008_R1_paired_trimmed_paired_merged_contig_125119	0	4.25017	0	3.13165	14.8123	0.375606	-0.375606	0	0	-0.628407	0.628407	0	0	-0.67485	0.67485	0	0	1.13107	-1.13107	1	0
131902_CGATGT_L008_R1_paired_trimmed_paired_merged_contig_104714	15.9497	12.5195	11.3217	12.0625	13.6273	0.191085	-0.191085	0	0	-0.000906097	0.000906097	0	0	0.223696	-0.223696	0	0	0.120265	-0.120265	0	0
131902_CGATGT_L008_R1_paired_trimmed_paired_merged_contig_61536	15.2879	9.27643	14.4744	0	10.6944	-0.273776	0.273776	0	0	-1.10622	1.10622	0	1	0.522199	-0.522199	0	0	-0.831895	0.831895	0	1
131902_CGATGT_L008_R1_paired_trimmed_paired_merged_contig_140360	0	9.8615	0	0	14.6991	0.133798	-0.133798	0	0	-0.993943	0.993943	0	1	1.16729	-1.16729	1	0	1.12774	-1.12774	1	0
131902_CGATGT_L008_R1_paired_trimmed_paired_merged_contig_111414	8.98434	2.88135	10.0707	9.50036	7.40615	-0.295037	0.295037	0	0	-0.506135	0.506135	0	0	0.4855	-0.4855	0	0	0.310952	-0.310952	0	0
131902_CGATGT_L008_R1_paired_trimmed_paired_merged_contig_65340	0	0	8.03472	13.438	12.3436	-0.367157	0.367157	0	0	0.9218	-0.9218	1	0	0.0368926	-0.0368926	0	0	-0.146922	0.146922	0	0
131902_CGATGT_L008_R1_paired_trimmed_paired_merged_contig_122861	15.2637	0	0	11.148	13.7505	-0.46499	0.46499	0	0	0.0207243	-0.0207243	0	0	0.434539	-0.434539	0	0	0.750677	-0.750677	1	0
131902_CGATGT_L008_R1_paired_trimmed_paired_merged_contig_40173	15.9497	13.5492	15.2996	13.523	14.8123	-0.132802	0.132802	0	0	-0.536669	0.536669	0	0	0.329093	-0.329093	0	0	-0.572047	0.572047	0	0
131902_CGATGT_L008_R1_paired_trimmed_paired_merged_contig_26560	15.1165	13.0032	14.4091	13.2606	14.7902	-0.138472	0.138472	0	0	-0.571958	0.571958	0	0	0.754881	-0.754881	1	0	-0.358116	0.358116	0	0
131902_CGATGT_L008_R1_paired_trimmed_paired_merged_contig_35714	12.0222	13.5289	15.3686	12.7108	14.7233	-0.582722	0.582722	0	0	-0.47652	0.47652	0	0	-0.593545	0.593545	0	0	0.3724	-0.3724	0	0
131902_CGATGT_L008_R1_paired_trimmed_paired_merged_contig_6970	15.9497	13.5492	15.2996	13.523	14.8123	-0.132802	0.132802	0	0	-0.536669	0.536669	0	0	0.329093	-0.329093	0	0	-0.572047	0.572047	0	0
131902_CGATGT_L008_R1_paired_trimmed_paired_merged_contig_34826	13.9715	13.7068	12.4532	13.523	14.8123	-0.0122024	0.0122024	0	0	-0.151468	0.151468	0	0	0.273002	-0.273002	0	0	0.529642	-0.529642	0	0
131902_CGATGT_L008_R1_paired_trimmed_paired_merged_contig_141344	0	12.8516	0	3.50795	9.79665	-0.401256	0.401256	0	0	-1.10896	1.10896	0	1	-0.446024	0.446024	0	0	0.951529	-0.951529	1	0
131902_CGATGT_L008_R1_paired_trimmed_paired_merged_contig_72775	10.8413	5.54505	15.2996	12.8493	14.8123	-1.24782	1.24782	0	1	0.0217369	-0.0217369	0	0	-0.296138	0.296138	0	0	0.220758	-0.220758	0	0
131902_CGATGT_L008_R1_paired_trimmed_paired_merged_contig_93887	15.9497	13.5492	14.5623	13.523	14.8123	0.10469	-0.10469	0	0	1.54262	-1.54262	1	0	0.329093	-0.329093	0	0	-0.24281	0.24281	0	0
131902_CGATGT_L008_R1_paired_trimmed_paired_merged_contig_150205	0	6.94959	10.8961	7.18567	9.6198	0.636338	-0.636338	0	0	-0.212139	0.212139	0	0	-0.126699	0.126699	0	0	0.0936521	-0.0936521	0	0
131902_CGATGT_L008_R1_paired_trimmed_paired_merged_contig_121182	6.31971	5.66072	11.1345	0	14.8123	-0.392785	0.392785	0	0	0.925357	-0.925357	1	0	0.128344	-0.128344	0	0	-0.174954	0.174954	0	0
131902_CGATGT_L008_R1_paired_trimmed_paired_merged_contig_46798	15.9497	13.5492	15.2996	13.665	14.8123	-0.083344	0.083344	0	0	-0.536669	0.536669	0	0	0.302911	-0.302911	0	0	-0.572047	0.572047	0	0
131902_CGATGT_L008_R1_paired_trimmed_paired_merged_contig_127063	11.9623	13.4887	9.90379	11.3497	0	-0.540052	0.540052	0	0	-0.138438	0.138438	0	0	-1.29063	1.29063	0	1	-0.764262	0.764262	0	1
131902_CGATGT_L008_R1_paired_trimmed_paired_merged_contig_35685	13.2544	13.7144	15.2463	12.0859	12.1802	0.140736	-0.140736	0	0	-0.843969	0.843969	0	1	0.03652	-0.03652	0	0	0.0300011	-0.0300011	0	0
131902_CGATGT_L008_R1_paired_trimmed_paired_merged_contig_9915	15.9497	13.5492	15.2996	13.523	14.8123	-0.132802	0.132802	0	0	-0.536669	0.536669	0	0	0.329093	-0.329093	0	0	-0.572047	0.572047	0	0
131902_CGATGT_L008_R1_paired_trimmed_paired_merged_contig_32618	15.351	13.0823	14.7818	12.8822	14.1378	-0.149985	0.149985	0	0	-0.49235	0.49235	0	0	0.308536	-0.308536	0	0	-0.632807	0.632807	0	0
131902_CGATGT_L008_R1_paired_trimmed_paired_merged_contig_122668	0	10.2083	5.292	6.11315	14.8123	0.142595	-0.142595	0	0	0.268505	-0.268505	0	0	-0.384358	0.384358	0	0	-0.407454	0.407454	0	0
131902_CGATGT_L008_R1_paired_trimmed_paired_merged_contig_112453	0	0	15.2996	3.93069	9.16388	0.576069	-0.576069	0	0	1.20151	-1.20151	1	0	-0.36761	0.36761	0	0	0.262151	-0.262151	0	0
131902_CGATGT_L008_R1_paired_trimmed_paired_merged_contig_55721	15.4827	12.716	15.0756	12.5133	14.6171	-0.814821	0.814821	0	1	-0.482878	0.482878	0	0	0.535374	-0.535374	0	0	-0.720339	0.720339	0	1
131902_CGATGT_L008_R1_paired_trimmed_paired_merged_contig_70306	14.5424	13.5492	15.0747	13.5893	14.8123	-0.0492563	0.0492563	0	0	0.259566	-0.259566	0	0	-0.547928	0.547928	0	0	0.282218	-0.282218	0	0
131902_CGATGT_L008_R1_paired_trimmed_paired_merged_contig_112176	7.55816	0	15.2996	3.53304	3.8165	-1.59858	1.59858	0	1	0.0610123	-0.0610123	0	0	0.0317145	-0.0317145	0	0	-0.278819	0.278819	0	0
131902_CGATGT_L008_R1_paired_trimmed_paired_merged_contig_146841	0	12.7134	0	0	8.99318	-0.189896	0.189896	0	0	-1.10426	1.10426	0	1	0.953914	-0.953914	1	0	0.914365	-0.914365	1	0
131902_CGATGT_L008_R1_paired_trimmed_paired_merged_contig_56297	15.9497	12.5644	15.2996	13.523	13.6378	-0.0638003	0.0638003	0	0	-0.685971	0.685971	0	0	0.0210342	-0.0210342	0	0	-0.730976	0.730976	0	1
131902_CGATGT_L008_R1_paired_trimmed_paired_merged_contig_13209	15.5808	13.5419	14.6166	13.4939	14.8362	0.0606101	-0.0606101	0	0	-0.778805	0.778805	0	1	0.447575	-0.447575	0	0	-0.324578	0.324578	0	0
131902_CGATGT_L008_R1_paired_trimmed_paired_merged_contig_38921	15.807	7.60817	4.27843	12.797	0	-0.624245	0.624245	0	0	-0.112493	0.112493	0	0	-0.720276	0.720276	0	1	-0.137074	0.137074	0	0
131902_CGATGT_L008_R1_paired_trimmed_paired_merged_contig_95778	12.9447	9.81827	15.2996	0	14.8123	-0.392184	0.392184	0	0	0.0567213	-0.0567213	0	0	-0.84081	0.84081	0	1	0.609813	-0.609813	0	0
131902_CGATGT_L008_R1_paired_trimmed_paired_merged_contig_38109	14.8128	13.5352	14.7781	13.2995	13.7106	0.217393	-0.217393	0	0	-0.0131879	0.0131879	0	0	0.137646	-0.137646	0	0	-1.81994	1.81994	0	1
131902_CGATGT_L008_R1_paired_trimmed_paired_merged_contig_65970	12.1687	12.5087	5.59369	13.0715	9.1495	0.0642103	-0.0642103	0	0	1.23092	-1.23092	1	0	0.524271	-0.524271	0	0	0.236338	-0.236338	0	0
131902_CGATGT_L008_R1_paired_trimmed_paired_merged_contig_17995	15.2049	13.5092	15.0122	13.4396	14.7686	-0.0843231	0.0843231	0	0	-0.184421	0.184421	0	0	0.607021	-0.607021	0	0	-0.951138	0.951138	0	1
131902_CGATGT_L008_R1_paired_trimmed_paired_merged_contig_117949	10.4829	0	14.3806	0	14.8123	0.0267027	-0.0267027	0	0	-0.325489	0.325489	0	0	-0.384048	0.384048	0	0	0.107914	-0.107914	0	0
131902_CGATGT_L008_R1_paired_trimmed_paired_merged_contig_102178	0	13.1903	14.6917	0	6.32711	-0.585153	0.585153	0	0	-0.063647	0.063647	0	0	0.801205	-0.801205	1	0	0.405416	-0.405416	0	0
131902_CGATGT_L008_R1_paired_trimmed_paired_merged_contig_146732	15.9497	11.5483	0	9.87124	0	0.0285966	-0.0285966	0	0	-0.538432	0.538432	0	0	-0.418958	0.418958	0	0	0	0	0	0
131902_CGATGT_L008_R1_paired_trimmed_paired_merged_contig_5819	15.9497	13.5492	15.2996	13.523	14.782	-0.123566	0.123566	0	0	-0.536669	0.536669	0	0	0.317655	-0.317655	0	0	-0.576979	0.576979	0	0
131902_CGATGT_L008_R1_paired_trimmed_paired_merged_contig_110625	0	0	13.7097	0	10.245	0.166067	-0.166067	0	0	1.15386	-1.15386	1	0	1.01051	-1.01051	1	0	0.166067	-0.166067	0	0
131902_CGATGT_L008_R1_paired_trimmed_paired_merged_contig_37817	15.9497	13.5492	15.2996	13.523	14.8123	-0.132802	0.132802	0	0	-0.536669	0.536669	0	0	0.329093	-0.329093	0	0	-0.572047	0.572047	0	0
131902_CGATGT_L008_R1_paired_trimmed_paired_merged_contig_40965	15.9497	13.5492	15.2996	13.523	14.8123	-0.132802	0.132802	0	0	-0.536669	0.536669	0	0	0.329093	-0.329093	0	0	-0.572047	0.572047	0	0
131902_CGATGT_L008_R1_paired_trimmed_paired_merged_contig_34701	15.6747	13.5492	15.2996	13.5101	14.415	-0.0288933	0.0288933	0	0	-0.345273	0.345273	0	0	0.235124	-0.235124	0	0	-0.8263	0.8263	0	1
131902_CGATGT_L008_R1_paired_trimmed_paired_merged_contig_96099	4.13628	12.9636	12.384	13.523	0	-1.4075	1.4075	0	1	-0.00501168	0.00501168	0	0	-0.355906	0.355906	0	0	-0.299724	0.299724	0	0
131902_CGATGT_L008_R1_paired_trimmed_paired_merged_contig_63848	12.6986	13.5492	14.9085	13.523	13.613	0.244038	-0.244038	0	0	-0.600558	0.600558	0	0	-0.0449899	0.0449899	0	0	-0.912209	0.912209	0	1
131902_CGATGT_L008_R1_paired_trimmed_paired_merged_contig_105256	9.63003	11.8619	11.085	11.6349	11.4027	-0.477723	0.477723	0	0	-0.0208565	0.0208565	0	0	0.0534649	-0.0534649	0	0	0.270684	-0.270684	0	0
131902_CGATGT_L008_R1_paired_trimmed_paired_merged_contig_40078	15.9497	13.5492	15.2996	13.523	14.8123	-0.132802	0.132802	0	0	-0.536669	0.536669	0	0	0.329093	-0.329093	0	0	-0.572047	0.572047	0	0
131902_CGATGT_L008_R1_paired_trimmed_paired_merged_contig_26008	15.9497	13.5492	15.2996	13.523	14.8123	-0.132802	0.132802	0	0	-0.536669	0.536669	0	0	0.329093	-0.329093	0	0	-0.572047	0.572047	0	0
131902_CGATGT_L008_R1_paired_trimmed_paired_merged_contig_29426	15.9497	11.3219	14.3356	11.3001	14.8123	0.420046	-0.420046	0	0	1.18174	-1.18174	1	0	0.611498	-0.611498	0	0	-0.177067	0.177067	0	0
131902_CGATGT_L008_R1_paired_trimmed_paired_merged_contig_111964	13.3696	10.5035	14.464	0	14.8123	-0.533327	0.533327	0	0	-0.0976888	0.0976888	0	0	-0.966951	0.966951	0	1	0.853322	-0.853322	1	0
131902_CGATGT_L008_R1_paired_trimmed_paired_merged_contig_26175	15.9497	13.5492	15.2996	13.523	14.4846	-0.0421717	0.0421717	0	0	-0.536669	0.536669	0	0	0.219139	-0.219139	0	0	-0.622538	0.622538	0	0
131902_CGATGT_L008_R1_paired_trimmed_paired_merged_contig_88488	9.88998	0	6.82726	13.5473	10.2465	-0.0951326	0.0951326	0	0	0.627447	-0.627447	0	0	1.01107	-1.01107	1	0	0.757479	-0.757479	1	0
131902_CGATGT_L008_R1_paired_trimmed_paired_merged_contig_79132	0	13.2995	10.0823	12.0274	6.89421	-0.330108	0.330108	0	0	0.103447	-0.103447	0	0	0.241687	-0.241687	0	0	0.204622	-0.204622	0	0
131902_CGATGT_L008_R1_paired_trimmed_paired_merged_contig_91765	11.6217	10.8938	11.3018	11.8242	0	1.50175	-1.50175	1	0	-0.0371373	0.0371373	0	0	1.75886	-1.75886	1	0	-1.56023	1.56023	0	1
131902_CGATGT_L008_R1_paired_trimmed_paired_merged_contig_80428	14.6088	12.4551	13.4718	12.2665	14.0914	-0.250487	0.250487	0	0	-1.45228	1.45228	0	1	0.655765	-0.655765	0	0	-0.185781	0.185781	0	0
131902_CGATGT_L008_R1_paired_trimmed_paired_merged_contig_33201	15.9497	0	15.5883	4.78409	12.3669	0.411026	-0.411026	0	0	-1.20374	1.20374	0	1	0.493654	-0.493654	0	0	-1.11032	1.11032	0	1
131902_CGATGT_L008_R1_paired_trimmed_paired_merged_contig_77402	15.9497	10.7638	13.3272	12.2037	13.9349	-0.599128	0.599128	0	0	0.583619	-0.583619	0	0	0.269336	-0.269336	0	0	-0.0901783	0.0901783	0	0
131902_CGATGT_L008_R1_paired_trimmed_paired_merged_contig_140037	0	11.8024	0	0	14.8123	0.0591019	-0.0591019	0	0	-1.07197	1.07197	0	1	1.17062	-1.17062	1	0	1.13107	-1.13107	1	0
131902_CGATGT_L008_R1_paired_trimmed_paired_merged_contig_133178	0	11.018	0	0	14.8123	0.0889697	-0.0889697	0	0	-1.0421	1.0421	0	1	1.17062	-1.17062	1	0	1.13107	-1.13107	1	0
131902_CGATGT_L008_R1_paired_trimmed_paired_merged_contig_70286	0	5.93141	0	13.523	9.09081	-0.0406071	0.0406071	0	0	-0.773158	0.773158	0	1	0.172471	-0.172471	0	0	0.919054	-0.919054	1	0
131902_CGATGT_L008_R1_paired_trimmed_paired_merged_contig_112998	0	10.2503	0	4.82125	14.4903	-0.11047	0.11047	0	0	-1.01074	1.01074	0	1	-0.477917	0.477917	0	0	1.12153	-1.12153	1	0
131902_CGATGT_L008_R1_paired_trimmed_paired_merged_contig_77959	4.67719	13.259	9.45201	13.523	4.53886	-0.447519	0.447519	0	0	0.203912	-0.203912	0	0	-1.80584	1.80584	0	1	-0.95191	0.95191	0	1
131902_CGATGT_L008_R1_paired_trimmed_paired_merged_contig_32519	15.2356	10.1113	10.5665	11.6882	14.752	-0.164972	0.164972	0	0	0.160427	-0.160427	0	0	0.865465	-0.865465	1	0	0.421849	-0.421849	0	0
131902_CGATGT_L008_R1_paired_trimmed_paired_merged_contig_116536	13.7553	11.9579	13.0406	7.94138	10.5873	0.0489851	-0.0489851	0	0	-0.609672	0.609672	0	0	0.263686	-0.263686	0	0	-0.757569	0.757569	0	1
131902_CGATGT_L008_R1_paired_trimmed_paired_merged_contig_139579	0	10.905	0	5.87157	13.7143	-0.253064	0.253064	0	0	-1.03762	1.03762	0	1	-0.368418	0.368418	0	0	1.09762	-1.09762	1	0
131902_CGATGT_L008_R1_paired_trimmed_paired_merged_contig_36292	15.9497	13.5492	15.2996	13.523	14.8123	-0.132802	0.132802	0	0	-0.536669	0.536669	0	0	0.329093	-0.329093	0	0	-0.572047	0.572047	0	0
131902_CGATGT_L008_R1_paired_trimmed_paired_merged_contig_106814	15.9497	10.5248	0	13.523	9.7867	0.253027	-0.253027	0	0	-0.447637	0.447637	0	0	-0.404778	0.404778	0	0	0.356733	-0.356733	0	0
131902_CGATGT_L008_R1_paired_trimmed_paired_merged_contig_53916	14.7683	13.4238	13.6941	11.6866	14.6752	-0.344047	0.344047	0	0	-0.937949	0.937949	0	1	1.51976	-1.51976	1	0	-0.105804	0.105804	0	0
131902_CGATGT_L008_R1_paired_trimmed_paired_merged_contig_92831	15.0683	10.6611	14.9172	6.85048	14.2081	-0.108806	0.108806	0	0	-0.587105	0.587105	0	0	0.980166	-0.980166	1	0	-1.14218	1.14218	0	1
131902_CGATGT_L008_R1_paired_trimmed_paired_merged_contig_43328	15.1258	13.5492	14.5657	11.8597	14.8123	0.280664	-0.280664	0	0	-0.340198	0.340198	0	0	1.01785	-1.01785	1	0	-0.456639	0.456639	0	0
131902_CGATGT_L008_R1_paired_trimmed_paired_merged_contig_139267	0	11.9372	0	0	14.8123	0.0541699	-0.0541699	0	0	-1.0769	1.0769	0	1	1.17062	-1.17062	1	0	1.13107	-1.13107	1	0
131902_CGATGT_L008_R1_paired_trimmed_paired_merged_contig_107757	14.5275	13.391	15.2996	11.8578	14.0418	-1.05366	1.05366	0	1	0.256965	-0.256965	0	0	0.740137	-0.740137	1	0	0.344732	-0.344732	0	0
131902_CGATGT_L008_R1_paired_trimmed_paired_merged_contig_1470	15.9497	13.5492	14.6024	13.523	14.2144	0.241159	-0.241159	0	0	1.94654	-1.94654	1	0	0.145637	-0.145637	0	0	-0.343655	0.343655	0	0
131902_CGATGT_L008_R1_paired_trimmed_paired_merged_contig_128597	0	0	10.1844	4.11393	13.7415	0.102717	-0.102717	0	0	1.02476	-1.02476	1	0	-0.523778	0.523778	0	0	-0.0905509	0.0905509	0	0
131902_CGATGT_L008_R1_paired_trimmed_paired_merged_contig_135652	0	10.7998	0	4.39409	14.7927	-0.0942935	0.0942935	0	0	-1.03342	1.03342	0	1	-0.527178	0.527178	0	0	1.1305	-1.1305	1	0
131902_CGATGT_L008_R1_paired_trimmed_paired_merged_contig_71394	13.5212	7.24855	4.911	5.17548	13.4103	0.44908	-0.44908	0	0	-0.0938689	0.0938689	0	0	1.8767	-1.8767	1	0	0.828447	-0.828447	1	0
131902_CGATGT_L008_R1_paired_trimmed_paired_merged_contig_47206	15.9497	13.5492	15.2996	13.523	14.8123	-0.132802	0.132802	0	0	-0.536669	0.536669	0	0	0.329093	-0.329093	0	0	-0.572047	0.572047	0	0
131902_CGATGT_L008_R1_paired_trimmed_paired_merged_contig_21565	15.9497	13.5492	15.2996	13.523	14.8992	-0.160376	0.160376	0	0	-0.536669	0.536669	0	0	0.363599	-0.363599	0	0	-0.557616	0.557616	0	0
131902_CGATGT_L008_R1_paired_trimmed_paired_merged_contig_87314	5.69231	13.2619	14.3265	10.8949	14.8123	-0.174066	0.174066	0	0	-0.0970693	0.0970693	0	0	-0.243777	0.243777	0	0	0.0424213	-0.0424213	0	0
131902_CGATGT_L008_R1_paired_trimmed_paired_merged_contig_82782	6.58446	7.65707	15.2996	13.523	3.11682	0.194737	-0.194737	0	0	-0.953028	0.953028	0	1	-0.301236	0.301236	0	0	-0.367529	0.367529	0	0
131902_CGATGT_L008_R1_paired_trimmed_paired_merged_contig_150537	0	7.07859	0	0	14.8123	0.281127	-0.281127	0	0	-0.849947	0.849947	0	1	1.17062	-1.17062	1	0	1.13107	-1.13107	1	0
131902_CGATGT_L008_R1_paired_trimmed_paired_merged_contig_92090	2.18542	4.65754	8.78994	9.88221	13.7085	0.388078	-0.388078	0	0	-0.455345	0.455345	0	0	-0.175259	0.175259	0	0	-0.194254	0.194254	0	0
131902_CGATGT_L008_R1_paired_trimmed_paired_merged_contig_77325	12.1626	13.5492	15.2996	13.523	14.8123	-0.132802	0.132802	0	0	-0.492349	0.492349	0	0	-0.289519	0.289519	0	0	0.362842	-0.362842	0	0
131902_CGATGT_L008_R1_paired_trimmed_paired_merged_contig_112650	12.5634	6.64515	15.2996	8.84308	12.1706	0.783396	-0.783396	1	0	-0.178219	0.178219	0	0	0.976452	-0.976452	1	0	-0.275163	0.275163	0	0
131902_CGATGT_L008_R1_paired_trimmed_paired_merged_contig_3625	15.9497	13.5492	15.2996	13.523	14.8123	-0.132802	0.132802	0	0	-0.536669	0.536669	0	0	0.329093	-0.329093	0	0	-0.572047	0.572047	0	0
131902_CGATGT_L008_R1_paired_trimmed_paired_merged_contig_164	14.6944	12.5247	13.9775	12.3335	13.6008	-0.123828	0.123828	0	0	-0.620392	0.620392	0	0	0.334214	-0.334214	0	0	-0.501946	0.501946	0	0
131902_CGATGT_L008_R1_paired_trimmed_paired_merged_contig_83865	0	13.3593	0	12.7647	14.8123	1.46427	-1.46427	1	0	-1.12578	1.12578	0	1	-0.0646111	0.0646111	0	0	1.13107	-1.13107	1	0
131902_CGATGT_L008_R1_paired_trimmed_paired_merged_contig_124226	9.63148	0	15.2257	0	7.22726	0.363153	-0.363153	0	0	-0.161221	0.161221	0	0	0.602719	-0.602719	0	0	-0.265829	0.265829	0	0
131902_CGATGT_L008_R1_paired_trimmed_paired_merged_contig_15664	15.701	13.2983	15.0312	13.2858	14.5236	-0.127178	0.127178	0	0	-0.563951	0.563951	0	0	0.312019	-0.312019	0	0	-0.561746	0.561746	0	0
131902_CGATGT_L008_R1_paired_trimmed_paired_merged_contig_93355	0	13.5492	0	8.61004	14.5603	-0.545094	0.545094	0	0	-1.13191	1.13191	0	1	-0.228166	0.228166	0	0	1.12362	-1.12362	1	0
131902_CGATGT_L008_R1_paired_trimmed_paired_merged_contig_78968	15.8689	13.5492	15.2609	13.4773	14.8123	-0.140268	0.140268	0	0	-0.499492	0.499492	0	0	0.35477	-0.35477	0	0	-0.586385	0.586385	0	0
131902_CGATGT_L008_R1_paired_trimmed_paired_merged_contig_25482	15.9497	13.5492	14.2565	13.523	14.8123	0.260753	-0.260753	0	0	0.792904	-0.792904	1	0	0.329093	-0.329093	0	0	-0.156298	0.156298	0	0
131902_CGATGT_L008_R1_paired_trimmed_paired_merged_contig_77302	15.1205	12.099	14.9721	12.8614	14.4499	-0.506363	0.506363	0	0	-0.420385	0.420385	0	0	0.527477	-0.527477	0	0	-1.11373	1.11373	0	1
131902_CGATGT_L008_R1_paired_trimmed_paired_merged_contig_53872	15.9497	13.5492	15.2996	13.523	14.8123	-0.132802	0.132802	0	0	-0.536669	0.536669	0	0	0.329093	-0.329093	0	0	-0.572047	0.572047	0	0
131902_CGATGT_L008_R1_paired_trimmed_paired_merged_contig_80628	8.40709	9.58956	14.0477	13.4799	9.9011	0.108679	-0.108679	0	0	-0.745925	0.745925	0	1	0.530894	-0.530894	0	0	0.95046	-0.95046	1	0
131902_CGATGT_L008_R1_paired_trimmed_paired_merged_contig_149913	10.3336	11.8699	6.68013	3.8474	5.92492	-0.637775	0.637775	0	0	0.27714	-0.27714	0	0	0.167681	-0.167681	0	0	-0.129646	0.129646	0	0
131902_CGATGT_L008_R1_paired_trimmed_paired_merged_contig_96026	14.1322	5.60874	10.7809	4.40285	10.4031	0.0438953	-0.0438953	0	0	0.575205	-0.575205	0	0	0.416475	-0.416475	0	0	-0.140804	0.140804	0	0
131902_CGATGT_L008_R1_paired_trimmed_paired_merged_contig_39920	15.1782	13.0324	13.9049	13.523	14.8123	0.169609	-0.169609	0	0	2.11023	-2.11023	1	0	0.655475	-0.655475	0	0	-0.113908	0.113908	0	0
131902_CGATGT_L008_R1_paired_trimmed_paired_merged_contig_82999	0	13.0029	0	4.94826	14.7309	-0.209398	0.209398	0	0	-1.11404	1.11404	0	1	-0.473776	0.473776	0	0	1.12868	-1.12868	1	0
131902_CGATGT_L008_R1_paired_trimmed_paired_merged_contig_45266	15.9497	13.5492	15.2996	13.523	14.8123	-0.132802	0.132802	0	0	-0.536669	0.536669	0	0	0.329093	-0.329093	0	0	-0.572047	0.572047	0	0
131902_CGATGT_L008_R1_paired_trimmed_paired_merged_contig_112665	14.1505	9.70751	15.2996	4.98868	0	-0.0100436	0.0100436	0	0	-0.265118	0.265118	0	0	-0.18879	0.18879	0	0	1.09041	-1.09041	1	0
131902_CGATGT_L008_R1_paired_trimmed_paired_merged_contig_118911	0	6.97386	15.2996	0	0	-0.920426	0.920426	0	1	-0.358037	0.358037	0	0	#NUM!	#NUM!	#NUM!	#NUM!	-1.18468	1.18468	0	1
131902_CGATGT_L008_R1_paired_trimmed_paired_merged_contig_16982	15.9497	13.5492	15.2996	13.523	14.8123	-0.132802	0.132802	0	0	-0.536669	0.536669	0	0	0.329093	-0.329093	0	0	-0.572047	0.572047	0	0
131902_CGATGT_L008_R1_paired_trimmed_paired_merged_contig_146372	8.27207	7.53201	5.89179	0	11.5922	0.809716	-0.809716	1	0	-0.376748	0.376748	0	0	-0.396453	0.396453	0	0	-0.0127949	0.0127949	0	0
131902_CGATGT_L008_R1_paired_trimmed_paired_merged_contig_43539	8.73129	8.40859	4.18771	11.7273	8.91147	-0.0475768	0.0475768	0	0	-1.09013	1.09013	0	1	1.22084	-1.22084	1	0	0.882528	-0.882528	1	0
131902_CGATGT_L008_R1_paired_trimmed_paired_merged_contig_42660	15.8854	12.2138	12.0016	12.2526	13.2073	-0.807784	0.807784	0	1	0.13845	-0.13845	0	0	0.132417	-0.132417	0	0	0.00631705	-0.00631705	0	0
131902_CGATGT_L008_R1_paired_trimmed_paired_merged_contig_1977	15.9497	11.5985	13.6923	9.94495	12.7951	0.424246	-0.424246	0	0	0.650399	-0.650399	0	0	0.279543	-0.279543	0	0	-0.276645	0.276645	0	0
131902_CGATGT_L008_R1_paired_trimmed_paired_merged_contig_10633	15.5951	13.3697	15.3069	13.2672	14.525	-0.18292	0.18292	0	0	-0.329014	0.329014	0	0	0.337554	-0.337554	0	0	-0.908415	0.908415	0	1
131902_CGATGT_L008_R1_paired_trimmed_paired_merged_contig_130279	0	11.5577	0	0	14.8123	0.0682017	-0.0682017	0	0	-1.06287	1.06287	0	1	1.17062	-1.17062	1	0	1.13107	-1.13107	1	0
131902_CGATGT_L008_R1_paired_trimmed_paired_merged_contig_21227	15.9337	13.5356	15.2996	13.5095	14.7974	-0.1366	0.1366	0	0	-0.526831	0.526831	0	0	0.329093	-0.329093	0	0	-0.582443	0.582443	0	0
131902_CGATGT_L008_R1_paired_trimmed_paired_merged_contig_68350	16.0909	8.69308	6.49897	13.523	15.0089	0.296027	-0.296027	0	0	-0.0646538	0.0646538	0	0	0.375362	-0.375362	0	0	0.603809	-0.603809	0	0
131902_CGATGT_L008_R1_paired_trimmed_paired_merged_contig_6102	16.0743	13.6551	15.4192	13.6287	14.928	-0.132802	0.132802	0	0	-0.536669	0.536669	0	0	0.329093	-0.329093	0	0	-0.572047	0.572047	0	0
131902_CGATGT_L008_R1_paired_trimmed_paired_merged_contig_84877	15.9497	11.3772	11.0251	12.3256	14.8123	-1.19743	1.19743	0	1	0.0866126	-0.0866126	0	0	0.503284	-0.503284	0	0	0.307358	-0.307358	0	0
131902_CGATGT_L008_R1_paired_trimmed_paired_merged_contig_90646	5.65491	8.49905	14.9287	9.09731	6.86752	-0.240591	0.240591	0	0	-0.551538	0.551538	0	0	0.453138	-0.453138	0	0	1.17848	-1.17848	1	0
131902_CGATGT_L008_R1_paired_trimmed_paired_merged_contig_52455	14.5826	12.2588	13.9883	12.5571	14.6712	-0.68155	0.68155	0	0	-0.561481	0.561481	0	0	-1.359	1.359	0	1	-0.300902	0.300902	0	0
131902_CGATGT_L008_R1_paired_trimmed_paired_merged_contig_51886	15.9497	13.5492	15.2996	13.523	14.1443	0.0354091	-0.0354091	0	0	-0.536669	0.536669	0	0	0.128435	-0.128435	0	0	-0.669413	0.669413	0	0
131902_CGATGT_L008_R1_paired_trimmed_paired_merged_contig_23193	15.5986	13.418	15.0706	13.3384	14.4405	-0.0639071	0.0639071	0	0	-0.438574	0.438574	0	0	0.29041	-0.29041	0	0	-0.660292	0.660292	0	0
131902_CGATGT_L008_R1_paired_trimmed_paired_merged_contig_69234	15.3566	11.0857	8.47171	11.2878	11.6907	0.189201	-0.189201	0	0	-0.135493	0.135493	0	0	0.0452847	-0.0452847	0	0	0.167331	-0.167331	0	0
131902_CGATGT_L008_R1_paired_trimmed_paired_merged_contig_112236	14.4998	10.9098	14.7698	12.4107	14.107	-0.732346	0.732346	0	1	-0.370612	0.370612	0	0	0.725768	-0.725768	1	0	0.77828	-0.77828	1	0
131902_CGATGT_L008_R1_paired_trimmed_paired_merged_contig_108612	0	13.5492	0	13.523	0	-0.0387087	0.0387087	0	0	-1.13191	1.13191	0	1	-1.13107	1.13107	0	1	#NUM!	#NUM!	#NUM!	#NUM!
131902_CGATGT_L008_R1_paired_trimmed_paired_merged_contig_9009	15.9497	13.5492	15.2996	13.523	14.8123	-0.132802	0.132802	0	0	-0.536669	0.536669	0	0	0.329093	-0.329093	0	0	-0.572047	0.572047	0	0
131902_CGATGT_L008_R1_paired_trimmed_paired_merged_contig_59005	15.9497	13.5492	15.2996	13.523	14.8123	-0.132802	0.132802	0	0	-0.536669	0.536669	0	0	0.329093	-0.329093	0	0	-0.572047	0.572047	0	0
131902_CGATGT_L008_R1_paired_trimmed_paired_merged_contig_89816	6.58818	9.11615	14.9087	4.25174	11.3957	0.0034541	-0.0034541	0	0	-0.5618	0.5618	0	0	0.313366	-0.313366	0	0	0.338587	-0.338587	0	0
131902_CGATGT_L008_R1_paired_trimmed_paired_merged_contig_52736	15.9497	13.5492	14.7133	13.523	13.7027	0.296198	-0.296198	0	0	-1.43542	1.43542	0	1	0.0334019	-0.0334019	0	0	-0.44434	0.44434	0	0
131902_CGATGT_L008_R1_paired_trimmed_paired_merged_contig_91522	0	12.4201	0	13.2726	14.8123	1.08767	-1.08767	1	0	-1.09413	1.09413	0	1	-0.0476665	0.0476665	0	0	1.13107	-1.13107	1	0
131902_CGATGT_L008_R1_paired_trimmed_paired_merged_contig_21089	15.9497	13.5492	15.2996	13.523	14.8123	-0.132802	0.132802	0	0	-0.536669	0.536669	0	0	0.329093	-0.329093	0	0	-0.572047	0.572047	0	0
131902_CGATGT_L008_R1_paired_trimmed_paired_merged_contig_2571	15.9417	13.1337	14.2766	12.34	14.6559	-0.923664	0.923664	0	1	0.894301	-0.894301	1	0	0.447334	-0.447334	0	0	-0.187043	0.187043	0	0
131902_CGATGT_L008_R1_paired_trimmed_paired_merged_contig_100960	11.1648	13.7883	15.7496	9.82408	14.8123	-0.148725	0.148725	0	0	-0.339074	0.339074	0	0	0.434653	-0.434653	0	0	0.288739	-0.288739	0	0
131902_CGATGT_L008_R1_paired_trimmed_paired_merged_contig_87034	10.7768	11.2605	15.5064	13.4773	14.8123	-0.534817	0.534817	0	0	-1.08221	1.08221	0	1	-0.174449	0.174449	0	0	0.236091	-0.236091	0	0
131902_CGATGT_L008_R1_paired_trimmed_paired_merged_contig_59085	9.87796	13.1835	12.8004	11.0835	7.57447	-1.13476	1.13476	0	1	-0.0705359	0.0705359	0	0	0.281202	-0.281202	0	0	0.00595051	-0.00595051	0	0
131902_CGATGT_L008_R1_paired_trimmed_paired_merged_contig_75761	13.6444	13.5492	15.2996	13.2958	12.2482	0.285935	-0.285935	0	0	1.48316	-1.48316	1	0	-0.602578	0.602578	0	0	0.172481	-0.172481	0	0
131902_CGATGT_L008_R1_paired_trimmed_paired_merged_contig_12609	15.9497	13.684	15.2996	13.523	14.8123	-0.0979941	0.0979941	0	0	-0.511567	0.511567	0	0	0.329093	-0.329093	0	0	-0.572047	0.572047	0	0
131902_CGATGT_L008_R1_paired_trimmed_paired_merged_contig_27389	14.5365	10.8908	11.3537	10.827	11.3202	0.517627	-0.517627	0	0	0.248582	-0.248582	0	0	0.0619566	-0.0619566	0	0	-0.120611	0.120611	0	0
131902_CGATGT_L008_R1_paired_trimmed_paired_merged_contig_147620	0	13.5492	0	11.9321	14.8123	-1.47548	1.47548	0	1	-1.13191	1.13191	0	1	-0.0939063	0.0939063	0	0	1.13107	-1.13107	1	0
131902_CGATGT_L008_R1_paired_trimmed_paired_merged_contig_94501	13.7119	13.2381	14.441	11.8326	14.2077	2.06729	-2.06729	1	0	0.611939	-0.611939	0	0	-0.578647	0.578647	0	0	0.00692103	-0.00692103	0	0
131902_CGATGT_L008_R1_paired_trimmed_paired_merged_contig_35296	15.9497	13.3183	15.2996	12.9042	14.2065	-0.230839	0.230839	0	0	-0.57655	0.57655	0	0	0.242325	-0.242325	0	0	-0.661209	0.661209	0	0
131902_CGATGT_L008_R1_paired_trimmed_paired_merged_contig_96424	6.61882	13.5492	15.2996	12.209	13.6129	-0.267713	0.267713	0	0	-0.141231	0.141231	0	0	-0.0973025	0.0973025	0	0	0.174443	-0.174443	0	0
131902_CGATGT_L008_R1_paired_trimmed_paired_merged_contig_93594	10.9407	13.4983	11.0351	13.4417	10.6502	-0.30747	0.30747	0	0	0.390731	-0.390731	0	0	-0.934886	0.934886	0	1	1.11083	-1.11083	1	0
131902_CGATGT_L008_R1_paired_trimmed_paired_merged_contig_53029	15.8879	13.4967	15.2996	13.4706	14.6018	-0.10246	0.10246	0	0	-0.49976	0.49976	0	0	0.274049	-0.274049	0	0	-0.638171	0.638171	0	0
131902_CGATGT_L008_R1_paired_trimmed_paired_merged_contig_802	13.5523	12.842	13.7558	13.1466	13.9774	0.253789	-0.253789	0	0	0.288033	-0.288033	0	0	0.0203084	-0.0203084	0	0	0.589753	-0.589753	0	0
131902_CGATGT_L008_R1_paired_trimmed_paired_merged_contig_61994	15.1553	13.5492	14.479	13.0049	14.0178	0.192131	-0.192131	0	0	-0.4262	0.4262	0	0	0.276557	-0.276557	0	0	-0.542324	0.542324	0	0
131902_CGATGT_L008_R1_paired_trimmed_paired_merged_contig_7128	15.9497	13.5492	15.0436	13.5042	14.7916	-0.0647212	0.0647212	0	0	-0.745355	0.745355	0	1	0.324638	-0.324638	0	0	-0.431181	0.431181	0	0
131902_CGATGT_L008_R1_paired_trimmed_paired_merged_contig_95276	15.9497	12.8223	14.643	12.0721	12.6826	-0.0442632	0.0442632	0	0	-2.31715	2.31715	0	1	0.0744094	-0.0744094	0	0	-0.524398	0.524398	0	0
131902_CGATGT_L008_R1_paired_trimmed_paired_merged_contig_23992	16.0023	13.3112	15.3332	13.6269	14.796	-0.154124	0.154124	0	0	-0.595821	0.595821	0	0	0.294298	-0.294298	0	0	-0.57147	0.57147	0	0
131902_CGATGT_L008_R1_paired_trimmed_paired_merged_contig_64382	12.1969	6.94065	0	9.87711	9.25769	0.467221	-0.467221	0	0	-0.344851	0.344851	0	0	-0.102784	0.102784	0	0	0.5128	-0.5128	0	0
131902_CGATGT_L008_R1_paired_trimmed_paired_merged_contig_150565	0	0	6.93513	11.043	14.2998	0.859126	-0.859126	1	0	0.857884	-0.857884	1	0	-0.112241	0.112241	0	0	-0.274725	0.274725	0	0
131902_CGATGT_L008_R1_paired_trimmed_paired_merged_contig_127626	0	13.0938	0	3.03984	14.2211	-0.132376	0.132376	0	0	-1.11706	1.11706	0	1	-0.670081	0.670081	0	0	1.11338	-1.11338	1	0
131902_CGATGT_L008_R1_paired_trimmed_paired_merged_contig_24441	15.3269	13.4839	13.8709	13.523	14.7754	0.533897	-0.533897	0	0	0.978219	-0.978219	1	0	0.514646	-0.514646	0	0	-0.101075	0.101075	0	0
131902_CGATGT_L008_R1_paired_trimmed_paired_merged_contig_80982	15.8769	13.5492	15.2996	13.523	14.8123	-0.132802	0.132802	0	0	-0.482083	0.482083	0	0	0.344597	-0.344597	0	0	-0.610416	0.610416	0	0
131902_CGATGT_L008_R1_paired_trimmed_paired_merged_contig_56850	15.9497	13.5492	15.2996	13.523	14.8123	-0.132802	0.132802	0	0	-0.536669	0.536669	0	0	0.329093	-0.329093	0	0	-0.572047	0.572047	0	0
131902_CGATGT_L008_R1_paired_trimmed_paired_merged_contig_70195	0	13.5492	0	7.71905	14.6965	-0.43623	0.43623	0	0	-1.13191	1.13191	0	1	-0.279649	0.279649	0	0	1.12766	-1.12766	1	0
131902_CGATGT_L008_R1_paired_trimmed_paired_merged_contig_138172	0	6.90243	0	0	14.8123	0.292072	-0.292072	0	0	-0.839002	0.839002	0	1	1.17062	-1.17062	1	0	1.13107	-1.13107	1	0
131902_CGATGT_L008_R1_paired_trimmed_paired_merged_contig_20209	15.9681	12.1896	14.5585	13.5386	14.5902	-0.195819	0.195819	0	0	1.62147	-1.62147	1	0	0.246292	-0.246292	0	0	-0.273788	0.273788	0	0
131902_CGATGT_L008_R1_paired_trimmed_paired_merged_contig_104944	7.8244	9.97017	15.2996	6.80404	5.82245	-0.396865	0.396865	0	0	-0.594982	0.594982	0	0	-0.292701	0.292701	0	0	-0.47417	0.47417	0	0
131902_CGATGT_L008_R1_paired_trimmed_paired_merged_contig_44276	15.9497	9.54159	13.0193	10.9762	14.4016	0.490007	-0.490007	0	0	0.583285	-0.583285	0	0	0.506844	-0.506844	0	0	0.0195134	-0.0195134	0	0
131902_CGATGT_L008_R1_paired_trimmed_paired_merged_contig_129673	0	12.7177	2.78929	4.75991	14.8123	-0.0773135	0.0773135	0	0	0.642086	-0.642086	0	0	-0.493024	0.493024	0	0	-0.685581	0.685581	0	0
131902_CGATGT_L008_R1_paired_trimmed_paired_merged_contig_30030	15.9497	13.5492	15.2996	13.523	14.8123	-0.132802	0.132802	0	0	-0.536669	0.536669	0	0	0.329093	-0.329093	0	0	-0.572047	0.572047	0	0
131902_CGATGT_L008_R1_paired_trimmed_paired_merged_contig_32845	14.2442	13.0797	13.7242	13.1749	14.8416	0.135808	-0.135808	0	0	-0.229806	0.229806	0	0	-0.252823	0.252823	0	0	-0.125631	0.125631	0	0
131902_CGATGT_L008_R1_paired_trimmed_paired_merged_contig_80176	16.0473	7.45828	5.33382	12.8614	12.2756	-0.132202	0.132202	0	0	-0.0552816	0.0552816	0	0	-0.073294	0.073294	0	0	0.345073	-0.345073	0	0
131902_CGATGT_L008_R1_paired_trimmed_paired_merged_contig_26116	15.5788	13.4442	15.181	13.4531	14.8123	-0.156005	0.156005	0	0	-0.361775	0.361775	0	0	0.44298	-0.44298	0	0	-0.713353	0.713353	0	1
131902_CGATGT_L008_R1_paired_trimmed_paired_merged_contig_146437	15.9497	0	14.8252	10.3781	10.1045	-0.840067	0.840067	0	1	-1.89207	1.89207	0	1	-0.020821	0.020821	0	0	-0.776718	0.776718	0	1
131902_CGATGT_L008_R1_paired_trimmed_paired_merged_contig_135553	12.6394	10.6732	14.145	10.4612	13.904	0.448809	-0.448809	0	0	0.130172	-0.130172	0	0	-0.236148	0.236148	0	0	1.44229	-1.44229	1	0
131902_CGATGT_L008_R1_paired_trimmed_paired_merged_contig_118751	5.85552	5.12271	12.9523	4.81642	14.8123	-0.0225787	0.0225787	0	0	1.03162	-1.03162	1	0	0.935496	-0.935496	1	0	-0.0335926	0.0335926	0	0
131902_CGATGT_L008_R1_paired_trimmed_paired_merged_contig_38411	14.6938	13.0158	15.2996	11.3934	14.8123	0.340233	-0.340233	0	0	0.0528006	-0.0528006	0	0	-1.44501	1.44501	0	1	0.286161	-0.286161	0	0
131902_CGATGT_L008_R1_paired_trimmed_paired_merged_contig_142558	0	13.4258	0	0	13.841	-0.0263215	0.0263215	0	0	-1.12794	1.12794	0	1	1.14117	-1.14117	1	0	1.10162	-1.10162	1	0
131902_CGATGT_L008_R1_paired_trimmed_paired_merged_contig_113699	3.7565	5.17904	15.2996	13.523	14.8123	-0.894861	0.894861	0	1	-0.937641	0.937641	0	1	-0.0538501	0.0538501	0	0	0.0725841	-0.0725841	0	0
131902_CGATGT_L008_R1_paired_trimmed_paired_merged_contig_116278	5.71675	3.88508	13.1062	6.59187	14.2814	0.200008	-0.200008	0	0	0.649567	-0.649567	0	0	-0.990642	0.990642	0	1	0.00400428	-0.00400428	0	0
131902_CGATGT_L008_R1_paired_trimmed_paired_merged_contig_113063	9.91874	3.3873	15.2996	3.19059	4.48998	1.29468	-1.29468	1	0	-0.00561044	0.00561044	0	0	0.093195	-0.093195	0	0	0.0340354	-0.0340354	0	0
131902_CGATGT_L008_R1_paired_trimmed_paired_merged_contig_101400	0	11.102	15.2996	0	9.59211	-0.319359	0.319359	0	0	-0.156109	0.156109	0	0	0.981914	-0.981914	1	0	0.242316	-0.242316	0	0
131902_CGATGT_L008_R1_paired_trimmed_paired_merged_contig_130142	5.76248	4.98261	11.0059	13.1304	6.35496	0.153678	-0.153678	0	0	0.882257	-0.882257	1	0	1.09468	-1.09468	1	0	2.12487	-2.12487	1	0
131902_CGATGT_L008_R1_paired_trimmed_paired_merged_contig_26590	15.9497	13.5492	15.2996	13.523	14.8123	-0.132802	0.132802	0	0	-0.536669	0.536669	0	0	0.329093	-0.329093	0	0	-0.572047	0.572047	0	0
131902_CGATGT_L008_R1_paired_trimmed_paired_merged_contig_29879	15.9497	13.5492	15.2996	13.523	14.8123	-0.132802	0.132802	0	0	-0.536669	0.536669	0	0	0.329093	-0.329093	0	0	-0.572047	0.572047	0	0
131902_CGATGT_L008_R1_paired_trimmed_paired_merged_contig_144967	0	10.572	0	0	14.7459	0.104964	-0.104964	0	0	-1.02416	1.02416	0	1	1.16867	-1.16867	1	0	1.12912	-1.12912	1	0
131902_CGATGT_L008_R1_paired_trimmed_paired_merged_contig_125227	0	12.9479	0	4.13338	14.3564	-0.178745	0.178745	0	0	-1.1122	1.1122	0	1	-0.540739	0.540739	0	0	1.1175	-1.1175	1	0
131902_CGATGT_L008_R1_paired_trimmed_paired_merged_contig_97227	15.9497	13.5492	14.1881	11.327	14.8123	-0.242268	0.242268	0	0	0.719649	-0.719649	1	0	0.608976	-0.608976	0	0	-0.13911	0.13911	0	0
131902_CGATGT_L008_R1_paired_trimmed_paired_merged_contig_19752	15.9497	13.5492	15.2996	13.523	14.8123	-0.132802	0.132802	0	0	-0.536669	0.536669	0	0	0.329093	-0.329093	0	0	-0.572047	0.572047	0	0
131902_CGATGT_L008_R1_paired_trimmed_paired_merged_contig_60122	16.0012	13.5929	14.6581	13.6539	14.7167	0.154401	-0.154401	0	0	2.11801	-2.11801	1	0	0.261851	-0.261851	0	0	-0.281036	0.281036	0	0
131902_CGATGT_L008_R1_paired_trimmed_paired_merged_contig_73032	15.2489	9.45378	13.4865	12.0825	14.2798	-1.30985	1.30985	0	1	1.04795	-1.04795	1	0	0.514192	-0.514192	0	0	-0.0986939	0.0986939	0	0
131902_CGATGT_L008_R1_paired_trimmed_paired_merged_contig_51428	15.7361	13.025	15.0947	12.1546	13.3575	-0.267258	0.267258	0	0	-0.595371	0.595371	0	0	0.177743	-0.177743	0	0	-0.742042	0.742042	0	1
131902_CGATGT_L008_R1_paired_trimmed_paired_merged_contig_88779	15.9497	13.5492	11.2046	13.523	14.8123	0.259729	-0.259729	0	0	-0.171049	0.171049	0	0	0.329093	-0.329093	0	0	0.291234	-0.291234	0	0
131902_CGATGT_L008_R1_paired_trimmed_paired_merged_contig_107545	0	9.10871	12.514	4.73495	14.2314	-0.360293	0.360293	0	0	-0.154768	0.154768	0	0	-0.477933	0.477933	0	0	-0.0163038	0.0163038	0	0
131902_CGATGT_L008_R1_paired_trimmed_paired_merged_contig_98236	0	10.4709	12.809	0	8.10835	-0.500527	0.500527	0	0	-0.104358	0.104358	0	0	0.908932	-0.908932	1	0	0.238132	-0.238132	0	0
131902_CGATGT_L008_R1_paired_trimmed_paired_merged_contig_35649	15.9497	13.5492	15.2996	13.523	14.8123	-0.132802	0.132802	0	0	-0.536669	0.536669	0	0	0.329093	-0.329093	0	0	-0.572047	0.572047	0	0
131902_CGATGT_L008_R1_paired_trimmed_paired_merged_contig_136529	0	8.10506	0	0	14.8123	0.222318	-0.222318	0	0	-0.908756	0.908756	0	1	1.17062	-1.17062	1	0	1.13107	-1.13107	1	0
131902_CGATGT_L008_R1_paired_trimmed_paired_merged_contig_119942	0	10.0508	12.1018	0	14.6302	-0.813752	0.813752	0	1	-0.0974751	0.0974751	0	0	1.16525	-1.16525	1	0	-0.0428522	0.0428522	0	0
131902_CGATGT_L008_R1_paired_trimmed_paired_merged_contig_90937	15.4903	0	11.522	13.1891	7.19281	-0.165009	0.165009	0	0	0.74426	-0.74426	1	0	-0.557001	0.557001	0	0	-0.351931	0.351931	0	0
131902_CGATGT_L008_R1_paired_trimmed_paired_merged_contig_14956	15.9497	13.5028	15.2996	13.523	14.8799	-0.165479	0.165479	0	0	-0.544984	0.544984	0	0	0.355717	-0.355717	0	0	-0.560853	0.560853	0	0
131902_CGATGT_L008_R1_paired_trimmed_paired_merged_contig_120018	15.7547	8.67944	14.5889	9.02637	15.2831	0.16239	-0.16239	0	0	-1.68921	1.68921	0	1	1.1543	-1.1543	1	0	-0.189089	0.189089	0	0
131902_CGATGT_L008_R1_paired_trimmed_paired_merged_contig_74561	14.4677	10.6715	12.4564	12.7452	11.0765	0.333624	-0.333624	0	0	0.652492	-0.652492	0	0	-0.294191	0.294191	0	0	-0.335538	0.335538	0	0
131902_CGATGT_L008_R1_paired_trimmed_paired_merged_contig_23938	15.9497	13.5492	15.2996	13.523	14.8123	-0.132802	0.132802	0	0	-0.536669	0.536669	0	0	0.329093	-0.329093	0	0	-0.572047	0.572047	0	0
131902_CGATGT_L008_R1_paired_trimmed_paired_merged_contig_103391	15.9497	13.5492	14.1018	13.1862	14.8123	0.221509	-0.221509	0	0	0.64191	-0.64191	0	0	0.385547	-0.385547	0	0	-0.118333	0.118333	0	0
131902_CGATGT_L008_R1_paired_trimmed_paired_merged_contig_44069	4.5058	6.33425	5.16363	11.1903	12.8126	0.320414	-0.320414	0	0	0.231965	-0.231965	0	0	-0.0943667	0.0943667	0	0	-1.03871	1.03871	0	1
131902_CGATGT_L008_R1_paired_trimmed_paired_merged_contig_96688	0	11.6692	14.9702	9.47906	6.20132	0.155403	-0.155403	0	0	-0.125017	0.125017	0	0	0.184281	-0.184281	0	0	0.422293	-0.422293	0	0
131902_CGATGT_L008_R1_paired_trimmed_paired_merged_contig_142845	0	13.4939	0	0	14.6309	-0.00441442	0.00441442	0	0	-1.13014	1.13014	0	1	1.16527	-1.16527	1	0	1.12572	-1.12572	1	0
131902_CGATGT_L008_R1_paired_trimmed_paired_merged_contig_130140	10.6625	7.52318	0	8.29313	0	-0.0818656	0.0818656	0	0	-0.510296	0.510296	0	0	-0.653222	0.653222	0	0	0	0	0	0
131902_CGATGT_L008_R1_paired_trimmed_paired_merged_contig_99660	8.43622	13.5492	10.7477	5.97919	6.12079	0.464574	-0.464574	0	0	0.213237	-0.213237	0	0	0.0257781	-0.0257781	0	0	0.0906823	-0.0906823	0	0
131902_CGATGT_L008_R1_paired_trimmed_paired_merged_contig_78465	8.5775	13.3018	14.0857	11.2834	9.44891	0.677746	-0.677746	0	0	-0.136195	0.136195	0	0	0.492089	-0.492089	0	0	2.05113	-2.05113	1	0
131902_CGATGT_L008_R1_paired_trimmed_paired_merged_contig_70170	15.6963	12.8654	15.2139	13.245	14.6047	-0.301001	0.301001	0	0	-0.522474	0.522474	0	0	0.351312	-0.351312	0	0	-0.68997	0.68997	0	0
131902_CGATGT_L008_R1_paired_trimmed_paired_merged_contig_47724	15.9497	13.5492	15.2996	13.2799	12.1217	0.29836	-0.29836	0	0	-0.536669	0.536669	0	0	-0.156499	0.156499	0	0	-0.875727	0.875727	0	1
131902_CGATGT_L008_R1_paired_trimmed_paired_merged_contig_74005	15.9497	13.5321	15.3577	13.4888	14.0998	0.0178405	-0.0178405	0	0	-0.503704	0.503704	0	0	0.123948	-0.123948	0	0	-0.715843	0.715843	0	1
131902_CGATGT_L008_R1_paired_trimmed_paired_merged_contig_57073	15.9497	13.5492	15.2996	13.3041	14.8123	-0.222162	0.222162	0	0	-0.536669	0.536669	0	0	0.3666	-0.3666	0	0	-0.572047	0.572047	0	0
131902_CGATGT_L008_R1_paired_trimmed_paired_merged_contig_90627	14.0733	6.2167	10.4398	11.6139	10.0491	-0.0758022	0.0758022	0	0	0.486104	-0.486104	0	0	-0.213847	0.213847	0	0	-0.129765	0.129765	0	0
131902_CGATGT_L008_R1_paired_trimmed_paired_merged_contig_100019	3.91001	11.3787	7.31561	11.0941	8.30496	-0.0510359	0.0510359	0	0	0.284766	-0.284766	0	0	0.21342	-0.21342	0	0	-0.0327182	0.0327182	0	0
131902_CGATGT_L008_R1_paired_trimmed_paired_merged_contig_96798	8.20844	10.828	15.2996	11.8256	0	0.461906	-0.461906	0	0	-0.489082	0.489082	0	0	0.355896	-0.355896	0	0	0.0635404	-0.0635404	0	0
131902_CGATGT_L008_R1_paired_trimmed_paired_merged_contig_90866	11.858	8.56999	14.5968	13.1121	6.63675	0.13915	-0.13915	0	0	0.0705605	-0.0705605	0	0	0.619464	-0.619464	0	0	0.325789	-0.325789	0	0
131902_CGATGT_L008_R1_paired_trimmed_paired_merged_contig_92596	15.4521	11.0127	15.2996	13.3543	12.8481	-0.170105	0.170105	0	0	-0.578354	0.578354	0	0	-0.0938659	0.0938659	0	0	-1.38773	1.38773	0	1
131902_CGATGT_L008_R1_paired_trimmed_paired_merged_contig_14116	14.6463	12.6751	14.2468	12.9705	14.0159	-0.0468172	0.0468172	0	0	-0.367447	0.367447	0	0	0.424637	-0.424637	0	0	-0.665684	0.665684	0	0
131902_CGATGT_L008_R1_paired_trimmed_paired_merged_contig_120171	14.5527	4.99442	4.74624	4.98477	13.2446	1.42687	-1.42687	1	0	0.0290038	-0.0290038	0	0	0.864177	-0.864177	1	0	0.600414	-0.600414	0	0
131902_CGATGT_L008_R1_paired_trimmed_paired_merged_contig_72532	12.8414	13.5492	15.0587	10.9941	14.8123	0.00835402	-0.00835402	0	0	-0.682934	0.682934	0	0	0.0281232	-0.0281232	0	0	0.512287	-0.512287	0	0
131902_CGATGT_L008_R1_paired_trimmed_paired_merged_contig_91383	11.211	12.2237	7.15092	9.55431	12.3973	-0.774315	0.774315	0	1	0.507093	-0.507093	0	0	-0.14509	0.14509	0	0	-1.57858	1.57858	0	1
131902_CGATGT_L008_R1_paired_trimmed_paired_merged_contig_134894	0	10.4514	0	0	13.615	0.0752966	-0.0752966	0	0	-1.01917	1.01917	0	1	1.13402	-1.13402	1	0	1.09447	-1.09447	1	0
131902_CGATGT_L008_R1_paired_trimmed_paired_merged_contig_142916	0	0	0	4.83946	14.8123	0.914987	-0.914987	1	0	#NUM!	#NUM!	#NUM!	#NUM!	-0.485826	0.485826	0	0	1.13107	-1.13107	1	0
131902_CGATGT_L008_R1_paired_trimmed_paired_merged_contig_115516	10.5486	6.22032	15.2996	12.5703	3.4001	0.0698891	-0.0698891	0	0	0.130629	-0.130629	0	0	0.548498	-0.548498	0	0	0.195039	-0.195039	0	0
131902_CGATGT_L008_R1_paired_trimmed_paired_merged_contig_43460	15.9497	13.5492	15.2996	13.523	14.8123	-0.132802	0.132802	0	0	-0.536669	0.536669	0	0	0.329093	-0.329093	0	0	-0.572047	0.572047	0	0
131902_CGATGT_L008_R1_paired_trimmed_paired_merged_contig_118837	13.3294	13.5492	14.6439	6.08536	14.4949	-0.778103	0.778103	0	1	-1.0584	1.0584	0	1	-0.793478	0.793478	0	1	-1.13573	1.13573	0	1
131902_CGATGT_L008_R1_paired_trimmed_paired_merged_contig_54239	11.7288	13.5492	15.2996	13.1417	11.535	0.343851	-0.343851	0	0	-0.413941	0.413941	0	0	-0.862762	0.862762	0	1	-0.474387	0.474387	0	0
131902_CGATGT_L008_R1_paired_trimmed_paired_merged_contig_14337	15.9497	13.5492	15.2996	13.523	14.8123	-0.132802	0.132802	0	0	-0.536669	0.536669	0	0	0.329093	-0.329093	0	0	-0.572047	0.572047	0	0
131902_CGATGT_L008_R1_paired_trimmed_paired_merged_contig_115968	0	13.5492	7.87577	11.9254	14.8123	-1.09043	1.09043	0	1	0.218792	-0.218792	0	0	-0.0941507	0.0941507	0	0	-0.234781	0.234781	0	0
131902_CGATGT_L008_R1_paired_trimmed_paired_merged_contig_39420	15.9497	13.5492	15.2996	13.523	14.8123	-0.132802	0.132802	0	0	-0.536669	0.536669	0	0	0.329093	-0.329093	0	0	-0.572047	0.572047	0	0
131902_CGATGT_L008_R1_paired_trimmed_paired_merged_contig_34260	15.9497	13.5492	15.2996	13.523	14.8123	-0.132802	0.132802	0	0	-0.536669	0.536669	0	0	0.329093	-0.329093	0	0	-0.572047	0.572047	0	0
131902_CGATGT_L008_R1_paired_trimmed_paired_merged_contig_43011	15.2852	12.8897	14.4775	13.2755	14.5297	-0.0948691	0.0948691	0	0	-0.701246	0.701246	0	1	0.424888	-0.424888	0	0	-0.398143	0.398143	0	0
131902_CGATGT_L008_R1_paired_trimmed_paired_merged_contig_2997	15.9497	13.5492	15.2996	13.523	14.8123	-0.132802	0.132802	0	0	-0.536669	0.536669	0	0	0.329093	-0.329093	0	0	-0.572047	0.572047	0	0
131902_CGATGT_L008_R1_paired_trimmed_paired_merged_contig_138182	0	8.87208	0	0	14.8123	0.183049	-0.183049	0	0	-0.948025	0.948025	0	1	1.17062	-1.17062	1	0	1.13107	-1.13107	1	0
131902_CGATGT_L008_R1_paired_trimmed_paired_merged_contig_20269	15.9294	13.4372	14.7644	13.0929	14.3223	-0.020682	0.020682	0	0	-1.19098	1.19098	0	1	0.246742	-0.246742	0	0	-0.389057	0.389057	0	0
131902_CGATGT_L008_R1_paired_trimmed_paired_merged_contig_65871	0	7.1404	0	12.5884	5.18271	-0.10326	0.10326	0	0	-0.853723	0.853723	0	1	0.385414	-0.385414	0	0	0.675008	-0.675008	0	0
131902_CGATGT_L008_R1_paired_trimmed_paired_merged_contig_62719	0	7.1964	0	6.28898	14.8123	-0.0353099	0.0353099	0	0	-0.857115	0.857115	0	1	-0.372042	0.372042	0	0	1.13107	-1.13107	1	0
131902_CGATGT_L008_R1_paired_trimmed_paired_merged_contig_52796	15.9497	13.5492	14.4423	13.523	14.8123	0.15943	-0.15943	0	0	1.09355	-1.09355	1	0	0.329093	-0.329093	0	0	-0.206791	0.206791	0	0
131902_CGATGT_L008_R1_paired_trimmed_paired_merged_contig_132069	0	12.0825	0	11.2576	13.7052	-1.82346	1.82346	0	1	-1.08216	1.08216	0	1	-0.0854406	0.0854406	0	0	1.09734	-1.09734	1	0
131902_CGATGT_L008_R1_paired_trimmed_paired_merged_contig_133733	0	10.8489	0	0	14.8123	0.0956872	-0.0956872	0	0	-1.03539	1.03539	0	1	1.17062	-1.17062	1	0	1.13107	-1.13107	1	0
131902_CGATGT_L008_R1_paired_trimmed_paired_merged_contig_102111	12.2483	13.492	11.62	0	14.2498	0.841942	-0.841942	1	0	0.491	-0.491	0	0	-0.786722	0.786722	0	1	0.0832971	-0.0832971	0	0
131902_CGATGT_L008_R1_paired_trimmed_paired_merged_contig_1945	16.0692	13.6507	15.5862	13.2191	14.313	-0.136873	0.136873	0	0	-0.438289	0.438289	0	0	0.210283	-0.210283	0	0	-0.793422	0.793422	0	1
131902_CGATGT_L008_R1_paired_trimmed_paired_merged_contig_128806	12.6749	0	0	9.10105	0	-0.99864	-0.99864	0	0	0.0207243	-0.0207243	0	0	-0.54981	0.54981	0	0	0	0	0	0
131902_CGATGT_L008_R1_paired_trimmed_paired_merged_contig_77923	15.8664	13.5492	15.2597	9.4979	13.0913	0.0432396	-0.0432396	0	0	-0.498369	0.498369	0	0	0.360754	-0.360754	0	0	-0.809686	0.809686	0	1
131902_CGATGT_L008_R1_paired_trimmed_paired_merged_contig_56875	15.0296	13.5926	14.3679	13.7397	14.9547	0.255607	-0.255607	0	0	-0.374656	0.374656	0	0	1.23647	-1.23647	1	0	-0.318169	0.318169	0	0
131902_CGATGT_L008_R1_paired_trimmed_paired_merged_contig_24513	15.9497	13.5958	15.2996	13.5696	14.8633	-0.11958	0.11958	0	0	-0.528148	0.528148	0	0	0.340599	-0.340599	0	0	-0.563635	0.563635	0	0
131902_CGATGT_L008_R1_paired_trimmed_paired_merged_contig_83743	16.014	13.5492	11.7215	5.67095	9.19796	0.0776954	-0.0776954	0	0	-0.0972112	0.0972112	0	0	0.181116	-0.181116	0	0	-0.249051	0.249051	0	0
131902_CGATGT_L008_R1_paired_trimmed_paired_merged_contig_111435	0	6.26784	14.8479	3.7002	9.91375	0.234704	-0.234704	0	0	-0.391375	0.391375	0	0	-0.428013	0.428013	0	0	0.214975	-0.214975	0	0
131902_CGATGT_L008_R1_paired_trimmed_paired_merged_contig_105095	14.8475	6.16875	0	0	7.76743	0.0605317	-0.0605317	0	0	-0.212471	0.212471	0	0	0.321615	-0.321615	0	0	0.282006	-0.282006	0	0
131902_CGATGT_L008_R1_paired_trimmed_paired_merged_contig_58362	15.9497	13.2983	14.842	12.0205	14.4325	2.1977	-2.1977	1	0	-1.07736	1.07736	0	1	0.413259	-0.413259	0	0	-0.398572	0.398572	0	0
131902_CGATGT_L008_R1_paired_trimmed_paired_merged_contig_135611	0	8.84645	0	0	14.8123	0.184305	-0.184305	0	0	-0.946769	0.946769	0	1	1.17062	-1.17062	1	0	1.13107	-1.13107	1	0
131902_CGATGT_L008_R1_paired_trimmed_paired_merged_contig_52585	10.8821	5.30186	8.59646	13.7944	14.8618	-0.329919	0.329919	0	0	0.588624	-0.588624	0	0	-0.13562	0.13562	0	0	0.0701259	-0.0701259	0	0
131902_CGATGT_L008_R1_paired_trimmed_paired_merged_contig_123059	8.78712	0	0	0	14.8123	1.13107	-1.13107	1	0	0.0207243	-0.0207243	0	0	-0.163876	0.163876	0	0	-0.268443	0.268443	0	0
131902_CGATGT_L008_R1_paired_trimmed_paired_merged_contig_47407	15.1683	13.5492	15.2996	12.6851	14.8123	-0.673176	0.673176	0	0	-0.0501239	0.0501239	0	0	0.843523	-0.843523	1	0	1.09793	-1.09793	1	0
131902_CGATGT_L008_R1_paired_trimmed_paired_merged_contig_139280	0	12.7619	0	0	14.8123	0.0251571	-0.0251571	0	0	-1.10592	1.10592	0	1	1.17062	-1.17062	1	0	1.13107	-1.13107	1	0
131902_CGATGT_L008_R1_paired_trimmed_paired_merged_contig_77933	0	0	0	5.07742	13.9863	0.857782	-0.857782	1	0	#NUM!	#NUM!	#NUM!	#NUM!	-0.440061	0.440061	0	0	1.10616	-1.10616	1	0
131902_CGATGT_L008_R1_paired_trimmed_paired_merged_contig_5482	15.9497	13.5492	15.2996	13.523	14.8123	-0.132802	0.132802	0	0	-0.536669	0.536669	0	0	0.329093	-0.329093	0	0	-0.572047	0.572047	0	0
131902_CGATGT_L008_R1_paired_trimmed_paired_merged_contig_106639	9.5342	9.15896	8.50455	6.42155	7.53028	0.614616	-0.614616	0	0	0.177504	-0.177504	0	0	0.19125	-0.19125	0	0	-0.41209	0.41209	0	0
131902_CGATGT_L008_R1_paired_trimmed_paired_merged_contig_102102	15.9497	8.83644	6.71854	8.87816	0	-0.661967	0.661967	0	0	-0.0629333	0.0629333	0	0	-0.353238	0.353238	0	0	-0.237496	0.237496	0	0
131902_CGATGT_L008_R1_paired_trimmed_paired_merged_contig_30641	15.9497	13.5492	15.2996	13.523	14.8123	-0.132802	0.132802	0	0	-0.536669	0.536669	0	0	0.329093	-0.329093	0	0	-0.572047	0.572047	0	0
131902_CGATGT_L008_R1_paired_trimmed_paired_merged_contig_74394	15.9497	12.8612	15.2996	13.523	14.8123	-0.276775	0.276775	0	0	-0.646121	0.646121	0	0	0.329093	-0.329093	0	0	-0.572047	0.572047	0	0
131902_CGATGT_L008_R1_paired_trimmed_paired_merged_contig_54733	15.5846	13.4329	15.037	13.2522	14.5792	-0.124092	0.124092	0	0	-0.444784	0.444784	0	0	0.365459	-0.365459	0	0	-0.618367	0.618367	0	0
131902_CGATGT_L008_R1_paired_trimmed_paired_merged_contig_67844	15.9497	12.6844	14.4232	12.8148	14.2547	-0.230579	0.230579	0	0	1.18476	-1.18476	1	0	0.267058	-0.267058	0	0	-0.284024	0.284024	0	0
131902_CGATGT_L008_R1_paired_trimmed_paired_merged_contig_99129	13.4721	5.62358	0	4.03721	7.90948	-0.303023	0.303023	0	0	-0.213923	0.213923	0	0	0.229457	-0.229457	0	0	0.333481	-0.333481	0	0
131902_CGATGT_L008_R1_paired_trimmed_paired_merged_contig_148226	0	9.37308	0	0	14.8123	0.159192	-0.159192	0	0	-0.971882	0.971882	0	1	1.17062	-1.17062	1	0	1.13107	-1.13107	1	0
131902_CGATGT_L008_R1_paired_trimmed_paired_merged_contig_97189	7.41326	11.7363	13.5757	5.58698	7.02367	0.798281	-0.798281	1	0	-0.212051	0.212051	0	0	0.670968	-0.670968	0	0	-0.789353	0.789353	0	1
131902_CGATGT_L008_R1_paired_trimmed_paired_merged_contig_20406	15.8443	13.3924	15.3882	13.5119	14.6654	-0.150527	0.150527	0	0	-0.440007	0.440007	0	0	0.29634	-0.29634	0	0	-0.731036	0.731036	0	1
131902_CGATGT_L008_R1_paired_trimmed_paired_merged_contig_102238	15.9497	13.5492	13.2445	13.523	8.62209	-1.35748	1.35748	0	1	0.222327	-0.222327	0	0	-0.479948	0.479948	0	0	-0.475101	0.475101	0	0
131902_CGATGT_L008_R1_paired_trimmed_paired_merged_contig_94529	8.32818	13.4849	0	12.496	3.23433	0.0990654	-0.0990654	0	0	0.187453	-0.187453	0	0	0.0871415	-0.0871415	0	0	0.190142	-0.190142	0	0
131902_CGATGT_L008_R1_paired_trimmed_paired_merged_contig_148504	14.0654	8.11809	15.2996	10.3277	0	0.197334	-0.197334	0	0	-0.377388	0.377388	0	0	-0.575551	0.575551	0	0	1.05674	-1.05674	1	0
131902_CGATGT_L008_R1_paired_trimmed_paired_merged_contig_1084	15.9497	13.5492	15.2996	13.523	14.8123	-0.132802	0.132802	0	0	-0.536669	0.536669	0	0	0.329093	-0.329093	0	0	-0.572047	0.572047	0	0
131902_CGATGT_L008_R1_paired_trimmed_paired_merged_contig_124962	8.63766	9.62611	7.62932	6.34458	9.33215	-0.104324	0.104324	0	0	-0.511513	0.511513	0	0	-0.518751	0.518751	0	0	0.932512	-0.932512	1	0
131902_CGATGT_L008_R1_paired_trimmed_paired_merged_contig_54219	15.8382	13.1939	15.1124	13.2157	14.5533	-0.207766	0.207766	0	0	-0.637439	0.637439	0	0	0.309865	-0.309865	0	0	-0.546004	0.546004	0	0
131902_CGATGT_L008_R1_paired_trimmed_paired_merged_contig_94545	13.4735	12.0025	15.1134	9.90042	10.0327	-0.266309	0.266309	0	0	0.289477	-0.289477	0	0	0.0163814	-0.0163814	0	0	0.420089	-0.420089	0	0
131902_CGATGT_L008_R1_paired_trimmed_paired_merged_contig_35226	11.1173	11.817	15.3264	11.2495	14.8382	0.457194	-0.457194	0	0	-0.882055	0.882055	0	1	-1.44966	1.44966	0	1	0.238695	-0.238695	0	0
131902_CGATGT_L008_R1_paired_trimmed_paired_merged_contig_12158	15.9148	13.5195	15.2661	13.4934	14.7799	-0.132802	0.132802	0	0	-0.536669	0.536669	0	0	0.329093	-0.329093	0	0	-0.572047	0.572047	0	0
131902_CGATGT_L008_R1_paired_trimmed_paired_merged_contig_124546	13.6024	10.4303	0	6.07261	14.2533	-0.214762	0.214762	0	0	-0.611548	0.611548	0	0	-1.06325	1.06325	0	1	1.36299	-1.36299	1	0
131902_CGATGT_L008_R1_paired_trimmed_paired_merged_contig_39446	15.8385	13.5492	15.2996	13.2085	14.8123	-0.267806	0.267806	0	0	-0.454577	0.454577	0	0	0.40873	-0.40873	0	0	-0.633198	0.633198	0	0
131902_CGATGT_L008_R1_paired_trimmed_paired_merged_contig_138180	0	12.7233	0	2.80667	14.4898	-0.0979459	0.0979459	0	0	-1.1046	1.1046	0	1	-0.712873	0.712873	0	1	1.12151	-1.12151	1	0
131902_CGATGT_L008_R1_paired_trimmed_paired_merged_contig_32670	15.9497	13.5492	15.2996	13.523	14.8123	-0.132802	0.132802	0	0	-0.536669	0.536669	0	0	0.329093	-0.329093	0	0	-0.572047	0.572047	0	0
131902_CGATGT_L008_R1_paired_trimmed_paired_merged_contig_95319	8.0625	5.9557	13.114	3.75227	7.56892	0.407634	-0.407634	0	0	0.450551	-0.450551	0	0	0.941145	-0.941145	1	0	-0.641822	0.641822	0	0
131902_CGATGT_L008_R1_paired_trimmed_paired_merged_contig_5826	15.9497	13.5257	15.2731	13.5074	14.7866	-0.12992	0.12992	0	0	-0.558429	0.558429	0	0	0.322179	-0.322179	0	0	-0.558844	0.558844	0	0
131902_CGATGT_L008_R1_paired_trimmed_paired_merged_contig_77424	0	13.5492	0	8.85876	14.8123	-0.549887	0.549887	0	0	-1.13191	1.13191	0	1	-0.22325	0.22325	0	0	1.13107	-1.13107	1	0
131902_CGATGT_L008_R1_paired_trimmed_paired_merged_contig_44808	15.9497	13.5492	15.2996	13.523	14.8123	-0.132802	0.132802	0	0	-0.536669	0.536669	0	0	0.329093	-0.329093	0	0	-0.572047	0.572047	0	0
131902_CGATGT_L008_R1_paired_trimmed_paired_merged_contig_75429	14.7704	13.4776	10.6397	13.523	11.4743	-0.18416	0.18416	0	0	-0.368791	0.368791	0	0	-0.422012	0.422012	0	0	-0.0169231	0.0169231	0	0
131902_CGATGT_L008_R1_paired_trimmed_paired_merged_contig_111123	0	4.18992	12.6883	6.05549	12.6113	0.240847	-0.240847	0	0	-0.498026	0.498026	0	0	-0.31861	0.31861	0	0	0.0421917	-0.0421917	0	0
131902_CGATGT_L008_R1_paired_trimmed_paired_merged_contig_127737	0	13.0063	0	7.44473	14.7091	-0.39199	0.39199	0	0	-1.11415	1.11415	0	1	-0.295736	0.295736	0	0	1.12804	-1.12804	1	0
131902_CGATGT_L008_R1_paired_trimmed_paired_merged_contig_102778	0	12.7168	0	13.2461	0	-0.0572579	0.0572579	0	0	-1.10438	1.10438	0	1	-1.12209	1.12209	0	1	#NUM!	#NUM!	#NUM!	#NUM!
131902_CGATGT_L008_R1_paired_trimmed_paired_merged_contig_74608	13.2401	8.00397	10.8397	9.94647	11.9528	2.20614	-2.20614	1	0	0.587022	-0.587022	0	0	0.407984	-0.407984	0	0	0.0133552	-0.0133552	0	0
131902_CGATGT_L008_R1_paired_trimmed_paired_merged_contig_26583	15.9497	13.5492	15.2996	13.523	14.8123	-0.132802	0.132802	0	0	-0.536669	0.536669	0	0	0.329093	-0.329093	0	0	-0.572047	0.572047	0	0
131902_CGATGT_L008_R1_paired_trimmed_paired_merged_contig_29452	15.9497	13.5492	15.2996	13.523	14.8123	-0.132802	0.132802	0	0	-0.536669	0.536669	0	0	0.329093	-0.329093	0	0	-0.572047	0.572047	0	0
131902_CGATGT_L008_R1_paired_trimmed_paired_merged_contig_5607	15.9497	13.5492	15.2996	13.523	14.8123	-0.132802	0.132802	0	0	-0.536669	0.536669	0	0	0.329093	-0.329093	0	0	-0.572047	0.572047	0	0
131902_CGATGT_L008_R1_paired_trimmed_paired_merged_contig_108397	13.3194	11.3623	11.9713	0	7.79595	-1.06771	1.06771	0	1	0.885991	-0.885991	1	0	0.382273	-0.382273	0	0	-0.662806	0.662806	0	0
131902_CGATGT_L008_R1_paired_trimmed_paired_merged_contig_137459	0	8.00767	0	5.18334	14.622	-0.0186109	0.0186109	0	0	-0.903506	0.903506	0	1	-0.450397	0.450397	0	0	1.12546	-1.12546	1	0
131902_CGATGT_L008_R1_paired_trimmed_paired_merged_contig_146878	0	13.3271	0	6.53983	8.01321	-1.94172	1.94172	0	1	-1.12474	1.12474	0	1	-0.0882406	0.0882406	0	0	0.864258	-0.864258	1	0
131902_CGATGT_L008_R1_paired_trimmed_paired_merged_contig_1123	15.6052	13.2407	14.9335	13.1757	14.4491	-0.135035	0.135035	0	0	-0.563881	0.563881	0	0	0.322532	-0.322532	0	0	-0.555474	0.555474	0	0
131902_CGATGT_L008_R1_paired_trimmed_paired_merged_contig_131882	0	9.94381	0	3.74128	14.8123	-0.0232688	0.0232688	0	0	-0.997553	0.997553	0	1	-0.597602	0.597602	0	0	1.13107	-1.13107	1	0
131902_CGATGT_L008_R1_paired_trimmed_paired_merged_contig_107960	7.94971	12.4379	4.87465	6.48423	8.83131	-0.896349	0.896349	0	1	-0.252051	0.252051	0	0	-0.220708	0.220708	0	0	-1.4351	1.4351	0	1
131902_CGATGT_L008_R1_paired_trimmed_paired_merged_contig_61883	14.2073	7.97012	12.4711	13.523	9.83338	0.112717	-0.112717	0	0	1.03052	-1.03052	1	0	-0.805629	0.805629	0	1	-0.478894	0.478894	0	0
131902_CGATGT_L008_R1_paired_trimmed_paired_merged_contig_75456	15.9497	6.16875	0	3.99461	12.5242	0.0585251	-0.0585251	0	0	-0.191646	0.191646	0	0	0.542829	-0.542829	0	0	0.548035	-0.548035	0	0
131902_CGATGT_L008_R1_paired_trimmed_paired_merged_contig_71042	15.9497	13.5492	14.768	13.523	14.8123	0.024416	-0.024416	0	0	-1.21895	1.21895	0	1	0.329093	-0.329093	0	0	-0.312498	0.312498	0	0
131902_CGATGT_L008_R1_paired_trimmed_paired_merged_contig_22529	15.7387	13.5492	15.425	12.6539	14.831	-0.767739	0.767739	0	1	-0.327861	0.327861	0	0	0.531282	-0.531282	0	0	-0.845632	0.845632	0	1
131902_CGATGT_L008_R1_paired_trimmed_paired_merged_contig_11310	15.8869	12.9091	14.8178	13.4165	14.2291	-0.0489974	0.0489974	0	0	-1.06465	1.06465	0	1	0.173235	-0.173235	0	0	-0.432799	0.432799	0	0
131902_CGATGT_L008_R1_paired_trimmed_paired_merged_contig_112341	9.80244	0	15.2996	7.32497	0	-0.280327	0.280327	0	0	-0.174531	0.174531	0	0	-0.597326	0.597326	0	0	0.251192	-0.251192	0	0
131902_CGATGT_L008_R1_paired_trimmed_paired_merged_contig_21939	15.9497	13.5492	15.2996	13.523	14.8123	-0.132802	0.132802	0	0	-0.536669	0.536669	0	0	0.329093	-0.329093	0	0	-0.572047	0.572047	0	0
131902_CGATGT_L008_R1_paired_trimmed_paired_merged_contig_29243	15.7754	13.5492	15.0635	13.4274	14.6789	-0.0641886	0.0641886	0	0	-0.556267	0.556267	0	0	0.330721	-0.330721	0	0	-0.523108	0.523108	0	0
131902_CGATGT_L008_R1_paired_trimmed_paired_merged_contig_40477	15.3497	13.5492	15.2996	12.0393	14.8123	0.716939	-0.716939	1	0	-0.151707	0.151707	0	0	0.789556	-0.789556	1	0	-1.56188	1.56188	0	1
131902_CGATGT_L008_R1_paired_trimmed_paired_merged_contig_116015	13.7506	5.13228	15.2996	6.16732	11.5356	0.430147	-0.430147	0	0	-0.48915	0.48915	0	0	0.534491	-0.534491	0	0	0.317661	-0.317661	0	0
131902_CGATGT_L008_R1_paired_trimmed_paired_merged_contig_141351	0	13.5728	0	4.36265	12.6613	-0.301396	0.301396	0	0	-1.13267	1.13267	0	1	-0.462728	0.462728	0	0	1.06293	-1.06293	1	0
131902_CGATGT_L008_R1_paired_trimmed_paired_merged_contig_47236	14.2236	12.6694	15.0347	11.4741	14.8123	0.393882	-0.393882	0	0	0.124044	-0.124044	0	0	-0.669333	0.669333	0	0	-0.0636656	0.0636656	0	0
131902_CGATGT_L008_R1_paired_trimmed_paired_merged_contig_143944	13.961	8.48093	9.34767	4.21541	11.0446	-0.799777	0.799777	0	1	0.183277	-0.183277	0	0	0.52396	-0.52396	0	0	0.075436	-0.075436	0	0
131902_CGATGT_L008_R1_paired_trimmed_paired_merged_contig_136957	0	13.5492	0	0	11.255	-0.120116	0.120116	0	0	-1.13191	1.13191	0	1	1.05135	-1.05135	1	0	1.0118	-1.0118	1	0
131902_CGATGT_L008_R1_paired_trimmed_paired_merged_contig_73861	15.7332	10.0342	9.20748	11.4426	8.28863	-0.778686	0.778686	0	1	0.0210979	-0.0210979	0	0	-0.239317	0.239317	0	0	-0.0973815	0.0973815	0	0
131902_CGATGT_L008_R1_paired_trimmed_paired_merged_contig_4105	15.0023	13.144	14.3657	13.3734	14.4725	0.0700766	-0.0700766	0	0	-0.46967	0.46967	0	0	0.487766	-0.487766	0	0	-0.448906	0.448906	0	0
131902_CGATGT_L008_R1_paired_trimmed_paired_merged_contig_141550	0	5.8431	0	0	14.766	0.363072	-0.363072	0	0	-0.766643	0.766643	0	1	1.16926	-1.16926	1	0	1.12971	-1.12971	1	0
131902_CGATGT_L008_R1_paired_trimmed_paired_merged_contig_4999	15.7873	12.7671	14.2217	12.8342	14.4351	-0.218641	0.218641	0	0	1.05185	-1.05185	1	0	0.339231	-0.339231	0	0	-0.221731	0.221731	0	0
131902_CGATGT_L008_R1_paired_trimmed_paired_merged_contig_12764	13.3638	12.7408	15.2798	11.4534	13.9093	1.21896	-1.21896	1	0	0.702758	-0.702758	1	0	-0.54435	0.54435	0	0	-0.459445	0.459445	0	0
131902_CGATGT_L008_R1_paired_trimmed_paired_merged_contig_36435	14.7189	12.8521	15.7424	13.523	14.3598	-0.229886	0.229886	0	0	0.0965303	-0.0965303	0	0	0.522528	-0.522528	0	0	0.196444	-0.196444	0	0
131902_CGATGT_L008_R1_paired_trimmed_paired_merged_contig_37286	15.9497	13.5492	15.2996	13.523	14.8123	-0.132802	0.132802	0	0	-0.536669	0.536669	0	0	0.329093	-0.329093	0	0	-0.572047	0.572047	0	0
131902_CGATGT_L008_R1_paired_trimmed_paired_merged_contig_15725	15.9497	13.5492	15.2996	13.523	14.8123	-0.132802	0.132802	0	0	-0.536669	0.536669	0	0	0.329093	-0.329093	0	0	-0.572047	0.572047	0	0
131902_CGATGT_L008_R1_paired_trimmed_paired_merged_contig_96604	10.9725	11.3711	14.5039	13.523	14.8123	-0.385592	0.385592	0	0	-1.06374	1.06374	0	1	-0.17768	0.17768	0	0	0.14132	-0.14132	0	0
131902_CGATGT_L008_R1_paired_trimmed_paired_merged_contig_13385	15.5395	13.3959	14.796	13.4396	14.7209	-0.0384971	0.0384971	0	0	-0.578971	0.578971	0	0	0.40912	-0.40912	0	0	-0.450901	0.450901	0	0
131902_CGATGT_L008_R1_paired_trimmed_paired_merged_contig_19197	15.9497	13.5492	15.2996	13.523	14.8123	-0.132802	0.132802	0	0	-0.536669	0.536669	0	0	0.329093	-0.329093	0	0	-0.572047	0.572047	0	0
131902_CGATGT_L008_R1_paired_trimmed_paired_merged_contig_66276	5.19294	9.41793	9.56722	5.45114	10.1045	-1.33839	1.33839	0	1	-0.0726468	0.0726468	0	0	-1.27925	1.27925	0	1	0.0353785	-0.0353785	0	0
131902_CGATGT_L008_R1_paired_trimmed_paired_merged_contig_92829	0	11.2498	0	6.16926	14.4339	-0.243602	0.243602	0	0	-1.05114	1.05114	0	1	-0.36915	0.36915	0	0	1.11983	-1.11983	1	0
131902_CGATGT_L008_R1_paired_trimmed_paired_merged_contig_104173	12.2788	10.4845	14.8139	6.97617	14.8123	-0.133076	0.133076	0	0	0.313455	-0.313455	0	0	-0.320761	0.320761	0	0	0.309096	-0.309096	0	0
131902_CGATGT_L008_R1_paired_trimmed_paired_merged_contig_134517	0	5.43003	0	3.63883	14.8123	0.244622	-0.244622	0	0	-0.734802	0.734802	0	1	-0.609661	0.609661	0	0	1.13107	-1.13107	1	0
131902_CGATGT_L008_R1_paired_trimmed_paired_merged_contig_142928	0	10.8141	0	0	11.3622	-0.0180761	0.0180761	0	0	-1.03399	1.03399	0	1	1.05546	-1.05546	1	0	1.01592	-1.01592	1	0
131902_CGATGT_L008_R1_paired_trimmed_paired_merged_contig_75684	16.0335	12.2334	14.7375	13.5585	13.8015	-0.0462707	0.0462707	0	0	-2.05578	2.05578	0	1	0.0448761	-0.0448761	0	0	-0.423101	0.423101	0	0
131902_CGATGT_L008_R1_paired_trimmed_paired_merged_contig_118591	0	13.3424	10.8616	7.94865	5.99276	-0.115331	0.115331	0	0	0.0725104	-0.0725104	0	0	0.122666	-0.122666	0	0	0.297815	-0.297815	0	0
131902_CGATGT_L008_R1_paired_trimmed_paired_merged_contig_103613	15.9497	12.814	13.402	13.523	14.8123	0.34094	-0.34094	0	0	0.390846	-0.390846	0	0	0.329093	-0.329093	0	0	0.021134	-0.021134	0	0
131902_CGATGT_L008_R1_paired_trimmed_paired_merged_contig_10193	14.4203	13.5492	14.112	13.029	14.8123	0.123659	-0.123659	0	0	0.0243045	-0.0243045	0	0	-0.550128	0.550128	0	0	-0.463951	0.463951	0	0
131902_CGATGT_L008_R1_paired_trimmed_paired_merged_contig_130413	7.97487	9.06213	7.40145	8.25432	10.7245	-0.345371	0.345371	0	0	1.07902	-1.07902	1	0	-0.99297	0.99297	0	1	0.500686	-0.500686	0	0
131902_CGATGT_L008_R1_paired_trimmed_paired_merged_contig_27661	15.1902	13.6225	15.3079	13.5303	14.7081	-0.0829329	0.0829329	0	0	-0.0398122	0.0398122	0	0	0.536923	-0.536923	0	0	1.17529	-1.17529	1	0
131902_CGATGT_L008_R1_paired_trimmed_paired_merged_contig_111394	3.86431	5.59991	10.4663	4.62545	6.89599	0.597541	-0.597541	0	0	-0.617614	0.617614	0	0	-0.600215	0.600215	0	0	0.433808	-0.433808	0	0
131902_CGATGT_L008_R1_paired_trimmed_paired_merged_contig_38198	15.9497	13.5492	15.2996	13.523	14.8123	-0.132802	0.132802	0	0	-0.536669	0.536669	0	0	0.329093	-0.329093	0	0	-0.572047	0.572047	0	0
131902_CGATGT_L008_R1_paired_trimmed_paired_merged_contig_2300	15.9497	13.5492	15.2996	13.523	14.8123	-0.132802	0.132802	0	0	-0.536669	0.536669	0	0	0.329093	-0.329093	0	0	-0.572047	0.572047	0	0
131902_CGATGT_L008_R1_paired_trimmed_paired_merged_contig_42584	16.0515	13.6357	15.3648	13.5518	14.8438	-0.126541	0.126541	0	0	-0.558122	0.558122	0	0	0.315928	-0.315928	0	0	-0.561073	0.561073	0	0
131902_CGATGT_L008_R1_paired_trimmed_paired_merged_contig_92734	10.1015	13.6187	0	13.4884	0	-0.0353722	0.0353722	0	0	0.437465	-0.437465	0	0	0.474589	-0.474589	0	0	0	0	0	0
131902_CGATGT_L008_R1_paired_trimmed_paired_merged_contig_26610	15.9497	13.5492	15.2996	13.523	14.8123	-0.132802	0.132802	0	0	-0.536669	0.536669	0	0	0.329093	-0.329093	0	0	-0.572047	0.572047	0	0
131902_CGATGT_L008_R1_paired_trimmed_paired_merged_contig_73714	7.17178	5.8068	10.3192	6.71401	12.4881	0.0472709	-0.0472709	0	0	0.454751	-0.454751	0	0	1.06497	-1.06497	1	0	-0.128321	0.128321	0	0
131902_CGATGT_L008_R1_paired_trimmed_paired_merged_contig_95897	15.2516	10.9489	15.2996	5.73704	11.1716	0.0458169	-0.0458169	0	0	-0.499169	0.499169	0	0	0.367725	-0.367725	0	0	2.02178	-2.02178	1	0
131902_CGATGT_L008_R1_paired_trimmed_paired_merged_contig_141620	0	7.27643	0	6.17719	14.8123	-0.0321698	0.0321698	0	0	-0.861918	0.861918	0	1	-0.379832	0.379832	0	0	1.13107	-1.13107	1	0
131902_CGATGT_L008_R1_paired_trimmed_paired_merged_contig_142037	0	10.4225	0	0	13.227	0.0639435	-0.0639435	0	0	-1.01797	1.01797	0	1	1.12146	-1.12146	1	0	1.08191	-1.08191	1	0
131902_CGATGT_L008_R1_paired_trimmed_paired_merged_contig_96756	0	8.94425	8.34981	9.81082	14.8123	0.669444	-0.669444	0	0	0.0130386	-0.0130386	0	0	-0.178917	0.178917	0	0	-0.209397	0.209397	0	0
131902_CGATGT_L008_R1_paired_trimmed_paired_merged_contig_134444	0	0	0	0	14.8123	1.13107	-1.13107	1	0	#NUM!	#NUM!	#NUM!	#NUM!	1.17062	-1.17062	1	0	1.13107	-1.13107	1	0
131902_CGATGT_L008_R1_paired_trimmed_paired_merged_contig_24571	15.9497	13.5492	15.2996	13.523	14.8123	-0.132802	0.132802	0	0	-0.536669	0.536669	0	0	0.329093	-0.329093	0	0	-0.572047	0.572047	0	0
131902_CGATGT_L008_R1_paired_trimmed_paired_merged_contig_73616	15.1143	10.3877	13.0411	13.3298	14.4596	-0.277784	0.277784	0	0	0.743302	-0.743302	1	0	0.435496	-0.435496	0	0	0.0348642	-0.0348642	0	0
131902_CGATGT_L008_R1_paired_trimmed_paired_merged_contig_115144	14.5298	10.0707	12.6705	10.3873	14.935	0.0613177	-0.0613177	0	0	0.815728	-0.815728	1	0	-1.0096	1.0096	0	1	0.317635	-0.317635	0	0
131902_CGATGT_L008_R1_paired_trimmed_paired_merged_contig_100157	0	13.5492	15.2996	3.24206	1.918	0.0121484	-0.0121484	0	0	-0.0695963	0.0695963	0	0	0.227972	-0.227972	0	0	0.941381	-0.941381	1	0
131902_CGATGT_L008_R1_paired_trimmed_paired_merged_contig_56444	10.8019	12.0169	1.07259	12.9864	1.9593	-0.0554856	0.0554856	0	0	0.878465	-0.878465	1	0	0.607237	-0.607237	0	0	0.0332056	-0.0332056	0	0
131902_CGATGT_L008_R1_paired_trimmed_paired_merged_contig_65158	15.7599	12.5209	15.368	12.6376	13.8204	-0.366262	0.366262	0	0	-0.532825	0.532825	0	0	0.206792	-0.206792	0	0	-0.904079	0.904079	0	1
131902_CGATGT_L008_R1_paired_trimmed_paired_merged_contig_29705	15.9497	13.5492	15.2996	13.523	14.8123	-0.132802	0.132802	0	0	-0.536669	0.536669	0	0	0.329093	-0.329093	0	0	-0.572047	0.572047	0	0
131902_CGATGT_L008_R1_paired_trimmed_paired_merged_contig_31614	15.9497	13.5492	13.2517	13.523	14.8123	-0.636794	0.636794	0	0	0.22459	-0.22459	0	0	0.329093	-0.329093	0	0	0.0460361	-0.0460361	0	0
131902_CGATGT_L008_R1_paired_trimmed_paired_merged_contig_130345	0	10.3455	0	0	14.8123	0.116324	-0.116324	0	0	-1.01475	1.01475	0	1	1.17062	-1.17062	1	0	1.13107	-1.13107	1	0
131902_CGATGT_L008_R1_paired_trimmed_paired_merged_contig_27894	15.9497	13.5492	15.2996	13.523	14.8123	-0.132802	0.132802	0	0	-0.536669	0.536669	0	0	0.329093	-0.329093	0	0	-0.572047	0.572047	0	0
131902_CGATGT_L008_R1_paired_trimmed_paired_merged_contig_89045	15.9497	11.9162	13.5554	11.4087	14.8123	0.203194	-0.203194	0	0	0.558201	-0.558201	0	0	0.601232	-0.601232	0	0	-0.00583037	0.00583037	0	0
131902_CGATGT_L008_R1_paired_trimmed_paired_merged_contig_54038	15.7604	13.5492	15.2996	13.523	14.2744	0.00735448	-0.00735448	0	0	-0.401044	0.401044	0	0	0.177729	-0.177729	0	0	-0.772458	0.772458	0	1
131902_CGATGT_L008_R1_paired_trimmed_paired_merged_contig_112830	15.014	0	14.4429	0	10.7834	0.166448	-0.166448	0	0	-1.33194	1.33194	0	1	0.550089	-0.550089	0	0	-0.95668	0.95668	0	1
131902_CGATGT_L008_R1_paired_trimmed_paired_merged_contig_44080	15.9497	13.5492	14.2186	12.357	14.8123	-1.7448	1.7448	0	1	0.750777	-0.750777	1	0	0.499504	-0.499504	0	0	-0.146685	0.146685	0	0
131902_CGATGT_L008_R1_paired_trimmed_paired_merged_contig_89043	7.44057	7.39659	15.2996	11.6103	9.33579	-0.27516	0.27516	0	0	2.30174	-2.30174	1	0	0.342452	-0.342452	0	0	0.860892	-0.860892	1	0
131902_CGATGT_L008_R1_paired_trimmed_paired_merged_contig_100217	0	9.58717	5.57857	8.93399	12.9942	-0.285468	0.285468	0	0	0.218338	-0.218338	0	0	-0.162704	0.162704	0	0	-0.327677	0.327677	0	0
131902_CGATGT_L008_R1_paired_trimmed_paired_merged_contig_138200	0	11.3854	2.30636	0	14.8123	0.173035	-0.173035	0	0	0.676591	-0.676591	0	0	1.17062	-1.17062	1	0	-0.768146	0.768146	0	1
131902_CGATGT_L008_R1_paired_trimmed_paired_merged_contig_62831	14.4947	12.0754	15.2996	12.8113	13.409	-0.255374	0.255374	0	0	-0.0645912	0.0645912	0	0	0.190498	-0.190498	0	0	0.446932	-0.446932	0	0
131902_CGATGT_L008_R1_paired_trimmed_paired_merged_contig_5573	15.9497	13.5492	15.2996	13.523	14.8123	-0.132802	0.132802	0	0	-0.536669	0.536669	0	0	0.329093	-0.329093	0	0	-0.572047	0.572047	0	0
131902_CGATGT_L008_R1_paired_trimmed_paired_merged_contig_124275	4.69837	5.77679	4.82315	11.0421	14.8506	0.185906	-0.185906	0	0	0.305023	-0.305023	0	0	-0.204219	0.204219	0	0	-1.85129	1.85129	0	1
131902_CGATGT_L008_R1_paired_trimmed_paired_merged_contig_52155	8.98576	12.7859	10.9181	7.1107	11.1266	0.103326	-0.103326	0	0	0.135377	-0.135377	0	0	0.0575697	-0.0575697	0	0	0.217005	-0.217005	0	0
131902_CGATGT_L008_R1_paired_trimmed_paired_merged_contig_74477	15.9497	12.7363	0	8.65474	0	0.128239	-0.128239	0	0	-0.675054	0.675054	0	0	-0.339728	0.339728	0	0	0	0	0	0
131902_CGATGT_L008_R1_paired_trimmed_paired_merged_contig_85312	0	10.6967	0	5.01311	14.6428	-0.132877	0.132877	0	0	-1.02925	1.02925	0	1	-0.465517	0.465517	0	0	1.12608	-1.12608	1	0
131902_CGATGT_L008_R1_paired_trimmed_paired_merged_contig_117901	15.8021	13.5492	10.4123	0	14.8123	0.634567	-0.634567	0	0	-0.274844	0.274844	0	0	1.20319	-1.20319	1	0	0.373823	-0.373823	0	0
131902_CGATGT_L008_R1_paired_trimmed_paired_merged_contig_118417	6.73689	8.55997	15.2996	4.93078	13.0477	0.0149845	-0.0149845	0	0	-0.716057	0.716057	0	1	0.543338	-0.543338	0	0	0.218696	-0.218696	0	0
131902_CGATGT_L008_R1_paired_trimmed_paired_merged_contig_54562	15.9497	13.5492	15.2996	13.5014	14.8123	-0.140859	0.140859	0	0	-0.536669	0.536669	0	0	0.332948	-0.332948	0	0	-0.572047	0.572047	0	0
131902_CGATGT_L008_R1_paired_trimmed_paired_merged_contig_82344	8.80118	11.4923	11.4287	11.0791	12.8849	-0.766462	0.766462	0	1	-0.11278	0.11278	0	0	-0.253518	0.253518	0	0	-0.0520798	0.0520798	0	0
131902_CGATGT_L008_R1_paired_trimmed_paired_merged_contig_112096	8.964	8.98029	15.2996	5.2939	9.64522	0.322528	-0.322528	0	0	-2.65477	2.65477	0	1	-0.731388	0.731388	0	1	-1.6023	1.6023	0	1
131902_CGATGT_L008_R1_paired_trimmed_paired_merged_contig_34975	16.3452	13.8851	15.679	13.8583	15.0571	-0.0975369	0.0975369	0	0	-0.536669	0.536669	0	0	0.285722	-0.285722	0	0	-0.591139	0.591139	0	0
131902_CGATGT_L008_R1_paired_trimmed_paired_merged_contig_118483	15.9497	4.28676	13.0955	5.9593	0	-0.130168	0.130168	0	0	0.864423	-0.864423	1	0	-0.203169	0.203169	0	0	-0.747258	0.747258	0	1
131902_CGATGT_L008_R1_paired_trimmed_paired_merged_contig_92036	12.015	8.26681	13.2103	8.60827	3.52363	0.0992035	-0.0992035	0	0	-0.21644	0.21644	0	0	-0.39664	0.39664	0	0	0.86692	-0.86692	1	0
131902_CGATGT_L008_R1_paired_trimmed_paired_merged_contig_134507	0	13.5492	0	7.68354	14.4757	-0.450708	0.450708	0	0	-1.13191	1.13191	0	1	-0.275077	0.275077	0	0	1.12109	-1.12109	1	0
131902_CGATGT_L008_R1_paired_trimmed_paired_merged_contig_61906	12.2373	11.3883	15.2996	10.492	14.8123	0.284671	-0.284671	0	0	0.698185	-0.698185	0	0	0.168911	-0.168911	0	0	0.376904	-0.376904	0	0
131902_CGATGT_L008_R1_paired_trimmed_paired_merged_contig_131532	0	9.06272	0	6.40329	14.8123	-0.143727	0.143727	0	0	-0.957258	0.957258	0	1	-0.36422	0.36422	0	0	1.13107	-1.13107	1	0
131902_CGATGT_L008_R1_paired_trimmed_paired_merged_contig_58651	15.9497	13.5492	15.2996	13.523	14.8123	-0.132802	0.132802	0	0	-0.536669	0.536669	0	0	0.329093	-0.329093	0	0	-0.572047	0.572047	0	0
131902_CGATGT_L008_R1_paired_trimmed_paired_merged_contig_135759	0	3.13869	0	0	14.8123	0.634325	-0.634325	0	0	-0.496749	0.496749	0	0	1.17062	-1.17062	1	0	1.13107	-1.13107	1	0
131902_CGATGT_L008_R1_paired_trimmed_paired_merged_contig_38345	15.9497	13.4964	15.2996	13.523	14.8123	-0.145714	0.145714	0	0	-0.546122	0.546122	0	0	0.329093	-0.329093	0	0	-0.572047	0.572047	0	0
131902_CGATGT_L008_R1_paired_trimmed_paired_merged_contig_105865	4.23785	13.0256	10.1259	10.2239	11.628	0.696858	-0.696858	0	0	0.131929	-0.131929	0	0	-0.0915116	0.0915116	0	0	-0.0347201	0.0347201	0	0
131902_CGATGT_L008_R1_paired_trimmed_paired_merged_contig_44663	15.9497	13.5492	15.2996	13.523	14.8123	-0.132802	0.132802	0	0	-0.536669	0.536669	0	0	0.329093	-0.329093	0	0	-0.572047	0.572047	0	0
131902_CGATGT_L008_R1_paired_trimmed_paired_merged_contig_32286	15.9497	13.5492	15.2996	13.523	14.8123	-0.132802	0.132802	0	0	-0.536669	0.536669	0	0	0.329093	-0.329093	0	0	-0.572047	0.572047	0	0
131902_CGATGT_L008_R1_paired_trimmed_paired_merged_contig_43030	15.9497	13.5492	15.2996	13.523	14.8123	-0.132802	0.132802	0	0	-0.536669	0.536669	0	0	0.329093	-0.329093	0	0	-0.572047	0.572047	0	0
131902_CGATGT_L008_R1_paired_trimmed_paired_merged_contig_76793	10.8006	6.22339	14.8579	12.0678	14.6179	1.83164	-1.83164	1	0	0.0510081	-0.0510081	0	0	-0.478916	0.478916	0	0	0.202559	-0.202559	0	0
131902_CGATGT_L008_R1_paired_trimmed_paired_merged_contig_28468	15.7699	13.3659	14.9201	13.4986	14.8123	-0.0902657	0.0902657	0	0	-0.704637	0.704637	0	1	0.375093	-0.375093	0	0	-0.422264	0.422264	0	0
131902_CGATGT_L008_R1_paired_trimmed_paired_merged_contig_36248	15.9497	13.5492	15.2996	13.523	14.8123	-0.132802	0.132802	0	0	-0.536669	0.536669	0	0	0.329093	-0.329093	0	0	-0.572047	0.572047	0	0
131902_CGATGT_L008_R1_paired_trimmed_paired_merged_contig_40821	15.9497	13.5669	15.3196	13.5407	14.8509	-0.138774	0.138774	0	0	-0.520742	0.520742	0	0	0.340929	-0.340929	0	0	-0.579225	0.579225	0	0
131902_CGATGT_L008_R1_paired_trimmed_paired_merged_contig_58352	0	12.0765	0	4.94864	14.222	-0.20321	0.20321	0	0	-1.08194	1.08194	0	1	-0.458473	0.458473	0	0	1.11341	-1.11341	1	0
131902_CGATGT_L008_R1_paired_trimmed_paired_merged_contig_148167	0	13.5492	0	0	10.2263	-0.161745	0.161745	0	0	-1.13191	1.13191	0	1	1.00972	-1.00972	1	0	0.970169	-0.970169	1	0
131902_CGATGT_L008_R1_paired_trimmed_paired_merged_contig_25375	6.65671	9.57403	9.23037	13.1319	0	-1.62175	1.62175	0	1	-0.0467053	0.0467053	0	0	0.0120089	-0.0120089	0	0	0.412708	-0.412708	0	0
131902_CGATGT_L008_R1_paired_trimmed_paired_merged_contig_120513	15.9497	12.0245	14.4779	12.9697	13.7137	-0.162884	0.162884	0	0	1.39925	-1.39925	1	0	0.124748	-0.124748	0	0	-0.367405	0.367405	0	0
131902_CGATGT_L008_R1_paired_trimmed_paired_merged_contig_6761	15.9497	13.5492	15.2996	13.523	14.8123	-0.132802	0.132802	0	0	-0.536669	0.536669	0	0	0.329093	-0.329093	0	0	-0.572047	0.572047	0	0
131902_CGATGT_L008_R1_paired_trimmed_paired_merged_contig_62965	15.9497	13.5492	14.6016	13.523	14.8123	0.0881824	-0.0881824	0	0	1.9329	-1.9329	1	0	0.329093	-0.329093	0	0	-0.255273	0.255273	0	0
131902_CGATGT_L008_R1_paired_trimmed_paired_merged_contig_21889	15.9497	13.5492	15.2996	13.523	14.8123	-0.132802	0.132802	0	0	-0.536669	0.536669	0	0	0.329093	-0.329093	0	0	-0.572047	0.572047	0	0
131902_CGATGT_L008_R1_paired_trimmed_paired_merged_contig_134880	0	10.3863	0	0	14.8123	0.114613	-0.114613	0	0	-1.01646	1.01646	0	1	1.17062	-1.17062	1	0	1.13107	-1.13107	1	0
131902_CGATGT_L008_R1_paired_trimmed_paired_merged_contig_144121	9.68637	13.5492	0	8.89185	14.8123	-0.554028	0.554028	0	0	0.37853	-0.37853	0	0	0.809672	-0.809672	1	0	-0.402208	0.402208	0	0
131902_CGATGT_L008_R1_paired_trimmed_paired_merged_contig_52662	0	13.2557	8.06407	13.3766	0	-0.450588	0.450588	0	0	0.19902	-0.19902	0	0	-1.12634	1.12634	0	1	-0.906555	0.906555	0	1
131902_CGATGT_L008_R1_paired_trimmed_paired_merged_contig_86843	12.3077	13.5492	12.7698	11.6419	11.741	-0.416313	0.416313	0	0	-0.0936102	0.0936102	0	0	0.0700019	-0.0700019	0	0	0.536269	-0.536269	0	0
131902_CGATGT_L008_R1_paired_trimmed_paired_merged_contig_33934	15.9284	13.5432	15.2039	13.5291	14.8189	-0.109774	0.109774	0	0	-0.586155	0.586155	0	0	0.334981	-0.334981	0	0	-0.520096	0.520096	0	0
131902_CGATGT_L008_R1_paired_trimmed_paired_merged_contig_18218	15.9497	13.5492	15.2996	13.523	14.8123	-0.132802	0.132802	0	0	-0.536669	0.536669	0	0	0.329093	-0.329093	0	0	-0.572047	0.572047	0	0
131902_CGATGT_L008_R1_paired_trimmed_paired_merged_contig_97967	10.2247	10.0497	11.186	10.5498	12.7327	1.21742	-1.21742	1	0	1.03108	-1.03108	1	0	-0.887406	0.887406	0	1	-0.163204	0.163204	0	0
131902_CGATGT_L008_R1_paired_trimmed_paired_merged_contig_98885	6.1817	12.3065	7.33297	7.96178	12.1391	-0.323456	0.323456	0	0	0.549285	-0.549285	0	0	-0.524615	0.524615	0	0	-0.629089	0.629089	0	0
131902_CGATGT_L008_R1_paired_trimmed_paired_merged_contig_31078	15.9497	13.5492	15.2996	13.523	14.7963	-0.127905	0.127905	0	0	-0.536669	0.536669	0	0	0.323021	-0.323021	0	0	-0.574656	0.574656	0	0
131902_CGATGT_L008_R1_paired_trimmed_paired_merged_contig_141790	0	12.7871	0	0	14.8123	0.0243031	-0.0243031	0	0	-1.10677	1.10677	0	1	1.17062	-1.17062	1	0	1.13107	-1.13107	1	0
131902_CGATGT_L008_R1_paired_trimmed_paired_merged_contig_74649	6.97422	0	14.1362	9.35814	4.05508	-0.334209	0.334209	0	0	0.0620562	-0.0620562	0	0	0.0879624	-0.0879624	0	0	-0.340206	0.340206	0	0
131902_CGATGT_L008_R1_paired_trimmed_paired_merged_contig_85452	9.82471	10.3714	12.6183	12.4077	14.1251	-0.509587	0.509587	0	0	-0.836256	0.836256	0	1	-0.221384	0.221384	0	0	-0.0411168	0.0411168	0	0
131902_CGATGT_L008_R1_paired_trimmed_paired_merged_contig_998	15.9497	13.5492	15.2996	13.523	14.8123	-0.132802	0.132802	0	0	-0.536669	0.536669	0	0	0.329093	-0.329093	0	0	-0.572047	0.572047	0	0
131902_CGATGT_L008_R1_paired_trimmed_paired_merged_contig_51898	15.9497	13.5492	15.2996	13.523	14.8123	-0.132802	0.132802	0	0	-0.536669	0.536669	0	0	0.329093	-0.329093	0	0	-0.572047	0.572047	0	0
131902_CGATGT_L008_R1_paired_trimmed_paired_merged_contig_20822	15.9497	13.5492	15.2996	12.8189	14.8123	-0.528786	0.528786	0	0	-0.536669	0.536669	0	0	0.439733	-0.439733	0	0	-0.572047	0.572047	0	0
131902_CGATGT_L008_R1_paired_trimmed_paired_merged_contig_111316	11.5874	0	15.2996	0	14.116	0.0745185	-0.0745185	0	0	-0.377646	0.377646	0	0	-0.661109	0.661109	0	0	0.45572	-0.45572	0	0
131902_CGATGT_L008_R1_paired_trimmed_paired_merged_contig_122610	0	10.119	9.87699	13.0666	5.56243	-1.5815	1.5815	0	1	-0.00631451	0.00631451	0	0	0.370897	-0.370897	0	0	0.288909	-0.288909	0	0
131902_CGATGT_L008_R1_paired_trimmed_paired_merged_contig_15158	16.0673	13.6158	15.3748	13.5895	14.8851	-0.132802	0.132802	0	0	-0.567452	0.567452	0	0	0.321376	-0.321376	0	0	-0.55367	0.55367	0	0
131902_CGATGT_L008_R1_paired_trimmed_paired_merged_contig_52589	10.9242	10.5463	11.153	12.512	10.2638	0.853955	-0.853955	1	0	0.494004	-0.494004	0	0	-0.380994	0.380994	0	0	0.831865	-0.831865	1	0
131902_CGATGT_L008_R1_paired_trimmed_paired_merged_contig_57376	15.9497	13.6291	14.969	12.7791	14.8123	-0.450892	0.450892	0	0	-0.816678	0.816678	0	1	0.445218	-0.445218	0	0	-0.39347	0.39347	0	0
131902_CGATGT_L008_R1_paired_trimmed_paired_merged_contig_25814	15.9497	13.3226	14.3786	13.523	14.8123	0.0866956	-0.0866956	0	0	1.00485	-1.00485	1	0	0.329093	-0.329093	0	0	-0.188804	0.188804	0	0
131902_CGATGT_L008_R1_paired_trimmed_paired_merged_contig_132541	0	6.46097	0	0	14.8809	0.322783	-0.322783	0	0	-0.810297	0.810297	0	1	1.17263	-1.17263	1	0	1.13308	-1.13308	1	0
131902_CGATGT_L008_R1_paired_trimmed_paired_merged_contig_74753	15.9497	13.5492	15.2996	13.523	14.8123	-0.132802	0.132802	0	0	-0.536669	0.536669	0	0	0.329093	-0.329093	0	0	-0.572047	0.572047	0	0
131902_CGATGT_L008_R1_paired_trimmed_paired_merged_contig_91884	13.6712	0	7.30472	10.5744	0	0.200201	-0.200201	0	0	0.400143	-0.400143	0	0	-0.644893	0.644893	0	0	-0.331907	0.331907	0	0
131902_CGATGT_L008_R1_paired_trimmed_paired_merged_contig_60308	14.7794	11.9769	15.1169	13.4076	12.9165	-0.0354752	0.0354752	0	0	-0.23708	0.23708	0	0	-0.132909	0.132909	0	0	0.946939	-0.946939	1	0
131902_CGATGT_L008_R1_paired_trimmed_paired_merged_contig_116578	8.76471	8.74422	11.6336	7.43118	0	0.449802	-0.449802	0	0	2.26094	-2.26094	1	0	-0.817737	0.817737	0	1	0.485024	-0.485024	0	0
131902_CGATGT_L008_R1_paired_trimmed_paired_merged_contig_134838	0	0	0	9.9692	14.3068	0.330787	-0.330787	0	0	#NUM!	#NUM!	#NUM!	#NUM!	-0.156881	0.156881	0	0	1.11599	-1.11599	1	0
131902_CGATGT_L008_R1_paired_trimmed_paired_merged_contig_3860	15.965	13.4324	14.6988	12.6552	14.0178	-0.0756071	0.0756071	0	0	-1.63645	1.63645	0	1	0.230388	-0.230388	0	0	-0.398191	0.398191	0	0
131902_CGATGT_L008_R1_paired_trimmed_paired_merged_contig_44707	15.9497	13.1641	14.7066	13.3134	14.3913	-0.0286713	0.0286713	0	0	-1.53532	1.53532	0	1	0.228312	-0.228312	0	0	-0.354369	0.354369	0	0
131902_CGATGT_L008_R1_paired_trimmed_paired_merged_contig_69550	15.8337	13.5492	15.2996	13.523	14.4891	-0.0433035	0.0433035	0	0	-0.451255	0.451255	0	0	0.235149	-0.235149	0	0	-0.688322	0.688322	0	0
131902_CGATGT_L008_R1_paired_trimmed_paired_merged_contig_29515	15.8999	12.9564	13.5784	13.0582	14.1643	0.343474	-0.343474	0	0	0.450138	-0.450138	0	0	0.214125	-0.214125	0	0	-0.106777	0.106777	0	0
131902_CGATGT_L008_R1_paired_trimmed_paired_merged_contig_44901	15.9497	13.5492	15.2996	13.523	14.8123	-0.132802	0.132802	0	0	-0.536669	0.536669	0	0	0.329093	-0.329093	0	0	-0.572047	0.572047	0	0
131902_CGATGT_L008_R1_paired_trimmed_paired_merged_contig_76594	15.053	12.4065	0	13.0886	6.0082	0.146649	-0.146649	0	0	-0.734233	0.734233	0	1	-0.663165	0.663165	0	0	0.196814	-0.196814	0	0
131902_CGATGT_L008_R1_paired_trimmed_paired_merged_contig_99320	5.83109	9.03281	10.0353	0	7.22033	-0.817947	0.817947	0	1	-0.182358	0.182358	0	0	-0.622969	0.622969	0	0	0.742418	-0.742418	1	0
131902_CGATGT_L008_R1_paired_trimmed_paired_merged_contig_126101	0	11.5284	0	7.274	14.7761	-0.319637	0.319637	0	0	-1.06177	1.06177	0	1	-0.307786	0.307786	0	0	1.13001	-1.13001	1	0
131902_CGATGT_L008_R1_paired_trimmed_paired_merged_contig_4763	15.9497	13.5492	15.2996	12.9091	14.8123	-0.452959	0.452959	0	0	-0.536669	0.536669	0	0	0.427034	-0.427034	0	0	-0.572047	0.572047	0	0
131902_CGATGT_L008_R1_paired_trimmed_paired_merged_contig_90445	0	12.3346	0	5.74503	14.8123	-0.231971	0.231971	0	0	-1.09113	1.09113	0	1	-0.41133	0.41133	0	0	1.13107	-1.13107	1	0
131902_CGATGT_L008_R1_paired_trimmed_paired_merged_contig_51154	15.9497	13.5492	3.16653	13.523	6.73838	0.0787699	-0.0787699	0	0	-0.695783	0.695783	0	0	-0.579306	0.579306	0	0	0.115508	-0.115508	0	0
131902_CGATGT_L008_R1_paired_trimmed_paired_merged_contig_39689	15.9497	13.5492	14.787	13.5579	10.3839	0.63735	-0.63735	0	0	-1.16341	1.16341	0	1	-0.366797	0.366797	0	0	-0.745414	0.745414	0	1
131902_CGATGT_L008_R1_paired_trimmed_paired_merged_contig_82837	15.1744	13.5492	15.2996	9.67272	7.09756	0.371236	-0.371236	0	0	-0.0534918	0.0534918	0	0	-0.166746	0.166746	0	0	1.84147	-1.84147	1	0
131902_CGATGT_L008_R1_paired_trimmed_paired_merged_contig_130127	15.9497	12.2165	0	7.14947	0	0.193124	-0.193124	0	0	-0.609944	0.609944	0	0	-0.258258	0.258258	0	0	0	0	0	0
131902_CGATGT_L008_R1_paired_trimmed_paired_merged_contig_117155	15.2098	0	4.37696	12.4774	0	0.494501	-0.494501	0	0	0.18425	-0.18425	0	0	-0.745585	0.745585	0	1	-0.147381	0.147381	0	0
131902_CGATGT_L008_R1_paired_trimmed_paired_merged_contig_55890	15.9497	13.5492	15.2996	13.523	14.8123	-0.132802	0.132802	0	0	-0.536669	0.536669	0	0	0.329093	-0.329093	0	0	-0.572047	0.572047	0	0
131902_CGATGT_L008_R1_paired_trimmed_paired_merged_contig_84868	16.08	13.6156	15.2996	13.2358	14.9817	-0.312555	0.312555	0	0	-0.633247	0.633247	0	0	0.413243	-0.413243	0	0	-0.488321	0.488321	0	0
131902_CGATGT_L008_R1_paired_trimmed_paired_merged_contig_71586	15.8261	13.5492	15.2996	13.523	14.8506	-0.144735	0.144735	0	0	-0.445902	0.445902	0	0	0.373073	-0.373073	0	0	-0.634315	0.634315	0	0
131902_CGATGT_L008_R1_paired_trimmed_paired_merged_contig_97135	14.8222	5.50748	13.0239	6.07441	11.4964	0.291423	-0.291423	0	0	1.19605	-1.19605	1	0	0.420007	-0.420007	0	0	-0.381254	0.381254	0	0
131902_CGATGT_L008_R1_paired_trimmed_paired_merged_contig_90608	0	9.05132	8.33956	11.1399	8.43816	-0.800714	0.800714	0	1	0.0187396	-0.0187396	0	0	0.120633	-0.120633	0	0	0.0344443	-0.0344443	0	0
131902_CGATGT_L008_R1_paired_trimmed_paired_merged_contig_1897	15.9497	13.5492	15.2996	13.523	14.8123	-0.132802	0.132802	0	0	-0.536669	0.536669	0	0	0.329093	-0.329093	0	0	-0.572047	0.572047	0	0
131902_CGATGT_L008_R1_paired_trimmed_paired_merged_contig_112537	11.9021	6.7746	14.8836	12.134	0	0.214582	-0.214582	0	0	-0.0945565	0.0945565	0	0	1.71034	-1.71034	1	0	0.601176	-0.601176	0	0
131902_CGATGT_L008_R1_paired_trimmed_paired_merged_contig_7384	15.9497	13.5492	15.2996	13.523	14.8123	-0.132802	0.132802	0	0	-0.536669	0.536669	0	0	0.329093	-0.329093	0	0	-0.572047	0.572047	0	0
131902_CGATGT_L008_R1_paired_trimmed_paired_merged_contig_75571	15.9497	13.5492	13.033	13.1132	14.8123	-0.211699	0.211699	0	0	0.160585	-0.160585	0	0	0.396857	-0.396857	0	0	0.0798747	-0.0798747	0	0
131902_CGATGT_L008_R1_paired_trimmed_paired_merged_contig_15089	15.7202	13.5492	15.0514	13.4485	14.6626	-0.0482272	0.0482272	0	0	-0.518175	0.518175	0	0	0.332045	-0.332045	0	0	-0.542747	0.542747	0	0
131902_CGATGT_L008_R1_paired_trimmed_paired_merged_contig_47796	10.5801	5.98057	11.3317	10.9938	14.8123	0.557856	-0.557856	0	0	-0.434244	0.434244	0	0	-1.00992	1.00992	0	1	-0.592826	0.592826	0	0
131902_CGATGT_L008_R1_paired_trimmed_paired_merged_contig_35106	14.9855	11.6721	13.4498	13.523	12.7975	0.245502	-0.245502	0	0	1.03457	-1.03457	1	0	-0.174952	0.174952	0	0	-0.332457	0.332457	0	0
131902_CGATGT_L008_R1_paired_trimmed_paired_merged_contig_33281	15.9497	13.2047	15.2996	13.523	14.8123	-0.21082	0.21082	0	0	-0.594905	0.594905	0	0	0.329093	-0.329093	0	0	-0.572047	0.572047	0	0
131902_CGATGT_L008_R1_paired_trimmed_paired_merged_contig_5718	15.9497	13.5492	15.2996	13.523	14.8123	-0.132802	0.132802	0	0	-0.536669	0.536669	0	0	0.329093	-0.329093	0	0	-0.572047	0.572047	0	0
131902_CGATGT_L008_R1_paired_trimmed_paired_merged_contig_92076	15.9497	13.5492	12.5652	11.509	14.5602	-0.156255	0.156255	0	0	0.0489206	-0.0489206	0	0	0.504583	-0.504583	0	0	0.105121	-0.105121	0	0
131902_CGATGT_L008_R1_paired_trimmed_paired_merged_contig_64778	15.8858	12.3273	14.5945	11.7886	14.8123	0.569789	-0.569789	0	0	-2.14405	2.14405	0	1	0.581684	-0.581684	0	0	-0.262378	0.262378	0	0
131902_CGATGT_L008_R1_paired_trimmed_paired_merged_contig_110226	0	9.67801	12.4461	0	9.69853	-0.50497	0.50497	0	0	-0.126078	0.126078	0	0	0.986706	-0.986706	1	0	0.147877	-0.147877	0	0
131902_CGATGT_L008_R1_paired_trimmed_paired_merged_contig_137174	0	13.3927	0	0	14.8123	0.00420584	-0.00420584	0	0	-1.12687	1.12687	0	1	1.17062	-1.17062	1	0	1.13107	-1.13107	1	0
131902_CGATGT_L008_R1_paired_trimmed_paired_merged_contig_46914	15.8451	13.1127	15.2996	12.6597	14.3792	-0.471212	0.471212	0	0	-0.534838	0.534838	0	0	0.337084	-0.337084	0	0	-0.697434	0.697434	0	0
131902_CGATGT_L008_R1_paired_trimmed_paired_merged_contig_64628	15.8485	13.5492	14.6682	13.0508	14.3421	0.0308195	-0.0308195	0	0	-1.22222	1.22222	0	1	0.268858	-0.268858	0	0	-0.368114	0.368114	0	0
131902_CGATGT_L008_R1_paired_trimmed_paired_merged_contig_21829	15.0426	13.5385	14.6954	12.7433	14.3326	-0.122219	0.122219	0	0	-0.206778	0.206778	0	0	0.510328	-0.510328	0	0	-0.751083	0.751083	0	1
131902_CGATGT_L008_R1_paired_trimmed_paired_merged_contig_125163	11.3071	11.7045	15.9461	11.4279	12.8651	-0.739867	0.739867	0	1	-1.16391	1.16391	0	1	-1.11043	1.11043	0	1	1.02469	-1.02469	1	0
131902_CGATGT_L008_R1_paired_trimmed_paired_merged_contig_4123	15.9497	13.5492	15.2996	13.523	14.8123	-0.132802	0.132802	0	0	-0.536669	0.536669	0	0	0.329093	-0.329093	0	0	-0.572047	0.572047	0	0
131902_CGATGT_L008_R1_paired_trimmed_paired_merged_contig_69537	13.2334	13.5492	15.2996	13.523	14.8123	-0.132802	0.132802	0	0	-1.01743	1.01743	0	1	-0.736518	0.736518	0	1	0.853345	-0.853345	1	0
131902_CGATGT_L008_R1_paired_trimmed_paired_merged_contig_71238	11.3192	5.74436	9.65923	9.2854	14.8464	0.0633466	-0.0633466	0	0	0.870681	-0.870681	1	0	0.239137	-0.239137	0	0	0.129189	-0.129189	0	0
131902_CGATGT_L008_R1_paired_trimmed_paired_merged_contig_144699	6.90465	7.39048	14.3724	7.72744	12.6963	0.348848	-0.348848	0	0	-1.23558	1.23558	0	1	-0.847506	0.847506	0	1	0.202339	-0.202339	0	0
131902_CGATGT_L008_R1_paired_trimmed_paired_merged_contig_142376	0	10.0378	0	4.35427	14.7735	-0.0612091	0.0612091	0	0	-1.00164	1.00164	0	1	-0.530569	0.530569	0	0	1.12994	-1.12994	1	0
131902_CGATGT_L008_R1_paired_trimmed_paired_merged_contig_120894	0	8.18372	15.1773	0	14.1013	-0.265014	0.265014	0	0	-0.285071	0.285071	0	0	1.14926	-1.14926	1	0	0.0714822	-0.0714822	0	0
131902_CGATGT_L008_R1_paired_trimmed_paired_merged_contig_93473	8.4796	11.4911	7.02041	0	13.7342	0.44788	-0.44788	0	0	-0.582985	0.582985	0	0	-0.207837	0.207837	0	0	0.444322	-0.444322	0	0
131902_CGATGT_L008_R1_paired_trimmed_paired_merged_contig_124396	9.47441	13.086	15.2343	11.9049	12.217	-0.0564837	0.0564837	0	0	-0.275021	0.275021	0	0	-0.052467	0.052467	0	0	0.53531	-0.53531	0	0
131902_CGATGT_L008_R1_paired_trimmed_paired_merged_contig_33293	15.5342	12.2595	14.5791	11.9648	14.3522	-2.96733	2.96733	0	1	-0.97759	0.97759	0	1	0.479981	-0.479981	0	0	-0.405785	0.405785	0	0
131902_CGATGT_L008_R1_paired_trimmed_paired_merged_contig_111531	0	2.24147	14.8463	5.04192	14.8306	0.19652	-0.19652	0	0	-0.837914	0.837914	0	1	-0.468563	0.468563	0	0	0.0400092	-0.0400092	0	0
131902_CGATGT_L008_R1_paired_trimmed_paired_merged_contig_133568	11.9906	13.6133	11.0678	9.78262	14.8473	0.0475118	-0.0475118	0	0	1.34518	-1.34518	1	0	0.111879	-0.111879	0	0	0.22927	-0.22927	0	0
131902_CGATGT_L008_R1_paired_trimmed_paired_merged_contig_103933	0	13.5492	15.2996	6.61532	0	0.616952	-0.616952	0	0	-0.0695963	0.0695963	0	0	-0.820551	0.820551	0	1	-1.18468	1.18468	0	1
131902_CGATGT_L008_R1_paired_trimmed_paired_merged_contig_47340	15.8069	13.5492	15.2996	13.3616	14.8123	-0.196882	0.196882	0	0	-0.432589	0.432589	0	0	0.390693	-0.390693	0	0	-0.653449	0.653449	0	0
131902_CGATGT_L008_R1_paired_trimmed_paired_merged_contig_128347	0	12.1207	0	7.34947	14.7962	-0.346479	0.346479	0	0	-1.08353	1.08353	0	1	-0.303894	0.303894	0	0	1.1306	-1.1306	1	0
131902_CGATGT_L008_R1_paired_trimmed_paired_merged_contig_34152	15.9497	13.5779	15.2024	13.4371	14.7182	-0.103141	0.103141	0	0	-0.599425	0.599425	0	0	0.309672	-0.309672	0	0	-0.526622	0.526622	0	0
131902_CGATGT_L008_R1_paired_trimmed_paired_merged_contig_60954	5.65548	5.45207	6.21739	13.0381	7.96678	0.961744	-0.961744	1	0	0.721453	-0.721453	1	0	0.504357	-0.504357	0	0	-0.459278	0.459278	0	0
131902_CGATGT_L008_R1_paired_trimmed_paired_merged_contig_65225	14.5888	12.819	14.1774	9.89934	14.8123	-0.295103	0.295103	0	0	-0.329571	0.329571	0	0	-1.32174	1.32174	0	1	-0.413398	0.413398	0	0
131902_CGATGT_L008_R1_paired_trimmed_paired_merged_contig_135585	0	0	0	0	14.8123	1.13107	-1.13107	1	0	#NUM!	#NUM!	#NUM!	#NUM!	1.17062	-1.17062	1	0	1.13107	-1.13107	1	0
131902_CGATGT_L008_R1_paired_trimmed_paired_merged_contig_99074	15.9497	12.3413	10.7928	12.1078	14.8123	-0.773538	0.773538	0	1	-0.0433635	0.0433635	0	0	0.528622	-0.528622	0	0	0.327377	-0.327377	0	0
131902_CGATGT_L008_R1_paired_trimmed_paired_merged_contig_28459	15.8837	13.5632	15.2996	13.523	14.8123	-0.129308	0.129308	0	0	-0.484408	0.484408	0	0	0.343088	-0.343088	0	0	-0.606591	0.606591	0	0
131902_CGATGT_L008_R1_paired_trimmed_paired_merged_contig_36476	15.5292	13.0644	15.3861	12.9882	14.8123	-0.518554	0.518554	0	0	-0.316812	0.316812	0	0	0.54954	-0.54954	0	0	-1.14665	1.14665	0	1
131902_CGATGT_L008_R1_paired_trimmed_paired_merged_contig_104172	15.9497	13.5492	14.0608	12.7565	14.8123	-0.0559983	0.0559983	0	0	0.609354	-0.609354	0	0	0.448301	-0.448301	0	0	-0.108803	0.108803	0	0
131902_CGATGT_L008_R1_paired_trimmed_paired_merged_contig_81435	13.4001	12.2396	15.2996	12.5176	12.8851	-0.19625	0.19625	0	0	0.43067	-0.43067	0	0	0.233851	-0.233851	0	0	-0.0646916	0.0646916	0	0
131902_CGATGT_L008_R1_paired_trimmed_paired_merged_contig_131547	0	13.6301	0	4.07709	14.8123	-0.177504	0.177504	0	0	-1.1345	1.1345	0	1	-0.560272	0.560272	0	0	1.13107	-1.13107	1	0
131902_CGATGT_L008_R1_paired_trimmed_paired_merged_contig_117116	4.23927	0	15.2594	5.19569	7.25023	1.21593	-1.21593	1	0	0.445347	-0.445347	0	0	-0.498057	0.498057	0	0	0.665628	-0.665628	0	0
131902_CGATGT_L008_R1_paired_trimmed_paired_merged_contig_64416	15.9497	12.2511	15.0706	11.7416	12.3732	-0.255718	0.255718	0	0	-0.905699	0.905699	0	1	0.0706264	-0.0706264	0	0	-0.723736	0.723736	0	1
131902_CGATGT_L008_R1_paired_trimmed_paired_merged_contig_42041	15.9497	13.5492	15.2996	13.523	14.8123	-0.132802	0.132802	0	0	-0.536669	0.536669	0	0	0.329093	-0.329093	0	0	-0.572047	0.572047	0	0
131902_CGATGT_L008_R1_paired_trimmed_paired_merged_contig_67238	0	0	14.6469	9.77264	0	-0.136184	0.136184	0	0	1.18257	-1.18257	1	0	-0.990012	0.990012	0	1	-1.16574	1.16574	0	1
131902_CGATGT_L008_R1_paired_trimmed_paired_merged_contig_59133	15.9497	13.5492	15.2996	13.523	14.8123	-0.132802	0.132802	0	0	-0.536669	0.536669	0	0	0.329093	-0.329093	0	0	-0.572047	0.572047	0	0
131902_CGATGT_L008_R1_paired_trimmed_paired_merged_contig_39263	15.9497	13.5492	15.2996	12.4463	14.8123	-1.2022	1.2022	0	1	-0.536669	0.536669	0	0	0.48857	-0.48857	0	0	-0.572047	0.572047	0	0
131902_CGATGT_L008_R1_paired_trimmed_paired_merged_contig_71087	15.9497	13.5492	14.8194	13.6443	14.8123	0.0490706	-0.0490706	0	0	-1.08273	1.08273	0	1	0.306826	-0.306826	0	0	-0.331807	0.331807	0	0
131902_CGATGT_L008_R1_paired_trimmed_paired_merged_contig_149255	10.0338	0	15.2996	0	0	-1.18468	1.18468	0	1	-0.199523	0.199523	0	0	0	0	0	0	0.280001	-0.280001	0	0
131902_CGATGT_L008_R1_paired_trimmed_paired_merged_contig_27862	15.9497	13.428	15.3245	13.523	14.8123	-0.167605	0.167605	0	0	-0.542249	0.542249	0	0	0.329093	-0.329093	0	0	-0.588993	0.588993	0	0
131902_CGATGT_L008_R1_paired_trimmed_paired_merged_contig_37856	15.9497	13.5492	15.2996	13.523	14.8123	-0.132802	0.132802	0	0	-0.536669	0.536669	0	0	0.329093	-0.329093	0	0	-0.572047	0.572047	0	0
131902_CGATGT_L008_R1_paired_trimmed_paired_merged_contig_39799	15.9497	13.5492	15.2996	13.523	14.8123	-0.132802	0.132802	0	0	-0.536669	0.536669	0	0	0.329093	-0.329093	0	0	-0.572047	0.572047	0	0
131902_CGATGT_L008_R1_paired_trimmed_paired_merged_contig_81226	15.6341	9.75261	15.2996	10.0437	13.1768	0.731798	-0.731798	1	0	-0.770089	0.770089	0	1	0.356987	-0.356987	0	0	-1.03253	1.03253	0	1
131902_CGATGT_L008_R1_paired_trimmed_paired_merged_contig_102	15.8996	13.5066	15.2515	13.4805	14.789	-0.140047	0.140047	0	0	-0.536669	0.536669	0	0	0.338106	-0.338106	0	0	-0.568213	0.568213	0	0
131902_CGATGT_L008_R1_paired_trimmed_paired_merged_contig_95013	15.9497	12.947	14.8917	13.523	6.64908	0.652771	-0.652771	0	0	-1.0405	1.0405	0	1	-0.583497	0.583497	0	0	-0.970214	0.970214	0	1
131902_CGATGT_L008_R1_paired_trimmed_paired_merged_contig_13587	15.9497	13.5492	15.2996	13.523	14.8123	-0.132802	0.132802	0	0	-0.536669	0.536669	0	0	0.329093	-0.329093	0	0	-0.572047	0.572047	0	0
131902_CGATGT_L008_R1_paired_trimmed_paired_merged_contig_43516	15.9649	13.5621	15.3287	13.5487	14.8123	-0.127431	0.127431	0	0	-0.527385	0.527385	0	0	0.321465	-0.321465	0	0	-0.584133	0.584133	0	0
131902_CGATGT_L008_R1_paired_trimmed_paired_merged_contig_5850	15.6384	13.2847	15.3101	13.2637	14.4674	-0.185898	0.185898	0	0	-0.369414	0.369414	0	0	0.307043	-0.307043	0	0	-0.869441	0.869441	0	1
131902_CGATGT_L008_R1_paired_trimmed_paired_merged_contig_19952	15.9497	13.5492	15.2996	13.523	14.8123	-0.132802	0.132802	0	0	-0.536669	0.536669	0	0	0.329093	-0.329093	0	0	-0.572047	0.572047	0	0
131902_CGATGT_L008_R1_paired_trimmed_paired_merged_contig_7741	15.9497	13.5492	15.2996	13.523	14.8123	-0.132802	0.132802	0	0	-0.536669	0.536669	0	0	0.329093	-0.329093	0	0	-0.572047	0.572047	0	0
131902_CGATGT_L008_R1_paired_trimmed_paired_merged_contig_108334	0	13.5492	15.2996	0	0	-0.243147	0.243147	0	0	-0.0695963	0.0695963	0	0	#NUM!	#NUM!	#NUM!	#NUM!	-1.18468	1.18468	0	1
131902_CGATGT_L008_R1_paired_trimmed_paired_merged_contig_53529	15.9497	13.5204	15.2996	13.4079	14.7178	-0.153495	0.153495	0	0	-0.541854	0.541854	0	0	0.314538	-0.314538	0	0	-0.587227	0.587227	0	0
131902_CGATGT_L008_R1_paired_trimmed_paired_merged_contig_136959	0	11.2192	3.40484	2.75541	14.0417	0.0983938	-0.0983938	0	0	0.501038	-0.501038	0	0	-0.707233	0.707233	0	1	-0.575776	0.575776	0	0
131902_CGATGT_L008_R1_paired_trimmed_paired_merged_contig_129812	0	13.5492	0	3.14557	14.8123	-0.128559	0.128559	0	0	-1.13191	1.13191	0	1	-0.672923	0.672923	0	0	1.13107	-1.13107	1	0
131902_CGATGT_L008_R1_paired_trimmed_paired_merged_contig_43448	15.9497	13.5492	15.0389	13.523	14.8123	-0.0627527	0.0627527	0	0	-0.75028	0.75028	0	1	0.329093	-0.329093	0	0	-0.425582	0.425582	0	0
131902_CGATGT_L008_R1_paired_trimmed_paired_merged_contig_140980	13.1553	12.9284	11.0933	4.41048	11.5384	0.49246	-0.49246	0	0	-0.648696	0.648696	0	0	0.733074	-0.733074	1	0	-0.104204	0.104204	0	0
131902_CGATGT_L008_R1_paired_trimmed_paired_merged_contig_14489	15.5518	13.1656	14.9399	13.4516	14.5706	-0.0931696	0.0931696	0	0	-0.530656	0.530656	0	0	0.330523	-0.330523	0	0	-0.56542	0.56542	0	0
131902_CGATGT_L008_R1_paired_trimmed_paired_merged_contig_134344	0	3.90536	0	0	14.7426	0.537364	-0.537364	0	0	-0.591661	0.591661	0	0	1.16857	-1.16857	1	0	1.12903	-1.12903	1	0
131902_CGATGT_L008_R1_paired_trimmed_paired_merged_contig_75120	14.6951	13.5492	15.2996	13.4502	14.2537	-0.00774617	0.00774617	0	0	0.218215	-0.218215	0	0	0.450286	-0.450286	0	0	0.444388	-0.444388	0	0
131902_CGATGT_L008_R1_paired_trimmed_paired_merged_contig_94040	4.6911	10.5144	15.2996	3.7326	14.2091	-0.2687	0.2687	0	0	-0.292937	0.292937	0	0	0.996954	-0.996954	1	0	0.107562	-0.107562	0	0
131902_CGATGT_L008_R1_paired_trimmed_paired_merged_contig_34453	14.5087	13.5492	15.2996	13.3793	14.8123	-0.189363	0.189363	0	0	0.334219	-0.334219	0	0	-0.570628	0.570628	0	0	0.0956307	-0.0956307	0	0
131902_CGATGT_L008_R1_paired_trimmed_paired_merged_contig_48056	15.5408	13.2597	15.2343	13.4652	14.4325	-0.0988213	0.0988213	0	0	-0.349712	0.349712	0	0	0.272485	-0.272485	0	0	-0.887306	0.887306	0	1
131902_CGATGT_L008_R1_paired_trimmed_paired_merged_contig_14818	15.9497	13.5492	15.2312	13.523	14.8123	-0.11548	0.11548	0	0	-0.583383	0.583383	0	0	0.329093	-0.329093	0	0	-0.528575	0.528575	0	0
131902_CGATGT_L008_R1_paired_trimmed_paired_merged_contig_255	15.3024	13.5492	14.5407	13.523	13.8938	0.331639	-0.331639	0	0	-0.522931	0.522931	0	0	0.101492	-0.101492	0	0	-0.536172	0.536172	0	0
131902_CGATGT_L008_R1_paired_trimmed_paired_merged_contig_54308	15.9497	13.5492	15.2996	13.523	14.8123	-0.132802	0.132802	0	0	-0.536669	0.536669	0	0	0.329093	-0.329093	0	0	-0.572047	0.572047	0	0
131902_CGATGT_L008_R1_paired_trimmed_paired_merged_contig_13530	15.9497	13.5492	15.2996	13.523	14.8123	-0.132802	0.132802	0	0	-0.536669	0.536669	0	0	0.329093	-0.329093	0	0	-0.572047	0.572047	0	0
131902_CGATGT_L008_R1_paired_trimmed_paired_merged_contig_104466	14.8727	13.2007	11.9052	10.6097	13.2882	-0.404553	0.404553	0	0	-0.0330117	0.0330117	0	0	0.429818	-0.429818	0	0	0.034465	-0.034465	0	0
131902_CGATGT_L008_R1_paired_trimmed_paired_merged_contig_124253	6.9573	12.9059	5.35715	2.28728	13.8014	0.126219	-0.126219	0	0	-0.747356	0.747356	0	1	0.165996	-0.165996	0	0	0.547332	-0.547332	0	0
131902_CGATGT_L008_R1_paired_trimmed_paired_merged_contig_36321	15.9497	13.5492	15.2996	13.523	14.8123	-0.132802	0.132802	0	0	-0.536669	0.536669	0	0	0.329093	-0.329093	0	0	-0.572047	0.572047	0	0
131902_CGATGT_L008_R1_paired_trimmed_paired_merged_contig_133192	0	13.5815	0	0	14.8123	-0.00187277	0.00187277	0	0	-1.13295	1.13295	0	1	1.17062	-1.17062	1	0	1.13107	-1.13107	1	0
131902_CGATGT_L008_R1_paired_trimmed_paired_merged_contig_13050	15.9497	13.5492	15.2996	13.523	14.8123	-0.132802	0.132802	0	0	-0.536669	0.536669	0	0	0.329093	-0.329093	0	0	-0.572047	0.572047	0	0
131902_CGATGT_L008_R1_paired_trimmed_paired_merged_contig_115889	9.86465	13.5171	9.6076	9.29308	7.51145	0.0707974	-0.0707974	0	0	0.797487	-0.797487	1	0	-0.614589	0.614589	0	0	-1.06812	1.06812	0	1
131902_CGATGT_L008_R1_paired_trimmed_paired_merged_contig_45879	14.275	11.5846	14.5857	12.644	14.8123	-0.963428	0.963428	0	1	-0.238893	0.238893	0	0	-0.482237	0.482237	0	0	0.38393	-0.38393	0	0
131902_CGATGT_L008_R1_paired_trimmed_paired_merged_contig_127814	0	13.4533	0	8.56857	14.4191	-0.551507	0.551507	0	0	-1.12883	1.12883	0	1	-0.226028	0.226028	0	0	1.11939	-1.11939	1	0
131902_CGATGT_L008_R1_paired_trimmed_paired_merged_contig_10202	15.9497	12.6688	15.3273	12.5955	13.7428	-0.327846	0.327846	0	0	-0.654854	0.654854	0	0	0.181814	-0.181814	0	0	-0.737758	0.737758	0	1
131902_CGATGT_L008_R1_paired_trimmed_paired_merged_contig_1037	15.92	13.5492	15.2711	13.4878	14.8068	-0.137138	0.137138	0	0	-0.53207	0.53207	0	0	0.339423	-0.339423	0	0	-0.568419	0.568419	0	0
131902_CGATGT_L008_R1_paired_trimmed_paired_merged_contig_75766	15.9497	13.5492	14.0031	12.2624	14.8123	0.695347	-0.695347	0	0	0.567286	-0.567286	0	0	0.510787	-0.510787	0	0	-0.0957258	0.0957258	0	0
131902_CGATGT_L008_R1_paired_trimmed_paired_merged_contig_49607	15.9497	13.5492	15.2996	12.5072	13.0738	0.00330797	-0.00330797	0	0	-0.536669	0.536669	0	0	0.0780931	-0.0780931	0	0	-0.790599	0.790599	0	1
131902_CGATGT_L008_R1_paired_trimmed_paired_merged_contig_147220	6.98156	10.5115	12.8495	10.7799	0	0.703312	-0.703312	1	0	-0.278373	0.278373	0	0	0.264355	-0.264355	0	0	0.0754642	-0.0754642	0	0
131902_CGATGT_L008_R1_paired_trimmed_paired_merged_contig_89503	15.9497	12.7101	14.8538	11.7249	9.20036	0.316537	-0.316537	0	0	-1.14102	1.14102	0	1	-0.203453	0.203453	0	0	-0.838157	0.838157	0	1
131902_CGATGT_L008_R1_paired_trimmed_paired_merged_contig_76491	14.5043	13.2105	4.82895	10.4803	4.67513	0.0653078	-0.0653078	0	0	-0.833039	0.833039	0	1	-0.387865	0.387865	0	0	-0.0244677	0.0244677	0	0
131902_CGATGT_L008_R1_paired_trimmed_paired_merged_contig_47960	14.9421	12.0084	10.7705	13.523	14.2776	-0.157116	0.157116	0	0	-0.0168521	0.0168521	0	0	0.329493	-0.329493	0	0	0.339893	-0.339893	0	0
131902_CGATGT_L008_R1_paired_trimmed_paired_merged_contig_95113	14.4271	11.8317	6.70407	8.9307	11.7757	-0.723793	0.723793	0	1	-0.417397	0.417397	0	0	0.316594	-0.316594	0	0	0.322362	-0.322362	0	0
131902_CGATGT_L008_R1_paired_trimmed_paired_merged_contig_18778	12.9228	10.3844	12.061	12.7334	12.0012	0.251347	-0.251347	0	0	-1.06813	1.06813	0	1	-0.687115	0.687115	0	0	-0.358243	0.358243	0	0
131902_CGATGT_L008_R1_paired_trimmed_paired_merged_contig_124791	6.39063	0	8.24223	4.59874	14.0642	0.0237908	-0.0237908	0	0	-0.41196	0.41196	0	0	0.631686	-0.631686	0	0	-0.541973	0.541973	0	0
131902_CGATGT_L008_R1_paired_trimmed_paired_merged_contig_120519	0	12.6254	13.3437	10.9106	9.04729	0.710824	-0.710824	1	0	-0.0408609	0.0408609	0	0	0.0813312	-0.0813312	0	0	0.208307	-0.208307	0	0
131902_CGATGT_L008_R1_paired_trimmed_paired_merged_contig_71313	14.7345	12.6459	15.2996	12.0548	14.8123	0.920177	-0.920177	1	0	-0.0512188	0.0512188	0	0	-1.53717	1.53717	0	1	0.331168	-0.331168	0	0
131902_CGATGT_L008_R1_paired_trimmed_paired_merged_contig_27050	15.9497	13.5492	15.2996	13.523	14.8123	-0.132802	0.132802	0	0	-0.536669	0.536669	0	0	0.329093	-0.329093	0	0	-0.572047	0.572047	0	0
131902_CGATGT_L008_R1_paired_trimmed_paired_merged_contig_56852	15.8537	13.386	14.2397	12.7084	13.7415	0.206816	-0.206816	0	0	0.897385	-0.897385	1	0	0.172939	-0.172939	0	0	-0.311709	0.311709	0	0
131902_CGATGT_L008_R1_paired_trimmed_paired_merged_contig_72399	14.0522	8.10339	10.4785	8.3921	14.0026	-0.1796	0.1796	0	0	0.375653	-0.375653	0	0	2.0578	-2.0578	1	0	0.449872	-0.449872	0	0
131902_CGATGT_L008_R1_paired_trimmed_paired_merged_contig_145034	0	7.90017	6.28293	7.07945	13.28	0.431677	-0.431677	0	0	0.0826453	-0.0826453	0	0	-0.273198	0.273198	0	0	-0.285487	0.285487	0	0
131902_CGATGT_L008_R1_paired_trimmed_paired_merged_contig_60962	15.9818	13.5084	15.2996	13.523	14.8123	-0.142821	0.142821	0	0	-0.569121	0.569121	0	0	0.322721	-0.322721	0	0	-0.556841	0.556841	0	0
131902_CGATGT_L008_R1_paired_trimmed_paired_merged_contig_95118	0	13.5492	11.8449	0	0	-0.231551	0.231551	0	0	0.0415541	-0.0415541	0	0	#NUM!	#NUM!	#NUM!	#NUM!	-1.07353	1.07353	0	1
131902_CGATGT_L008_R1_paired_trimmed_paired_merged_contig_70496	15.9497	11.1712	15.2996	12.5295	14.7518	-1.20717	1.20717	0	1	-0.835659	0.835659	0	1	0.45564	-0.45564	0	0	-0.581815	0.581815	0	0
131902_CGATGT_L008_R1_paired_trimmed_paired_merged_contig_379	15.476	13.5019	15.2462	13.2789	14.8123	-0.232243	0.232243	0	0	-0.256455	0.256455	0	0	0.519896	-0.519896	0	0	-0.929353	0.929353	0	1
131902_CGATGT_L008_R1_paired_trimmed_paired_merged_contig_113420	10.851	8.2739	13.9829	0	14.8123	-0.374516	0.374516	0	0	0.211069	-0.211069	0	0	-0.437639	0.437639	0	0	0.0689646	-0.0689646	0	0
131902_CGATGT_L008_R1_paired_trimmed_paired_merged_contig_65990	15.9497	11.1421	14.3749	12.5323	13.7814	-0.450668	0.450668	0	0	1.261	-1.261	1	0	0.197572	-0.197572	0	0	-0.330133	0.330133	0	0
131902_CGATGT_L008_R1_paired_trimmed_paired_merged_contig_86433	15.4561	5.87132	11.4383	8.14601	13.0489	0.269877	-0.269877	0	0	0.527409	-0.527409	0	0	0.482422	-0.482422	0	0	0.0546223	-0.0546223	0	0
131902_CGATGT_L008_R1_paired_trimmed_paired_merged_contig_13278	15.9497	13.5197	15.2996	13.5083	14.3771	-0.0275659	0.0275659	0	0	-0.541972	0.541972	0	0	0.191021	-0.191021	0	0	-0.637896	0.637896	0	0
131902_CGATGT_L008_R1_paired_trimmed_paired_merged_contig_103251	0	13.5492	15.2996	12.2037	6.08147	0.649785	-0.649785	0	0	-0.0695963	0.0695963	0	0	0.302483	-0.302483	0	0	0.440221	-0.440221	0	0
131902_CGATGT_L008_R1_paired_trimmed_paired_merged_contig_122995	7.64876	0	0	13.6236	14.2066	-0.290567	-0.290567	0	0	0.0207243	-0.0207243	0	0	-0.0404364	0.0404364	0	0	-0.157574	0.157574	0	0
131902_CGATGT_L008_R1_paired_trimmed_paired_merged_contig_74066	13.5849	6.62501	3.90937	11.0488	11.5414	0.239275	-0.239275	0	0	-0.106202	0.106202	0	0	0.0938029	-0.0938029	0	0	0.501651	-0.501651	0	0
131902_CGATGT_L008_R1_paired_trimmed_paired_merged_contig_53720	15.9497	13.5492	15.2996	13.0203	14.8123	-0.374719	0.374719	0	0	-0.536669	0.536669	0	0	0.410857	-0.410857	0	0	-0.572047	0.572047	0	0
131902_CGATGT_L008_R1_paired_trimmed_paired_merged_contig_52918	14.0358	12.2846	12.6477	12.1707	14.7136	0.552266	-0.552266	0	0	0.873569	-0.873569	1	0	-0.439593	0.439593	0	0	0.362169	-0.362169	0	0
131902_CGATGT_L008_R1_paired_trimmed_paired_merged_contig_49222	15.9497	13.5492	15.2996	13.523	14.8123	-0.132802	0.132802	0	0	-0.536669	0.536669	0	0	0.329093	-0.329093	0	0	-0.572047	0.572047	0	0
131902_CGATGT_L008_R1_paired_trimmed_paired_merged_contig_128720	0	13.289	0	9.78298	14.7933	-0.677883	0.677883	0	0	-1.12349	1.12349	0	1	-0.179595	0.179595	0	0	1.13052	-1.13052	1	0
131902_CGATGT_L008_R1_paired_trimmed_paired_merged_contig_118016	10.8301	8.58674	15.2996	7.12324	0	0.0653156	-0.0653156	0	0	0.395644	-0.395644	0	0	-0.465629	0.465629	0	0	0.384364	-0.384364	0	0
131902_CGATGT_L008_R1_paired_trimmed_paired_merged_contig_134793	0	13.5492	0	9.10972	14.6299	-0.603222	0.603222	0	0	-1.13191	1.13191	0	1	-0.205736	0.205736	0	0	1.12569	-1.12569	1	0
131902_CGATGT_L008_R1_paired_trimmed_paired_merged_contig_11251	15.9497	13.5492	15.2996	13.523	14.8123	-0.132802	0.132802	0	0	-0.536669	0.536669	0	0	0.329093	-0.329093	0	0	-0.572047	0.572047	0	0
131902_CGATGT_L008_R1_paired_trimmed_paired_merged_contig_136394	0	13.5492	0	0	11.2635	-0.119788	0.119788	0	0	-1.13191	1.13191	0	1	1.05167	-1.05167	1	0	1.01213	-1.01213	1	0
131902_CGATGT_L008_R1_paired_trimmed_paired_merged_contig_11642	15.9497	13.5492	15.2996	13.523	14.8123	-0.132802	0.132802	0	0	-0.536669	0.536669	0	0	0.329093	-0.329093	0	0	-0.572047	0.572047	0	0
131902_CGATGT_L008_R1_paired_trimmed_paired_merged_contig_136238	0	12.2185	0	8.18626	14.6272	-0.444824	0.444824	0	0	-1.08702	1.08702	0	1	-0.252074	0.252074	0	0	1.12561	-1.12561	1	0
131902_CGATGT_L008_R1_paired_trimmed_paired_merged_contig_70513	15.9497	13.5492	15.2996	13.523	14.8123	-0.132802	0.132802	0	0	-0.536669	0.536669	0	0	0.329093	-0.329093	0	0	-0.572047	0.572047	0	0
131902_CGATGT_L008_R1_paired_trimmed_paired_merged_contig_142155	0	11.8009	0	4.40192	14.8123	-0.132325	0.132325	0	0	-1.07192	1.07192	0	1	-0.52698	0.52698	0	0	1.13107	-1.13107	1	0
131902_CGATGT_L008_R1_paired_trimmed_paired_merged_contig_142187	0	13.5492	0	0	14.8123	-0.00083996	0.00083996	0	0	-1.13191	1.13191	0	1	1.17062	-1.17062	1	0	1.13107	-1.13107	1	0
131902_CGATGT_L008_R1_paired_trimmed_paired_merged_contig_26760	15.9497	13.5492	15.2996	13.523	14.8123	-0.132802	0.132802	0	0	-0.536669	0.536669	0	0	0.329093	-0.329093	0	0	-0.572047	0.572047	0	0
131902_CGATGT_L008_R1_paired_trimmed_paired_merged_contig_83153	12.7354	10.4257	10.955	11.1281	11.7142	0.450743	-0.450743	0	0	0.486127	-0.486127	0	0	0.19696	-0.19696	0	0	-0.0592967	0.0592967	0	0
131902_CGATGT_L008_R1_paired_trimmed_paired_merged_contig_96318	9.92979	13.391	13.5732	5.68283	11.5271	-1.37287	1.37287	0	1	-0.127513	0.127513	0	0	-0.424695	0.424695	0	0	0.787752	-0.787752	1	0
131902_CGATGT_L008_R1_paired_trimmed_paired_merged_contig_53482	16.0263	13.6305	14.767	13.6042	14.9012	0.0573861	-0.0573861	0	0	-1.52854	1.52854	0	1	0.333002	-0.333002	0	0	-0.284062	0.284062	0	0
131902_CGATGT_L008_R1_paired_trimmed_paired_merged_contig_76331	15.9497	7.76459	12.1871	11.0625	12.5204	-0.808974	0.808974	0	1	0.508558	-0.508558	0	0	0.153854	-0.153854	0	0	-0.0795609	0.0795609	0	0
131902_CGATGT_L008_R1_paired_trimmed_paired_merged_contig_30736	15.9497	13.5492	15.0482	13.5698	14.8507	-0.0600393	0.0600393	0	0	-0.740572	0.740572	0	1	0.335568	-0.335568	0	0	-0.423701	0.423701	0	0
131902_CGATGT_L008_R1_paired_trimmed_paired_merged_contig_1116	15.9497	13.5492	15.2996	13.523	14.8123	-0.132802	0.132802	0	0	-0.536669	0.536669	0	0	0.329093	-0.329093	0	0	-0.572047	0.572047	0	0
131902_CGATGT_L008_R1_paired_trimmed_paired_merged_contig_31524	11.84	12.4686	3.87967	12.1956	13.2978	0.848281	-0.848281	1	0	1.06227	-1.06227	1	0	-0.612691	0.612691	0	0	-1.42335	1.42335	0	1
131902_CGATGT_L008_R1_paired_trimmed_paired_merged_contig_135596	0	13.4159	0	0	14.8123	0.00345577	-0.00345577	0	0	-1.12762	1.12762	0	1	1.17062	-1.17062	1	0	1.13107	-1.13107	1	0
131902_CGATGT_L008_R1_paired_trimmed_paired_merged_contig_68742	4.91683	10.6967	9.17404	6.99029	12.0559	0.342401	-0.342401	0	0	0.0762876	-0.0762876	0	0	-0.536946	0.536946	0	0	-0.155471	0.155471	0	0
131902_CGATGT_L008_R1_paired_trimmed_paired_merged_contig_145152	0	6.38943	0	0	14.6141	0.319763	-0.319763	0	0	-0.805462	0.805462	0	1	1.16477	-1.16477	1	0	1.12522	-1.12522	1	0
131902_CGATGT_L008_R1_paired_trimmed_paired_merged_contig_133615	0	12.4112	0	0	9.24889	-0.167272	0.167272	0	0	-1.09381	1.09381	0	1	0.966089	-0.966089	1	0	0.926541	-0.926541	1	0
131902_CGATGT_L008_R1_paired_trimmed_paired_merged_contig_61478	15.4706	13.3118	15.2231	13.2015	14.1264	-0.0872856	0.0872856	0	0	-0.302895	0.302895	0	0	0.227386	-0.227386	0	0	-1.01685	1.01685	0	1
131902_CGATGT_L008_R1_paired_trimmed_paired_merged_contig_119804	8.99729	11.8816	15.535	4.95844	12.9893	-0.245342	0.245342	0	0	-0.419097	0.419097	0	0	-0.00506997	0.00506997	0	0	0.358854	-0.358854	0	0
131902_CGATGT_L008_R1_paired_trimmed_paired_merged_contig_78653	14.6136	12.9817	13.217	13.523	14.1531	0.905141	-0.905141	1	0	0.926085	-0.926085	1	0	0.374425	-0.374425	0	0	-0.0834166	0.0834166	0	0
131902_CGATGT_L008_R1_paired_trimmed_paired_merged_contig_147803	6.52196	10.9162	13.3175	9.19785	5.09735	0.353632	-0.353632	0	0	-0.239396	0.239396	0	0	-0.273775	0.273775	0	0	-0.560782	0.560782	0	0
131902_CGATGT_L008_R1_paired_trimmed_paired_merged_contig_12945	15.7586	13.4104	15.1281	13.3975	14.6749	-0.128655	0.128655	0	0	-0.524651	0.524651	0	0	0.338187	-0.338187	0	0	-0.573441	0.573441	0	0
131902_CGATGT_L008_R1_paired_trimmed_paired_merged_contig_33452	15.9497	13.5492	15.2996	13.523	14.8123	-0.132802	0.132802	0	0	-0.536669	0.536669	0	0	0.329093	-0.329093	0	0	-0.572047	0.572047	0	0
131902_CGATGT_L008_R1_paired_trimmed_paired_merged_contig_146267	8.94842	6.54585	5.44429	10.5023	0	-1.01882	1.01882	0	1	-0.0775143	0.0775143	0	0	0.760329	-0.760329	1	0	-0.407166	0.407166	0	0
131902_CGATGT_L008_R1_paired_trimmed_paired_merged_contig_125047	10.7695	8.8591	0	10.1134	12.217	-2.0664	2.0664	0	1	-0.730351	0.730351	0	1	0.34365	-0.34365	0	0	-1.44772	1.44772	0	1
131902_CGATGT_L008_R1_paired_trimmed_paired_merged_contig_144062	0	13.5492	0	0	11.9468	-0.0942099	0.0942099	0	0	-1.13191	1.13191	0	1	1.07725	-1.07725	1	0	1.0377	-1.0377	1	0
131902_CGATGT_L008_R1_paired_trimmed_paired_merged_contig_124987	11.9459	5.63156	0	12.6883	9.692	0.0473752	-0.0473752	0	0	-0.256167	0.256167	0	0	0.482304	-0.482304	0	0	0.586209	-0.586209	0	0
131902_CGATGT_L008_R1_paired_trimmed_paired_merged_contig_2341	14.7368	12.7176	14.1611	12.524	13.6537	-0.0615502	0.0615502	0	0	-0.478786	0.478786	0	0	0.310264	-0.310264	0	0	-0.596113	0.596113	0	0
131902_CGATGT_L008_R1_paired_trimmed_paired_merged_contig_43280	15.9497	13.5492	15.2996	13.523	14.8123	-0.132802	0.132802	0	0	-0.536669	0.536669	0	0	0.329093	-0.329093	0	0	-0.572047	0.572047	0	0
131902_CGATGT_L008_R1_paired_trimmed_paired_merged_contig_477	15.9497	13.5492	15.2996	13.523	14.8123	-0.132802	0.132802	0	0	-0.536669	0.536669	0	0	0.329093	-0.329093	0	0	-0.572047	0.572047	0	0
131902_CGATGT_L008_R1_paired_trimmed_paired_merged_contig_25395	15.9497	13.5492	15.2996	13.523	14.8123	-0.132802	0.132802	0	0	-0.536669	0.536669	0	0	0.329093	-0.329093	0	0	-0.572047	0.572047	0	0
131902_CGATGT_L008_R1_paired_trimmed_paired_merged_contig_76935	15.9497	8.99118	15.2996	13.523	14.8123	-0.689578	0.689578	0	0	-0.998882	0.998882	0	1	0.329093	-0.329093	0	0	-0.572047	0.572047	0	0
131902_CGATGT_L008_R1_paired_trimmed_paired_merged_contig_93267	7.11409	13.5492	12.5554	13.0723	9.24006	-0.77229	0.77229	0	1	0.0113643	-0.0113643	0	0	0.447556	-0.447556	0	0	0.614571	-0.614571	0	0
131902_CGATGT_L008_R1_paired_trimmed_paired_merged_contig_134153	0	4.06074	0	7.58413	13.6256	0.00759526	-0.00759526	0	0	-0.608605	0.608605	0	0	-0.254449	0.254449	0	0	1.09481	-1.09481	1	0
131902_CGATGT_L008_R1_paired_trimmed_paired_merged_contig_44492	10.4419	13.5492	15.2996	12.4529	13.6934	-0.186775	0.186775	0	0	-0.282047	0.282047	0	0	-0.20868	0.20868	0	0	0.372653	-0.372653	0	0
131902_CGATGT_L008_R1_paired_trimmed_paired_merged_contig_40463	15.5153	13.2153	15.2996	12.9442	14.4281	-0.316337	0.316337	0	0	-0.315687	0.315687	0	0	0.373792	-0.373792	0	0	-1.03602	1.03602	0	1
131902_CGATGT_L008_R1_paired_trimmed_paired_merged_contig_15309	15.9497	12.165	13.6486	13.3479	13.6614	0.160763	-0.160763	0	0	0.570015	-0.570015	0	0	0.0557623	-0.0557623	0	0	-0.179316	0.179316	0	0
131902_CGATGT_L008_R1_paired_trimmed_paired_merged_contig_112871	7.59511	13.7796	14.7793	0	10.1772	-0.968245	0.968245	0	1	-0.118356	0.118356	0	0	-0.468569	0.468569	0	0	0.626892	-0.626892	0	0
131902_CGATGT_L008_R1_paired_trimmed_paired_merged_contig_9256	15.9497	13.5492	15.2996	13.523	14.8123	-0.132802	0.132802	0	0	-0.536669	0.536669	0	0	0.329093	-0.329093	0	0	-0.572047	0.572047	0	0
131902_CGATGT_L008_R1_paired_trimmed_paired_merged_contig_138580	0	11.9441	0	0	14.8123	0.0539214	-0.0539214	0	0	-1.07715	1.07715	0	1	1.17062	-1.17062	1	0	1.13107	-1.13107	1	0
131902_CGATGT_L008_R1_paired_trimmed_paired_merged_contig_102393	15.2888	12.6883	12.5525	12.2903	7.61074	-1.6807	1.6807	0	1	0.230941	-0.230941	0	0	-0.40834	0.40834	0	0	-0.484021	0.484021	0	0
131902_CGATGT_L008_R1_paired_trimmed_paired_merged_contig_39412	15.6304	13.3354	15.1418	13.3671	14.6236	-0.145942	0.145942	0	0	-0.437475	0.437475	0	0	0.351787	-0.351787	0	0	-0.668979	0.668979	0	0
131902_CGATGT_L008_R1_paired_trimmed_paired_merged_contig_114603	0	11.2284	15.2611	0	11.7155	-0.42362	0.42362	0	0	-0.150096	0.150096	0	0	1.06876	-1.06876	1	0	0.154373	-0.154373	0	0
131902_CGATGT_L008_R1_paired_trimmed_paired_merged_contig_73606	11.4922	11.6559	11.2242	13.523	14.0361	-0.66542	0.66542	0	0	-0.637826	0.637826	0	0	-0.0978276	0.0978276	0	0	0.693223	-0.693223	0	0
131902_CGATGT_L008_R1_paired_trimmed_paired_merged_contig_106311	14.1441	8.60673	11.2101	6.88909	14.0205	-0.304968	0.304968	0	0	0.480386	-0.480386	0	0	1.76844	-1.76844	1	0	0.339057	-0.339057	0	0
131902_CGATGT_L008_R1_paired_trimmed_paired_merged_contig_720	15.9497	13.5492	15.2996	13.523	14.8123	-0.132802	0.132802	0	0	-0.536669	0.536669	0	0	0.329093	-0.329093	0	0	-0.572047	0.572047	0	0
131902_CGATGT_L008_R1_paired_trimmed_paired_merged_contig_123149	9.59577	0	14.6155	0	14.8123	0.0337403	-0.0337403	0	0	-0.20073	0.20073	0	0	-0.264698	0.264698	0	0	0.106593	-0.106593	0	0
131902_CGATGT_L008_R1_paired_trimmed_paired_merged_contig_83471	15.9497	4.16078	7.40888	11.9258	11.1384	-0.0501423	0.0501423	0	0	0.196131	-0.196131	0	0	-0.0776181	0.0776181	0	0	0.16951	-0.16951	0	0
131902_CGATGT_L008_R1_paired_trimmed_paired_merged_contig_20926	15.9497	13.5492	15.2996	13.523	14.8123	-0.132802	0.132802	0	0	-0.536669	0.536669	0	0	0.329093	-0.329093	0	0	-0.572047	0.572047	0	0
131902_CGATGT_L008_R1_paired_trimmed_paired_merged_contig_120572	13.2868	9.42968	6.91039	4.80079	0	-0.319583	0.319583	0	0	-0.152854	0.152854	0	0	-0.194718	0.194718	0	0	-0.318845	0.318845	0	0
131902_CGATGT_L008_R1_paired_trimmed_paired_merged_contig_11360	15.445	13.5492	14.7601	13.4986	14.7186	0.0465924	-0.0465924	0	0	-0.486765	0.486765	0	0	0.428037	-0.428037	0	0	-0.467075	0.467075	0	0
131902_CGATGT_L008_R1_paired_trimmed_paired_merged_contig_61373	15.9497	0	0	4.51828	12.3726	0.802545	-0.802545	1	0	0.0207243	-0.0207243	0	0	0.50457	-0.50457	0	0	0.534925	-0.534925	0	0
131902_CGATGT_L008_R1_paired_trimmed_paired_merged_contig_82064	10.9485	11.5972	7.13119	5.7874	14.8123	0.206438	-0.206438	0	0	0.668768	-0.668768	0	0	-0.125736	0.125736	0	0	-0.171072	0.171072	0	0
131902_CGATGT_L008_R1_paired_trimmed_paired_merged_contig_71746	15.9497	9.15688	14.0177	12.4271	10.6819	-0.100156	0.100156	0	0	1.02929	-1.02929	1	0	-0.174757	0.174757	0	0	-0.506199	0.506199	0	0
131902_CGATGT_L008_R1_paired_trimmed_paired_merged_contig_41389	11.7153	9.76023	11.5086	10.8424	12.2169	-0.383761	0.383761	0	0	-0.391384	0.391384	0	0	-0.240638	0.240638	0	0	-0.434218	0.434218	0	0
131902_CGATGT_L008_R1_paired_trimmed_paired_merged_contig_64906	15.7358	10.8636	15.2996	12.858	5.20969	0.322773	-0.322773	0	0	-0.732707	0.732707	0	1	-0.563201	0.563201	0	0	-1.40095	1.40095	0	1
131902_CGATGT_L008_R1_paired_trimmed_paired_merged_contig_55500	15.9497	13.5492	15.2996	13.523	14.8123	-0.132802	0.132802	0	0	-0.536669	0.536669	0	0	0.329093	-0.329093	0	0	-0.572047	0.572047	0	0
131902_CGATGT_L008_R1_paired_trimmed_paired_merged_contig_104003	3.34813	13.6388	14.4904	0	0	0.0697536	-0.0697536	0	0	-0.0620375	0.0620375	0	0	0	0	0	0	-0.522173	0.522173	0	0
131902_CGATGT_L008_R1_paired_trimmed_paired_merged_contig_9307	15.9497	13.5492	15.2996	13.523	14.8123	-0.132802	0.132802	0	0	-0.536669	0.536669	0	0	0.329093	-0.329093	0	0	-0.572047	0.572047	0	0
131902_CGATGT_L008_R1_paired_trimmed_paired_merged_contig_64512	0.312922	13.1492	0	8.58718	14.8123	-0.5043	0.5043	0	0	-1.63373	1.63373	0	1	-0.243621	0.243621	0	0	1.62547	-1.62547	1	0
131902_CGATGT_L008_R1_paired_trimmed_paired_merged_contig_104705	15.1024	13.5492	12.2875	8.74771	0	-0.880494	0.880494	0	1	-0.019797	0.019797	0	0	-0.375951	0.375951	0	0	-0.729587	0.729587	0	1
131902_CGATGT_L008_R1_paired_trimmed_paired_merged_contig_62489	14.2069	11.1265	15.2996	12.5827	13.7333	-0.525503	0.525503	0	0	-0.115824	0.115824	0	0	0.535209	-0.535209	0	0	0.183922	-0.183922	0	0
131902_CGATGT_L008_R1_paired_trimmed_paired_merged_contig_29329	15.9374	13.5388	15.2996	13.5126	14.8123	-0.139245	0.139245	0	0	-0.529102	0.529102	0	0	0.333475	-0.333475	0	0	-0.57813	0.57813	0	0
131902_CGATGT_L008_R1_paired_trimmed_paired_merged_contig_81391	15.9497	7.15627	13.3064	13.523	14.8123	-0.678537	0.678537	0	0	0.806056	-0.806056	1	0	0.329093	-0.329093	0	0	0.0371375	-0.0371375	0	0
131902_CGATGT_L008_R1_paired_trimmed_paired_merged_contig_65411	15.9497	13.5492	14.1406	13.523	14.8123	0.338482	-0.338482	0	0	0.675118	-0.675118	0	0	0.329093	-0.329093	0	0	-0.127543	0.127543	0	0
131902_CGATGT_L008_R1_paired_trimmed_paired_merged_contig_58662	9.20628	12.6028	3.93741	10.6394	13.3964	-1.17692	1.17692	0	1	0.139616	-0.139616	0	0	-0.465934	0.465934	0	0	-0.24112	0.24112	0	0
131902_CGATGT_L008_R1_paired_trimmed_paired_merged_contig_85607	15.9497	13.5492	15.2996	13.5756	14.8123	-0.113808	0.113808	0	0	-0.536669	0.536669	0	0	0.319572	-0.319572	0	0	-0.572047	0.572047	0	0
131902_CGATGT_L008_R1_paired_trimmed_paired_merged_contig_13982	15.6979	13.2497	15.2191	13.4803	14.5161	-0.114512	0.114512	0	0	-0.457365	0.457365	0	0	0.27332	-0.27332	0	0	-0.708209	0.708209	0	1
131902_CGATGT_L008_R1_paired_trimmed_paired_merged_contig_76	13.5584	11.434	13.6466	11.8238	12.5774	-0.178068	0.178068	0	0	-0.227155	0.227155	0	0	0.247535	-0.247535	0	0	1.37168	-1.37168	1	0
131902_CGATGT_L008_R1_paired_trimmed_paired_merged_contig_150060	0	13.5492	0	0	0	-1.13191	1.13191	0	1	-1.13191	1.13191	0	1	#NUM!	#NUM!	#NUM!	#NUM!	#NUM!	#NUM!	#NUM!	#NUM!
131902_CGATGT_L008_R1_paired_trimmed_paired_merged_contig_17996	15.9497	13.5492	15.2996	13.523	14.8123	-0.132802	0.132802	0	0	-0.536669	0.536669	0	0	0.329093	-0.329093	0	0	-0.572047	0.572047	0	0
131902_CGATGT_L008_R1_paired_trimmed_paired_merged_contig_116356	11.5799	0	15.2996	0	5.12343	0.514669	-0.514669	0	0	-0.37673	0.37673	0	0	0.253709	-0.253709	0	0	0.268495	-0.268495	0	0
131902_CGATGT_L008_R1_paired_trimmed_paired_merged_contig_91473	4.34312	11.3864	12.2828	11.4597	13.0738	-0.162641	0.162641	0	0	-0.0881024	0.0881024	0	0	-0.088778	0.088778	0	0	0.0194077	-0.0194077	0	0
131902_CGATGT_L008_R1_paired_trimmed_paired_merged_contig_51146	6.07083	13.5492	11.2762	10.1189	5.17662	-0.446692	0.446692	0	0	0.100474	-0.100474	0	0	-0.655803	0.655803	0	0	-0.587797	0.587797	0	0
131902_CGATGT_L008_R1_paired_trimmed_paired_merged_contig_58240	15.9497	13.5492	14.9723	13.4853	14.7572	-0.0398744	0.0398744	0	0	-0.827183	0.827183	0	1	0.315244	-0.315244	0	0	-0.403846	0.403846	0	0
131902_CGATGT_L008_R1_paired_trimmed_paired_merged_contig_71334	1.55645	13.3005	0	8.75404	14.7264	-0.537731	0.537731	0	0	-0.898407	0.898407	0	1	-0.262398	0.262398	0	0	0.882981	-0.882981	1	0
131902_CGATGT_L008_R1_paired_trimmed_paired_merged_contig_29011	15.9497	13.5492	15.2996	13.523	14.8123	-0.132802	0.132802	0	0	-0.536669	0.536669	0	0	0.329093	-0.329093	0	0	-0.572047	0.572047	0	0
131902_CGATGT_L008_R1_paired_trimmed_paired_merged_contig_62139	15.9497	13.4758	15.2996	13.523	14.8123	-0.15065	0.15065	0	0	-0.549756	0.549756	0	0	0.329093	-0.329093	0	0	-0.572047	0.572047	0	0
131902_CGATGT_L008_R1_paired_trimmed_paired_merged_contig_74677	14.972	12.9263	15.2996	13.523	14.3583	-0.143957	0.143957	0	0	-0.0986982	0.0986982	0	0	0.373106	-0.373106	0	0	0.75487	-0.75487	1	0
131902_CGATGT_L008_R1_paired_trimmed_paired_merged_contig_73220	13.2378	11.9288	14.8587	11.7693	4.65286	0.469829	-0.469829	0	0	0.334041	-0.334041	0	0	-0.766865	0.766865	0	1	0.743996	-0.743996	1	0
131902_CGATGT_L008_R1_paired_trimmed_paired_merged_contig_66581	0	12.0918	0	5.54668	14.8123	-0.210478	0.210478	0	0	-1.08249	1.08249	0	1	-0.42659	0.42659	0	0	1.13107	-1.13107	1	0
131902_CGATGT_L008_R1_paired_trimmed_paired_merged_contig_116708	0	3.7082	15.2996	8.39851	4.79451	-0.380908	0.380908	0	0	-0.632347	0.632347	0	0	0.243458	-0.243458	0	0	0.543486	-0.543486	0	0
131902_CGATGT_L008_R1_paired_trimmed_paired_merged_contig_142954	0	10.244	0	0	12.8647	0.0593823	-0.0593823	0	0	-1.01047	1.01047	0	1	1.1094	-1.1094	1	0	1.06985	-1.06985	1	0
131902_CGATGT_L008_R1_paired_trimmed_paired_merged_contig_135926	0	11.1244	0	0	14.8123	0.0847993	-0.0847993	0	0	-1.04627	1.04627	0	1	1.17062	-1.17062	1	0	1.13107	-1.13107	1	0
131902_CGATGT_L008_R1_paired_trimmed_paired_merged_contig_95537	15.1196	10.6833	15.2996	7.99701	12.401	0.255689	-0.255689	0	0	-0.474084	0.474084	0	0	0.418296	-0.418296	0	0	1.32409	-1.32409	1	0
131902_CGATGT_L008_R1_paired_trimmed_paired_merged_contig_96098	15.9497	10.6444	15.2996	13.523	10.6151	0.0414195	-0.0414195	0	0	-0.88108	0.88108	0	1	-0.342086	0.342086	0	0	-0.983505	0.983505	0	1
131902_CGATGT_L008_R1_paired_trimmed_paired_merged_contig_43225	14.3927	13.0008	13.6968	13.523	13.3663	0.573903	-0.573903	0	0	-0.43102	0.43102	0	0	-0.0719414	0.0719414	0	0	-0.497856	0.497856	0	0
131902_CGATGT_L008_R1_paired_trimmed_paired_merged_contig_90342	13.935	7.66091	15.2996	8.23583	0	0.0722341	-0.0722341	0	0	-0.379506	0.379506	0	0	-0.388294	0.388294	0	0	1.0091	-1.0091	1	0
131902_CGATGT_L008_R1_paired_trimmed_paired_merged_contig_136691	0	7.36568	0	0	14.8123	0.263861	-0.263861	0	0	-0.867213	0.867213	0	1	1.17062	-1.17062	1	0	1.13107	-1.13107	1	0
131902_CGATGT_L008_R1_paired_trimmed_paired_merged_contig_66216	15.3868	13.5492	15.2996	13.523	14.8123	-0.132802	0.132802	0	0	-0.172812	0.172812	0	0	0.511105	-0.511105	0	0	-1.33011	1.33011	0	1
131902_CGATGT_L008_R1_paired_trimmed_paired_merged_contig_17064	15.9497	13.5492	15.2996	13.523	14.8123	-0.132802	0.132802	0	0	-0.536669	0.536669	0	0	0.329093	-0.329093	0	0	-0.572047	0.572047	0	0
131902_CGATGT_L008_R1_paired_trimmed_paired_merged_contig_150250	0	12.7725	0	0	13.8688	-0.00378434	0.00378434	0	0	-1.10628	1.10628	0	1	1.14204	-1.14204	1	0	1.10249	-1.10249	1	0
131902_CGATGT_L008_R1_paired_trimmed_paired_merged_contig_6016	15.9497	13.5492	15.2996	13.5294	14.8123	-0.130466	0.130466	0	0	-0.536669	0.536669	0	0	0.327955	-0.327955	0	0	-0.572047	0.572047	0	0
131902_CGATGT_L008_R1_paired_trimmed_paired_merged_contig_6958	15.9614	13.5591	15.3109	13.5329	14.8232	-0.132802	0.132802	0	0	-0.536669	0.536669	0	0	0.329093	-0.329093	0	0	-0.572047	0.572047	0	0
131902_CGATGT_L008_R1_paired_trimmed_paired_merged_contig_56534	16.404	13.5921	15.6386	13.8226	14.1092	0.0429689	-0.0429689	0	0	-0.658816	0.658816	0	0	0.0511101	-0.0511101	0	0	-0.662992	0.662992	0	0
131902_CGATGT_L008_R1_paired_trimmed_paired_merged_contig_128314	0	12.2731	0	3.47735	14.828	-0.100912	0.100912	0	0	-1.08896	1.08896	0	1	-0.629834	0.629834	0	0	1.13153	-1.13153	1	0
131902_CGATGT_L008_R1_paired_trimmed_paired_merged_contig_91036	6.12602	9.58759	5.47929	7.32302	10.5583	-0.404669	0.404669	0	0	-1.37856	1.37856	0	1	-0.568527	0.568527	0	0	0.73498	-0.73498	1	0
131902_CGATGT_L008_R1_paired_trimmed_paired_merged_contig_15943	15.8204	12.8168	15.1756	12.9382	14.2318	-0.301284	0.301284	0	0	-0.63754	0.63754	0	0	0.258707	-0.258707	0	0	-0.641944	0.641944	0	0
131902_CGATGT_L008_R1_paired_trimmed_paired_merged_contig_20840	15.9209	13.5921	15.3481	13.5047	14.8324	-0.147322	0.147322	0	0	-0.477539	0.477539	0	0	0.346314	-0.346314	0	0	-0.61849	0.61849	0	0
131902_CGATGT_L008_R1_paired_trimmed_paired_merged_contig_49	15.9497	13.5492	15.2996	13.523	14.8123	-0.132802	0.132802	0	0	-0.536669	0.536669	0	0	0.329093	-0.329093	0	0	-0.572047	0.572047	0	0
131902_CGATGT_L008_R1_paired_trimmed_paired_merged_contig_120480	12.9135	7.60715	9.65906	6.58229	13.456	-0.393272	0.393272	0	0	0.368566	-0.368566	0	0	-1.06711	1.06711	0	1	0.714006	-0.714006	1	0
131902_CGATGT_L008_R1_paired_trimmed_paired_merged_contig_113068	8.53648	0	14.5916	3.07465	4.88776	1.12487	-1.12487	1	0	-0.0843574	0.0843574	0	0	0.175198	-0.175198	0	0	-0.172087	0.172087	0	0
131902_CGATGT_L008_R1_paired_trimmed_paired_merged_contig_83294	0	9.47426	12.9989	10.0152	5.62422	0.218944	-0.218944	0	0	-0.154192	0.154192	0	0	0.250596	-0.250596	0	0	0.403395	-0.403395	0	0
131902_CGATGT_L008_R1_paired_trimmed_paired_merged_contig_23800	15.3207	12.739	14.6573	12.9037	14.8123	-0.496979	0.496979	0	0	-0.612789	0.612789	0	0	0.677102	-0.677102	0	0	-0.432944	0.432944	0	0
131902_CGATGT_L008_R1_paired_trimmed_paired_merged_contig_95639	11.2943	13.5726	14.7183	13.0092	14.8891	-0.24191	0.24191	0	0	-0.29866	0.29866	0	0	-0.321428	0.321428	0	0	0.173034	-0.173034	0	0
131902_CGATGT_L008_R1_paired_trimmed_paired_merged_contig_88912	10.5113	9.35633	12.9762	11.8956	10.4408	-0.0149058	0.0149058	0	0	0.477442	-0.477442	0	0	-1.29292	1.29292	0	1	-0.40089	0.40089	0	0
131902_CGATGT_L008_R1_paired_trimmed_paired_merged_contig_37933	15.9497	13.5492	15.2551	13.4968	14.7835	-0.122446	0.122446	0	0	-0.566508	0.566508	0	0	0.322921	-0.322921	0	0	-0.547927	0.547927	0	0
131902_CGATGT_L008_R1_paired_trimmed_paired_merged_contig_90226	7.80849	10.9864	12.4908	10.288	12.8964	0.4741	-0.4741	0	0	-0.241351	0.241351	0	0	-0.312167	0.312167	0	0	0.072176	-0.072176	0	0
131902_CGATGT_L008_R1_paired_trimmed_paired_merged_contig_28618	15.982	13.4808	15.3306	13.4547	14.8422	-0.192615	0.192615	0	0	-0.553631	0.553631	0	0	0.345843	-0.345843	0	0	-0.572047	0.572047	0	0
131902_CGATGT_L008_R1_paired_trimmed_paired_merged_contig_56464	15.9497	13.5492	15.2996	13.523	14.8123	-0.132802	0.132802	0	0	-0.536669	0.536669	0	0	0.329093	-0.329093	0	0	-0.572047	0.572047	0	0
131902_CGATGT_L008_R1_paired_trimmed_paired_merged_contig_109074	9.43368	12.847	0	8.28698	0	0.150856	-0.150856	0	0	0.420785	-0.420785	0	0	-0.915229	0.915229	0	1	0	0	0	0
131902_CGATGT_L008_R1_paired_trimmed_paired_merged_contig_84816	15.4674	13.5492	9.71651	11.5327	14.6033	-0.738461	0.738461	0	1	-0.384211	0.384211	0	0	0.658329	-0.658329	0	0	0.430295	-0.430295	0	0
131902_CGATGT_L008_R1_paired_trimmed_paired_merged_contig_31867	15.9497	13.7207	15.2996	13.523	13.4061	0.212095	-0.212095	0	0	-0.504476	0.504476	0	0	-0.0204422	0.0204422	0	0	-0.756467	0.756467	0	1
131902_CGATGT_L008_R1_paired_trimmed_paired_merged_contig_5134	15.9497	13.5492	15.2996	13.523	14.8123	-0.132802	0.132802	0	0	-0.536669	0.536669	0	0	0.329093	-0.329093	0	0	-0.572047	0.572047	0	0
131902_CGATGT_L008_R1_paired_trimmed_paired_merged_contig_69022	15.9497	13.5492	15.2996	13.523	14.8123	-0.132802	0.132802	0	0	-0.536669	0.536669	0	0	0.329093	-0.329093	0	0	-0.572047	0.572047	0	0
131902_CGATGT_L008_R1_paired_trimmed_paired_merged_contig_57310	15.9497	13.5492	15.3371	12.9596	14.7034	-0.365	0.365	0	0	-0.513057	0.513057	0	0	0.380057	-0.380057	0	0	-0.615291	0.615291	0	0
131902_CGATGT_L008_R1_paired_trimmed_paired_merged_contig_139818	0	8.90476	0	0	13.3998	0.137927	-0.137927	0	0	-0.949622	0.949622	0	1	1.1271	-1.1271	1	0	1.08755	-1.08755	1	0
131902_CGATGT_L008_R1_paired_trimmed_paired_merged_contig_26750	15.4991	12.3792	13.7338	12.6508	14.8123	-0.608204	0.608204	0	0	0.794778	-0.794778	1	0	0.617744	-0.617744	0	0	-0.0489834	0.0489834	0	0
131902_CGATGT_L008_R1_paired_trimmed_paired_merged_contig_97230	16.3566	11.3025	11.0454	12.3156	15.039	-0.0294944	0.0294944	0	0	0.0895264	-0.0895264	0	0	0.486708	-0.486708	0	0	0.305799	-0.305799	0	0
131902_CGATGT_L008_R1_paired_trimmed_paired_merged_contig_61579	16.0706	13.5492	15.2996	13.523	12.3997	0.299913	-0.299913	0	0	-0.636377	0.636377	0	0	-0.158649	0.158649	0	0	-0.789701	0.789701	0	1
131902_CGATGT_L008_R1_paired_trimmed_paired_merged_contig_40029	15.9497	13.5492	15.2996	13.523	14.8123	-0.132802	0.132802	0	0	-0.536669	0.536669	0	0	0.329093	-0.329093	0	0	-0.572047	0.572047	0	0
131902_CGATGT_L008_R1_paired_trimmed_paired_merged_contig_47653	13.5487	4.91705	15.2996	12.905	9.19796	-0.257543	0.257543	0	0	-0.460888	0.460888	0	0	-0.829908	0.829908	0	1	0.468646	-0.468646	0	0
131902_CGATGT_L008_R1_paired_trimmed_paired_merged_contig_110271	6.21683	5.84391	15.2508	11.8381	13.9132	-1.55095	1.55095	0	1	1.42517	-1.42517	1	0	-0.136453	0.136453	0	0	0.143946	-0.143946	0	0
131902_CGATGT_L008_R1_paired_trimmed_paired_merged_contig_53898	15.9722	13.5492	15.2996	13.5421	14.8123	-0.125821	0.125821	0	0	-0.554281	0.554281	0	0	0.321199	-0.321199	0	0	-0.56128	0.56128	0	0
131902_CGATGT_L008_R1_paired_trimmed_paired_merged_contig_8996	14.714	12.8105	14.4875	12.941	14.0685	-0.100412	0.100412	0	0	-0.266085	0.266085	0	0	0.438807	-0.438807	0	0	-0.916679	0.916679	0	1
131902_CGATGT_L008_R1_paired_trimmed_paired_merged_contig_150018	0	6.65693	12.9079	0	12.2394	-0.252266	0.252266	0	0	-0.30441	0.30441	0	0	1.08776	-1.08776	1	0	0.0626422	-0.0626422	0	0
131902_CGATGT_L008_R1_paired_trimmed_paired_merged_contig_102911	6.5377	13.0704	6.27123	13.3319	14.7076	0.762242	-0.762242	1	0	1.35879	-1.35879	1	0	-0.0800803	0.0800803	0	0	1.41256	-1.41256	1	0
131902_CGATGT_L008_R1_paired_trimmed_paired_merged_contig_20909	15.8328	12.8256	15.2836	13.5513	14.6262	-0.21733	0.21733	0	0	-0.579185	0.579185	0	0	0.276637	-0.276637	0	0	-0.654675	0.654675	0	0
131902_CGATGT_L008_R1_paired_trimmed_paired_merged_contig_77942	14.2152	13.5492	12.5146	13.4911	14.6722	-0.125777	0.125777	0	0	0.0880835	-0.0880835	0	0	-0.199946	0.199946	0	0	0.316748	-0.316748	0	0
131902_CGATGT_L008_R1_paired_trimmed_paired_merged_contig_32502	15.8855	13.2219	15.0656	13.0657	14.7527	-0.339948	0.339948	0	0	-0.713183	0.713183	0	1	0.396045	-0.396045	0	0	-0.46949	0.46949	0	0
131902_CGATGT_L008_R1_paired_trimmed_paired_merged_contig_120820	12.269	6.01661	9.36167	8.27458	0	0.43289	-0.43289	0	0	0.50252	-0.50252	0	0	-0.487354	0.487354	0	0	-0.625312	0.625312	0	0
131902_CGATGT_L008_R1_paired_trimmed_paired_merged_contig_15931	15.9497	13.5492	15.2996	13.523	14.8123	-0.132802	0.132802	0	0	-0.536669	0.536669	0	0	0.329093	-0.329093	0	0	-0.572047	0.572047	0	0
131902_CGATGT_L008_R1_paired_trimmed_paired_merged_contig_44427	15.9497	13.5492	15.2996	13.523	14.8123	-0.132802	0.132802	0	0	-0.536669	0.536669	0	0	0.329093	-0.329093	0	0	-0.572047	0.572047	0	0
131902_CGATGT_L008_R1_paired_trimmed_paired_merged_contig_37847	15.9153	12.9347	15.2336	13.4646	14.8123	-0.27328	0.27328	0	0	-0.653585	0.653585	0	0	0.346717	-0.346717	0	0	-0.545199	0.545199	0	0
131902_CGATGT_L008_R1_paired_trimmed_paired_merged_contig_20898	16.5914	4.90575	8.88083	12.7847	9.78974	0.105315	-0.105315	0	0	0.248996	-0.248996	0	0	-0.252067	0.252067	0	0	0.00321126	-0.00321126	0	0
131902_CGATGT_L008_R1_paired_trimmed_paired_merged_contig_107379	11.3548	12.6109	15.2996	9.17768	9.76545	-0.373709	0.373709	0	0	-0.606708	0.606708	0	0	0.136664	-0.136664	0	0	-0.208759	0.208759	0	0
131902_CGATGT_L008_R1_paired_trimmed_paired_merged_contig_5868	15.9497	13.5492	15.2996	13.523	14.8123	-0.132802	0.132802	0	0	-0.536669	0.536669	0	0	0.329093	-0.329093	0	0	-0.572047	0.572047	0	0
131902_CGATGT_L008_R1_paired_trimmed_paired_merged_contig_114572	15.9497	10.3911	15.2996	12.913	7.74026	0.158931	-0.158931	0	0	-0.90133	0.90133	0	1	-0.431904	0.431904	0	0	-1.1356	1.1356	0	1
131902_CGATGT_L008_R1_paired_trimmed_paired_merged_contig_21754	15.9497	13.5492	15.2996	13.4358	14.8123	-0.166248	0.166248	0	0	-0.536669	0.536669	0	0	0.344432	-0.344432	0	0	-0.572047	0.572047	0	0
131902_CGATGT_L008_R1_paired_trimmed_paired_merged_contig_87624	13.6529	11.7237	14.9403	13.2807	14.2356	-0.316979	0.316979	0	0	0.114971	-0.114971	0	0	0.194594	-0.194594	0	0	-0.292549	0.292549	0	0
131902_CGATGT_L008_R1_paired_trimmed_paired_merged_contig_59216	10.3109	11.5419	10.0452	11.383	12.4184	0.121755	-0.121755	0	0	0.303746	-0.303746	0	0	-0.293531	0.293531	0	0	0.586965	-0.586965	0	0
131902_CGATGT_L008_R1_paired_trimmed_paired_merged_contig_95757	5.18366	11.4265	9.15429	6.60375	12.788	0.291085	-0.291085	0	0	0.135098	-0.135098	0	0	-0.728745	0.728745	0	1	-0.213467	0.213467	0	0
131902_CGATGT_L008_R1_paired_trimmed_paired_merged_contig_34586	15.9497	13.5492	15.2996	13.523	14.8123	-0.132802	0.132802	0	0	-0.536669	0.536669	0	0	0.329093	-0.329093	0	0	-0.572047	0.572047	0	0
131902_CGATGT_L008_R1_paired_trimmed_paired_merged_contig_97473	13.1948	13.5492	15.2996	13.523	14.8123	-0.132802	0.132802	0	0	-0.972161	0.972161	0	1	-0.692647	0.692647	0	0	0.807021	-0.807021	1	0
131902_CGATGT_L008_R1_paired_trimmed_paired_merged_contig_119094	9.48614	4.93776	12.891	5.04649	13.56	0.0647208	-0.0647208	0	0	-0.0187502	0.0187502	0	0	-0.037347	0.037347	0	0	0.070664	-0.070664	0	0
131902_CGATGT_L008_R1_paired_trimmed_paired_merged_contig_59801	7.24334	8.21102	3.03692	13.523	6.57087	-0.231307	0.231307	0	0	0.588168	-0.588168	0	0	-0.970268	0.970268	0	1	0.528952	-0.528952	0	0
131902_CGATGT_L008_R1_paired_trimmed_paired_merged_contig_59458	0	13.5492	0	2.48332	13.8697	-0.134423	0.134423	0	0	-1.13191	1.13191	0	1	-0.747035	0.747035	0	1	1.10252	-1.10252	1	0
131902_CGATGT_L008_R1_paired_trimmed_paired_merged_contig_96104	6.5752	13.5492	15.2372	13.523	14.8123	-0.117025	0.117025	0	0	-0.137449	0.137449	0	0	-0.0739254	0.0739254	0	0	0.0957691	-0.0957691	0	0
131902_CGATGT_L008_R1_paired_trimmed_paired_merged_contig_27088	15.3758	13.407	13.2467	12.9756	13.5798	-1.05388	1.05388	0	1	0.345179	-0.345179	0	0	0.125935	-0.125935	0	0	-0.145727	0.145727	0	0
131902_CGATGT_L008_R1_paired_trimmed_paired_merged_contig_138498	0	11.1423	0	2.75431	14.8123	-0.0255324	0.0255324	0	0	-1.04698	1.04698	0	1	-0.73061	0.73061	0	1	1.13107	-1.13107	1	0
131902_CGATGT_L008_R1_paired_trimmed_paired_merged_contig_68182	15.9497	13.5492	15.2996	13.523	14.8123	-0.132802	0.132802	0	0	-0.536669	0.536669	0	0	0.329093	-0.329093	0	0	-0.572047	0.572047	0	0
131902_CGATGT_L008_R1_paired_trimmed_paired_merged_contig_142921	0	7.66051	0	0	14.8123	0.246816	-0.246816	0	0	-0.884258	0.884258	0	1	1.17062	-1.17062	1	0	1.13107	-1.13107	1	0
131902_CGATGT_L008_R1_paired_trimmed_paired_merged_contig_3554	13.7851	12.6492	12.0977	13.2912	12.7386	-0.725108	0.725108	0	1	0.301691	-0.301691	0	0	-0.3261	0.3261	0	0	-0.106275	0.106275	0	0
131902_CGATGT_L008_R1_paired_trimmed_paired_merged_contig_96166	9.39807	12.5695	10.2155	8.73796	2.43833	-0.494174	0.494174	0	0	0.281424	-0.281424	0	0	-1.02297	1.02297	0	1	0.943212	-0.943212	1	0
131902_CGATGT_L008_R1_paired_trimmed_paired_merged_contig_17696	15.9497	13.5492	15.2996	13.523	14.8123	-0.132802	0.132802	0	0	-0.536669	0.536669	0	0	0.329093	-0.329093	0	0	-0.572047	0.572047	0	0
131902_CGATGT_L008_R1_paired_trimmed_paired_merged_contig_96632	0	13.5492	7.81857	8.99878	7.46061	0.274546	-0.274546	0	0	0.221958	-0.221958	0	0	0.0814094	-0.0814094	0	0	0.0599017	-0.0599017	0	0
131902_CGATGT_L008_R1_paired_trimmed_paired_merged_contig_96828	12.2903	12.3175	10.9946	0	0	-0.12153	0.12153	0	0	1.02587	-1.02587	1	0	0	0	0	0	-0.977051	0.977051	0	1
131902_CGATGT_L008_R1_paired_trimmed_paired_merged_contig_36749	13.8107	13.3912	13.114	13.4836	12.8258	-1.04286	1.04286	0	1	0.0447036	-0.0447036	0	0	-0.478707	0.478707	0	0	-0.479423	0.479423	0	0
131902_CGATGT_L008_R1_paired_trimmed_paired_merged_contig_37006	10.2681	13.3748	13.7237	5.86191	14.7487	-1.30505	1.30505	0	1	-0.158627	0.158627	0	0	0.00728259	-0.00728259	0	0	0.0337979	-0.0337979	0	0
131902_CGATGT_L008_R1_paired_trimmed_paired_merged_contig_24778	15.6096	13.5428	15.2996	13.5038	14.7772	-0.130707	0.130707	0	0	-0.305863	0.305863	0	0	0.403095	-0.403095	0	0	-0.834792	0.834792	0	1
131902_CGATGT_L008_R1_paired_trimmed_paired_merged_contig_102508	4.36814	7.42143	14.9921	6.28583	9.37864	0.65455	-0.65455	0	0	-0.572894	0.572894	0	0	-0.417104	0.417104	0	0	0.40364	-0.40364	0	0
131902_CGATGT_L008_R1_paired_trimmed_paired_merged_contig_92434	0	13.4923	0	5.73876	14.8123	-0.270519	0.270519	0	0	-1.13009	1.13009	0	1	-0.411804	0.411804	0	0	1.13107	-1.13107	1	0
131902_CGATGT_L008_R1_paired_trimmed_paired_merged_contig_70186	9.06545	13.5492	10.2651	13.523	8.41896	-0.336443	0.336443	0	0	0.344634	-0.344634	0	0	-0.838539	0.838539	0	1	0.0605791	-0.0605791	0	0
131902_CGATGT_L008_R1_paired_trimmed_paired_merged_contig_130514	0	0	0	0	14.668	1.12682	-1.12682	1	0	#NUM!	#NUM!	#NUM!	#NUM!	1.16637	-1.16637	1	0	1.12682	-1.12682	1	0
131902_CGATGT_L008_R1_paired_trimmed_paired_merged_contig_83800	15.701	13.5492	14.4777	13.523	14.2732	0.283015	-0.283015	0	0	-1.4277	1.4277	0	1	0.183392	-0.183392	0	0	-0.338996	0.338996	0	0
131902_CGATGT_L008_R1_paired_trimmed_paired_merged_contig_24265	15.9497	13.5492	15.2996	13.523	14.8123	-0.132802	0.132802	0	0	-0.536669	0.536669	0	0	0.329093	-0.329093	0	0	-0.572047	0.572047	0	0
131902_CGATGT_L008_R1_paired_trimmed_paired_merged_contig_4085	15.9497	13.5492	14.598	13.503	12.9717	0.448784	-0.448784	0	0	1.87947	-1.87947	1	0	-0.085344	0.085344	0	0	-0.482654	0.482654	0	0
131902_CGATGT_L008_R1_paired_trimmed_paired_merged_contig_118928	6.03342	0	11.8042	10.5854	9.54201	-0.612165	0.612165	0	0	0.0335737	-0.0335737	0	0	0.113072	-0.113072	0	0	0.333419	-0.333419	0	0
131902_CGATGT_L008_R1_paired_trimmed_paired_merged_contig_51882	11.4822	9.08829	5.56351	7.90782	10.1903	-0.739887	0.739887	0	1	-0.333859	0.333859	0	0	0.441958	-0.441958	0	0	0.433986	-0.433986	0	0
131902_CGATGT_L008_R1_paired_trimmed_paired_merged_contig_23599	15.3911	12.8128	14.2834	13.2617	14.7944	-0.159138	0.159138	0	0	-1.17126	1.17126	0	1	0.552505	-0.552505	0	0	-0.230738	0.230738	0	0
131902_CGATGT_L008_R1_paired_trimmed_paired_merged_contig_113452	16.0243	5.00181	15.2282	0	5.88339	0.279641	-0.279641	0	0	-1.30013	1.30013	0	1	0.198703	-0.198703	0	0	-1.1265	1.1265	0	1
131902_CGATGT_L008_R1_paired_trimmed_paired_merged_contig_89304	0	11.5682	0	5.80953	14.8123	-0.208375	0.208375	0	0	-1.06327	1.06327	0	1	-0.406481	0.406481	0	0	1.13107	-1.13107	1	0
131902_CGATGT_L008_R1_paired_trimmed_paired_merged_contig_140609	16.0461	12.4849	10.6312	6.65938	13.3355	0.420418	-0.420418	0	0	-0.0765039	0.0765039	0	0	0.539456	-0.539456	0	0	0.145737	-0.145737	0	0
131902_CGATGT_L008_R1_paired_trimmed_paired_merged_contig_100021	0	13.0152	13.83	0	0	0.088987	-0.088987	0	0	-0.0431978	0.0431978	0	0	#NUM!	#NUM!	#NUM!	#NUM!	-1.14082	1.14082	0	1
131902_CGATGT_L008_R1_paired_trimmed_paired_merged_contig_117024	0	11.5133	9.67128	7.04178	10.4377	-0.00617331	0.00617331	0	0	0.0588877	-0.0588877	0	0	-0.170922	0.170922	0	0	0.00642842	-0.00642842	0	0
131902_CGATGT_L008_R1_paired_trimmed_paired_merged_contig_64829	15.9497	13.5492	15.2996	13.523	14.8123	-0.132802	0.132802	0	0	-0.536669	0.536669	0	0	0.329093	-0.329093	0	0	-0.572047	0.572047	0	0
131902_CGATGT_L008_R1_paired_trimmed_paired_merged_contig_123724	8.96311	7.7703	0	10.9509	11.1412	0.629537	-0.629537	0	0	-0.855163	0.855163	0	1	-0.0397084	0.0397084	0	0	-0.87025	0.87025	0	1
131902_CGATGT_L008_R1_paired_trimmed_paired_merged_contig_6129	15.6542	13.3071	15.006	13.2545	14.5574	-0.141015	0.141015	0	0	-0.541741	0.541741	0	0	0.340039	-0.340039	0	0	-0.561933	0.561933	0	0
131902_CGATGT_L008_R1_paired_trimmed_paired_merged_contig_149028	7.58334	4.5164	14.2322	8.45626	10.1428	-3.58617	3.58617	0	1	0.392081	-0.392081	0	0	-0.467171	0.467171	0	0	0.598315	-0.598315	0	0
131902_CGATGT_L008_R1_paired_trimmed_paired_merged_contig_139883	0	13.5492	0	4.6961	14.0979	-0.243905	0.243905	0	0	-1.13191	1.13191	0	1	-0.477417	0.477417	0	0	1.10961	-1.10961	1	0
131902_CGATGT_L008_R1_paired_trimmed_paired_merged_contig_116706	12.3463	13.5492	8.15981	13.523	14.8123	0.621194	-0.621194	0	0	0.436788	-0.436788	0	0	-0.321313	0.321313	0	0	-0.551162	0.551162	0	0
131902_CGATGT_L008_R1_paired_trimmed_paired_merged_contig_65606	0	13.5492	0	13.2784	14.8123	1.12274	-1.12274	1	0	-1.13191	1.13191	0	1	-0.047476	0.047476	0	0	1.13107	-1.13107	1	0
131902_CGATGT_L008_R1_paired_trimmed_paired_merged_contig_18982	15.9497	13.5492	15.2996	13.523	14.8123	-0.132802	0.132802	0	0	-0.536669	0.536669	0	0	0.329093	-0.329093	0	0	-0.572047	0.572047	0	0
131902_CGATGT_L008_R1_paired_trimmed_paired_merged_contig_89928	6.99298	13.5492	14.9321	10.193	13.7003	0.012723	-0.012723	0	0	-0.130532	0.130532	0	0	-0.32139	0.32139	0	0	0.158241	-0.158241	0	0
131902_CGATGT_L008_R1_paired_trimmed_paired_merged_contig_40636	15.9497	13.5492	15.2996	13.523	14.8123	-0.132802	0.132802	0	0	-0.536669	0.536669	0	0	0.329093	-0.329093	0	0	-0.572047	0.572047	0	0
131902_CGATGT_L008_R1_paired_trimmed_paired_merged_contig_83303	10.7105	4.25349	15.2996	8.46244	12.1947	0.77275	-0.77275	1	0	-0.0547138	0.0547138	0	0	-0.180316	0.180316	0	0	1.03562	-1.03562	1	0
131902_CGATGT_L008_R1_paired_trimmed_paired_merged_contig_92625	15.9497	12.775	15.2996	9.65931	14.8123	-0.0665559	0.0665559	0	0	-0.658075	0.658075	0	0	0.742756	-0.742756	1	0	-0.572047	0.572047	0	0
131902_CGATGT_L008_R1_paired_trimmed_paired_merged_contig_41991	15.7389	13.3105	15.0975	13.523	14.8123	-0.141778	0.141778	0	0	-0.547477	0.547477	0	0	0.378642	-0.378642	0	0	-0.538361	0.538361	0	0
131902_CGATGT_L008_R1_paired_trimmed_paired_merged_contig_120182	6.78368	10.5993	5.42266	6.09392	5.69992	0.546398	-0.546398	0	0	-0.662136	0.662136	0	0	-0.196233	0.196233	0	0	-0.06476	0.06476	0	0
131902_CGATGT_L008_R1_paired_trimmed_paired_merged_contig_21281	15.9497	13.5492	15.3333	13.5973	14.8123	-0.114481	0.114481	0	0	-0.515438	0.515438	0	0	0.315587	-0.315587	0	0	-0.595113	0.595113	0	0
131902_CGATGT_L008_R1_paired_trimmed_paired_merged_contig_43765	13.8979	13.3662	14.669	11.4951	12.4752	-0.0350712	0.0350712	0	0	0.574999	-0.574999	0	0	0.227604	-0.227604	0	0	0.512352	-0.512352	0	0
131902_CGATGT_L008_R1_paired_trimmed_paired_merged_contig_131788	0	12.7689	1.51051	5.9473	14.8123	-0.205837	0.205837	0	0	0.9102	-0.9102	1	0	-0.396303	0.396303	0	0	-0.95195	0.95195	0	1
131902_CGATGT_L008_R1_paired_trimmed_paired_merged_contig_102020	15.1995	11.4157	15.769	10.1215	14.6306	0.282677	-0.282677	0	0	-0.299011	0.299011	0	0	0.950594	-0.950594	1	0	0.509959	-0.509959	0	0
131902_CGATGT_L008_R1_paired_trimmed_paired_merged_contig_58010	15.8073	13.4887	15.163	13.3419	14.6139	-0.119349	0.119349	0	0	-0.525485	0.525485	0	0	0.315103	-0.315103	0	0	-0.582814	0.582814	0	0
131902_CGATGT_L008_R1_paired_trimmed_paired_merged_contig_15110	15.9497	13.5492	15.2996	13.523	14.8123	-0.132802	0.132802	0	0	-0.536669	0.536669	0	0	0.329093	-0.329093	0	0	-0.572047	0.572047	0	0
131902_CGATGT_L008_R1_paired_trimmed_paired_merged_contig_149627	13.8511	6.45766	0	12.6927	0	-0.333026	0.333026	0	0	-0.251914	0.251914	0	0	-1.07762	1.07762	0	1	0	0	0	0
131902_CGATGT_L008_R1_paired_trimmed_paired_merged_contig_94025	5.97093	11.7426	15.2996	3.50212	7.52009	0.0697087	-0.0697087	0	0	-0.247782	0.247782	0	0	-0.202389	0.202389	0	0	1.01819	-1.01819	1	0
131902_CGATGT_L008_R1_paired_trimmed_paired_merged_contig_97926	6.66589	13.5492	2.1314	13.2805	2.06351	-0.0449472	0.0449472	0	0	-0.220834	0.220834	0	0	-0.157525	0.157525	0	0	-0.0230804	0.0230804	0	0
131902_CGATGT_L008_R1_paired_trimmed_paired_merged_contig_4495	15.9497	13.5492	15.2996	13.2996	14.2087	-0.0402158	0.0402158	0	0	-0.536669	0.536669	0	0	0.18246	-0.18246	0	0	-0.660919	0.660919	0	0
131902_CGATGT_L008_R1_paired_trimmed_paired_merged_contig_125166	0	12.8155	0	8.83635	14.8123	-0.522926	0.522926	0	0	-1.10774	1.10774	0	1	-0.22435	0.22435	0	0	1.13107	-1.13107	1	0
131902_CGATGT_L008_R1_paired_trimmed_paired_merged_contig_71529	13.98	8.85596	2.32721	13.523	2.32	-0.288776	0.288776	0	0	-0.328186	0.328186	0	0	-1.40678	1.40678	0	1	-0.00772544	0.00772544	0	0
131902_CGATGT_L008_R1_paired_trimmed_paired_merged_contig_86809	15.9497	13.3172	14.8805	11.7169	14.8123	0.355767	-0.355767	0	0	-1.00221	1.00221	0	1	0.57071	-0.57071	0	0	-0.355937	0.355937	0	0
131902_CGATGT_L008_R1_paired_trimmed_paired_merged_contig_7066	15.372	13.5492	14.119	13.523	14.8123	0.354595	-0.354595	0	0	-1.93469	1.93469	0	1	0.518964	-0.518964	0	0	-0.168992	0.168992	0	0
131902_CGATGT_L008_R1_paired_trimmed_paired_merged_contig_125659	11.5952	5.03256	0	13.523	0	-0.468833	0.468833	0	0	-0.226475	0.226475	0	0	0.779211	-0.779211	1	0	0	0	0	0
131902_CGATGT_L008_R1_paired_trimmed_paired_merged_contig_81622	14.1467	11.075	15.0114	11.1124	14.8338	0.458131	-0.458131	0	0	-0.16166	0.16166	0	0	-0.645072	0.645072	0	0	-0.155749	0.155749	0	0
131902_CGATGT_L008_R1_paired_trimmed_paired_merged_contig_111015	4.28688	0	12.5179	0	12.9388	0.0251856	-0.0251856	0	0	0.318484	-0.318484	0	0	0.304971	-0.304971	0	0	0.038905	-0.038905	0	0
131902_CGATGT_L008_R1_paired_trimmed_paired_merged_contig_27473	15.5236	13.1201	14.906	13.0613	14.3799	-0.180573	0.180573	0	0	-0.539004	0.539004	0	0	0.333023	-0.333023	0	0	-0.588675	0.588675	0	0
131902_CGATGT_L008_R1_paired_trimmed_paired_merged_contig_146332	15.8386	8.26171	4.53125	13.523	0	-0.598861	0.598861	0	0	-0.137136	0.137136	0	0	-0.835061	0.835061	0	1	-0.146356	0.146356	0	0
131902_CGATGT_L008_R1_paired_trimmed_paired_merged_contig_18553	15.2778	13.5492	15.2996	13.523	14.8123	-0.132802	0.132802	0	0	-0.111145	0.111145	0	0	0.576309	-0.576309	0	0	1.90465	-1.90465	1	0
131902_CGATGT_L008_R1_paired_trimmed_paired_merged_contig_133198	0	11.291	0	0	13.3238	0.0323472	-0.0323472	0	0	-1.05273	1.05273	0	1	1.12463	-1.12463	1	0	1.08508	-1.08508	1	0
131902_CGATGT_L008_R1_paired_trimmed_paired_merged_contig_104259	12.8363	7.79543	10.3744	9.16972	0	0.590456	-0.590456	0	0	0.540001	-0.540001	0	0	-0.544183	0.544183	0	0	-0.717179	0.717179	0	1
131902_CGATGT_L008_R1_paired_trimmed_paired_merged_contig_138294	0	4.54641	0	0	14.8123	0.473405	-0.473405	0	0	-0.657669	0.657669	0	0	1.17062	-1.17062	1	0	1.13107	-1.13107	1	0
131902_CGATGT_L008_R1_paired_trimmed_paired_merged_contig_43684	15.9497	13.5492	15.2996	13.523	14.8123	-0.132802	0.132802	0	0	-0.536669	0.536669	0	0	0.329093	-0.329093	0	0	-0.572047	0.572047	0	0
131902_CGATGT_L008_R1_paired_trimmed_paired_merged_contig_21083	15.9497	11.5002	13.1326	13.1918	13.9132	0.02956	-0.02956	0	0	0.456577	-0.456577	0	0	0.131684	-0.131684	0	0	-0.0617549	0.0617549	0	0
131902_CGATGT_L008_R1_paired_trimmed_paired_merged_contig_47954	15.9497	13.5492	15.2996	12.6308	14.4764	-0.451684	0.451684	0	0	-0.536669	0.536669	0	0	0.352686	-0.352686	0	0	-0.623736	0.623736	0	0
131902_CGATGT_L008_R1_paired_trimmed_paired_merged_contig_97073	11.4463	13.5492	9.77978	9.91689	9.81678	0.297514	-0.297514	0	0	-0.449668	0.449668	0	0	-0.0275349	0.0275349	0	0	-0.173338	0.173338	0	0
131902_CGATGT_L008_R1_paired_trimmed_paired_merged_contig_90736	10.7613	13.2771	0	13.6316	5.59179	0.130719	-0.130719	0	0	0.610451	-0.610451	0	0	0.255507	-0.255507	0	0	0.27934	-0.27934	0	0
131902_CGATGT_L008_R1_paired_trimmed_paired_merged_contig_49402	15.9497	13.5492	14.931	13.523	14.8123	-0.0300913	0.0300913	0	0	-0.882801	0.882801	0	1	0.329093	-0.329093	0	0	-0.376949	0.376949	0	0
131902_CGATGT_L008_R1_paired_trimmed_paired_merged_contig_47566	15.9497	13.5492	15.2996	13.523	14.8123	-0.132802	0.132802	0	0	-0.536669	0.536669	0	0	0.329093	-0.329093	0	0	-0.572047	0.572047	0	0
131902_CGATGT_L008_R1_paired_trimmed_paired_merged_contig_17400	15.9497	13.5492	15.2996	13.523	14.8123	-0.132802	0.132802	0	0	-0.536669	0.536669	0	0	0.329093	-0.329093	0	0	-0.572047	0.572047	0	0
131902_CGATGT_L008_R1_paired_trimmed_paired_merged_contig_99268	5.96638	8.07934	14.223	5.05861	5.5409	-1.10512	1.10512	0	1	-0.633988	0.633988	0	0	0.329093	-0.329093	0	0	-0.958828	0.958828	0	1
131902_CGATGT_L008_R1_paired_trimmed_paired_merged_contig_79937	15.8217	11.6571	8.20238	9.31201	14.6696	-0.0342164	0.0342164	0	0	-0.197195	0.197195	0	0	0.752081	-0.752081	1	0	0.496502	-0.496502	0	0
131902_CGATGT_L008_R1_paired_trimmed_paired_merged_contig_123424	0	13.0048	0	0	14.3494	0.00318131	-0.00318131	0	0	-1.1141	1.1141	0	1	1.15683	-1.15683	1	0	1.11729	-1.11729	1	0
131902_CGATGT_L008_R1_paired_trimmed_paired_merged_contig_26806	15.0497	13.0517	15.0804	12.5662	14.5536	-0.628356	0.628356	0	0	-0.177489	0.177489	0	0	0.699467	-0.699467	1	0	1.75981	-1.75981	1	0
131902_CGATGT_L008_R1_paired_trimmed_paired_merged_contig_118132	10.9198	0	14.5573	7.32649	14.8123	0.422875	-0.422875	0	0	-0.364124	0.364124	0	0	0.0347432	-0.0347432	0	0	0.145295	-0.145295	0	0
131902_CGATGT_L008_R1_paired_trimmed_paired_merged_contig_57882	15.9497	13.5492	15.2996	13.4278	14.9514	-0.218667	0.218667	0	0	-0.536669	0.536669	0	0	0.402453	-0.402453	0	0	-0.548707	0.548707	0	0
131902_CGATGT_L008_R1_paired_trimmed_paired_merged_contig_119661	7.07906	13.1038	15.0481	10.9296	4.09875	0.626595	-0.626595	0	0	-0.169139	0.169139	0	0	-0.111257	0.111257	0	0	-0.378043	0.378043	0	0
131902_CGATGT_L008_R1_paired_trimmed_paired_merged_contig_116905	9.46468	0	14.4254	12.9583	3.9391	-0.133923	0.133923	0	0	-0.200008	0.200008	0	0	0.199098	-0.199098	0	0	0.0729793	-0.0729793	0	0
131902_CGATGT_L008_R1_paired_trimmed_paired_merged_contig_12352	13.9063	12.4896	15.1724	12.3305	13.5554	-0.375279	0.375279	0	0	0.249036	-0.249036	0	0	0.652307	-0.652307	0	0	0.0824401	-0.0824401	0	0
131902_CGATGT_L008_R1_paired_trimmed_paired_merged_contig_119634	12.5826	12.4452	11.9564	12.6215	15.0866	0.978494	-0.978494	1	0	0.498159	-0.498159	0	0	-1.8084	1.8084	0	1	0.279175	-0.279175	0	0
131902_CGATGT_L008_R1_paired_trimmed_paired_merged_contig_8959	15.9497	12.9803	14.8928	13.5325	14.8019	-0.164624	0.164624	0	0	-1.03377	1.03377	0	1	0.323456	-0.323456	0	0	-0.36266	0.36266	0	0
131902_CGATGT_L008_R1_paired_trimmed_paired_merged_contig_110121	10.0894	1.88611	15.2996	3.41917	8.80883	0.494383	-0.494383	0	0	-0.115692	0.115692	0	0	0.716734	-0.716734	1	0	-0.405674	0.405674	0	0
131902_CGATGT_L008_R1_paired_trimmed_paired_merged_contig_77972	0	13.5161	10.7733	13.523	0	-0.732439	0.732439	0	1	0.0816713	-0.0816713	0	0	-1.13107	1.13107	0	1	-1.03235	1.03235	0	1
131902_CGATGT_L008_R1_paired_trimmed_paired_merged_contig_32532	15.9111	13.5383	15.2256	12.6717	14.8003	-0.661699	0.661699	0	0	-0.557406	0.557406	0	0	0.464844	-0.464844	0	0	-0.543988	0.543988	0	0
131902_CGATGT_L008_R1_paired_trimmed_paired_merged_contig_84215	15.4097	10.2154	15.2996	10.5925	14.6786	0.451311	-0.451311	0	0	-0.631826	0.631826	0	0	0.818804	-0.818804	1	0	-1.26143	1.26143	0	1
131902_CGATGT_L008_R1_paired_trimmed_paired_merged_contig_126507	0	10.627	0	6.88554	13.9972	-0.30734	0.30734	0	0	-1.02641	1.02641	0	1	-0.308102	0.308102	0	0	1.10649	-1.10649	1	0
131902_CGATGT_L008_R1_paired_trimmed_paired_merged_contig_46237	14.5452	13.2853	14.1078	12.5383	13.8842	0.109361	-0.109361	0	0	-0.198417	0.198417	0	0	0.482323	-0.482323	0	0	-0.630865	0.630865	0	0
131902_CGATGT_L008_R1_paired_trimmed_paired_merged_contig_16497	7.31423	11.4246	2.98751	13.6431	13.41	0.494665	-0.494665	0	0	-0.0264147	0.0264147	0	0	0.0162977	-0.0162977	0	0	0.0565572	-0.0565572	0	0
131902_CGATGT_L008_R1_paired_trimmed_paired_merged_contig_139718	0	13.5492	0	6.45694	14.6522	-0.332278	0.332278	0	0	-1.13191	1.13191	0	1	-0.355875	0.355875	0	0	1.12635	-1.12635	1	0
131902_CGATGT_L008_R1_paired_trimmed_paired_merged_contig_73623	14.678	13.1891	11.9449	13.523	12.5978	-0.425072	0.425072	0	0	-0.0250113	0.0250113	0	0	-0.255527	0.255527	0	0	-0.0653204	0.0653204	0	0
131902_CGATGT_L008_R1_paired_trimmed_paired_merged_contig_90621	12.0122	3.56303	15.2996	7.40259	6.73046	-0.776465	0.776465	0	1	-0.278293	0.278293	0	0	-0.0591126	0.0591126	0	0	0.251606	-0.251606	0	0
131902_CGATGT_L008_R1_paired_trimmed_paired_merged_contig_94401	8.58132	9.2217	6.98083	13.3688	10.7291	-0.335158	0.335158	0	0	0.159606	-0.159606	0	0	0.348122	-0.348122	0	0	-0.120079	0.120079	0	0
131902_CGATGT_L008_R1_paired_trimmed_paired_merged_contig_87816	7.2277	11.1658	5.41192	8.04142	14.5574	-0.108465	0.108465	0	0	-0.493144	0.493144	0	0	-0.954612	0.954612	0	1	0.523598	-0.523598	0	0
131902_CGATGT_L008_R1_paired_trimmed_paired_merged_contig_64817	15.9071	11.5567	15.2587	12.0044	13.743	-0.788758	0.788758	0	1	-0.796056	0.796056	0	1	0.256082	-0.256082	0	0	-0.714574	0.714574	0	1
131902_CGATGT_L008_R1_paired_trimmed_paired_merged_contig_15803	15.9497	13.5492	15.2996	13.523	14.8123	-0.132802	0.132802	0	0	-0.536669	0.536669	0	0	0.329093	-0.329093	0	0	-0.572047	0.572047	0	0
131902_CGATGT_L008_R1_paired_trimmed_paired_merged_contig_99511	12.1447	13.6378	10.2498	12.153	13.4085	0.500447	-0.500447	0	0	-0.208367	0.208367	0	0	-2.1817	2.1817	0	1	-1.29216	1.29216	0	1
131902_CGATGT_L008_R1_paired_trimmed_paired_merged_contig_83861	6.72211	12.2514	5.7447	12.1241	0	-0.309837	0.309837	0	0	-1.10199	1.10199	0	1	0.0949522	-0.0949522	0	0	-0.837427	0.837427	0	1
131902_CGATGT_L008_R1_paired_trimmed_paired_merged_contig_42148	15.4543	13.3221	14.8244	13.523	14.8123	-0.0664143	0.0664143	0	0	-0.498897	0.498897	0	0	0.478332	-0.478332	0	0	-0.486569	0.486569	0	0
131902_CGATGT_L008_R1_paired_trimmed_paired_merged_contig_54206	2.17687	12.7787	2.07476	11.9022	14.2291	2.3642	-2.3642	1	0	2.11528	-2.11528	1	0	-0.0931664	0.0931664	0	0	2.0249	-2.0249	1	0
131902_CGATGT_L008_R1_paired_trimmed_paired_merged_contig_92873	2.33659	13.2903	15.2802	6.9424	0	0.582237	-0.582237	0	0	-0.0957675	0.0957675	0	0	-0.294724	0.294724	0	0	-0.743473	0.743473	0	1
131902_CGATGT_L008_R1_paired_trimmed_paired_merged_contig_31180	15.9497	13.5492	15.2996	13.523	14.8123	-0.132802	0.132802	0	0	-0.536669	0.536669	0	0	0.329093	-0.329093	0	0	-0.572047	0.572047	0	0
131902_CGATGT_L008_R1_paired_trimmed_paired_merged_contig_80459	12.2738	10.797	14.7618	8.71601	14.8123	-0.00123501	0.00123501	0	0	0.392156	-0.392156	0	0	-0.146607	0.146607	0	0	0.299206	-0.299206	0	0
131902_CGATGT_L008_R1_paired_trimmed_paired_merged_contig_110400	15.3754	0	12.9263	0	0	-1.11147	1.11147	0	1	1.0998	-1.0998	1	0	0	0	0	0	-0.797824	0.797824	0	1
131902_CGATGT_L008_R1_paired_trimmed_paired_merged_contig_38555	16.1077	13.6834	15.4511	13.6569	14.8123	-0.0902922	0.0902922	0	0	-0.536669	0.536669	0	0	0.27691	-0.27691	0	0	-0.595149	0.595149	0	0
131902_CGATGT_L008_R1_paired_trimmed_paired_merged_contig_9642	15.9497	13.5492	15.2996	13.3852	14.8123	-0.186882	0.186882	0	0	-0.536669	0.536669	0	0	0.353082	-0.353082	0	0	-0.572047	0.572047	0	0
131902_CGATGT_L008_R1_paired_trimmed_paired_merged_contig_46864	15.9497	13.5492	14.8661	13.523	14.7523	0.0088719	-0.0088719	0	0	-0.987743	0.987743	0	1	0.306778	-0.306778	0	0	-0.359806	0.359806	0	0
131902_CGATGT_L008_R1_paired_trimmed_paired_merged_contig_141645	0	13.5492	0	0	7.99864	-0.268446	0.268446	0	0	-1.13191	1.13191	0	1	0.903016	-0.903016	1	0	0.863468	-0.863468	1	0
131902_CGATGT_L008_R1_paired_trimmed_paired_merged_contig_144091	0	12.6656	0	0	11.5922	-0.0780059	0.0780059	0	0	-1.10262	1.10262	0	1	1.06417	-1.06417	1	0	1.02462	-1.02462	1	0
131902_CGATGT_L008_R1_paired_trimmed_paired_merged_contig_129446	3.99948	8.59617	13.2196	12.134	9.39753	0.00816739	-0.00816739	0	0	-0.334453	0.334453	0	0	0.178092	-0.178092	0	0	0.303865	-0.303865	0	0
131902_CGATGT_L008_R1_paired_trimmed_paired_merged_contig_104663	15.9497	10.1994	11.8276	7.51002	13.8285	-0.431631	0.431631	0	0	0.295562	-0.295562	0	0	0.599731	-0.599731	0	0	0.093343	-0.093343	0	0
131902_CGATGT_L008_R1_paired_trimmed_paired_merged_contig_79529	10.9431	13.5492	0	13.523	14.8123	1.02157	-1.02157	1	0	0.602422	-0.602422	0	0	-0.176013	0.176013	0	0	-0.627531	0.627531	0	0
131902_CGATGT_L008_R1_paired_trimmed_paired_merged_contig_27453	15.9497	13.5492	15.2996	13.523	14.8123	-0.132802	0.132802	0	0	-0.536669	0.536669	0	0	0.329093	-0.329093	0	0	-0.572047	0.572047	0	0
131902_CGATGT_L008_R1_paired_trimmed_paired_merged_contig_79910	14.4857	13.5492	13.8214	12.9351	14.8123	0.374827	-0.374827	0	0	-0.225841	0.225841	0	0	-0.676563	0.676563	0	0	-0.161118	0.161118	0	0
131902_CGATGT_L008_R1_paired_trimmed_paired_merged_contig_3642	15.9497	13.5492	15.2996	13.523	14.8123	-0.132802	0.132802	0	0	-0.536669	0.536669	0	0	0.329093	-0.329093	0	0	-0.572047	0.572047	0	0
131902_CGATGT_L008_R1_paired_trimmed_paired_merged_contig_116180	13.9029	9.19088	15.2486	6.37836	6.7396	-0.861411	0.861411	0	1	-0.258875	0.258875	0	0	0.0213668	-0.0213668	0	0	0.760314	-0.760314	1	0
131902_CGATGT_L008_R1_paired_trimmed_paired_merged_contig_99547	14.6962	13.2187	14.5119	9.8949	14.9327	-0.334696	0.334696	0	0	-0.138591	0.138591	0	0	-1.30753	1.30753	0	1	-0.760951	0.760951	0	1
131902_CGATGT_L008_R1_paired_trimmed_paired_merged_contig_42947	13.6565	11.6593	15.2668	12.1301	12.6191	-0.310247	0.310247	0	0	0.154395	-0.154395	0	0	0.167704	-0.167704	0	0	0.122666	-0.122666	0	0
131902_CGATGT_L008_R1_paired_trimmed_paired_merged_contig_39946	15.9497	13.5492	15.2996	13.523	14.8123	-0.132802	0.132802	0	0	-0.536669	0.536669	0	0	0.329093	-0.329093	0	0	-0.572047	0.572047	0	0
131902_CGATGT_L008_R1_paired_trimmed_paired_merged_contig_3372	15.9878	13.4199	15.2996	13.4908	14.7062	-0.143535	0.143535	0	0	-0.589149	0.589149	0	0	0.289691	-0.289691	0	0	-0.570827	0.570827	0	0
131902_CGATGT_L008_R1_paired_trimmed_paired_merged_contig_140990	0	8.83855	0	0	14.8123	0.184693	-0.184693	0	0	-0.946381	0.946381	0	1	1.17062	-1.17062	1	0	1.13107	-1.13107	1	0
131902_CGATGT_L008_R1_paired_trimmed_paired_merged_contig_85772	9.23017	0	14.8038	12.3961	9.53199	-0.482344	0.482344	0	0	-0.146412	0.146412	0	0	1.02075	-1.02075	1	0	-1.02363	1.02363	0	1
131902_CGATGT_L008_R1_paired_trimmed_paired_merged_contig_106958	12.5175	11.5483	11.7491	10.2707	0	1.74832	-1.74832	1	0	-0.540676	0.540676	0	0	-0.745943	0.745943	0	1	-1.21192	1.21192	0	1
131902_CGATGT_L008_R1_paired_trimmed_paired_merged_contig_8516	14.6507	12.4771	14.0748	12.4279	13.6059	-0.127556	0.127556	0	0	-0.51574	0.51574	0	0	0.327872	-0.327872	0	0	-0.587776	0.587776	0	0
131902_CGATGT_L008_R1_paired_trimmed_paired_merged_contig_129087	0	6.24699	0	8.50982	14.8123	-0.172226	0.172226	0	0	-0.795671	0.795671	0	1	-0.240702	0.240702	0	0	1.13107	-1.13107	1	0
131902_CGATGT_L008_R1_paired_trimmed_paired_merged_contig_41881	13.5868	11.4917	12.9197	11.144	12.4807	-0.245145	0.245145	0	0	-0.64315	0.64315	0	0	0.34411	-0.34411	0	0	-0.516726	0.516726	0	0
131902_CGATGT_L008_R1_paired_trimmed_paired_merged_contig_2615	13.0307	11.036	12.941	11.193	12.6753	-0.442262	0.442262	0	0	-0.287518	0.287518	0	0	0.713632	-0.713632	1	0	-1.21138	1.21138	0	1
131902_CGATGT_L008_R1_paired_trimmed_paired_merged_contig_117587	15.9497	8.06092	10.2643	6.33357	14.8123	-0.475503	0.475503	0	0	0.240279	-0.240279	0	0	0.927078	-0.927078	1	0	0.369745	-0.369745	0	0
131902_CGATGT_L008_R1_paired_trimmed_paired_merged_contig_70715	8.29857	0	8.1297	12.9242	13.4459	-0.635711	0.635711	0	0	-1.18738	1.18738	0	1	-0.0464052	0.0464052	0	0	1.37201	-1.37201	1	0
131902_CGATGT_L008_R1_paired_trimmed_paired_merged_contig_116459	6.49684	0	15.2996	11.3197	0	-0.0912985	0.0912985	0	0	0.17452	-0.17452	0	0	0.129398	-0.129398	0	0	-0.13192	0.13192	0	0
131902_CGATGT_L008_R1_paired_trimmed_paired_merged_contig_19873	15.829	13.1016	14.8153	12.9832	14.4249	-0.212048	0.212048	0	0	-0.945412	0.945412	0	1	0.306812	-0.306812	0	0	-0.418909	0.418909	0	0
131902_CGATGT_L008_R1_paired_trimmed_paired_merged_contig_92657	11.9143	0	0	12.1653	9.81538	-0.639893	-0.639893	0	0	0.0207243	-0.0207243	0	0	0.92225	-0.92225	1	0	0.605772	-0.605772	0	0
131902_CGATGT_L008_R1_paired_trimmed_paired_merged_contig_84411	9.14451	0	5.09988	11.9453	0	0.409187	-0.409187	0	0	0.427514	-0.427514	0	0	0.513874	-0.513874	0	0	-0.354282	0.354282	0	0
131902_CGATGT_L008_R1_paired_trimmed_paired_merged_contig_110090	0	0	15.2996	0	0	-1.18468	1.18468	0	1	1.20151	-1.20151	1	0	#NUM!	#NUM!	#NUM!	#NUM!	-1.18468	1.18468	0	1
131902_CGATGT_L008_R1_paired_trimmed_paired_merged_contig_82560	16.0324	12.9525	13.4367	13.0676	13.4308	0.627024	-0.627024	0	0	0.368733	-0.368733	0	0	0.0567645	-0.0567645	0	0	-0.162162	0.162162	0	0
131902_CGATGT_L008_R1_paired_trimmed_paired_merged_contig_126473	0	13.5492	0	6.11156	14.8123	-0.297569	0.297569	0	0	-1.13191	1.13191	0	1	-0.384471	0.384471	0	0	1.13107	-1.13107	1	0
131902_CGATGT_L008_R1_paired_trimmed_paired_merged_contig_116639	10.1553	0	12.7784	5.11545	11.2063	0.441105	-0.441105	0	0	-0.450244	0.450244	0	0	-0.68079	0.68079	0	0	1.54004	-1.54004	1	0
131902_CGATGT_L008_R1_paired_trimmed_paired_merged_contig_20290	15.9497	13.5492	15.2996	13.523	14.8123	-0.132802	0.132802	0	0	-0.536669	0.536669	0	0	0.329093	-0.329093	0	0	-0.572047	0.572047	0	0
131902_CGATGT_L008_R1_paired_trimmed_paired_merged_contig_74176	6.2068	13.5492	15.181	13.544	12.2173	0.353335	-0.353335	0	0	-0.128183	0.128183	0	0	0.0866208	-0.0866208	0	0	0.258649	-0.258649	0	0
131902_CGATGT_L008_R1_paired_trimmed_paired_merged_contig_23773	15.9497	13.6528	14.6853	13.523	14.7273	0.121835	-0.121835	0	0	-1.58992	1.58992	0	1	0.297806	-0.297806	0	0	-0.296794	0.296794	0	0
131902_CGATGT_L008_R1_paired_trimmed_paired_merged_contig_31221	15.9497	13.5492	15.2996	13.523	14.8123	-0.132802	0.132802	0	0	-0.536669	0.536669	0	0	0.329093	-0.329093	0	0	-0.572047	0.572047	0	0
131902_CGATGT_L008_R1_paired_trimmed_paired_merged_contig_142543	0	13.3819	0	0	7.92428	-0.267108	0.267108	0	0	-1.12652	1.12652	0	1	0.89896	-0.89896	1	0	0.859411	-0.859411	1	0
131902_CGATGT_L008_R1_paired_trimmed_paired_merged_contig_19065	15.9497	13.5492	15.2996	13.523	14.8123	-0.132802	0.132802	0	0	-0.536669	0.536669	0	0	0.329093	-0.329093	0	0	-0.572047	0.572047	0	0
131902_CGATGT_L008_R1_paired_trimmed_paired_merged_contig_88270	6.31021	10.1619	10.8434	5.90812	12.4395	-0.855406	0.855406	0	1	-0.134979	0.134979	0	0	1.18308	-1.18308	1	0	-0.0465832	0.0465832	0	0
131902_CGATGT_L008_R1_paired_trimmed_paired_merged_contig_137063	9.05013	5.09998	10.4003	3.98853	13.1896	-0.160649	0.160649	0	0	-0.257591	0.257591	0	0	-0.0873418	0.0873418	0	0	-0.345485	0.345485	0	0
131902_CGATGT_L008_R1_paired_trimmed_paired_merged_contig_77631	10.7913	9.01602	15.2996	13.3219	10.0217	-0.0624014	0.0624014	0	0	0.500146	-0.500146	0	0	-0.516993	0.516993	0	0	-0.438684	0.438684	0	0
131902_CGATGT_L008_R1_paired_trimmed_paired_merged_contig_39688	15.9497	13.5492	15.2996	13.523	14.8123	-0.132802	0.132802	0	0	-0.536669	0.536669	0	0	0.329093	-0.329093	0	0	-0.572047	0.572047	0	0
131902_CGATGT_L008_R1_paired_trimmed_paired_merged_contig_118143	9.41794	5.97886	15.1539	0	4.6553	0.334211	-0.334211	0	0	0.294377	-0.294377	0	0	0.296108	-0.296108	0	0	-0.0452999	0.0452999	0	0
131902_CGATGT_L008_R1_paired_trimmed_paired_merged_contig_112226	12.6842	4.02972	15.2996	9.32623	4.66077	-0.276654	0.276654	0	0	-0.356195	0.356195	0	0	-0.378286	0.378286	0	0	0.508227	-0.508227	0	0
131902_CGATGT_L008_R1_paired_trimmed_paired_merged_contig_102110	14.4748	8.82884	6.6463	0	11.3083	0.674887	-0.674887	0	0	-0.0865691	0.0865691	0	0	0.660034	-0.660034	0	0	0.27555	-0.27555	0	0
131902_CGATGT_L008_R1_paired_trimmed_paired_merged_contig_88004	9.60273	4.07873	12.776	11.9895	10.7809	-0.422184	0.422184	0	0	-0.126774	0.126774	0	0	0.306595	-0.306595	0	0	1.12164	-1.12164	1	0
131902_CGATGT_L008_R1_paired_trimmed_paired_merged_contig_58756	15.9497	13.5492	15.2996	13.523	14.8123	-0.132802	0.132802	0	0	-0.536669	0.536669	0	0	0.329093	-0.329093	0	0	-0.572047	0.572047	0	0
131902_CGATGT_L008_R1_paired_trimmed_paired_merged_contig_106803	15.4286	10.7991	15.2996	9.62679	13.7564	0.349116	-0.349116	0	0	-0.588348	0.588348	0	0	0.540269	-0.540269	0	0	-1.34738	1.34738	0	1
131902_CGATGT_L008_R1_paired_trimmed_paired_merged_contig_106746	15.9497	13.2634	0	10.0995	0	0.078806	-0.078806	0	0	-0.752863	0.752863	0	1	-0.435579	0.435579	0	0	0	0	0	0
131902_CGATGT_L008_R1_paired_trimmed_paired_merged_contig_44458	14.8925	13.1587	6.96641	12.8605	14.4708	0.849662	-0.849662	1	0	-0.603417	0.603417	0	0	0.682889	-0.682889	0	0	0.673419	-0.673419	0	0
131902_CGATGT_L008_R1_paired_trimmed_paired_merged_contig_82722	5.37987	6.7746	15.2389	5.41994	5.40767	-0.927724	0.927724	0	1	-0.885373	0.885373	0	1	0.158872	-0.158872	0	0	-1.34754	1.34754	0	1
131902_CGATGT_L008_R1_paired_trimmed_paired_merged_contig_83868	16.0866	11.8628	0	13.465	11.9516	0.490146	-0.490146	0	0	-0.560036	0.560036	0	0	-0.197909	0.197909	0	0	0.492525	-0.492525	0	0
131902_CGATGT_L008_R1_paired_trimmed_paired_merged_contig_60544	5.00287	9.08891	12.1637	8.56738	7.03814	-0.0167207	0.0167207	0	0	-0.284923	0.284923	0	0	0.243377	-0.243377	0	0	0.701859	-0.701859	1	0
131902_CGATGT_L008_R1_paired_trimmed_paired_merged_contig_141846	0	0	0	0	15.0402	1.1377	-1.1377	1	0	#NUM!	#NUM!	#NUM!	#NUM!	1.17725	-1.17725	1	0	1.1377	-1.1377	1	0
131902_CGATGT_L008_R1_paired_trimmed_paired_merged_contig_57159	15.9497	13.5492	15.2996	13.523	14.8123	-0.132802	0.132802	0	0	-0.536669	0.536669	0	0	0.329093	-0.329093	0	0	-0.572047	0.572047	0	0
131902_CGATGT_L008_R1_paired_trimmed_paired_merged_contig_42453	15.9497	13.5492	15.2996	13.523	14.8123	-0.132802	0.132802	0	0	-0.536669	0.536669	0	0	0.329093	-0.329093	0	0	-0.572047	0.572047	0	0
131902_CGATGT_L008_R1_paired_trimmed_paired_merged_contig_20470	15.9497	13.5492	15.2996	13.523	14.8123	-0.132802	0.132802	0	0	-0.536669	0.536669	0	0	0.329093	-0.329093	0	0	-0.572047	0.572047	0	0
131902_CGATGT_L008_R1_paired_trimmed_paired_merged_contig_18848	15.9497	13.4911	15.316	13.523	14.7964	-0.146045	0.146045	0	0	-0.53657	0.53657	0	0	0.323073	-0.323073	0	0	-0.585729	0.585729	0	0
131902_CGATGT_L008_R1_paired_trimmed_paired_merged_contig_98732	10.4051	10.1848	10.8444	9.89043	12.9399	-0.17203	0.17203	0	0	0.7882	-0.7882	1	0	0.69238	-0.69238	0	0	-0.505962	0.505962	0	0
131902_CGATGT_L008_R1_paired_trimmed_paired_merged_contig_16914	15.6571	13.0934	14.8786	13.4817	14.1781	0.00910316	-0.00910316	0	0	-0.67732	0.67732	0	0	0.16759	-0.16759	0	0	-0.542183	0.542183	0	0
131902_CGATGT_L008_R1_paired_trimmed_paired_merged_contig_108545	15.9497	4.84289	12.6575	0	8.26872	0.0150202	-0.0150202	0	0	0.73408	-0.73408	1	0	0.317335	-0.317335	0	0	-0.406832	0.406832	0	0
131902_CGATGT_L008_R1_paired_trimmed_paired_merged_contig_66933	15.9497	13.5492	15.2996	13.523	14.8123	-0.132802	0.132802	0	0	-0.536669	0.536669	0	0	0.329093	-0.329093	0	0	-0.572047	0.572047	0	0
131902_CGATGT_L008_R1_paired_trimmed_paired_merged_contig_53125	13.7181	13.5492	15.2996	13.5787	14.8123	-0.112739	0.112739	0	0	1.2235	-1.2235	1	0	0.894829	-0.894829	1	0	-0.908931	0.908931	0	1
131902_CGATGT_L008_R1_paired_trimmed_paired_merged_contig_110325	7.5805	3.23841	15.1736	3.56651	13.266	0.162763	-0.162763	0	0	0.294054	-0.294054	0	0	0.151189	-0.151189	0	0	0.224243	-0.224243	0	0
131902_CGATGT_L008_R1_paired_trimmed_paired_merged_contig_69077	13.5348	13.5969	8.94275	8.23762	14.4994	-0.0431119	0.0431119	0	0	1.76412	-1.76412	1	0	-0.739716	0.739716	0	1	1.18855	-1.18855	1	0
131902_CGATGT_L008_R1_paired_trimmed_paired_merged_contig_105252	4.72411	11.1254	10.4989	11.7781	0	-1.31365	1.31365	0	1	-0.000568282	0.000568282	0	0	-0.174115	0.174115	0	0	-0.0872139	0.0872139	0	0
131902_CGATGT_L008_R1_paired_trimmed_paired_merged_contig_92194	14.4566	13.4916	13.9324	12.8325	13.5517	0.581956	-0.581956	0	0	-0.139427	0.139427	0	0	0.254013	-0.254013	0	0	-0.599557	0.599557	0	0
131902_CGATGT_L008_R1_paired_trimmed_paired_merged_contig_75450	2.44275	12.532	14.7943	11.9393	11.6541	0.0324548	-0.0324548	0	0	-0.111747	0.111747	0	0	0.0132391	-0.0132391	0	0	0.178065	-0.178065	0	0
131902_CGATGT_L008_R1_paired_trimmed_paired_merged_contig_130186	7.59736	11.8656	0	10.6424	5.74086	0.267035	-0.267035	0	0	0.229691	-0.229691	0	0	-0.214897	0.214897	0	0	0.508453	-0.508453	0	0
131902_CGATGT_L008_R1_paired_trimmed_paired_merged_contig_73778	13.4702	7.00232	14.8497	13.523	11.5138	-0.261183	0.261183	0	0	-0.396803	0.396803	0	0	1.5682	-1.5682	1	0	0.331356	-0.331356	0	0
131902_CGATGT_L008_R1_paired_trimmed_paired_merged_contig_19193	15.9497	13.5492	15.2996	13.523	14.8123	-0.132802	0.132802	0	0	-0.536669	0.536669	0	0	0.329093	-0.329093	0	0	-0.572047	0.572047	0	0
131902_CGATGT_L008_R1_paired_trimmed_paired_merged_contig_117924	6.91383	0	6.63204	0	9.28153	-0.106424	0.106424	0	0	-1.35912	1.35912	0	1	-0.465393	0.465393	0	0	0.743141	-0.743141	1	0
131902_CGATGT_L008_R1_paired_trimmed_paired_merged_contig_40138	15.9497	13.5492	15.2996	13.523	14.8123	-0.132802	0.132802	0	0	-0.536669	0.536669	0	0	0.329093	-0.329093	0	0	-0.572047	0.572047	0	0
131902_CGATGT_L008_R1_paired_trimmed_paired_merged_contig_47300	15.9497	13.5492	15.2996	13.523	14.8123	-0.132802	0.132802	0	0	-0.536669	0.536669	0	0	0.329093	-0.329093	0	0	-0.572047	0.572047	0	0
131902_CGATGT_L008_R1_paired_trimmed_paired_merged_contig_102049	0	5.70196	0	12.1144	11.7264	0.34717	-0.34717	0	0	-0.756024	0.756024	0	1	0.0141362	-0.0141362	0	0	1.02962	-1.02962	1	0
131902_CGATGT_L008_R1_paired_trimmed_paired_merged_contig_93485	11.5518	10.3612	6.80609	11.9321	5.50016	-0.354854	0.354854	0	0	-0.519542	0.519542	0	0	1.2018	-1.2018	1	0	-0.138637	0.138637	0	0
131902_CGATGT_L008_R1_paired_trimmed_paired_merged_contig_66393	0	12.6504	0	5.9807	14.1936	-0.295429	0.295429	0	0	-1.1021	1.1021	0	1	-0.375341	0.375341	0	0	1.11254	-1.11254	1	0
131902_CGATGT_L008_R1_paired_trimmed_paired_merged_contig_75019	15.9497	13.5492	15.2996	13.523	14.8123	-0.132802	0.132802	0	0	-0.536669	0.536669	0	0	0.329093	-0.329093	0	0	-0.572047	0.572047	0	0
131902_CGATGT_L008_R1_paired_trimmed_paired_merged_contig_28578	15.8462	13.5052	15.101	12.9083	14.7642	-0.383486	0.383486	0	0	-0.598654	0.598654	0	0	0.433817	-0.433817	0	0	-0.501926	0.501926	0	0
131902_CGATGT_L008_R1_paired_trimmed_paired_merged_contig_141152	5.98571	13.0221	5.74174	5.04406	11.2533	-0.185567	0.185567	0	0	1.42935	-1.42935	1	0	0.747719	-0.747719	1	0	1.24493	-1.24493	1	0
131902_CGATGT_L008_R1_paired_trimmed_paired_merged_contig_97515	5.08398	10.4583	4.82895	12.382	14.8123	2.154	-2.154	1	0	1.49309	-1.49309	1	0	-0.124832	0.124832	0	0	1.51971	-1.51971	1	0
131902_CGATGT_L008_R1_paired_trimmed_paired_merged_contig_17293	15.9497	13.2384	15.2996	13.523	14.8123	-0.203775	0.203775	0	0	-0.589539	0.589539	0	0	0.329093	-0.329093	0	0	-0.572047	0.572047	0	0
131902_CGATGT_L008_R1_paired_trimmed_paired_merged_contig_103655	13.8275	8.08445	3.37165	5.62288	11.1785	-0.0661929	0.0661929	0	0	-0.226656	0.226656	0	0	0.490977	-0.490977	0	0	0.460413	-0.460413	0	0
131902_CGATGT_L008_R1_paired_trimmed_paired_merged_contig_63223	0	9.59236	9.20687	13.882	0	-1.59599	1.59599	0	1	0.000984729	-0.000984729	0	0	-1.14245	1.14245	0	1	-0.964112	0.964112	0	1
131902_CGATGT_L008_R1_paired_trimmed_paired_merged_contig_52664	15.9497	13.5492	15.2996	13.523	14.8123	-0.132802	0.132802	0	0	-0.536669	0.536669	0	0	0.329093	-0.329093	0	0	-0.572047	0.572047	0	0
131902_CGATGT_L008_R1_paired_trimmed_paired_merged_contig_94296	0	13.5492	0	0	0	-1.13191	1.13191	0	1	-1.13191	1.13191	0	1	#NUM!	#NUM!	#NUM!	#NUM!	#NUM!	#NUM!	#NUM!	#NUM!
131902_CGATGT_L008_R1_paired_trimmed_paired_merged_contig_100243	7.32119	12.9146	5.69706	10.9578	11.1699	0.601964	-0.601964	0	0	-0.72324	0.72324	0	1	-0.0246259	0.0246259	0	0	0.248244	-0.248244	0	0
131902_CGATGT_L008_R1_paired_trimmed_paired_merged_contig_9068	15.0006	12.6374	14.4402	12.9063	14.7794	-0.447185	0.447185	0	0	-0.522723	0.522723	0	0	0.976238	-0.976238	1	0	-0.429836	0.429836	0	0
131902_CGATGT_L008_R1_paired_trimmed_paired_merged_contig_118357	8.86096	5.81181	13.3625	8.35143	9.79832	-1.57224	1.57224	0	1	0.25161	-0.25161	0	0	0.264734	-0.264734	0	0	1.72649	-1.72649	1	0
131902_CGATGT_L008_R1_paired_trimmed_paired_merged_contig_77601	14.0889	13.0411	14.5347	13.523	13.5471	0.213946	-0.213946	0	0	0.204126	-0.204126	0	0	0.0188669	-0.0188669	0	0	0.586702	-0.586702	0	0
131902_CGATGT_L008_R1_paired_trimmed_paired_merged_contig_109832	14.7044	2.56336	15.2996	11.3301	14.8123	1.05866	-1.05866	1	0	-0.808958	0.808958	0	1	-1.49518	1.49518	0	1	0.297697	-0.297697	0	0
131902_CGATGT_L008_R1_paired_trimmed_paired_merged_contig_2637	14.7592	13.5332	15.354	11.9368	14.865	0.564576	-0.564576	0	0	0.187796	-0.187796	0	0	-1.4262	1.4262	0	1	0.30043	-0.30043	0	0
131902_CGATGT_L008_R1_paired_trimmed_paired_merged_contig_174	15.9497	13.5492	15.2996	13.523	14.8123	-0.132802	0.132802	0	0	-0.536669	0.536669	0	0	0.329093	-0.329093	0	0	-0.572047	0.572047	0	0
131902_CGATGT_L008_R1_paired_trimmed_paired_merged_contig_8927	13.5084	11.8309	12.8464	11.5123	12.5235	0.0638921	-0.0638921	0	0	-0.548038	0.548038	0	0	0.306786	-0.306786	0	0	-0.496094	0.496094	0	0
131902_CGATGT_L008_R1_paired_trimmed_paired_merged_contig_136071	0	8.8644	0	7.26576	13.5319	-0.30463	0.30463	0	0	-0.947649	0.947649	0	1	-0.270078	0.270078	0	0	1.09181	-1.09181	1	0
131902_CGATGT_L008_R1_paired_trimmed_paired_merged_contig_139111	7.14215	11.6719	6.82033	6.1098	14.8123	0.148583	-0.148583	0	0	1.2082	-1.2082	1	0	0.870978	-0.870978	1	0	1.29726	-1.29726	1	0
131902_CGATGT_L008_R1_paired_trimmed_paired_merged_contig_114656	13.9487	0	7.39577	6.58686	7.37882	-1.1893	1.1893	0	1	0.395516	-0.395516	0	0	0.0494293	-0.0494293	0	0	-0.0416287	0.0416287	0	0
131902_CGATGT_L008_R1_paired_trimmed_paired_merged_contig_31108	15.6565	13.3998	15.0184	13.175	14.54	-0.145943	0.145943	0	0	-0.517908	0.517908	0	0	0.346853	-0.346853	0	0	-0.572047	0.572047	0	0
131902_CGATGT_L008_R1_paired_trimmed_paired_merged_contig_134865	0	11.9149	0	4.49891	14.6394	-0.149884	0.149884	0	0	-1.07609	1.07609	0	1	-0.512416	0.512416	0	0	1.12597	-1.12597	1	0
131902_CGATGT_L008_R1_paired_trimmed_paired_merged_contig_59884	7.3859	9.19507	14.414	12.6593	12.2697	-0.291969	0.291969	0	0	-0.642441	0.642441	0	0	0.0333338	-0.0333338	0	0	0.265254	-0.265254	0	0
131902_CGATGT_L008_R1_paired_trimmed_paired_merged_contig_50574	15.4461	13.5492	14.8487	13.523	14.8123	-0.00343164	0.00343164	0	0	-0.427325	0.427325	0	0	0.482066	-0.482066	0	0	-0.50776	0.50776	0	0
131902_CGATGT_L008_R1_paired_trimmed_paired_merged_contig_106084	0	12.6751	15.2996	0	5.12325	-0.250937	0.250937	0	0	-0.09856	0.09856	0	0	0.709546	-0.709546	1	0	0.514684	-0.514684	0	0
131902_CGATGT_L008_R1_paired_trimmed_paired_merged_contig_88796	0	3.98971	0	7.964	14.8123	0.0802772	-0.0802772	0	0	-0.600941	0.600941	0	0	-0.269491	0.269491	0	0	1.13107	-1.13107	1	0
131902_CGATGT_L008_R1_paired_trimmed_paired_merged_contig_80054	15.9497	12.6386	15.2996	12.1184	4.58548	0.533382	-0.533382	0	0	-0.676344	0.676344	0	0	-0.472191	0.472191	0	0	-1.25756	1.25756	0	1
131902_CGATGT_L008_R1_paired_trimmed_paired_merged_contig_139904	0	12.0909	0	0	14.8123	0.0486148	-0.0486148	0	0	-1.08246	1.08246	0	1	1.17062	-1.17062	1	0	1.13107	-1.13107	1	0
131902_CGATGT_L008_R1_paired_trimmed_paired_merged_contig_118494	5.83527	9.11149	15.2996	2.49728	13.7285	-0.199583	0.199583	0	0	-0.499181	0.499181	0	0	0.373769	-0.373769	0	0	0.15013	-0.15013	0	0
131902_CGATGT_L008_R1_paired_trimmed_paired_merged_contig_54472	14.8248	9.1807	0	13.2505	0	-0.198906	0.198906	0	0	-0.398669	0.398669	0	0	-0.973904	0.973904	0	1	0	0	0	0
131902_CGATGT_L008_R1_paired_trimmed_paired_merged_contig_52773	12.278	10.3807	12.8055	5.74729	14.1025	-0.433535	0.433535	0	0	-0.0724981	0.0724981	0	0	-0.553797	0.553797	0	0	-0.053796	0.053796	0	0
131902_CGATGT_L008_R1_paired_trimmed_paired_merged_contig_39960	15.9497	13.5492	15.2996	13.523	14.8123	-0.132802	0.132802	0	0	-0.536669	0.536669	0	0	0.329093	-0.329093	0	0	-0.572047	0.572047	0	0
131902_CGATGT_L008_R1_paired_trimmed_paired_merged_contig_140261	0	12.2008	0	6.57701	14.8123	-0.285742	0.285742	0	0	-1.08639	1.08639	0	1	-0.352594	0.352594	0	0	1.13107	-1.13107	1	0
131902_CGATGT_L008_R1_paired_trimmed_paired_merged_contig_62811	0	13.5492	0	4.61762	0	0.427947	-0.427947	0	0	-1.13191	1.13191	0	1	-0.664418	0.664418	0	0	#NUM!	#NUM!	#NUM!	#NUM!
131902_CGATGT_L008_R1_paired_trimmed_paired_merged_contig_29473	16.0468	13.5492	15.2065	13.6327	14.7222	-0.0457163	0.0457163	0	0	-0.69137	0.69137	0	0	0.260653	-0.260653	0	0	-0.491578	0.491578	0	0
131902_CGATGT_L008_R1_paired_trimmed_paired_merged_contig_124555	8.42989	5.77774	12.2673	9.25901	14.8123	0.283134	-0.283134	0	0	0.249875	-0.249875	0	0	-0.886367	0.886367	0	1	-0.122949	0.122949	0	0
131902_CGATGT_L008_R1_paired_trimmed_paired_merged_contig_116726	15.9981	12.0711	15.346	10.5316	9.06693	-0.00225871	0.00225871	0	0	-0.749105	0.749105	0	1	-0.103096	0.103096	0	0	-1.07335	1.07335	0	1
131902_CGATGT_L008_R1_paired_trimmed_paired_merged_contig_101529	15.9497	10.5356	15.2996	4.37726	4.07137	-0.645531	0.645531	0	0	-0.889896	0.889896	0	1	-0.0113301	0.0113301	0	0	-1.27455	1.27455	0	1
131902_CGATGT_L008_R1_paired_trimmed_paired_merged_contig_97063	16.0113	13.5492	10.3967	9.13718	14.8123	0.0472301	-0.0472301	0	0	-0.25781	0.25781	0	0	0.758395	-0.758395	1	0	0.353422	-0.353422	0	0
131902_CGATGT_L008_R1_paired_trimmed_paired_merged_contig_43366	15.9497	13.5492	15.251	13.2591	14.8123	-0.230847	0.230847	0	0	-0.569326	0.569326	0	0	0.373934	-0.373934	0	0	-0.540727	0.540727	0	0
131902_CGATGT_L008_R1_paired_trimmed_paired_merged_contig_94081	16.4572	13.9803	15.856	13.9533	12.8598	0.276232	-0.276232	0	0	-0.495108	0.495108	0	0	-0.157375	0.157375	0	0	-0.894608	0.894608	0	1
131902_CGATGT_L008_R1_paired_trimmed_paired_merged_contig_78786	15.0706	13.5492	15.2996	13.523	13.9376	0.0765581	-0.0765581	0	0	0.00409024	-0.00409024	0	0	0.135405	-0.135405	0	0	1.01046	-1.01046	1	0
131902_CGATGT_L008_R1_paired_trimmed_paired_merged_contig_28411	15.9497	13.5492	15.2996	13.501	14.6917	-0.104758	0.104758	0	0	-0.536669	0.536669	0	0	0.289243	-0.289243	0	0	-0.591321	0.591321	0	0
131902_CGATGT_L008_R1_paired_trimmed_paired_merged_contig_111760	3.489	0	15.3634	0	14.7814	0.056319	-0.056319	0	0	0.559183	-0.559183	0	0	0.510086	-0.510086	0	0	0.0743574	-0.0743574	0	0
131902_CGATGT_L008_R1_paired_trimmed_paired_merged_contig_124833	0	12.427	0	10.2045	0	0.0460274	-0.0460274	0	0	-1.09437	1.09437	0	1	-1.00879	1.00879	0	1	#NUM!	#NUM!	#NUM!	#NUM!
131902_CGATGT_L008_R1_paired_trimmed_paired_merged_contig_49608	13.5141	11.3133	15.2996	11.9242	8.93846	0.0896733	-0.0896733	0	0	0.1374	-0.1374	0	0	-0.459102	0.459102	0	0	0.476865	-0.476865	0	0
131902_CGATGT_L008_R1_paired_trimmed_paired_merged_contig_101239	6.88028	7.99964	11.3997	8.80912	13.8442	0.0557915	-0.0557915	0	0	-0.674524	0.674524	0	0	-0.557556	0.557556	0	0	-0.105252	0.105252	0	0
131902_CGATGT_L008_R1_paired_trimmed_paired_merged_contig_48468	11.3308	13.5492	15.092	6.18021	14.8123	-0.641239	0.641239	0	0	-0.342864	0.342864	0	0	-0.170091	0.170091	0	0	0.234437	-0.234437	0	0
131902_CGATGT_L008_R1_paired_trimmed_paired_merged_contig_14253	15.1974	12.9229	14.4914	12.8214	14.1695	-0.151114	0.151114	0	0	-0.597434	0.597434	0	0	0.363908	-0.363908	0	0	-0.505522	0.505522	0	0
131902_CGATGT_L008_R1_paired_trimmed_paired_merged_contig_121516	15.5284	0	6.81267	7.50145	5.64544	-0.347231	0.347231	0	0	0.303343	-0.303343	0	0	-0.0903363	0.0903363	0	0	-0.0756567	0.0756567	0	0
131902_CGATGT_L008_R1_paired_trimmed_paired_merged_contig_65479	15.9497	13.5492	14.5416	13.523	14.8123	0.113681	-0.113681	0	0	1.42416	-1.42416	1	0	0.329093	-0.329093	0	0	-0.23636	0.23636	0	0
131902_CGATGT_L008_R1_paired_trimmed_paired_merged_contig_12497	15.1643	12.1635	15.2996	10.9448	14.0829	0.557437	-0.557437	0	0	-0.316938	0.316938	0	0	0.591273	-0.591273	0	0	1.23173	-1.23173	1	0
131902_CGATGT_L008_R1_paired_trimmed_paired_merged_contig_106502	7.86818	13.5492	0	0	0	-1.13191	1.13191	0	1	0.120723	-0.120723	0	0	0	0	0	0	0	0	0	0
131902_CGATGT_L008_R1_paired_trimmed_paired_merged_contig_97033	14.1475	9.30073	7.64982	4.85148	9.54013	0.313211	-0.313211	0	0	-0.0577569	0.0577569	0	0	0.304844	-0.304844	0	0	0.0773385	-0.0773385	0	0
131902_CGATGT_L008_R1_paired_trimmed_paired_merged_contig_56435	11.3658	13.5492	12.8903	13.523	12.6546	-0.694252	0.694252	0	0	-0.0696774	0.0696774	0	0	0.223702	-0.223702	0	0	0.910395	-0.910395	1	0
131902_CGATGT_L008_R1_paired_trimmed_paired_merged_contig_88191	0	10.5936	6.03736	13.1253	14.413	0.572886	-0.572886	0	0	0.227368	-0.227368	0	0	-0.040644	0.040644	0	0	-0.338357	0.338357	0	0
131902_CGATGT_L008_R1_paired_trimmed_paired_merged_contig_39591	15.9497	13.5492	15.2996	13.523	14.8123	-0.132802	0.132802	0	0	-0.536669	0.536669	0	0	0.329093	-0.329093	0	0	-0.572047	0.572047	0	0
131902_CGATGT_L008_R1_paired_trimmed_paired_merged_contig_81691	16.0988	13.6758	15.4426	13.7126	14.9507	-0.110295	0.110295	0	0	-0.536669	0.536669	0	0	0.317741	-0.317741	0	0	-0.572047	0.572047	0	0
131902_CGATGT_L008_R1_paired_trimmed_paired_merged_contig_139413	0	13.5127	0	0	14.1336	-0.0200384	0.0200384	0	0	-1.13074	1.13074	0	1	1.15025	-1.15025	1	0	1.1107	-1.1107	1	0
131902_CGATGT_L008_R1_paired_trimmed_paired_merged_contig_17207	15.9497	13.5492	15.2996	13.523	14.8123	-0.132802	0.132802	0	0	-0.536669	0.536669	0	0	0.329093	-0.329093	0	0	-0.572047	0.572047	0	0
131902_CGATGT_L008_R1_paired_trimmed_paired_merged_contig_113319	12.9143	7.31376	15.2996	6.27019	6.91924	-1.16117	1.16117	0	1	-0.192941	0.192941	0	0	0.0446431	-0.0446431	0	0	0.441819	-0.441819	0	0
131902_CGATGT_L008_R1_paired_trimmed_paired_merged_contig_46780	15.9497	13.5492	15.2996	13.523	14.8123	-0.132802	0.132802	0	0	-0.536669	0.536669	0	0	0.329093	-0.329093	0	0	-0.572047	0.572047	0	0
131902_CGATGT_L008_R1_paired_trimmed_paired_merged_contig_138890	0	10.2518	0	7.41971	14.8123	-0.278736	0.278736	0	0	-1.0108	1.0108	0	1	-0.300235	0.300235	0	0	1.13107	-1.13107	1	0
131902_CGATGT_L008_R1_paired_trimmed_paired_merged_contig_135966	0	11.554	0	0	14.8123	0.0683412	-0.0683412	0	0	-1.06273	1.06273	0	1	1.17062	-1.17062	1	0	1.13107	-1.13107	1	0
131902_CGATGT_L008_R1_paired_trimmed_paired_merged_contig_19739	15.9497	12.0505	12.5713	12.0578	14.8123	0.217381	-0.217381	0	0	0.26086	-0.26086	0	0	0.534243	-0.534243	0	0	0.143702	-0.143702	0	0
131902_CGATGT_L008_R1_paired_trimmed_paired_merged_contig_146973	0	13.4729	0	0	8.92073	-0.218611	0.218611	0	0	-1.12946	1.12946	0	1	0.9504	-0.9504	1	0	0.910852	-0.910852	1	0
131902_CGATGT_L008_R1_paired_trimmed_paired_merged_contig_137433	0	10.7852	0	0	14.8123	0.098247	-0.098247	0	0	-1.03283	1.03283	0	1	1.17062	-1.17062	1	0	1.13107	-1.13107	1	0
131902_CGATGT_L008_R1_paired_trimmed_paired_merged_contig_87532	6.11158	9.62374	14.0128	12.2381	3.32239	0.373482	-0.373482	0	0	-0.395919	0.395919	0	0	-0.341737	0.341737	0	0	-0.40937	0.40937	0	0
131902_CGATGT_L008_R1_paired_trimmed_paired_merged_contig_57695	14.3971	5.2758	13.1333	13.523	12.9116	-0.414628	0.414628	0	0	2.0909	-2.0909	1	0	-0.230322	0.230322	0	0	-0.314859	0.314859	0	0
131902_CGATGT_L008_R1_paired_trimmed_paired_merged_contig_80605	15.9497	9.43025	11.5665	12.9821	14.7531	-0.454091	0.454091	0	0	0.311382	-0.311382	0	0	0.394432	-0.394432	0	0	0.2472	-0.2472	0	0
131902_CGATGT_L008_R1_paired_trimmed_paired_merged_contig_76628	0	13.5492	0	13.3256	0	-0.0323219	0.0323219	0	0	-1.13191	1.13191	0	1	-1.12469	1.12469	0	1	#NUM!	#NUM!	#NUM!	#NUM!
131902_CGATGT_L008_R1_paired_trimmed_paired_merged_contig_103141	15.0036	12.0565	10.7616	11.8613	13.306	0.185711	-0.185711	0	0	-0.0244312	0.0244312	0	0	0.267408	-0.267408	0	0	0.171844	-0.171844	0	0
131902_CGATGT_L008_R1_paired_trimmed_paired_merged_contig_53667	15.6687	13.0717	14.8279	13.106	14.8123	-0.324173	0.324173	0	0	-0.737621	0.737621	0	1	0.476027	-0.476027	0	0	-0.406853	0.406853	0	0
131902_CGATGT_L008_R1_paired_trimmed_paired_merged_contig_101496	15.9497	12.4291	15.2996	3.20339	13.0461	-0.466404	0.466404	0	0	-0.702986	0.702986	0	1	0.642449	-0.642449	0	0	-0.79332	0.79332	0	1
131902_CGATGT_L008_R1_paired_trimmed_paired_merged_contig_43693	15.9497	13.5492	15.2996	13.523	14.8123	-0.132802	0.132802	0	0	-0.536669	0.536669	0	0	0.329093	-0.329093	0	0	-0.572047	0.572047	0	0
131902_CGATGT_L008_R1_paired_trimmed_paired_merged_contig_29822	15.1103	12.5549	15.2429	12.0795	12.0673	-0.084216	0.084216	0	0	-0.249387	0.249387	0	0	-0.00175203	0.00175203	0	0	1.48931	-1.48931	1	0
131902_CGATGT_L008_R1_paired_trimmed_paired_merged_contig_20888	14.3363	13.5492	15.2996	13.523	11.8584	0.357397	-0.357397	0	0	0.453411	-0.453411	0	0	-0.48384	0.48384	0	0	0.561543	-0.561543	0	0
131902_CGATGT_L008_R1_paired_trimmed_paired_merged_contig_16800	14.3985	12.4764	14.6033	12.7221	14.1382	-0.315996	0.315996	0	0	-0.121578	0.121578	0	0	0.80885	-0.80885	1	0	0.862062	-0.862062	1	0
131902_CGATGT_L008_R1_paired_trimmed_paired_merged_contig_9207	15.9497	13.5492	15.2996	13.523	14.8123	-0.132802	0.132802	0	0	-0.536669	0.536669	0	0	0.329093	-0.329093	0	0	-0.572047	0.572047	0	0
131902_CGATGT_L008_R1_paired_trimmed_paired_merged_contig_25095	15.9497	13.5492	15.2996	13.523	14.8123	-0.132802	0.132802	0	0	-0.536669	0.536669	0	0	0.329093	-0.329093	0	0	-0.572047	0.572047	0	0
131902_CGATGT_L008_R1_paired_trimmed_paired_merged_contig_120602	10.109	12.0225	14.5095	11.9358	13.6996	-0.642431	0.642431	0	0	-0.454148	0.454148	0	0	-0.293475	0.293475	0	0	0.263615	-0.263615	0	0
131902_CGATGT_L008_R1_paired_trimmed_paired_merged_contig_15547	15.3885	13.1042	15.2996	13.5151	14.3606	-0.112863	0.112863	0	0	-0.267862	0.267862	0	0	0.260669	-0.260669	0	0	-1.4091	1.4091	0	1
131902_CGATGT_L008_R1_paired_trimmed_paired_merged_contig_9771	15.8545	13.5617	15.0748	13.0137	14.615	-0.220117	0.220117	0	0	-0.616332	0.616332	0	0	0.360198	-0.360198	0	0	-0.508006	0.508006	0	0
131902_CGATGT_L008_R1_paired_trimmed_paired_merged_contig_26718	9.00453	11.4568	13.3243	8.04535	14.6623	-0.389019	0.389019	0	0	-0.331894	0.331894	0	0	0.770742	-0.770742	1	0	-0.00617271	0.00617271	0	0
131902_CGATGT_L008_R1_paired_trimmed_paired_merged_contig_8619	15.8944	11.9732	13.945	13.5465	14.838	-0.183768	0.183768	0	0	0.775369	-0.775369	1	0	0.346869	-0.346869	0	0	-0.0807776	0.0807776	0	0
131902_CGATGT_L008_R1_paired_trimmed_paired_merged_contig_33970	15.9497	13.5492	15.2996	13.523	14.8123	-0.132802	0.132802	0	0	-0.536669	0.536669	0	0	0.329093	-0.329093	0	0	-0.572047	0.572047	0	0
131902_CGATGT_L008_R1_paired_trimmed_paired_merged_contig_96405	6.49566	7.51216	13.8807	4.98934	0	-0.0664497	0.0664497	0	0	-0.908617	0.908617	0	1	-0.634708	0.634708	0	0	-0.0557316	0.0557316	0	0
131902_CGATGT_L008_R1_paired_trimmed_paired_merged_contig_41343	13.2513	12.564	14.088	11.6635	12.8395	-0.160327	0.160327	0	0	0.466261	-0.466261	0	0	0.586109	-0.586109	0	0	0.261906	-0.261906	0	0
131902_CGATGT_L008_R1_paired_trimmed_paired_merged_contig_80082	13.1184	7.49616	4.25493	13.523	14.8123	0.400364	-0.400364	0	0	-0.157719	0.157719	0	0	-0.621848	0.621848	0	0	-1.34057	1.34057	0	1
131902_CGATGT_L008_R1_paired_trimmed_paired_merged_contig_87572	7.56302	0	0	13.523	0	-1.17062	-1.17062	0	0	0.0207243	-0.0207243	0	0	0.103448	-0.103448	0	0	0	0	0	0
131902_CGATGT_L008_R1_paired_trimmed_paired_merged_contig_10695	15.5716	13.5589	15.2996	13.319	14.674	-0.16441	0.16441	0	0	-0.279227	0.279227	0	0	0.39958	-0.39958	0	0	-0.902921	0.902921	0	1
131902_CGATGT_L008_R1_paired_trimmed_paired_merged_contig_87386	0	0	15.2996	5.24962	10.3502	0.616573	-0.616573	0	0	1.20151	-1.20151	1	0	-0.294821	0.294821	0	0	0.209281	-0.209281	0	0
131902_CGATGT_L008_R1_paired_trimmed_paired_merged_contig_54963	15.9497	13.5492	15.2996	13.523	14.8123	-0.132802	0.132802	0	0	-0.536669	0.536669	0	0	0.329093	-0.329093	0	0	-0.572047	0.572047	0	0
131902_CGATGT_L008_R1_paired_trimmed_paired_merged_contig_115951	7.06527	5.60657	13.5952	4.26854	11.9441	0.108052	-0.108052	0	0	0.705049	-0.705049	1	0	0.24167	-0.24167	0	0	0.230662	-0.230662	0	0
131902_CGATGT_L008_R1_paired_trimmed_paired_merged_contig_119888	15.9497	10.5006	15.245	8.01722	7.14165	-0.321773	0.321773	0	0	-0.929569	0.929569	0	1	-0.045471	0.045471	0	0	-1.12648	1.12648	0	1
131902_CGATGT_L008_R1_paired_trimmed_paired_merged_contig_8350	15.9497	13.5492	15.2996	13.4926	13.7804	0.0988889	-0.0988889	0	0	-0.536669	0.536669	0	0	0.0541026	-0.0541026	0	0	-0.7145	0.7145	0	1
131902_CGATGT_L008_R1_paired_trimmed_paired_merged_contig_68419	15.5926	13.5492	15.2996	13.5735	14.8123	-0.114572	0.114572	0	0	-0.294126	0.294126	0	0	0.412884	-0.412884	0	0	-0.849022	0.849022	0	1
131902_CGATGT_L008_R1_paired_trimmed_paired_merged_contig_43773	15.9497	13.5492	14.476	13.523	14.8123	0.143357	-0.143357	0	0	1.1802	-1.1802	1	0	0.329093	-0.329093	0	0	-0.216602	0.216602	0	0
131902_CGATGT_L008_R1_paired_trimmed_paired_merged_contig_2156	15.9497	13.5492	15.2996	13.4739	14.8123	-0.151308	0.151308	0	0	-0.536669	0.536669	0	0	0.337793	-0.337793	0	0	-0.572047	0.572047	0	0
131902_CGATGT_L008_R1_paired_trimmed_paired_merged_contig_137023	0	12.7006	0	3.6419	10.4521	-0.359279	0.359279	0	0	-1.10382	1.10382	0	1	-0.457876	0.457876	0	0	0.979655	-0.979655	1	0
131902_CGATGT_L008_R1_paired_trimmed_paired_merged_contig_109753	9.87775	3.91305	15.0515	2.29735	13.4855	0.0558077	-0.0558077	0	0	0.0188146	-0.0188146	0	0	-0.322457	0.322457	0	0	0.327498	-0.327498	0	0
131902_CGATGT_L008_R1_paired_trimmed_paired_merged_contig_27837	15.8757	13.3186	15.2918	13.2859	14.8123	-0.282514	0.282514	0	0	-0.526916	0.526916	0	0	0.38657	-0.38657	0	0	-0.605191	0.605191	0	0
131902_CGATGT_L008_R1_paired_trimmed_paired_merged_contig_142489	0	5.14462	0	0	14.8123	0.41972	-0.41972	0	0	-0.711354	0.711354	0	1	1.17062	-1.17062	1	0	1.13107	-1.13107	1	0
131902_CGATGT_L008_R1_paired_trimmed_paired_merged_contig_90	15.9097	13.5152	15.2542	13.486	14.7717	-0.13116	0.13116	0	0	-0.541224	0.541224	0	0	0.328354	-0.328354	0	0	-0.567948	0.567948	0	0
131902_CGATGT_L008_R1_paired_trimmed_paired_merged_contig_60876	15.2192	12.1012	14.8325	12.9553	13.9643	-0.277521	0.277521	0	0	-0.535549	0.535549	0	0	0.256243	-0.256243	0	0	-0.805363	0.805363	0	1
131902_CGATGT_L008_R1_paired_trimmed_paired_merged_contig_11564	15.9497	13.5492	15.2996	13.523	14.8123	-0.132802	0.132802	0	0	-0.536669	0.536669	0	0	0.329093	-0.329093	0	0	-0.572047	0.572047	0	0
131902_CGATGT_L008_R1_paired_trimmed_paired_merged_contig_144420	11.3853	11.5887	0	0	13.2406	0.0183232	-0.0183232	0	0	1.72733	-1.72733	1	0	-0.787946	0.787946	0	1	-1.20953	1.20953	0	1
131902_CGATGT_L008_R1_paired_trimmed_paired_merged_contig_134415	0	12.7802	0	5.6285	14.8123	-0.239783	0.239783	0	0	-1.10654	1.10654	0	1	-0.42023	0.42023	0	0	1.13107	-1.13107	1	0
131902_CGATGT_L008_R1_paired_trimmed_paired_merged_contig_132858	0	3.38122	0	3.86025	13.6954	0.388697	-0.388697	0	0	-0.529074	0.529074	0	0	-0.549959	0.549959	0	0	1.09703	-1.09703	1	0
131902_CGATGT_L008_R1_paired_trimmed_paired_merged_contig_119377	0	0	14.2068	0	7.87168	0.295978	-0.295978	0	0	1.16933	-1.16933	1	0	0.896068	-0.896068	1	0	0.295978	-0.295978	0	0
131902_CGATGT_L008_R1_paired_trimmed_paired_merged_contig_29014	15.4454	12.8468	14.9189	13.2216	14.4207	-0.196957	0.196957	0	0	-0.521097	0.521097	0	0	0.336506	-0.336506	0	0	-0.636577	0.636577	0	0
131902_CGATGT_L008_R1_paired_trimmed_paired_merged_contig_101034	15.2943	13.6235	13.5391	12.2263	14.65	0.692494	-0.692494	0	0	0.517498	-0.517498	0	0	0.677771	-0.677771	0	0	-0.0388655	0.0388655	0	0
131902_CGATGT_L008_R1_paired_trimmed_paired_merged_contig_68432	6.26818	11.0713	11.192	10.7869	14.8123	-1.151	1.151	0	1	-0.0711414	0.0711414	0	0	-0.276657	0.276657	0	0	-0.16833	0.16833	0	0
131902_CGATGT_L008_R1_paired_trimmed_paired_merged_contig_61473	15.4121	13.0925	5.78751	13.5737	5.60316	-0.125489	0.125489	0	0	-0.572992	0.572992	0	0	-0.727176	0.727176	0	1	-0.0293135	0.0293135	0	0
131902_CGATGT_L008_R1_paired_trimmed_paired_merged_contig_19196	15.9497	13.5492	15.2996	13.523	14.8123	-0.132802	0.132802	0	0	-0.536669	0.536669	0	0	0.329093	-0.329093	0	0	-0.572047	0.572047	0	0
131902_CGATGT_L008_R1_paired_trimmed_paired_merged_contig_54901	14.9084	13.3119	15.2996	12.9847	13.232	0.0325264	-0.0325264	0	0	0.0248152	-0.0248152	0	0	0.0597634	-0.0597634	0	0	0.85908	-0.85908	1	0
131902_CGATGT_L008_R1_paired_trimmed_paired_merged_contig_48774	12.4566	13.5492	15.3629	11.3437	14.8123	0.218021	-0.218021	0	0	-0.573657	0.573657	0	0	0.325658	-0.325658	0	0	0.435407	-0.435407	0	0
131902_CGATGT_L008_R1_paired_trimmed_paired_merged_contig_37976	15.9497	13.5492	15.2996	13.523	14.8123	-0.132802	0.132802	0	0	-0.536669	0.536669	0	0	0.329093	-0.329093	0	0	-0.572047	0.572047	0	0
131902_CGATGT_L008_R1_paired_trimmed_paired_merged_contig_147629	0	13.5492	12.1018	3.54702	6.13132	0.0730189	-0.0730189	0	0	0.0322362	-0.0322362	0	0	-0.23769	0.23769	0	0	0.334843	-0.334843	0	0
131902_CGATGT_L008_R1_paired_trimmed_paired_merged_contig_127946	13.7118	6.45775	5.65644	10.0293	7.98347	-0.664041	0.664041	0	0	0.0036753	-0.0036753	0	0	-0.191889	0.191889	0	0	0.0983323	-0.0983323	0	0
131902_CGATGT_L008_R1_paired_trimmed_paired_merged_contig_52645	11.2846	11.9961	6.83344	13.523	12.8217	0.220591	-0.220591	0	0	0.710723	-0.710723	1	0	0.163236	-0.163236	0	0	-1.02408	1.02408	0	1
131902_CGATGT_L008_R1_paired_trimmed_paired_merged_contig_66607	11.2274	13.2835	15.0297	13.7352	14.8123	-0.0597657	0.0597657	0	0	-0.378843	0.378843	0	0	-0.15519	0.15519	0	0	0.219137	-0.219137	0	0
131902_CGATGT_L008_R1_paired_trimmed_paired_merged_contig_33312	15.9497	13.5492	15.2996	13.523	14.0044	0.063684	-0.063684	0	0	-0.536669	0.536669	0	0	0.0960141	-0.0960141	0	0	-0.687311	0.687311	0	0
131902_CGATGT_L008_R1_paired_trimmed_paired_merged_contig_139767	0	9.17345	0	0	14.8123	0.168541	-0.168541	0	0	-0.962533	0.962533	0	1	1.17062	-1.17062	1	0	1.13107	-1.13107	1	0
131902_CGATGT_L008_R1_paired_trimmed_paired_merged_contig_101322	9.47602	6.98714	15.3596	6.31075	14.8123	0.102613	-0.102613	0	0	0.444859	-0.444859	0	0	0.226828	-0.226828	0	0	0.162511	-0.162511	0	0
131902_CGATGT_L008_R1_paired_trimmed_paired_merged_contig_119629	13.0436	0	12.9658	13.3511	0	0.0522671	-0.0522671	0	0	-1.09742	1.09742	0	1	1.62757	-1.62757	1	0	-2.22423	2.22423	0	1
131902_CGATGT_L008_R1_paired_trimmed_paired_merged_contig_117715	12.3011	0	15.2996	6.01023	8.5679	1.09165	-1.09165	1	0	-0.469157	0.469157	0	0	0.226629	-0.226629	0	0	0.174266	-0.174266	0	0
131902_CGATGT_L008_R1_paired_trimmed_paired_merged_contig_131657	0	13.5492	0	7.47615	14.8123	-0.404852	0.404852	0	0	-1.13191	1.13191	0	1	-0.296945	0.296945	0	0	1.13107	-1.13107	1	0
131902_CGATGT_L008_R1_paired_trimmed_paired_merged_contig_138638	0	13.3212	0	2.78806	14.8123	-0.104631	0.104631	0	0	-1.12454	1.12454	0	1	-0.725321	0.725321	0	1	1.13107	-1.13107	1	0
131902_CGATGT_L008_R1_paired_trimmed_paired_merged_contig_33098	15.9497	13.5492	15.2996	13.523	14.8123	-0.132802	0.132802	0	0	-0.536669	0.536669	0	0	0.329093	-0.329093	0	0	-0.572047	0.572047	0	0
131902_CGATGT_L008_R1_paired_trimmed_paired_merged_contig_75893	11.2711	12.2846	0	13.0723	0	-0.0665378	0.0665378	0	0	1.02543	-1.02543	1	0	0.796426	-0.796426	1	0	0	0	0	0
131902_CGATGT_L008_R1_paired_trimmed_paired_merged_contig_60456	10.5172	9.72223	15.0931	9.18386	3.38391	0.113191	-0.113191	0	0	0.852631	-0.852631	1	0	-0.728345	0.728345	0	1	0.210387	-0.210387	0	0
131902_CGATGT_L008_R1_paired_trimmed_paired_merged_contig_118795	12.6196	6.6009	10.8162	7.97512	0	0.316453	-0.316453	0	0	0.883016	-0.883016	1	0	-0.43411	0.43411	0	0	-0.844968	0.844968	0	1
131902_CGATGT_L008_R1_paired_trimmed_paired_merged_contig_133079	0	6.59633	0	0	14.8123	0.311772	-0.311772	0	0	-0.819302	0.819302	0	1	1.17062	-1.17062	1	0	1.13107	-1.13107	1	0
131902_CGATGT_L008_R1_paired_trimmed_paired_merged_contig_55141	15.7012	13.5492	14.9023	13.4528	14.8508	-0.0604612	0.0604612	0	0	-0.615547	0.615547	0	0	0.422254	-0.422254	0	0	-0.428527	0.428527	0	0
131902_CGATGT_L008_R1_paired_trimmed_paired_merged_contig_48539	15.9497	13.5492	15.2996	13.523	14.8123	-0.132802	0.132802	0	0	-0.536669	0.536669	0	0	0.329093	-0.329093	0	0	-0.572047	0.572047	0	0
131902_CGATGT_L008_R1_paired_trimmed_paired_merged_contig_25844	15.9497	13.5492	15.2996	13.523	14.8123	-0.132802	0.132802	0	0	-0.536669	0.536669	0	0	0.329093	-0.329093	0	0	-0.572047	0.572047	0	0
131902_CGATGT_L008_R1_paired_trimmed_paired_merged_contig_66472	15.9497	13.5492	15.2996	12.0888	14.8123	0.79332	-0.79332	1	0	-0.536669	0.536669	0	0	0.530772	-0.530772	0	0	-0.572047	0.572047	0	0
131902_CGATGT_L008_R1_paired_trimmed_paired_merged_contig_18549	15.7302	13.0831	14.1767	12.6546	14.2801	-0.122989	0.122989	0	0	1.0072	-1.0072	1	0	0.326516	-0.326516	0	0	-0.238946	0.238946	0	0
131902_CGATGT_L008_R1_paired_trimmed_paired_merged_contig_60998	13.4908	3.78249	11.666	11.4946	8.88738	-0.245766	0.245766	0	0	1.12071	-1.12071	1	0	-0.362869	0.362869	0	0	-0.469317	0.469317	0	0
131902_CGATGT_L008_R1_paired_trimmed_paired_merged_contig_123491	8.06814	0	0	0	14.8556	1.13234	-1.13234	1	0	0.0207243	-0.0207243	0	0	-0.0750652	0.0750652	0	0	-0.166851	0.166851	0	0
131902_CGATGT_L008_R1_paired_trimmed_paired_merged_contig_78595	15.9497	13.4207	15.2996	13.4974	14.8404	-0.182079	0.182079	0	0	-0.559325	0.559325	0	0	0.344527	-0.344527	0	0	-0.567431	0.567431	0	0
131902_CGATGT_L008_R1_paired_trimmed_paired_merged_contig_132969	0	13.4567	0	0	14.8123	0.00213467	-0.00213467	0	0	-1.12894	1.12894	0	1	1.17062	-1.17062	1	0	1.13107	-1.13107	1	0
131902_CGATGT_L008_R1_paired_trimmed_paired_merged_contig_26719	15.4239	11.9858	12.4415	13.523	14.2426	0.598916	-0.598916	0	0	0.287817	-0.287817	0	0	0.20659	-0.20659	0	0	0.0905767	-0.0905767	0	0
131902_CGATGT_L008_R1_paired_trimmed_paired_merged_contig_109230	11.1518	6.88476	0	3.73807	14.8123	0.136557	-0.136557	0	0	-0.396491	0.396491	0	0	-0.306504	0.306504	0	0	-0.672382	0.672382	0	0
131902_CGATGT_L008_R1_paired_trimmed_paired_merged_contig_146382	15.391	0	10.5733	0	0	-1.02421	1.02421	0	1	0.6211	-0.6211	0	0	0	0	0	0	-0.50443	0.50443	0	0
131902_CGATGT_L008_R1_paired_trimmed_paired_merged_contig_83631	15.6192	13.5492	7.9537	11.7246	11.4866	0.375724	-0.375724	0	0	-0.505118	0.505118	0	0	-0.025767	0.025767	0	0	0.174218	-0.174218	0	0
131902_CGATGT_L008_R1_paired_trimmed_paired_merged_contig_53337	11.1779	13.5862	14.2745	13.5388	12.937	0.64201	-0.64201	0	0	-0.239624	0.239624	0	0	0.1278	-0.1278	0	0	0.689448	-0.689448	0	0
131902_CGATGT_L008_R1_paired_trimmed_paired_merged_contig_25679	15.9497	13.5492	15.2996	13.523	14.8123	-0.132802	0.132802	0	0	-0.536669	0.536669	0	0	0.329093	-0.329093	0	0	-0.572047	0.572047	0	0
131902_CGATGT_L008_R1_paired_trimmed_paired_merged_contig_49480	16.2112	13.5492	14.7562	13.523	14.8123	0.0286348	-0.0286348	0	0	1.35873	-1.35873	1	0	0.283671	-0.283671	0	0	-0.266599	0.266599	0	0
131902_CGATGT_L008_R1_paired_trimmed_paired_merged_contig_71872	15.5104	11.1953	12.2851	10.7153	8.94387	0.51551	-0.51551	0	0	0.330247	-0.330247	0	0	-0.136536	0.136536	0	0	-0.357419	0.357419	0	0
131902_CGATGT_L008_R1_paired_trimmed_paired_merged_contig_124215	15.9497	8.47337	15.2996	12.5017	4.56452	0.144742	-0.144742	0	0	-1.03005	1.03005	0	1	-0.518764	0.518764	0	0	-1.25827	1.25827	0	1
131902_CGATGT_L008_R1_paired_trimmed_paired_merged_contig_148773	16.0617	6.84592	11.8103	7.59188	13.409	0.101887	-0.101887	0	0	0.482182	-0.482182	0	0	0.504196	-0.504196	0	0	0.0464963	-0.0464963	0	0
131902_CGATGT_L008_R1_paired_trimmed_paired_merged_contig_138073	0	13.5492	0	0	14.7566	-0.00247572	0.00247572	0	0	-1.13191	1.13191	0	1	1.16899	-1.16899	1	0	1.12944	-1.12944	1	0
131902_CGATGT_L008_R1_paired_trimmed_paired_merged_contig_116988	6.35809	12.9011	15.2996	8.68677	4.5213	0.351409	-0.351409	0	0	-0.177323	0.177323	0	0	-0.103048	0.103048	0	0	-0.603043	0.603043	0	0
131902_CGATGT_L008_R1_paired_trimmed_paired_merged_contig_108603	14.7845	9.58962	6.88135	13.4304	11.5996	-0.182299	0.182299	0	0	-0.125931	0.125931	0	0	-0.371456	0.371456	0	0	0.275117	-0.275117	0	0
131902_CGATGT_L008_R1_paired_trimmed_paired_merged_contig_104818	6.36315	12.8024	8.11162	5.00459	13.0628	0.137918	-0.137918	0	0	0.434915	-0.434915	0	0	0.692974	-0.692974	0	0	-0.502624	0.502624	0	0
131902_CGATGT_L008_R1_paired_trimmed_paired_merged_contig_120629	0	0	10.2987	7.45452	14.7713	0.286841	-0.286841	0	0	1.02961	-1.02961	1	0	-0.296998	0.296998	0	0	-0.117089	0.117089	0	0
131902_CGATGT_L008_R1_paired_trimmed_paired_merged_contig_87739	0	6.54299	4.34798	11.327	5.66539	-0.517978	0.517978	0	0	0.16066	-0.16066	0	0	0.300884	-0.300884	0	0	-0.0753939	0.0753939	0	0
131902_CGATGT_L008_R1_paired_trimmed_paired_merged_contig_30459	15.9497	13.5492	15.2996	13.523	14.8123	-0.132802	0.132802	0	0	-0.536669	0.536669	0	0	0.329093	-0.329093	0	0	-0.572047	0.572047	0	0
131902_CGATGT_L008_R1_paired_trimmed_paired_merged_contig_11615	15.4813	13.2081	15.1071	13.3717	14.6673	-0.179547	0.179547	0	0	-0.381623	0.381623	0	0	0.413572	-0.413572	0	0	-0.747161	0.747161	0	1
131902_CGATGT_L008_R1_paired_trimmed_paired_merged_contig_5995	15.9497	13.5492	15.2996	13.523	14.8123	-0.132802	0.132802	0	0	-0.536669	0.536669	0	0	0.329093	-0.329093	0	0	-0.572047	0.572047	0	0
131902_CGATGT_L008_R1_paired_trimmed_paired_merged_contig_124639	0	12.868	0	3.81516	13.6952	-0.189165	0.189165	0	0	-1.10951	1.10951	0	1	-0.555055	0.555055	0	0	1.09702	-1.09702	1	0
131902_CGATGT_L008_R1_paired_trimmed_paired_merged_contig_90644	15.7245	12.401	11.9718	12.8354	13.1804	-0.673954	0.673954	0	0	0.115574	-0.115574	0	0	0.0552336	-0.0552336	0	0	0.00716972	-0.00716972	0	0
131902_CGATGT_L008_R1_paired_trimmed_paired_merged_contig_115519	10.5395	13.5492	15.2996	13.523	13.703	0.118961	-0.118961	0	0	-0.289058	0.289058	0	0	-0.0254391	0.0254391	0	0	0.382976	-0.382976	0	0
131902_CGATGT_L008_R1_paired_trimmed_paired_merged_contig_36539	15.9497	13.5171	15.2996	13.523	14.8123	-0.140686	0.140686	0	0	-0.542433	0.542433	0	0	0.329093	-0.329093	0	0	-0.572047	0.572047	0	0
131902_CGATGT_L008_R1_paired_trimmed_paired_merged_contig_8041	15.9497	13.5492	15.2996	13.523	14.8123	-0.132802	0.132802	0	0	-0.536669	0.536669	0	0	0.329093	-0.329093	0	0	-0.572047	0.572047	0	0
131902_CGATGT_L008_R1_paired_trimmed_paired_merged_contig_129659	7.20445	11.0729	6.11187	12.0048	0	-0.423335	0.423335	0	0	-0.875406	0.875406	0	1	0.17633	-0.17633	0	0	-0.819148	0.819148	0	1
131902_CGATGT_L008_R1_paired_trimmed_paired_merged_contig_69269	13.652	13.1816	13.0813	13.523	8.1336	-1.86683	1.86683	0	1	0.0926803	-0.0926803	0	0	-1.63126	1.63126	0	1	-1.03779	1.03779	0	1
131902_CGATGT_L008_R1_paired_trimmed_paired_merged_contig_8951	15.9497	13.5492	15.2996	13.523	14.8123	-0.132802	0.132802	0	0	-0.536669	0.536669	0	0	0.329093	-0.329093	0	0	-0.572047	0.572047	0	0
131902_CGATGT_L008_R1_paired_trimmed_paired_merged_contig_79051	14.894	4.19609	13.5635	13.0755	10.5402	-0.299588	0.299588	0	0	2.02713	-2.02713	1	0	-0.379151	0.379151	0	0	-0.597913	0.597913	0	0
131902_CGATGT_L008_R1_paired_trimmed_paired_merged_contig_28730	15.9497	13.5492	15.2996	13.523	14.8123	-0.132802	0.132802	0	0	-0.536669	0.536669	0	0	0.329093	-0.329093	0	0	-0.572047	0.572047	0	0
131902_CGATGT_L008_R1_paired_trimmed_paired_merged_contig_132555	0	11.7117	0	2.2975	14.8123	-0.0269709	0.0269709	0	0	-1.06862	1.06862	0	1	-0.809366	0.809366	0	1	1.13107	-1.13107	1	0
131902_CGATGT_L008_R1_paired_trimmed_paired_merged_contig_130701	0	12.2031	0	5.23594	14.7435	-0.198565	0.198565	0	0	-1.08647	1.08647	0	1	-0.449607	0.449607	0	0	1.12905	-1.12905	1	0
131902_CGATGT_L008_R1_paired_trimmed_paired_merged_contig_14901	15.7356	13.3105	14.2857	13.2848	14.3401	0.175107	-0.175107	0	0	1.20207	-1.20207	1	0	0.244575	-0.244575	0	0	-0.260853	0.260853	0	0
131902_CGATGT_L008_R1_paired_trimmed_paired_merged_contig_149467	14.2863	12.3439	4.97473	10.246	3.8621	-0.0188954	0.0188954	0	0	-0.63849	0.63849	0	0	-0.411629	0.411629	0	0	-0.0628041	0.0628041	0	0
131902_CGATGT_L008_R1_paired_trimmed_paired_merged_contig_18362	14.9286	13.3014	14.3201	12.9458	13.3672	0.287803	-0.287803	0	0	-0.396541	0.396541	0	0	0.103762	-0.103762	0	0	-0.651109	0.651109	0	0
131902_CGATGT_L008_R1_paired_trimmed_paired_merged_contig_37105	15.928	13.5307	15.3205	13.523	14.8123	-0.142458	0.142458	0	0	-0.510428	0.510428	0	0	0.33357	-0.33357	0	0	-0.597593	0.597593	0	0
131902_CGATGT_L008_R1_paired_trimmed_paired_merged_contig_203	15.9497	13.5492	15.2996	13.523	14.8123	-0.132802	0.132802	0	0	-0.536669	0.536669	0	0	0.329093	-0.329093	0	0	-0.572047	0.572047	0	0
131902_CGATGT_L008_R1_paired_trimmed_paired_merged_contig_149184	0	0	15.249	0	14.8123	0.052167	-0.052167	0	0	1.20007	-1.20007	1	0	1.17062	-1.17062	1	0	0.052167	-0.052167	0	0
131902_CGATGT_L008_R1_paired_trimmed_paired_merged_contig_45786	15.8358	13.3556	15.1357	13.185	14.7594	-0.264893	0.264893	0	0	-0.591115	0.591115	0	0	0.391411	-0.391411	0	0	-0.527961	0.527961	0	0
131902_CGATGT_L008_R1_paired_trimmed_paired_merged_contig_58308	16.0301	12.2523	15.3382	13.2165	14.8123	-0.510067	0.510067	0	0	-0.756968	0.756968	0	1	0.363697	-0.363697	0	0	-0.559122	0.559122	0	0
131902_CGATGT_L008_R1_paired_trimmed_paired_merged_contig_53270	15.9497	13.5492	14.9378	13.523	13.261	0.289669	-0.289669	0	0	-0.873075	0.873075	0	1	-0.0445283	0.0445283	0	0	-0.579529	0.579529	0	0
131902_CGATGT_L008_R1_paired_trimmed_paired_merged_contig_31594	15.9497	13.5492	15.2996	13.523	14.8123	-0.132802	0.132802	0	0	-0.536669	0.536669	0	0	0.329093	-0.329093	0	0	-0.572047	0.572047	0	0
131902_CGATGT_L008_R1_paired_trimmed_paired_merged_contig_22957	15.9497	13.1593	14.7493	13.0366	14.8123	-0.322611	0.322611	0	0	-1.34683	1.34683	0	1	0.408438	-0.408438	0	0	-0.30568	0.30568	0	0
131902_CGATGT_L008_R1_paired_trimmed_paired_merged_contig_74188	8.88765	4.85649	0	11.5679	0	-0.41648	0.41648	0	0	-0.322633	0.322633	0	0	0.520613	-0.520613	0	0	0	0	0	0
131902_CGATGT_L008_R1_paired_trimmed_paired_merged_contig_117302	0	9.94789	15.2996	0	11.3271	-0.286072	0.286072	0	0	-0.203779	0.203779	0	0	1.05412	-1.05412	1	0	0.170113	-0.170113	0	0
131902_CGATGT_L008_R1_paired_trimmed_paired_merged_contig_141042	0	6.91286	12.2665	0	13.5168	-0.362677	0.362677	0	0	-0.265891	0.265891	0	0	1.13087	-1.13087	1	0	-0.00260415	0.00260415	0	0
131902_CGATGT_L008_R1_paired_trimmed_paired_merged_contig_107049	13.623	13.5779	14.8145	3.05912	14.687	-0.910276	0.910276	0	1	1.72741	-1.72741	1	0	-0.996877	0.996877	0	1	-0.744928	0.744928	0	1
131902_CGATGT_L008_R1_paired_trimmed_paired_merged_contig_121892	0	0	8.65638	13.523	14.8123	-0.826991	0.826991	0	1	0.954165	-0.954165	1	0	-0.0395487	0.0395487	0	0	-0.193738	0.193738	0	0
131902_CGATGT_L008_R1_paired_trimmed_paired_merged_contig_21539	15.9497	13.5492	15.2996	13.523	14.8123	-0.132802	0.132802	0	0	-0.536669	0.536669	0	0	0.329093	-0.329093	0	0	-0.572047	0.572047	0	0
131902_CGATGT_L008_R1_paired_trimmed_paired_merged_contig_40780	12.2064	10.6919	13.4783	11.4532	14.8123	0.454738	-0.454738	0	0	0.195049	-0.195049	0	0	0.539014	-0.539014	0	0	-0.0150236	0.0150236	0	0
131902_CGATGT_L008_R1_paired_trimmed_paired_merged_contig_149624	15.5992	3.3873	10.2978	8.58192	14.8123	0.224308	-0.224308	0	0	0.466899	-0.466899	0	0	0.950257	-0.950257	1	0	0.407125	-0.407125	0	0
131902_CGATGT_L008_R1_paired_trimmed_paired_merged_contig_122266	12.9322	11.352	13.2735	4.49549	4.72392	-0.497343	0.497343	0	0	-0.0318823	0.0318823	0	0	0.011921	-0.011921	0	0	1.40239	-1.40239	1	0
131902_CGATGT_L008_R1_paired_trimmed_paired_merged_contig_106841	13.5644	13.1863	13.7287	11.4402	11.5721	0.559266	-0.559266	0	0	0.549104	-0.549104	0	0	0.0278352	-0.0278352	0	0	1.26139	-1.26139	1	0
131902_CGATGT_L008_R1_paired_trimmed_paired_merged_contig_142620	0	13.5492	0	0	14.7644	-0.00224772	0.00224772	0	0	-1.13191	1.13191	0	1	1.16921	-1.16921	1	0	1.12967	-1.12967	1	0
131902_CGATGT_L008_R1_paired_trimmed_paired_merged_contig_5632	15.814	13.4339	15.1694	13.4079	14.6862	-0.132802	0.132802	0	0	-0.536669	0.536669	0	0	0.329093	-0.329093	0	0	-0.572047	0.572047	0	0
131902_CGATGT_L008_R1_paired_trimmed_paired_merged_contig_72452	15.9497	12.92	15.2996	13.052	13.0238	0.00481286	-0.00481286	0	0	-0.637769	0.637769	0	0	-0.00420659	0.00420659	0	0	-0.795505	0.795505	0	1
131902_CGATGT_L008_R1_paired_trimmed_paired_merged_contig_106565	0	10.3763	10.6517	6.54754	7.8749	1.19247	-1.19247	1	0	-0.0282037	0.0282037	0	0	-0.0801665	0.0801665	0	0	0.170721	-0.170721	0	0
131902_CGATGT_L008_R1_paired_trimmed_paired_merged_contig_26190	15.9497	13.5492	15.2996	13.523	14.8123	-0.132802	0.132802	0	0	-0.536669	0.536669	0	0	0.329093	-0.329093	0	0	-0.572047	0.572047	0	0
131902_CGATGT_L008_R1_paired_trimmed_paired_merged_contig_33823	15.4671	13.1964	14.9013	13.1424	14.3641	-0.123959	0.123959	0	0	-0.484762	0.484762	0	0	0.323792	-0.323792	0	0	-0.619	0.619	0	0
131902_CGATGT_L008_R1_paired_trimmed_paired_merged_contig_22182	15.9497	13.5492	15.2996	13.523	14.8123	-0.132802	0.132802	0	0	-0.536669	0.536669	0	0	0.329093	-0.329093	0	0	-0.572047	0.572047	0	0
131902_CGATGT_L008_R1_paired_trimmed_paired_merged_contig_127084	0	13.5492	0	3.69099	14.8123	-0.155099	0.155099	0	0	-1.13191	1.13191	0	1	-0.60348	0.60348	0	0	1.13107	-1.13107	1	0
131902_CGATGT_L008_R1_paired_trimmed_paired_merged_contig_81361	6.83079	9.63309	13.7826	6.27651	12.6248	-0.0495542	0.0495542	0	0	-0.445397	0.445397	0	0	1.01925	-1.01925	1	0	0.170447	-0.170447	0	0
131902_CGATGT_L008_R1_paired_trimmed_paired_merged_contig_128358	0	8.90778	0	8.7034	14.8123	-0.348813	0.348813	0	0	-0.94977	0.94977	0	1	-0.230934	0.230934	0	0	1.13107	-1.13107	1	0
131902_CGATGT_L008_R1_paired_trimmed_paired_merged_contig_127589	6.21978	12.4506	12.5823	12.0089	12.8106	1.04419	-1.04419	1	0	-0.0597302	0.0597302	0	0	-0.0563321	0.0563321	0	0	0.0651831	-0.0651831	0	0
131902_CGATGT_L008_R1_paired_trimmed_paired_merged_contig_134365	0	11.4633	0	5.08893	14.8123	-0.159003	0.159003	0	0	-1.05931	1.05931	0	1	-0.463996	0.463996	0	0	1.13107	-1.13107	1	0
131902_CGATGT_L008_R1_paired_trimmed_paired_merged_contig_69212	15.2648	5.15369	0	8.33782	6.08849	0.15894	-0.15894	0	0	-0.158168	0.158168	0	0	-0.122124	0.122124	0	0	0.19664	-0.19664	0	0
131902_CGATGT_L008_R1_paired_trimmed_paired_merged_contig_15490	14.0046	11.3277	13.3716	12.8084	13.7485	-0.140884	0.140884	0	0	-0.688919	0.688919	0	0	0.669418	-0.669418	0	0	-0.360797	0.360797	0	0
131902_CGATGT_L008_R1_paired_trimmed_paired_merged_contig_91982	14.6206	13.036	14.7201	12.6522	14.4757	-0.418305	0.418305	0	0	-0.0656086	0.0656086	0	0	1.13295	-1.13295	1	0	1.1497	-1.1497	1	0
131902_CGATGT_L008_R1_paired_trimmed_paired_merged_contig_98534	15.9497	13.5492	15.2996	13.523	14.8815	-0.154627	0.154627	0	0	-0.536669	0.536669	0	0	0.356359	-0.356359	0	0	-0.560588	0.560588	0	0
131902_CGATGT_L008_R1_paired_trimmed_paired_merged_contig_150058	0	12.238	0	9.70604	10.8703	1.23813	-1.23813	1	0	-1.08771	1.08771	0	1	-0.0492	0.0492	0	0	0.996694	-0.996694	1	0
131902_CGATGT_L008_R1_paired_trimmed_paired_merged_contig_103980	6.19847	10.9806	15.2996	13.523	0	0.535238	-0.535238	0	0	-0.320137	0.320137	0	0	-0.0724964	0.0724964	0	0	-0.166813	0.166813	0	0
131902_CGATGT_L008_R1_paired_trimmed_paired_merged_contig_66652	14.9732	13.6045	15.2372	13.3022	5.86446	0.75166	-0.75166	1	0	0.0578549	-0.0578549	0	0	-0.736489	0.736489	0	1	1.56156	-1.56156	1	0
131902_CGATGT_L008_R1_paired_trimmed_paired_merged_contig_22012	15.9497	13.5492	15.2996	13.523	14.8123	-0.132802	0.132802	0	0	-0.536669	0.536669	0	0	0.329093	-0.329093	0	0	-0.572047	0.572047	0	0
131902_CGATGT_L008_R1_paired_trimmed_paired_merged_contig_26249	15.9497	13.5492	15.2996	13.523	14.8123	-0.132802	0.132802	0	0	-0.536669	0.536669	0	0	0.329093	-0.329093	0	0	-0.572047	0.572047	0	0
131902_CGATGT_L008_R1_paired_trimmed_paired_merged_contig_53561	11.3019	3.40861	14.9468	4.50768	14.8123	0.128369	-0.128369	0	0	-0.219458	0.219458	0	0	-0.286784	0.286784	0	0	0.215116	-0.215116	0	0
131902_CGATGT_L008_R1_paired_trimmed_paired_merged_contig_28117	15.9497	13.5492	15.2996	13.484	14.8123	-0.147436	0.147436	0	0	-0.536669	0.536669	0	0	0.336017	-0.336017	0	0	-0.572047	0.572047	0	0
131902_CGATGT_L008_R1_paired_trimmed_paired_merged_contig_64680	14.7076	12.566	14.054	12.7332	4.37815	0.825218	-0.825218	1	0	-0.562093	0.562093	0	0	-0.718634	0.718634	0	1	-1.21449	1.21449	0	1
131902_CGATGT_L008_R1_paired_trimmed_paired_merged_contig_62571	14.4079	14.4525	12.6477	11.4946	11.7511	-0.0135997	0.0135997	0	0	1.12122	-1.12122	1	0	0.0400289	-0.0400289	0	0	-0.320241	0.320241	0	0
131902_CGATGT_L008_R1_paired_trimmed_paired_merged_contig_23821	15.9497	13.5492	15.2996	13.523	14.8123	-0.132802	0.132802	0	0	-0.536669	0.536669	0	0	0.329093	-0.329093	0	0	-0.572047	0.572047	0	0
131902_CGATGT_L008_R1_paired_trimmed_paired_merged_contig_37016	15.9497	13.5492	14.8325	13.523	14.36	0.122689	-0.122689	0	0	-1.05392	1.05392	0	1	0.183698	-0.183698	0	0	-0.40511	0.40511	0	0
131902_CGATGT_L008_R1_paired_trimmed_paired_merged_contig_42099	15.9497	7.76474	9.0621	10.2463	14.1856	-0.124415	0.124415	0	0	0.150614	-0.150614	0	0	0.509613	-0.509613	0	0	0.361118	-0.361118	0	0
131902_CGATGT_L008_R1_paired_trimmed_paired_merged_contig_36102	13.803	11.6574	13.0288	11.7029	12.8001	-0.0830024	0.0830024	0	0	-0.747565	0.747565	0	1	0.320949	-0.320949	0	0	-0.436843	0.436843	0	0
131902_CGATGT_L008_R1_paired_trimmed_paired_merged_contig_73442	7.86853	0	11.8827	12.6666	7.01116	-0.201404	0.201404	0	0	-0.210121	0.210121	0	0	-0.747891	0.747891	0	1	-0.43698	0.43698	0	0
131902_CGATGT_L008_R1_paired_trimmed_paired_merged_contig_48632	15.9497	13.7442	15.2996	13.0852	15.0787	-0.438651	0.438651	0	0	-0.499884	0.499884	0	0	0.51702	-0.51702	0	0	-0.526181	0.526181	0	0
131902_CGATGT_L008_R1_paired_trimmed_paired_merged_contig_58597	15.9497	13.5163	13.48	13.523	14.7764	-1.56146	1.56146	0	1	0.309261	-0.309261	0	0	0.315578	-0.315578	0	0	0.00179301	-0.00179301	0	0
131902_CGATGT_L008_R1_paired_trimmed_paired_merged_contig_61741	15.9497	13.5492	15.2996	13.523	14.8123	-0.132802	0.132802	0	0	-0.536669	0.536669	0	0	0.329093	-0.329093	0	0	-0.572047	0.572047	0	0
131902_CGATGT_L008_R1_paired_trimmed_paired_merged_contig_407	15.6271	13.3049	14.9565	13.2257	14.5843	-0.149079	0.149079	0	0	-0.55394	0.55394	0	0	0.362277	-0.362277	0	0	-0.537579	0.537579	0	0
131902_CGATGT_L008_R1_paired_trimmed_paired_merged_contig_54353	12.4621	10.1529	10.0366	13.0903	13.1533	-1.30174	1.30174	0	1	0.202623	-0.202623	0	0	-0.0415253	0.0415253	0	0	0.728118	-0.728118	1	0
131902_CGATGT_L008_R1_paired_trimmed_paired_merged_contig_134390	0	5.40106	0	6.69181	14.8123	0.0594382	-0.0594382	0	0	-0.732479	0.732479	0	1	-0.345079	0.345079	0	0	1.13107	-1.13107	1	0
131902_CGATGT_L008_R1_paired_trimmed_paired_merged_contig_69393	0	13.5223	3.06905	13.429	14.7976	0.940165	-0.940165	1	0	0.627218	-0.627218	0	0	-0.0421466	0.0421466	0	0	-0.643639	0.643639	0	0
131902_CGATGT_L008_R1_paired_trimmed_paired_merged_contig_65450	0	4.97625	10.4594	11.7036	10.8803	-0.278719	0.278719	0	0	-0.339433	0.339433	0	0	0.0316769	-0.0316769	0	0	0.022414	-0.022414	0	0
131902_CGATGT_L008_R1_paired_trimmed_paired_merged_contig_75385	13.2021	11.1771	11.4212	10.8715	13.6091	-0.325722	0.325722	0	0	0.45243	-0.45243	0	0	-0.757908	0.757908	0	1	0.359905	-0.359905	0	0
131902_CGATGT_L008_R1_paired_trimmed_paired_merged_contig_73572	15.2751	4.66649	12.9885	13.523	0	0.250393	-0.250393	0	0	0.999692	-0.999692	1	0	-0.940427	0.940427	0	1	-0.824795	0.824795	0	1
131902_CGATGT_L008_R1_paired_trimmed_paired_merged_contig_37570	15.9407	13.3804	15.2996	13.523	14.8375	-0.180589	0.180589	0	0	-0.559324	0.559324	0	0	0.34073	-0.34073	0	0	-0.572358	0.572358	0	0
131902_CGATGT_L008_R1_paired_trimmed_paired_merged_contig_65874	11.7477	7.40792	8.75504	7.16376	7.80478	-0.271291	0.271291	0	0	0.315391	-0.315391	0	0	0.0654219	-0.0654219	0	0	-0.188797	0.188797	0	0
131902_CGATGT_L008_R1_paired_trimmed_paired_merged_contig_79759	11.3875	13.5492	0	13.523	7.57296	0.234369	-0.234369	0	0	0.700915	-0.700915	1	0	0.251948	-0.251948	0	0	0.40576	-0.40576	0	0
131902_CGATGT_L008_R1_paired_trimmed_paired_merged_contig_79593	15.5485	13.3362	8.70829	9.52566	8.80354	0.285795	-0.285795	0	0	-0.416449	0.416449	0	0	-0.0491779	0.0491779	0	0	-0.0406417	0.0406417	0	0
131902_CGATGT_L008_R1_paired_trimmed_paired_merged_contig_146077	15.9497	4.28102	12.1101	5.63827	8.73299	0.639154	-0.639154	0	0	0.649074	-0.649074	0	0	0.154979	-0.154979	0	0	-0.317548	0.317548	0	0
131902_CGATGT_L008_R1_paired_trimmed_paired_merged_contig_103090	12.6988	11.3227	12.2787	11.3352	9.13268	0.629984	-0.629984	0	0	-0.321274	0.321274	0	0	-0.417511	0.417511	0	0	-1.01621	1.01621	0	1
131902_CGATGT_L008_R1_paired_trimmed_paired_merged_contig_29415	13.7595	13.5492	10.6667	13.523	14.1864	0.190108	-0.190108	0	0	-0.98481	0.98481	0	1	0.256715	-0.256715	0	0	0.583037	-0.583037	0	0
131902_CGATGT_L008_R1_paired_trimmed_paired_merged_contig_108468	0	3.64577	15.2996	7.38607	8.8279	-2.57867	2.57867	0	1	-0.639721	0.639721	0	0	-0.0774436	0.0774436	0	0	0.278373	-0.278373	0	0
131902_CGATGT_L008_R1_paired_trimmed_paired_merged_contig_74307	12.4857	13.5169	15.2996	12.1029	11.56	0.180759	-0.180759	0	0	-0.588761	0.588761	0	0	-0.383566	0.383566	0	0	-0.163321	0.163321	0	0
131902_CGATGT_L008_R1_paired_trimmed_paired_merged_contig_86586	14.0965	12.5837	12.8583	13.5545	14.7664	0.696488	-0.696488	0	0	1.31477	-1.31477	1	0	0.091908	-0.091908	0	0	0.303622	-0.303622	0	0
131902_CGATGT_L008_R1_paired_trimmed_paired_merged_contig_25837	15.9497	13.5492	15.2359	13.523	14.8123	-0.11669	0.11669	0	0	-0.580014	0.580014	0	0	0.329093	-0.329093	0	0	-0.53142	0.53142	0	0
131902_CGATGT_L008_R1_paired_trimmed_paired_merged_contig_147301	0	12.5027	15.2375	0	0	-0.436914	0.436914	0	0	-0.102737	0.102737	0	0	#NUM!	#NUM!	#NUM!	#NUM!	-1.18291	1.18291	0	1
131902_CGATGT_L008_R1_paired_trimmed_paired_merged_contig_36182	15.8873	13.5138	15.2797	13.2053	14.793	-0.265197	0.265197	0	0	-0.508239	0.508239	0	0	0.389324	-0.389324	0	0	-0.593311	0.593311	0	0
131902_CGATGT_L008_R1_paired_trimmed_paired_merged_contig_58579	15.9497	13.3618	14.6949	13.523	13.7292	0.232696	-0.232696	0	0	-1.57394	1.57394	0	1	0.0385579	-0.0385579	0	0	-0.434881	0.434881	0	0
131902_CGATGT_L008_R1_paired_trimmed_paired_merged_contig_91705	12.8271	10.9746	15.2996	8.73416	14.8692	0.033056	-0.033056	0	0	0.297459	-0.297459	0	0	-0.301977	0.301977	0	0	0.519351	-0.519351	0	0
131902_CGATGT_L008_R1_paired_trimmed_paired_merged_contig_92684	0	11.6775	2.32022	12.386	0	-0.161326	0.161326	0	0	0.684994	-0.684994	0	0	-1.09293	1.09293	0	1	-0.365529	0.365529	0	0
131902_CGATGT_L008_R1_paired_trimmed_paired_merged_contig_130518	0	9.91628	3.50886	0	14.8123	0.32439	-0.32439	0	0	0.434354	-0.434354	0	0	1.17062	-1.17062	1	0	-0.585908	0.585908	0	0
131902_CGATGT_L008_R1_paired_trimmed_paired_merged_contig_11502	11.6114	13.1698	15.1161	12.8739	14.8123	-0.527051	0.527051	0	0	-0.47411	0.47411	0	0	-0.404034	0.404034	0	0	0.263242	-0.263242	0	0
131902_CGATGT_L008_R1_paired_trimmed_paired_merged_contig_144962	0	10.9667	0	0	14.5029	0.0818296	-0.0818296	0	0	-1.04008	1.04008	0	1	1.16146	-1.16146	1	0	1.12191	-1.12191	1	0
131902_CGATGT_L008_R1_paired_trimmed_paired_merged_contig_64466	9.89534	9.5674	14.9874	8.27941	12.7567	0.322784	-0.322784	0	0	1.27275	-1.27275	1	0	0.24815	-0.24815	0	0	0.463603	-0.463603	0	0
131902_CGATGT_L008_R1_paired_trimmed_paired_merged_contig_97808	10.2967	11.7484	11.3295	0	4.73431	1.01362	-1.01362	1	0	-0.130438	0.130438	0	0	0.267438	-0.267438	0	0	0.76227	-0.76227	1	0
131902_CGATGT_L008_R1_paired_trimmed_paired_merged_contig_127506	6.40716	11.484	6.12422	11.0958	14.8123	-0.592636	0.592636	0	0	1.29466	-1.29466	1	0	-0.253496	0.253496	0	0	1.40053	-1.40053	1	0
131902_CGATGT_L008_R1_paired_trimmed_paired_merged_contig_45276	7.78224	13.5492	15.3736	13.2617	11.4491	0.348858	-0.348858	0	0	-0.171596	0.171596	0	0	0.174442	-0.174442	0	0	0.45375	-0.45375	0	0
131902_CGATGT_L008_R1_paired_trimmed_paired_merged_contig_47242	15.9497	11.2423	15.2996	13.523	14.7413	-0.476584	0.476584	0	0	-0.82915	0.82915	0	1	0.302781	-0.302781	0	0	-0.583502	0.583502	0	0
131902_CGATGT_L008_R1_paired_trimmed_paired_merged_contig_6345	15.4424	12.0677	11.68	13.4693	7.53867	-1.3076	1.3076	0	1	0.116404	-0.116404	0	0	-0.602676	0.602676	0	0	-0.357011	0.357011	0	0
131902_CGATGT_L008_R1_paired_trimmed_paired_merged_contig_141137	0	13.489	0	0	14.8123	0.00109454	-0.00109454	0	0	-1.12998	1.12998	0	1	1.17062	-1.17062	1	0	1.13107	-1.13107	1	0
131902_CGATGT_L008_R1_paired_trimmed_paired_merged_contig_122780	10.7648	9.6061	4.31043	0	13.62	0.370707	-0.370707	0	0	-0.698128	0.698128	0	0	-0.576379	0.576379	0	0	-0.58723	0.58723	0	0
131902_CGATGT_L008_R1_paired_trimmed_paired_merged_contig_60497	15.7129	13.5492	15.0724	13.6569	14.519	0.0486349	-0.0486349	0	0	-0.498048	0.498048	0	0	0.236054	-0.236054	0	0	-0.584042	0.584042	0	0
131902_CGATGT_L008_R1_paired_trimmed_paired_merged_contig_43802	15.9497	13.5492	15.2996	13.523	14.8123	-0.132802	0.132802	0	0	-0.536669	0.536669	0	0	0.329093	-0.329093	0	0	-0.572047	0.572047	0	0
131902_CGATGT_L008_R1_paired_trimmed_paired_merged_contig_62693	12.4848	11.4467	11.4484	13.523	5.56738	3.78051	-3.78051	1	0	2.64918	-2.64918	1	0	0.823647	-0.823647	1	0	-0.853808	0.853808	0	1
131902_CGATGT_L008_R1_paired_trimmed_paired_merged_contig_54790	15.9497	13.5492	15.2996	13.523	14.8123	-0.132802	0.132802	0	0	-0.536669	0.536669	0	0	0.329093	-0.329093	0	0	-0.572047	0.572047	0	0
131902_CGATGT_L008_R1_paired_trimmed_paired_merged_contig_53959	15.7385	12.855	14.8681	13.0403	14.1642	-0.172803	0.172803	0	0	-0.806377	0.806377	0	1	0.233979	-0.233979	0	0	-0.50851	0.50851	0	0
131902_CGATGT_L008_R1_paired_trimmed_paired_merged_contig_128110	0	10.5333	0	8.9854	11.6136	-1.14134	1.14134	0	1	-1.02256	1.02256	0	1	-0.111431	0.111431	0	0	1.02542	-1.02542	1	0
131902_CGATGT_L008_R1_paired_trimmed_paired_merged_contig_46335	15.9497	13.5492	14.6904	13.523	14.8123	0.0529983	-0.0529983	0	0	-1.57211	1.57211	0	1	0.329093	-0.329093	0	0	-0.284866	0.284866	0	0
131902_CGATGT_L008_R1_paired_trimmed_paired_merged_contig_145637	0	13.5492	0	0	14.6914	-0.00439977	0.00439977	0	0	-1.13191	1.13191	0	1	1.16706	-1.16706	1	0	1.12751	-1.12751	1	0
131902_CGATGT_L008_R1_paired_trimmed_paired_merged_contig_134756	0	13.3278	0	0	14.8123	0.00631711	-0.00631711	0	0	-1.12476	1.12476	0	1	1.17062	-1.17062	1	0	1.13107	-1.13107	1	0
131902_CGATGT_L008_R1_paired_trimmed_paired_merged_contig_130618	0	13.5492	0	0	14.8123	-0.00083996	0.00083996	0	0	-1.13191	1.13191	0	1	1.17062	-1.17062	1	0	1.13107	-1.13107	1	0
131902_CGATGT_L008_R1_paired_trimmed_paired_merged_contig_8710	15.9459	13.5492	15.296	13.523	14.8123	-0.131892	0.131892	0	0	-0.536082	0.536082	0	0	0.329869	-0.329869	0	0	-0.571467	0.571467	0	0
131902_CGATGT_L008_R1_paired_trimmed_paired_merged_contig_66352	14.3849	13.5492	15.2996	13.523	14.8123	-0.132802	0.132802	0	0	0.418344	-0.418344	0	0	-0.304533	0.304533	0	0	-0.0259049	0.0259049	0	0
131902_CGATGT_L008_R1_paired_trimmed_paired_merged_contig_47549	15.9497	6.57918	14.6376	13.523	0	0.26437	-0.26437	0	0	-2.99457	2.99457	0	1	-0.817737	0.817737	0	1	-1.08479	1.08479	0	1
131902_CGATGT_L008_R1_paired_trimmed_paired_merged_contig_37833	15.0435	13.4466	14.4883	12.7547	14.5879	-0.203138	0.203138	0	0	-0.34701	0.34701	0	0	0.701007	-0.701007	1	0	-0.492436	0.492436	0	0
131902_CGATGT_L008_R1_paired_trimmed_paired_merged_contig_24263	15.9497	13.5492	11.8898	13.523	11.5545	-0.409807	0.409807	0	0	-0.0740767	0.0740767	0	0	-0.257968	0.257968	0	0	-0.123949	0.123949	0	0
131902_CGATGT_L008_R1_paired_trimmed_paired_merged_contig_81390	6.58367	13.5991	6.31533	7.47588	14.8851	-0.129896	0.129896	0	0	1.38671	-1.38671	1	0	-0.968689	0.968689	0	1	1.41677	-1.41677	1	0
131902_CGATGT_L008_R1_paired_trimmed_paired_merged_contig_37093	16.0092	13.5871	15.3424	13.5356	14.8537	-0.142176	0.142176	0	0	-0.548231	0.548231	0	0	0.330562	-0.330562	0	0	-0.564901	0.564901	0	0
131902_CGATGT_L008_R1_paired_trimmed_paired_merged_contig_10653	15.9671	13.564	15.283	13.5378	14.8285	-0.124452	0.124452	0	0	-0.558793	0.558793	0	0	0.329093	-0.329093	0	0	-0.550331	0.550331	0	0
131902_CGATGT_L008_R1_paired_trimmed_paired_merged_contig_1456	15.9497	13.5492	15.2996	13.523	14.8123	-0.132802	0.132802	0	0	-0.536669	0.536669	0	0	0.329093	-0.329093	0	0	-0.572047	0.572047	0	0
131902_CGATGT_L008_R1_paired_trimmed_paired_merged_contig_17151	15.8295	13.5492	15.5687	13.523	14.8123	-0.194904	0.194904	0	0	-0.319773	0.319773	0	0	0.355541	-0.355541	0	0	-0.946691	0.946691	0	1
131902_CGATGT_L008_R1_paired_trimmed_paired_merged_contig_586	15.2868	13.4921	14.9863	12.7736	14.7052	-0.421511	0.421511	0	0	-0.252265	0.252265	0	0	0.635652	-0.635652	0	0	-0.792046	0.792046	0	1
131902_CGATGT_L008_R1_paired_trimmed_paired_merged_contig_58407	11.5955	13.5492	15.2996	11.2358	9.6258	0.303272	-0.303272	0	0	-0.394791	0.394791	0	0	-0.738397	0.738397	0	1	-0.120362	0.120362	0	0
131902_CGATGT_L008_R1_paired_trimmed_paired_merged_contig_123679	16.0763	6.70292	13.3973	6.22489	11.8342	0.225201	-0.225201	0	0	0.825603	-0.825603	1	0	0.365913	-0.365913	0	0	-0.294019	0.294019	0	0
131902_CGATGT_L008_R1_paired_trimmed_paired_merged_contig_3549	15.9497	13.5492	15.2996	13.523	14.8123	-0.132802	0.132802	0	0	-0.536669	0.536669	0	0	0.329093	-0.329093	0	0	-0.572047	0.572047	0	0
131902_CGATGT_L008_R1_paired_trimmed_paired_merged_contig_103718	15.9497	13.5492	15.2996	13.0326	0	0.911431	-0.911431	1	0	-0.536669	0.536669	0	0	-0.737791	0.737791	0	1	-1.38978	1.38978	0	1
131902_CGATGT_L008_R1_paired_trimmed_paired_merged_contig_120584	0	6.97192	11.8337	8.57771	11.9841	0.49774	-0.49774	0	0	-0.246597	0.246597	0	0	-0.145233	0.145233	0	0	0.0340654	-0.0340654	0	0
131902_CGATGT_L008_R1_paired_trimmed_paired_merged_contig_6164	15.9497	13.5492	15.2996	13.523	14.8123	-0.132802	0.132802	0	0	-0.536669	0.536669	0	0	0.329093	-0.329093	0	0	-0.572047	0.572047	0	0
131902_CGATGT_L008_R1_paired_trimmed_paired_merged_contig_35144	15.643	13.5492	15.2996	13.523	14.8123	-0.132802	0.132802	0	0	-0.325264	0.325264	0	0	0.406886	-0.406886	0	0	-0.790584	0.790584	0	1
131902_CGATGT_L008_R1_paired_trimmed_paired_merged_contig_52487	15.9497	9.54861	13.4245	11.4513	7.67434	0.154877	-0.154877	0	0	0.708789	-0.708789	1	0	-0.264723	0.264723	0	0	-0.549197	0.549197	0	0
131902_CGATGT_L008_R1_paired_trimmed_paired_merged_contig_144514	0	5.92411	0	0	14.8123	0.358451	-0.358451	0	0	-0.772623	0.772623	0	1	1.17062	-1.17062	1	0	1.13107	-1.13107	1	0
131902_CGATGT_L008_R1_paired_trimmed_paired_merged_contig_55019	15.9497	13.5492	15.2996	13.523	14.8123	-0.132802	0.132802	0	0	-0.536669	0.536669	0	0	0.329093	-0.329093	0	0	-0.572047	0.572047	0	0
131902_CGATGT_L008_R1_paired_trimmed_paired_merged_contig_75171	9.08916	7.46134	14.2936	11.3001	5.27562	0.0440114	-0.0440114	0	0	0.580279	-0.580279	0	0	0.23676	-0.23676	0	0	-0.0856708	0.0856708	0	0
131902_CGATGT_L008_R1_paired_trimmed_paired_merged_contig_132588	0	13.5492	0	0	14.8123	-0.00083996	0.00083996	0	0	-1.13191	1.13191	0	1	1.17062	-1.17062	1	0	1.13107	-1.13107	1	0
131902_CGATGT_L008_R1_paired_trimmed_paired_merged_contig_37127	15.9497	13.5676	15.3204	13.523	14.8123	-0.133391	0.133391	0	0	-0.520078	0.520078	0	0	0.329093	-0.329093	0	0	-0.586161	0.586161	0	0
131902_CGATGT_L008_R1_paired_trimmed_paired_merged_contig_127982	0	11.2051	0	9.17133	14.4194	-0.555458	0.555458	0	0	-1.04941	1.04941	0	1	-0.196514	0.196514	0	0	1.1194	-1.1194	1	0
131902_CGATGT_L008_R1_paired_trimmed_paired_merged_contig_51970	14.3238	12.8257	13.5914	12.7681	14.8123	-0.21908	0.21908	0	0	-0.501483	0.501483	0	0	-0.503045	0.503045	0	0	-0.0387819	0.0387819	0	0
131902_CGATGT_L008_R1_paired_trimmed_paired_merged_contig_6053	15.9497	13.5492	15.2996	13.523	14.8123	-0.132802	0.132802	0	0	-0.536669	0.536669	0	0	0.329093	-0.329093	0	0	-0.572047	0.572047	0	0
131902_CGATGT_L008_R1_paired_trimmed_paired_merged_contig_8321	15.9497	13.3063	14.3244	13.3075	14.8123	0.0147392	-0.0147392	0	0	0.92226	-0.92226	1	0	0.366043	-0.366043	0	0	-0.174067	0.174067	0	0
131902_CGATGT_L008_R1_paired_trimmed_paired_merged_contig_125322	0	8.5762	0	3.15042	14.8123	0.0698315	-0.0698315	0	0	-0.933295	0.933295	0	1	-0.672254	0.672254	0	0	1.13107	-1.13107	1	0
131902_CGATGT_L008_R1_paired_trimmed_paired_merged_contig_134653	0	13.5492	0	0	14.8123	-0.00083996	0.00083996	0	0	-1.13191	1.13191	0	1	1.17062	-1.17062	1	0	1.13107	-1.13107	1	0
131902_CGATGT_L008_R1_paired_trimmed_paired_merged_contig_136949	0	10.3141	0	0	14.8123	0.117641	-0.117641	0	0	-1.01343	1.01343	0	1	1.17062	-1.17062	1	0	1.13107	-1.13107	1	0
131902_CGATGT_L008_R1_paired_trimmed_paired_merged_contig_83866	15.7493	5.91105	13.9537	13.0375	10.5574	-0.2387	0.2387	0	0	1.28505	-1.28505	1	0	-0.282062	0.282062	0	0	-0.531896	0.531896	0	0
131902_CGATGT_L008_R1_paired_trimmed_paired_merged_contig_100547	9.75287	9.44002	14.6225	7.18272	11.7527	0.257829	-0.257829	0	0	1.27565	-1.27565	1	0	-0.108962	0.108962	0	0	0.697651	-0.697651	0	0
131902_CGATGT_L008_R1_paired_trimmed_paired_merged_contig_23011	15.9497	13.5492	15.2996	13.523	14.8123	-0.132802	0.132802	0	0	-0.536669	0.536669	0	0	0.329093	-0.329093	0	0	-0.572047	0.572047	0	0
131902_CGATGT_L008_R1_paired_trimmed_paired_merged_contig_10723	14.2143	12.3031	15.2996	13.2077	13.45	-0.136651	0.136651	0	0	0.0901832	-0.0901832	0	0	0.119605	-0.119605	0	0	0.251086	-0.251086	0	0
131902_CGATGT_L008_R1_paired_trimmed_paired_merged_contig_129867	0	12.5085	0	8.39079	14.8123	-0.460492	0.460492	0	0	-1.09721	1.09721	0	1	-0.24682	0.24682	0	0	1.13107	-1.13107	1	0
131902_CGATGT_L008_R1_paired_trimmed_paired_merged_contig_99769	15.9849	11.0125	14.0528	12.5699	13.0179	-0.207953	0.207953	0	0	0.89585	-0.89585	1	0	0.0610729	-0.0610729	0	0	-0.326763	0.326763	0	0
131902_CGATGT_L008_R1_paired_trimmed_paired_merged_contig_75315	15.9497	13.5492	14.5899	13.4185	14.8123	0.0526345	-0.0526345	0	0	1.77638	-1.77638	1	0	0.347413	-0.347413	0	0	-0.251522	0.251522	0	0
131902_CGATGT_L008_R1_paired_trimmed_paired_merged_contig_1203	15.9497	13.5492	15.2996	13.523	14.8123	-0.132802	0.132802	0	0	-0.536669	0.536669	0	0	0.329093	-0.329093	0	0	-0.572047	0.572047	0	0
131902_CGATGT_L008_R1_paired_trimmed_paired_merged_contig_66796	15.9497	13.5492	15.2996	13.523	14.8123	-0.132802	0.132802	0	0	-0.536669	0.536669	0	0	0.329093	-0.329093	0	0	-0.572047	0.572047	0	0
131902_CGATGT_L008_R1_paired_trimmed_paired_merged_contig_22156	15.6347	13.5492	15.0015	13.3931	14.8163	-0.103887	0.103887	0	0	-0.48154	0.48154	0	0	0.437591	-0.437591	0	0	-0.522362	0.522362	0	0
131902_CGATGT_L008_R1_paired_trimmed_paired_merged_contig_20050	15.9497	13.5492	15.2996	13.523	14.8123	-0.132802	0.132802	0	0	-0.536669	0.536669	0	0	0.329093	-0.329093	0	0	-0.572047	0.572047	0	0
131902_CGATGT_L008_R1_paired_trimmed_paired_merged_contig_13767	15.7823	13.407	15.139	13.3811	14.6568	-0.132802	0.132802	0	0	-0.536669	0.536669	0	0	0.329093	-0.329093	0	0	-0.572047	0.572047	0	0
131902_CGATGT_L008_R1_paired_trimmed_paired_merged_contig_146368	12.5402	5.69459	10.8095	8.13342	14.8123	0.0447461	-0.0447461	0	0	0.978557	-0.978557	1	0	-0.28769	0.28769	0	0	-0.245727	0.245727	0	0
131902_CGATGT_L008_R1_paired_trimmed_paired_merged_contig_24848	15.9497	13.5492	15.2996	13.523	14.8628	-0.148606	0.148606	0	0	-0.536669	0.536669	0	0	0.348803	-0.348803	0	0	-0.563722	0.563722	0	0
131902_CGATGT_L008_R1_paired_trimmed_paired_merged_contig_11305	15.9497	13.5492	15.2996	13.523	14.8123	-0.132802	0.132802	0	0	-0.536669	0.536669	0	0	0.329093	-0.329093	0	0	-0.572047	0.572047	0	0
131902_CGATGT_L008_R1_paired_trimmed_paired_merged_contig_147529	8.75672	10.8545	13.0711	6.47742	8.13225	0.827909	-0.827909	1	0	-0.39747	0.39747	0	0	0.562289	-0.562289	0	0	-0.510317	0.510317	0	0
131902_CGATGT_L008_R1_paired_trimmed_paired_merged_contig_73118	10.1231	6.14964	13.3237	11.9761	14.8123	1.24818	-1.24818	1	0	0.0239535	-0.0239535	0	0	-0.403217	0.403217	0	0	-0.026241	0.026241	0	0
131902_CGATGT_L008_R1_paired_trimmed_paired_merged_contig_26739	15.2092	13.3204	15.0178	12.4904	14.3974	-0.499822	0.499822	0	0	-0.230545	0.230545	0	0	0.524932	-0.524932	0	0	-1.03314	1.03314	0	1
131902_CGATGT_L008_R1_paired_trimmed_paired_merged_contig_95417	10.6714	10.2838	5.55851	10.653	14.2795	-0.538369	0.538369	0	0	-1.05462	1.05462	0	1	2.29315	-2.29315	1	0	-0.334802	0.334802	0	0
131902_CGATGT_L008_R1_paired_trimmed_paired_merged_contig_90947	9.6665	0	0	13.1763	11.0488	-0.638029	-0.638029	0	0	0.0207243	-0.0207243	0	0	0.404677	-0.404677	0	0	-1.3614	1.3614	0	1
131902_CGATGT_L008_R1_paired_trimmed_paired_merged_contig_71973	15.9497	13.5492	13.2184	13.523	13.7776	-0.829548	0.829548	0	1	0.214237	-0.214237	0	0	0.0481347	-0.0481347	0	0	-0.0914337	0.0914337	0	0
131902_CGATGT_L008_R1_paired_trimmed_paired_merged_contig_89642	8.46312	12.9409	14.7376	13.3022	10.7616	0.421803	-0.421803	0	0	-0.209347	0.209347	0	0	0.323328	-0.323328	0	0	0.663475	-0.663475	0	0
131902_CGATGT_L008_R1_paired_trimmed_paired_merged_contig_73719	14.84	13.5492	14.0604	8.79067	7.96757	0.66333	-0.66333	0	0	-0.441142	0.441142	0	0	-0.0554025	0.0554025	0	0	-0.986983	0.986983	0	1
131902_CGATGT_L008_R1_paired_trimmed_paired_merged_contig_54448	6.58545	7.79322	0	11.2961	8.30762	0.211515	-0.211515	0	0	0.715877	-0.715877	1	0	0.437004	-0.437004	0	0	-0.818992	0.818992	0	1
131902_CGATGT_L008_R1_paired_trimmed_paired_merged_contig_47608	15.6597	13.5492	15.2996	12.1093	14.8123	0.829372	-0.829372	1	0	-0.335774	0.335774	0	0	0.622181	-0.622181	0	0	-0.773336	0.773336	0	1
131902_CGATGT_L008_R1_paired_trimmed_paired_merged_contig_28546	15.9497	13.5492	15.2996	13.523	14.8123	-0.132802	0.132802	0	0	-0.536669	0.536669	0	0	0.329093	-0.329093	0	0	-0.572047	0.572047	0	0
131902_CGATGT_L008_R1_paired_trimmed_paired_merged_contig_128479	0	11.363	0	9.7786	14.8123	-0.606455	0.606455	0	0	-1.05549	1.05549	0	1	-0.180346	0.180346	0	0	1.13107	-1.13107	1	0
131902_CGATGT_L008_R1_paired_trimmed_paired_merged_contig_52900	9.55129	10.0569	0	13.523	5.79862	0.0238988	-0.0238988	0	0	1.25555	-1.25555	1	0	-0.0246389	0.0246389	0	0	0.350918	-0.350918	0	0
131902_CGATGT_L008_R1_paired_trimmed_paired_merged_contig_37459	15.3894	12.9939	14.171	13.0638	14.2052	0.0564647	-0.0564647	0	0	-1.61167	1.61167	0	1	0.293116	-0.293116	0	0	-0.29812	0.29812	0	0
131902_CGATGT_L008_R1_paired_trimmed_paired_merged_contig_25978	15.9497	13.5492	15.2996	13.523	14.8123	-0.132802	0.132802	0	0	-0.536669	0.536669	0	0	0.329093	-0.329093	0	0	-0.572047	0.572047	0	0
131902_CGATGT_L008_R1_paired_trimmed_paired_merged_contig_48292	15.9497	13.5492	15.2996	13.523	14.8123	-0.132802	0.132802	0	0	-0.536669	0.536669	0	0	0.329093	-0.329093	0	0	-0.572047	0.572047	0	0
131902_CGATGT_L008_R1_paired_trimmed_paired_merged_contig_138804	0	13.6856	0	6.26234	14.9614	-0.303769	0.303769	0	0	-1.13626	1.13626	0	1	-0.378236	0.378236	0	0	1.13542	-1.13542	1	0
131902_CGATGT_L008_R1_paired_trimmed_paired_merged_contig_136228	0	9.90012	0	0	14.8123	0.135433	-0.135433	0	0	-0.995641	0.995641	0	1	1.17062	-1.17062	1	0	1.13107	-1.13107	1	0
131902_CGATGT_L008_R1_paired_trimmed_paired_merged_contig_46113	15.4477	13.2145	15.1595	13.3398	14.6766	-0.205205	0.205205	0	0	-0.33587	0.33587	0	0	0.436704	-0.436704	0	0	-0.851651	0.851651	0	1
131902_CGATGT_L008_R1_paired_trimmed_paired_merged_contig_150281	0	10.6254	0	4.6263	14.8123	-0.099199	0.099199	0	0	-1.02635	1.02635	0	1	-0.505389	0.505389	0	0	1.13107	-1.13107	1	0
131902_CGATGT_L008_R1_paired_trimmed_paired_merged_contig_272	15.8833	12.7588	15.0447	13.354	14.7506	-0.294408	0.294408	0	0	-0.799343	0.799343	0	1	0.348887	-0.348887	0	0	-0.459638	0.459638	0	0
131902_CGATGT_L008_R1_paired_trimmed_paired_merged_contig_115248	11.0105	0	15.2996	6.92146	10.9579	0.800367	-0.800367	1	0	-0.308869	0.308869	0	0	1.89112	-1.89112	1	0	-0.629636	0.629636	0	0
131902_CGATGT_L008_R1_paired_trimmed_paired_merged_contig_29154	15.9497	13.5492	15.2996	13.523	14.8123	-0.132802	0.132802	0	0	-0.536669	0.536669	0	0	0.329093	-0.329093	0	0	-0.572047	0.572047	0	0
131902_CGATGT_L008_R1_paired_trimmed_paired_merged_contig_111195	10.6332	13.5492	15.2996	13.0422	14.8123	-0.360841	0.360841	0	0	-0.296115	0.296115	0	0	-0.239241	0.239241	0	0	0.208112	-0.208112	0	0
131902_CGATGT_L008_R1_paired_trimmed_paired_merged_contig_98498	15.9497	12.6299	14.0811	10.4115	14.7686	-0.156136	0.156136	0	0	0.765958	-0.765958	1	0	0.671073	-0.671073	0	0	-0.120572	0.120572	0	0
131902_CGATGT_L008_R1_paired_trimmed_paired_merged_contig_63661	14.9388	13.4299	14.8148	9.02329	13.5084	-0.247592	0.247592	0	0	-0.115163	0.115163	0	0	0.616528	-0.616528	0	0	-1.32247	1.32247	0	1
131902_CGATGT_L008_R1_paired_trimmed_paired_merged_contig_30848	14.2615	12.2221	14.5262	13.523	13.3381	0.0583085	-0.0583085	0	0	-0.132494	0.132494	0	0	-0.0970555	0.0970555	0	0	0.896265	-0.896265	1	0
131902_CGATGT_L008_R1_paired_trimmed_paired_merged_contig_27534	14.9095	13.5492	15.2996	13.523	14.8123	-0.132802	0.132802	0	0	0.0940839	-0.0940839	0	0	1.15413	-1.15413	1	0	0.550728	-0.550728	0	0
131902_CGATGT_L008_R1_paired_trimmed_paired_merged_contig_22839	14.4587	13.5492	15.2996	13.523	14.8123	-0.132802	0.132802	0	0	0.367386	-0.367386	0	0	-0.422575	0.422575	0	0	0.0463356	-0.0463356	0	0
131902_CGATGT_L008_R1_paired_trimmed_paired_merged_contig_117497	4.96061	0	9.45075	0	14.8123	-0.155607	0.155607	0	0	0.0115844	-0.0115844	0	0	0.297976	-0.297976	0	0	-0.280336	0.280336	0	0
131902_CGATGT_L008_R1_paired_trimmed_paired_merged_contig_149905	12.5487	6.7746	7.93107	5.17057	12.9063	-0.723577	0.723577	0	1	0.190998	-0.190998	0	0	-1.31452	1.31452	0	1	0.780329	-0.780329	1	0
131902_CGATGT_L008_R1_paired_trimmed_paired_merged_contig_66411	12.6158	11.1702	13.1761	10.832	12.4839	-0.63266	0.63266	0	0	0.062367	-0.062367	0	0	1.13139	-1.13139	1	0	0.337331	-0.337331	0	0
131902_CGATGT_L008_R1_paired_trimmed_paired_merged_contig_45361	15.8157	13.5113	15.2996	13.4851	14.7708	-0.143336	0.143336	0	0	-0.445884	0.445884	0	0	0.348389	-0.348389	0	0	-0.654765	0.654765	0	0
131902_CGATGT_L008_R1_paired_trimmed_paired_merged_contig_8271	15.5157	13.1863	14.8899	13.155	14.4156	-0.135022	0.135022	0	0	-0.531205	0.531205	0	0	0.331611	-0.331611	0	0	-0.575534	0.575534	0	0
131902_CGATGT_L008_R1_paired_trimmed_paired_merged_contig_46204	15.9873	12.8797	12.8157	13.5548	14.6729	-1.35552	1.35552	0	1	0.209067	-0.209067	0	0	0.267321	-0.267321	0	0	0.0877197	-0.0877197	0	0
131902_CGATGT_L008_R1_paired_trimmed_paired_merged_contig_84457	7.67674	13.5492	11.8322	13.2387	7.26772	-0.660966	0.660966	0	0	0.0715315	-0.0715315	0	0	-1.13348	1.13348	0	1	-0.600915	0.600915	0	0
131902_CGATGT_L008_R1_paired_trimmed_paired_merged_contig_114692	14.2891	9.61239	14.4476	11.6894	14.2743	1.32644	-1.32644	1	0	-0.525308	0.525308	0	0	2.24525	-2.24525	1	0	0.899376	-0.899376	1	0
131902_CGATGT_L008_R1_paired_trimmed_paired_merged_contig_85080	13.8231	2.48402	10.1269	12.2029	6.24233	0.00138777	-0.00138777	0	0	0.631015	-0.631015	0	0	-0.670151	0.670151	0	0	-0.342021	0.342021	0	0
131902_CGATGT_L008_R1_paired_trimmed_paired_merged_contig_17086	15.9497	13.5738	15.2996	13.523	14.8123	-0.126646	0.126646	0	0	-0.53219	0.53219	0	0	0.329093	-0.329093	0	0	-0.572047	0.572047	0	0
131902_CGATGT_L008_R1_paired_trimmed_paired_merged_contig_132917	3.80359	0	3.72154	2.51541	14.8123	-0.461405	0.461405	0	0	-1.19597	1.19597	0	1	0.93176	-0.93176	1	0	2.07353	-2.07353	1	0
131902_CGATGT_L008_R1_paired_trimmed_paired_merged_contig_3130	15.481	12.8817	14.5988	12.7867	14.1722	-0.206578	0.206578	0	0	-0.795796	0.795796	0	1	0.313566	-0.313566	0	0	-0.459663	0.459663	0	0
131902_CGATGT_L008_R1_paired_trimmed_paired_merged_contig_112550	15.9497	13.9154	15.2996	13.523	14.8123	-0.0308674	0.0308674	0	0	-0.464785	0.464785	0	0	0.329093	-0.329093	0	0	-0.572047	0.572047	0	0
131902_CGATGT_L008_R1_paired_trimmed_paired_merged_contig_94672	15.9497	12.0773	15.2996	11.9033	14.8123	0.822522	-0.822522	1	0	-0.744348	0.744348	0	1	0.55115	-0.55115	0	0	-0.572047	0.572047	0	0
131902_CGATGT_L008_R1_paired_trimmed_paired_merged_contig_125137	0	13.5492	0	11.9846	14.8123	-1.53438	1.53438	0	1	-1.13191	1.13191	0	1	-0.0920001	0.0920001	0	0	1.13107	-1.13107	1	0
131902_CGATGT_L008_R1_paired_trimmed_paired_merged_contig_105023	14.839	10.9073	11.6772	8.73912	13.8221	-0.597411	0.597411	0	0	0.291602	-0.291602	0	0	0.778019	-0.778019	1	0	0.153581	-0.153581	0	0
131902_CGATGT_L008_R1_paired_trimmed_paired_merged_contig_16194	15.9362	13.5723	15.2996	13.523	14.8375	-0.134863	0.134863	0	0	-0.52202	0.52202	0	0	0.341714	-0.341714	0	0	-0.574611	0.574611	0	0
131902_CGATGT_L008_R1_paired_trimmed_paired_merged_contig_104736	14.7054	9.44921	15.3358	11.3012	10.6803	-0.350247	0.350247	0	0	-0.437017	0.437017	0	0	-0.0727595	0.0727595	0	0	0.895415	-0.895415	1	0
131902_CGATGT_L008_R1_paired_trimmed_paired_merged_contig_91940	0	13.5492	0	6.87236	11.2104	-0.699413	0.699413	0	1	-1.13191	1.13191	0	1	-0.212515	0.212515	0	0	1.01007	-1.01007	1	0
[truncated: 145,747 more rows]
