# Supplementary material for: Identification of water use efficiency related genes in ‘Garnem’ almond-peach rootstock using time-course transcriptome analysis
Source: PLoS One. 2018 Oct 11;13(10):e0205493. doi: 10.1371/journal.pone.0205493 (PMC6181374; doi:10.1371/journal.pone.0205493)
Supplement: S4 Table — (XLSX) [file pone.0205493.s006.xlsx]

## Sheet: S4 Table
S4 Table. Primer list and amplicon sizes for genes in roots of 'Garnem' selected for qRT-PCR validation.
Gene name	Primer name	Sequence 5'-->3'	Annealing Temperature (º C)	Size
9-cis-epoxycarotenoid dioxygenase chloroplastic-like	GN_NCED_qPCR_fwd	TCCAAACCGAGACGTCTTTT	59.71	158
	GN_NCED_qPCR_rev	TGGACATCACGCTAGACCAA	60.26
Late embryogenesis abundant protein d-34-like	GN_LEA34_qPCR_fwd	TCTCGGGTGCTACTGAGAAA	58.6	181
	GN_LEA34_qPCR_rev	ACGGCAGGAAATCACATCTT	59.56
Transcription factor myb44-like	GN_Myb44_qPCR_fwd	TGTGCTGTGGAGATGGAAGA	60.4	154
	GN_Myb44_qPCR_rev	AGCGTTACGGATCATTTTGG	59.96
R2R3 Myb transcription factor	GN_R2R3MYBTF_qPCR_fwd	TACAAATGGGCATCGTCTCA	60.07	154
	GN_R2R3MYBTF_qPCR_rev	CCAAAGTGCATGAGATTCCA	59.65
Transcription factor myb108	GN_Myb108_qPCR_fwd	TGTTGCTGAGCTGCTCTTGT	59.93	152
	GN_Myb108_qPCR_rev	TGACCAGTGTTTCAATCCAG	57.49
NAC domain-containing protein 2	GN_NAC2_qPCR_F2	CCAAGCAAACAAACTCAGCA	60.03	132
	GN_NAC2_qPCR_R2	TAACTCAGGCGAGCTTCCAT	59.98
Probable WRKY transcription factor 53	GN_WRKY53_qPCR_fwd	TTTCCGTCTTCCTCTCATGG	60.19	132
	GN_WRKY53_qPCR_rev	ATGACCTGTGGGCAGTTGTT	60.43
Transcription factor bhlh36-like	GN_BHLH36-like_qPCR_fwd	TATCAAGGGAAAGCGTTCGT	59.71	124
	GN_BHLH36-like_qPCR_rev	CGAAGACGTCCCGATCTTTA	60.21
bzip transcription factor bzip79	GN_bZIPTF79_qPCR_fwd	TGGTGCATTGATCTCCACAT	59.93	131
	GN_bZIPTF79_qPCR_rev	GGGTAAATTGTCGCCATCAG	60.33
Universal stress protein a-like protein	GN_uspA_qPCR_fwd	AGCCTCCCAAAGCTACCAAT	60.1	135
	GN_uspA_qPCR_rev	TATCAAGAACCTCCGGATCG	60.03
Zinc finger A20 and AN1 domain-containing stress-associated protein 5-like	GN_ZFA20/AN1_SAP5_qPCR_F2	TCAATCATCCACACTCACGAA	60.10	146
	GN_ZFA20/AN1_SAP5_qPCR_R2	CGGGTTGTTGTGCATTCTCT	61.10
Zinc finger family protein (C2H2 ZnF)	GN_ZnF_C2H2_qPCR_fwd	AGTATGGCCGACGATGATGT	58.96	134
	GN_ZnF_C2H2_qPCR_rev	CATTCGTGCACCTTCGCTTT	59.76
Zinc finger protein constans-like 13 (COL-ZnF)	GN_Bbox_CCT motif_qPCR_fwd	TGTGCTTGGAGAAAAGCTGA	59.72	130
	GN_Bbox_CCT motif_qPCR_rev	CACCAAAAGCGTCTCTGTGA	60.02
Zeaxanthin chloroplastic-like	GN_Zeaxanthin_qPCR_fwd	AGCAGCGAAACATGAAGGAT	59.84	137
	GN_Zeaxanthin_qPCR_rev	CATTCTCGTCAATGGCTTCC	60.6
Calcium-independent phospholipase a2-γ	GN_Ca_Phosa2-gamma_qPCR_fwd	TGATTAAGGTGAGCACGTGGA	59.38	120
	GN_Ca_Phosa2-gamma_qPCR_rev	ATTGTTTGCCACTATTGCACCA	59.37
Calcium-dependent protein kinase 26-like	GN_CaKinase26_like_qPCR_F2	GGTGCATCCCTCATGCTTAT	59.92	123
	GN_CaKinase26_like_qPCR_R2	TGATGGGCGCATAGATTACA	60.06
Calcium-transporting atpase plasma membrane-type-like	GN_CaATPase_qPCR_F2	GCAACCTCTGTTCCTGCAAT	60.26	120
	GN_CaATPase_qPCR_R2	ACAGTTGAGGGATGGGTTCA	60.36
Calcium-transporting atpase plasma membrane-type	GN_CaATPase_4_qPCR_F2	CCAGCACCAGCATCAATAAA	59.69	120
	GN_CaATPase_4_qPCR_R2	GGACTATGATTGTCATCCGTTT	57.93
TEF2	TEF2_F	CATTATTGCTGGTGCTGGTG	60.13	116
	TEF2_R	TCTCACGGAAAGACACAACG	59.87
