# Supplementary material for: Identification of water use efficiency related genes in ‘Garnem’ almond-peach rootstock using time-course transcriptome analysis
Source: PLoS One. 2018 Oct 11;13(10):e0205493. doi: 10.1371/journal.pone.0205493 (PMC6181374; doi:10.1371/journal.pone.0205493)
Supplement: S5 Table — (XLSX) [file pone.0205493.s007.xlsx]

## Sheet: 2hS-24hS
Significantly enriched GOs for 2hS-24S comparison dataset.
GO-ID	Term	Category	FDR	P-Value	#Test	#Ref	#notAnnotTest	#notAnnotRef	Over/Under	TestSeqs
GO:0042254	ribosome biogenesis	BP	1.8018e-45	6.08716e-48	544	969	4876	20311	OVER	131902_CGATGT_L008_R1_paired_trimmed_paired_merged_contig_121663, 131902_CGATGT_L008_R1_paired_trimmed_paired_merged_contig_99907, 131902_CGATGT_L008_R1_paired_trimmed_paired_merged_contig_73638, 131902_CGATGT_L008_R1_paired_trimmed_paired_merged_contig_119583, 131902_CGATGT_L008_R1_paired_trimmed_paired_merged_contig_80175, 131902_CGATGT_L008_R1_paired_trimmed_paired_merged_contig_69013, 131902_…
GO:0006412	translation	BP	1.29588e-17	1.09449e-18	571	1456	4849	19824	OVER	131902_CGATGT_L008_R1_paired_trimmed_paired_merged_contig_121663, 131902_CGATGT_L008_R1_paired_trimmed_paired_merged_contig_99907, 131902_CGATGT_L008_R1_paired_trimmed_paired_merged_contig_73638, 131902_CGATGT_L008_R1_paired_trimmed_paired_merged_contig_119583, 131902_CGATGT_L008_R1_paired_trimmed_paired_merged_contig_80175, 131902_CGATGT_L008_R1_paired_trimmed_paired_merged_contig_69013, 131902_…
GO:0006091	generation of precursor metabolites and energy	BP	3.73737e-08	3.91414e-09	182	418	5238	20862	OVER	131902_CGATGT_L008_R1_paired_trimmed_paired_merged_contig_66700, 131902_CGATGT_L008_R1_paired_trimmed_paired_merged_contig_148743, 131902_CGATGT_L008_R1_paired_trimmed_paired_merged_contig_124779, 131902_CGATGT_L008_R1_paired_trimmed_paired_merged_contig_105979, 131902_CGATGT_L008_R1_paired_trimmed_paired_merged_contig_96757, 131902_CGATGT_L008_R1_paired_trimmed_paired_merged_contig_114293, 13190…
GO:0006464	cellular protein modification process	BP	1.43405e-05	1.98635e-06	369	1867	5051	19413	UNDER	131902_CGATGT_L008_R1_paired_trimmed_paired_merged_contig_2448, 131902_CGATGT_L008_R1_paired_trimmed_paired_merged_contig_59571, 131902_CGATGT_L008_R1_paired_trimmed_paired_merged_contig_92039, 131902_CGATGT_L008_R1_paired_trimmed_paired_merged_contig_83322, 131902_CGATGT_L008_R1_paired_trimmed_paired_merged_contig_106390, 131902_CGATGT_L008_R1_paired_trimmed_paired_merged_contig_130014, 131902_C…
GO:0015979	photosynthesis	BP	0.00105037	0.000177428	51	103	5369	21177	OVER	131902_CGATGT_L008_R1_paired_trimmed_paired_merged_contig_73718, 131902_CGATGT_L008_R1_paired_trimmed_paired_merged_contig_124779, 131902_CGATGT_L008_R1_paired_trimmed_paired_merged_contig_86230, 131902_CGATGT_L008_R1_paired_trimmed_paired_merged_contig_129903, 131902_CGATGT_L008_R1_paired_trimmed_paired_merged_contig_79380, 131902_CGATGT_L008_R1_paired_trimmed_paired_merged_contig_45800, 131902_…
GO:0048856	anatomical structure development	BP	0.00134237	0.000242886	83	494	5337	20786	UNDER	131902_CGATGT_L008_R1_paired_trimmed_paired_merged_contig_99907, 131902_CGATGT_L008_R1_paired_trimmed_paired_merged_contig_41166, 131902_CGATGT_L008_R1_paired_trimmed_paired_merged_contig_40111, 131902_CGATGT_L008_R1_paired_trimmed_paired_merged_contig_76707, 131902_CGATGT_L008_R1_paired_trimmed_paired_merged_contig_146001, 131902_CGATGT_L008_R1_paired_trimmed_paired_merged_contig_85104, 131902_C…
GO:0006259	DNA metabolic process	BP	0.00134237	0.000260175	70	432	5350	20848	UNDER	131902_CGATGT_L008_R1_paired_trimmed_paired_merged_contig_91863, 131902_CGATGT_L008_R1_paired_trimmed_paired_merged_contig_2448, 131902_CGATGT_L008_R1_paired_trimmed_paired_merged_contig_126438, 131902_CGATGT_L008_R1_paired_trimmed_paired_merged_contig_93645, 131902_CGATGT_L008_R1_paired_trimmed_paired_merged_contig_76707, 131902_CGATGT_L008_R1_paired_trimmed_paired_merged_contig_131866, 131902_C…
GO:0016192	vesicle-mediated transport	BP	0.00134237	0.000260175	70	432	5350	20848	UNDER	131902_CGATGT_L008_R1_paired_trimmed_paired_merged_contig_143693, 131902_CGATGT_L008_R1_paired_trimmed_paired_merged_contig_104801, 131902_CGATGT_L008_R1_paired_trimmed_paired_merged_contig_70601, 131902_CGATGT_L008_R1_paired_trimmed_paired_merged_contig_149671, 131902_CGATGT_L008_R1_paired_trimmed_paired_merged_contig_85104, 131902_CGATGT_L008_R1_paired_trimmed_paired_merged_contig_145151, 13190…
GO:0006950	response to stress	BP	0.00715214	0.00176387	212	1044	5208	20236	UNDER	131902_CGATGT_L008_R1_paired_trimmed_paired_merged_contig_121663, 131902_CGATGT_L008_R1_paired_trimmed_paired_merged_contig_91863, 131902_CGATGT_L008_R1_paired_trimmed_paired_merged_contig_2448, 131902_CGATGT_L008_R1_paired_trimmed_paired_merged_contig_122636, 131902_CGATGT_L008_R1_paired_trimmed_paired_merged_contig_103558, 131902_CGATGT_L008_R1_paired_trimmed_paired_merged_contig_93802, 131902_…
GO:0007049	cell cycle	BP	0.013774	0.00368427	27	188	5393	21092	UNDER	131902_CGATGT_L008_R1_paired_trimmed_paired_merged_contig_59571, 131902_CGATGT_L008_R1_paired_trimmed_paired_merged_contig_73439, 131902_CGATGT_L008_R1_paired_trimmed_paired_merged_contig_48814, 131902_CGATGT_L008_R1_paired_trimmed_paired_merged_contig_83401, 131902_CGATGT_L008_R1_paired_trimmed_paired_merged_contig_137632, 131902_CGATGT_L008_R1_paired_trimmed_paired_merged_contig_130376, 131902_…
GO:0008219	cell death	BP	0.013774	0.00376924	3	52	5417	21228	UNDER	131902_CGATGT_L008_R1_paired_trimmed_paired_merged_contig_63128, 131902_CGATGT_L008_R1_paired_trimmed_paired_merged_contig_61722, 131902_CGATGT_L008_R1_paired_trimmed_paired_merged_contig_85501
GO:0006399	tRNA metabolic process	BP	0.0209553	0.00594676	42	258	5378	21022	UNDER	131902_CGATGT_L008_R1_paired_trimmed_paired_merged_contig_88993, 131902_CGATGT_L008_R1_paired_trimmed_paired_merged_contig_121585, 131902_CGATGT_L008_R1_paired_trimmed_paired_merged_contig_38970, 131902_CGATGT_L008_R1_paired_trimmed_paired_merged_contig_64860, 131902_CGATGT_L008_R1_paired_trimmed_paired_merged_contig_122657, 131902_CGATGT_L008_R1_paired_trimmed_paired_merged_contig_118250, 131902…
GO:0016043	cellular component organization	BP	0.0218731	0.00635502	238	1128	5182	20152	UNDER	131902_CGATGT_L008_R1_paired_trimmed_paired_merged_contig_121663, 131902_CGATGT_L008_R1_paired_trimmed_paired_merged_contig_128617, 131902_CGATGT_L008_R1_paired_trimmed_paired_merged_contig_118256, 131902_CGATGT_L008_R1_paired_trimmed_paired_merged_contig_149433, 131902_CGATGT_L008_R1_paired_trimmed_paired_merged_contig_71336, 131902_CGATGT_L008_R1_paired_trimmed_paired_merged_contig_148101, 1319…
GO:0006397	mRNA processing	BP	0.0368995	0.0115934	38	229	5382	21051	UNDER	131902_CGATGT_L008_R1_paired_trimmed_paired_merged_contig_125603, 131902_CGATGT_L008_R1_paired_trimmed_paired_merged_contig_4209, 131902_CGATGT_L008_R1_paired_trimmed_paired_merged_contig_150668, 131902_CGATGT_L008_R1_paired_trimmed_paired_merged_contig_62546, 131902_CGATGT_L008_R1_paired_trimmed_paired_merged_contig_28393, 131902_CGATGT_L008_R1_paired_trimmed_paired_merged_contig_112332, 131902_…
GO:0046907	intracellular transport	BP	0.041362	0.0139737	44	256	5376	21024	UNDER	131902_CGATGT_L008_R1_paired_trimmed_paired_merged_contig_124777, 131902_CGATGT_L008_R1_paired_trimmed_paired_merged_contig_92412, 131902_CGATGT_L008_R1_paired_trimmed_paired_merged_contig_34290, 131902_CGATGT_L008_R1_paired_trimmed_paired_merged_contig_91864, 131902_CGATGT_L008_R1_paired_trimmed_paired_merged_contig_125989, 131902_CGATGT_L008_R1_paired_trimmed_paired_merged_contig_34291, 131902_…
GO:0034655	nucleobase-containing compound catabolic process	BP	0.0464708	0.0169556	16	117	5404	21163	UNDER	131902_CGATGT_L008_R1_paired_trimmed_paired_merged_contig_148776, 131902_CGATGT_L008_R1_paired_trimmed_paired_merged_contig_62731, 131902_CGATGT_L008_R1_paired_trimmed_paired_merged_contig_131679, 131902_CGATGT_L008_R1_paired_trimmed_paired_merged_contig_139237, 131902_CGATGT_L008_R1_paired_trimmed_paired_merged_contig_45982, 131902_CGATGT_L008_R1_paired_trimmed_paired_merged_contig_133986, 13190…
GO:0019748	secondary metabolic process	BP	0.0464708	0.0160436	12	95	5408	21185	UNDER	131902_CGATGT_L008_R1_paired_trimmed_paired_merged_contig_106032, 131902_CGATGT_L008_R1_paired_trimmed_paired_merged_contig_148479, 131902_CGATGT_L008_R1_paired_trimmed_paired_merged_contig_45887, 131902_CGATGT_L008_R1_paired_trimmed_paired_merged_contig_46866, 131902_CGATGT_L008_R1_paired_trimmed_paired_merged_contig_99603, 131902_CGATGT_L008_R1_paired_trimmed_paired_merged_contig_77905, 131902_…
GO:0005840	ribosome	CC	2.87669e-27	5.83112e-29	609	1393	4811	19887	OVER	131902_CGATGT_L008_R1_paired_trimmed_paired_merged_contig_121663, 131902_CGATGT_L008_R1_paired_trimmed_paired_merged_contig_99907, 131902_CGATGT_L008_R1_paired_trimmed_paired_merged_contig_73638, 131902_CGATGT_L008_R1_paired_trimmed_paired_merged_contig_119583, 131902_CGATGT_L008_R1_paired_trimmed_paired_merged_contig_124817, 131902_CGATGT_L008_R1_paired_trimmed_paired_merged_contig_80175, 131902…
GO:0005886	plasma membrane	CC	0.000224516	3.4891e-05	152	846	5268	20434	UNDER	131902_CGATGT_L008_R1_paired_trimmed_paired_merged_contig_121663, 131902_CGATGT_L008_R1_paired_trimmed_paired_merged_contig_86032, 131902_CGATGT_L008_R1_paired_trimmed_paired_merged_contig_99907, 131902_CGATGT_L008_R1_paired_trimmed_paired_merged_contig_91864, 131902_CGATGT_L008_R1_paired_trimmed_paired_merged_contig_37300, 131902_CGATGT_L008_R1_paired_trimmed_paired_merged_contig_92317, 131902_C…
GO:0009536	plastid	CC	0.000380949	6.04885e-05	198	1047	5222	20233	UNDER	131902_CGATGT_L008_R1_paired_trimmed_paired_merged_contig_121663, 131902_CGATGT_L008_R1_paired_trimmed_paired_merged_contig_45603, 131902_CGATGT_L008_R1_paired_trimmed_paired_merged_contig_99907, 131902_CGATGT_L008_R1_paired_trimmed_paired_merged_contig_140065, 131902_CGATGT_L008_R1_paired_trimmed_paired_merged_contig_148101, 131902_CGATGT_L008_R1_paired_trimmed_paired_merged_contig_70809, 131902…
GO:0005739	mitochondrion	CC	0.00127137	0.000223348	166	880	5254	20400	UNDER	131902_CGATGT_L008_R1_paired_trimmed_paired_merged_contig_68206, 131902_CGATGT_L008_R1_paired_trimmed_paired_merged_contig_66700, 131902_CGATGT_L008_R1_paired_trimmed_paired_merged_contig_124779, 131902_CGATGT_L008_R1_paired_trimmed_paired_merged_contig_37663, 131902_CGATGT_L008_R1_paired_trimmed_paired_merged_contig_125626, 131902_CGATGT_L008_R1_paired_trimmed_paired_merged_contig_148101, 131902…
GO:0016023	cytoplasmic, membrane-bounded vesicle	CC	0.00134237	0.000268633	38	271	5382	21009	UNDER	131902_CGATGT_L008_R1_paired_trimmed_paired_merged_contig_22605, 131902_CGATGT_L008_R1_paired_trimmed_paired_merged_contig_20743, 131902_CGATGT_L008_R1_paired_trimmed_paired_merged_contig_150649, 131902_CGATGT_L008_R1_paired_trimmed_paired_merged_contig_78290, 131902_CGATGT_L008_R1_paired_trimmed_paired_merged_contig_42877, 131902_CGATGT_L008_R1_paired_trimmed_paired_merged_contig_6707, 131902_CG…
GO:0005768	endosome	CC	0.00181263	0.000374644	13	132	5407	21148	UNDER	131902_CGATGT_L008_R1_paired_trimmed_paired_merged_contig_104801, 131902_CGATGT_L008_R1_paired_trimmed_paired_merged_contig_11440, 131902_CGATGT_L008_R1_paired_trimmed_paired_merged_contig_38304, 131902_CGATGT_L008_R1_paired_trimmed_paired_merged_contig_139488, 131902_CGATGT_L008_R1_paired_trimmed_paired_merged_contig_47534, 131902_CGATGT_L008_R1_paired_trimmed_paired_merged_contig_53857, 131902_…
GO:0005615	extracellular space	CC	0.00439367	0.00102526	10	8	5410	21272	OVER	131902_CGATGT_L008_R1_paired_trimmed_paired_merged_contig_101328, 131902_CGATGT_L008_R1_paired_trimmed_paired_merged_contig_72009, 131902_CGATGT_L008_R1_paired_trimmed_paired_merged_contig_147583, 131902_CGATGT_L008_R1_paired_trimmed_paired_merged_contig_31411, 131902_CGATGT_L008_R1_paired_trimmed_paired_merged_contig_150718, 131902_CGATGT_L008_R1_paired_trimmed_paired_merged_contig_61710, 131902…
GO:0005794	Golgi apparatus	CC	0.00914441	0.00234789	68	393	5352	20887	UNDER	131902_CGATGT_L008_R1_paired_trimmed_paired_merged_contig_22605, 131902_CGATGT_L008_R1_paired_trimmed_paired_merged_contig_83083, 131902_CGATGT_L008_R1_paired_trimmed_paired_merged_contig_146004, 131902_CGATGT_L008_R1_paired_trimmed_paired_merged_contig_126918, 131902_CGATGT_L008_R1_paired_trimmed_paired_merged_contig_104801, 131902_CGATGT_L008_R1_paired_trimmed_paired_merged_contig_117680, 13190…
GO:0005654	nucleoplasm	CC	0.0373028	0.0120196	33	206	5387	21074	UNDER	131902_CGATGT_L008_R1_paired_trimmed_paired_merged_contig_86154, 131902_CGATGT_L008_R1_paired_trimmed_paired_merged_contig_117022, 131902_CGATGT_L008_R1_paired_trimmed_paired_merged_contig_68546, 131902_CGATGT_L008_R1_paired_trimmed_paired_merged_contig_147751, 131902_CGATGT_L008_R1_paired_trimmed_paired_merged_contig_119066, 131902_CGATGT_L008_R1_paired_trimmed_paired_merged_contig_85964, 131902…
GO:0003735	structural constituent of ribosome	MF	2.12873e-21	6.47248e-23	515	1203	4905	20077	OVER	131902_CGATGT_L008_R1_paired_trimmed_paired_merged_contig_121663, 131902_CGATGT_L008_R1_paired_trimmed_paired_merged_contig_99907, 131902_CGATGT_L008_R1_paired_trimmed_paired_merged_contig_73638, 131902_CGATGT_L008_R1_paired_trimmed_paired_merged_contig_119583, 131902_CGATGT_L008_R1_paired_trimmed_paired_merged_contig_80175, 131902_CGATGT_L008_R1_paired_trimmed_paired_merged_contig_69013, 131902_…
GO:0016301	kinase activity	MF	1.18657e-08	1.2026e-09	226	1334	5194	19946	UNDER	131902_CGATGT_L008_R1_paired_trimmed_paired_merged_contig_96757, 131902_CGATGT_L008_R1_paired_trimmed_paired_merged_contig_72307, 131902_CGATGT_L008_R1_paired_trimmed_paired_merged_contig_83322, 131902_CGATGT_L008_R1_paired_trimmed_paired_merged_contig_106390, 131902_CGATGT_L008_R1_paired_trimmed_paired_merged_contig_130014, 131902_CGATGT_L008_R1_paired_trimmed_paired_merged_contig_28155, 131902_…
GO:0016874	ligase activity	MF	5.10527e-06	6.55406e-07	59	439	5361	20841	UNDER	131902_CGATGT_L008_R1_paired_trimmed_paired_merged_contig_121585, 131902_CGATGT_L008_R1_paired_trimmed_paired_merged_contig_87440, 131902_CGATGT_L008_R1_paired_trimmed_paired_merged_contig_122715, 131902_CGATGT_L008_R1_paired_trimmed_paired_merged_contig_69693, 131902_CGATGT_L008_R1_paired_trimmed_paired_merged_contig_58, 131902_CGATGT_L008_R1_paired_trimmed_paired_merged_contig_116559, 131902_CG…
GO:0016491	oxidoreductase activity	MF	6.17475e-05	8.76147e-06	630	2034	4790	19246	OVER	131902_CGATGT_L008_R1_paired_trimmed_paired_merged_contig_4507, 131902_CGATGT_L008_R1_paired_trimmed_paired_merged_contig_76905, 131902_CGATGT_L008_R1_paired_trimmed_paired_merged_contig_119105, 131902_CGATGT_L008_R1_paired_trimmed_paired_merged_contig_52938, 131902_CGATGT_L008_R1_paired_trimmed_paired_merged_contig_69014, 131902_CGATGT_L008_R1_paired_trimmed_paired_merged_contig_106396, 131902_C…
GO:0008168	methyltransferase activity	MF	0.00284579	0.000615307	46	304	5374	20976	UNDER	131902_CGATGT_L008_R1_paired_trimmed_paired_merged_contig_122657, 131902_CGATGT_L008_R1_paired_trimmed_paired_merged_contig_76608, 131902_CGATGT_L008_R1_paired_trimmed_paired_merged_contig_91704, 131902_CGATGT_L008_R1_paired_trimmed_paired_merged_contig_148244, 131902_CGATGT_L008_R1_paired_trimmed_paired_merged_contig_62304, 131902_CGATGT_L008_R1_paired_trimmed_paired_merged_contig_17837, 131902_…
GO:0003677	DNA binding	MF	0.00439731	0.00106962	210	1047	5210	20233	UNDER	131902_CGATGT_L008_R1_paired_trimmed_paired_merged_contig_119222, 131902_CGATGT_L008_R1_paired_trimmed_paired_merged_contig_66544, 131902_CGATGT_L008_R1_paired_trimmed_paired_merged_contig_86154, 131902_CGATGT_L008_R1_paired_trimmed_paired_merged_contig_126438, 131902_CGATGT_L008_R1_paired_trimmed_paired_merged_contig_88694, 131902_CGATGT_L008_R1_paired_trimmed_paired_merged_contig_37663, 131902_…
GO:0016779	nucleotidyltransferase activity	MF	0.0165188	0.00457615	29	197	5391	21083	UNDER	131902_CGATGT_L008_R1_paired_trimmed_paired_merged_contig_86154, 131902_CGATGT_L008_R1_paired_trimmed_paired_merged_contig_141373, 131902_CGATGT_L008_R1_paired_trimmed_paired_merged_contig_119066, 131902_CGATGT_L008_R1_paired_trimmed_paired_merged_contig_88172, 131902_CGATGT_L008_R1_paired_trimmed_paired_merged_contig_13695, 131902_CGATGT_L008_R1_paired_trimmed_paired_merged_contig_46713, 131902_…
GO:0016791	phosphatase activity	MF	0.0363782	0.0110609	43	255	5377	21025	UNDER	131902_CGATGT_L008_R1_paired_trimmed_paired_merged_contig_120574, 131902_CGATGT_L008_R1_paired_trimmed_paired_merged_contig_65872, 131902_CGATGT_L008_R1_paired_trimmed_paired_merged_contig_112672, 131902_CGATGT_L008_R1_paired_trimmed_paired_merged_contig_115722, 131902_CGATGT_L008_R1_paired_trimmed_paired_merged_contig_73060, 131902_CGATGT_L008_R1_paired_trimmed_paired_merged_contig_143629, 13190…

## Sheet: 2hC-2hSN
Significantly enriched GOs for 2hS-24SN comparison dataset.
GO-ID	Term	Category	FDR	P-Value	#Test	#Ref	#notAnnotTest	#notAnnotRef	Over/Under	TestSeqs
GO:0042254	ribosome biogenesis	BP	3.21e-40	1.09e-42	574	939	14110	11077	UNDER	131902_CGATGT_L008_R1_paired_trimmed_paired_merged_contig_118497	131902_CGATGT_L008_R1_paired_trimmed_paired_merged_contig_118377	131902_CGATGT_L008_R1_paired_trimmed_paired_merged_contig_122516	131902_CGATGT_L008_R1_paired_trimmed_paired_merged_contig_80175	131902_CGATGT_L008_R1_paired_trimmed_paired_merged_contig_69013	131902_CGATGT_L008_R1_paired_trimmed_paired_merged_contig_51602	131902_CGATGT_L008_R1_paired_trimmed_paired_merged_contig_46137	131902_CGATGT_L008_R1_paired_trimmed_paired_merged_contig_80051	131902_CGATGT_L008_R1_paired_trimmed_paired_merged_contig_132559	131902_CGATGT_L008_R1_paired_trimmed_paired_merged_contig_61770	131902_CGATGT_L008_R1_paired_trimmed_paired_merged_contig_129031	131902_CGATGT_L008_R1_paired_trimmed_paired_merged_contig_132562	131902_CGATGT_L008_R1_paired_trimmed_paired_merged_contig_92281	131902_CGATGT_L008_R1_paired_trimmed_paired_merged_contig_92285	131902_CGATGT_L008_R1_paired_trimmed_paired_merged_contig_62614	131902_CGATGT_L008_R1_paired_trimmed_paired_merged_contig_94100	131902_CGATGT_L008_R1_paired_trimmed_paired_merged_contig_74973	131902_CGATGT_L008_R1_paired_trimmed_paired_merged_contig_73401	131902_CGATGT_L008_R1_paired_trimmed_paired_merged_contig_74970	131902_CGATGT_L008_R1_paired_trimmed_paired_merged_contig_56189	131902_CGATGT_L008_R1_paired_trimmed_paired_merged_contig_122400	131902_CGATGT_L008_R1_paired_trimmed_paired_merged_contig_143562	131902_CGATGT_L008_R1_paired_trimmed_paired_merged_contig_139182	131902_CGATGT_L008_R1_paired_trimmed_paired_merged_contig_142233	131902_CGATGT_L008_R1_paired_trimmed_paired_merged_contig_120580	131902_CGATGT_L008_R1_paired_trimmed_paired_merged_contig_84521	131902_CGATGT_L008_R1_paired_trimmed_paired_merged_contig_60211	131902_CGATGT_L008_R1_paired_trimmed_paired_merged_contig_80046	131902_CGATGT_L008_R1_paired_trimmed_paired_merged_contig_132667	131902_CGATGT_L008_R1_paired_trimmed_paired_merged_contig_134723	131902_CGATGT_L008_R1_paired_trimmed_paired_merged_contig_51738	131902_CGATGT_L008_R1_paired_trimmed_paired_merged_contig_131457	131902_CGATGT_L008_R1_paired_trimmed_paired_merged_contig_129263	131902_CGATGT_L008_R1_paired_trimmed_paired_merged_contig_111624	131902_CGATGT_L008_R1_paired_trimmed_paired_merged_contig_5950	131902_CGATGT_L008_R1_paired_trimmed_paired_merged_contig_142108	131902_CGATGT_L008_R1_paired_trimmed_paired_merged_contig_123962	131902_CGATGT_L008_R1_paired_trimmed_paired_merged_contig_138091	131902_CGATGT_L008_R1_paired_trimmed_paired_merged_contig_142220	131902_CGATGT_L008_R1_paired_trimmed_paired_merged_contig_122614
GO:0006950	response to stress	BP	9.28e-14	4.39e-15	555	701	14129	11315	UNDER	131902_CGATGT_L008_R1_paired_trimmed_paired_merged_contig_140060	131902_CGATGT_L008_R1_paired_trimmed_paired_merged_contig_143575	131902_CGATGT_L008_R1_paired_trimmed_paired_merged_contig_118377	131902_CGATGT_L008_R1_paired_trimmed_paired_merged_contig_123846	131902_CGATGT_L008_R1_paired_trimmed_paired_merged_contig_71216	131902_CGATGT_L008_R1_paired_trimmed_paired_merged_contig_122516	131902_CGATGT_L008_R1_paired_trimmed_paired_merged_contig_124817	131902_CGATGT_L008_R1_paired_trimmed_paired_merged_contig_80295	131902_CGATGT_L008_R1_paired_trimmed_paired_merged_contig_51602	131902_CGATGT_L008_R1_paired_trimmed_paired_merged_contig_46137	131902_CGATGT_L008_R1_paired_trimmed_paired_merged_contig_50757	131902_CGATGT_L008_R1_paired_trimmed_paired_merged_contig_132559	131902_CGATGT_L008_R1_paired_trimmed_paired_merged_contig_135943	131902_CGATGT_L008_R1_paired_trimmed_paired_merged_contig_132675	131902_CGATGT_L008_R1_paired_trimmed_paired_merged_contig_129031	131902_CGATGT_L008_R1_paired_trimmed_paired_merged_contig_130386	131902_CGATGT_L008_R1_paired_trimmed_paired_merged_contig_129151	131902_CGATGT_L008_R1_paired_trimmed_paired_merged_contig_132562	131902_CGATGT_L008_R1_paired_trimmed_paired_merged_contig_92281	131902_CGATGT_L008_R1_paired_trimmed_paired_merged_contig_92285	131902_CGATGT_L008_R1_paired_trimmed_paired_merged_contig_136918	131902_CGATGT_L008_R1_paired_trimmed_paired_merged_contig_94100	131902_CGATGT_L008_R1_paired_trimmed_paired_merged_contig_72311	131902_CGATGT_L008_R1_paired_trimmed_paired_merged_contig_74970	131902_CGATGT_L008_R1_paired_trimmed_paired_merged_contig_56189	131902_CGATGT_L008_R1_paired_trimmed_paired_merged_contig_145503	131902_CGATGT_L008_R1_paired_trimmed_paired_merged_contig_144898	131902_CGATGT_L008_R1_paired_trimmed_paired_merged_contig_122400	131902_CGATGT_L008_R1_paired_trimmed_paired_merged_contig_121794	131902_CGATGT_L008_R1_paired_trimmed_paired_merged_contig_142111	131902_CGATGT_L008_R1_paired_trimmed_paired_merged_contig_120580	131902_CGATGT_L008_R1_paired_trimmed_paired_merged_contig_53914	131902_CGATGT_L008_R1_paired_trimmed_paired_merged_contig_84884	131902_CGATGT_L008_R1_paired_trimmed_paired_merged_contig_84521	131902_CGATGT_L008_R1_paired_trimmed_paired_merged_contig_133878	131902_CGATGT_L008_R1_paired_trimmed_paired_merged_contig_60211	131902_CGATGT_L008_R1_paired_trimmed_paired_merged_contig_130245	131902_CGATGT_L008_R1_paired_trimmed_paired_merged_contig_132667	131902_CGATGT_L008_R1_paired_trimmed_paired_merged_contig_134723	131902_CGATGT_L008_R1_paired_trimmed_paired_merged_contig_131457
GO:0000003	reproduction	BP	2.3e-12	1.4e-13	108	207	14576	11809	UNDER	131902_CGATGT_L008_R1_paired_trimmed_paired_merged_contig_117562	131902_CGATGT_L008_R1_paired_trimmed_paired_merged_contig_123846	131902_CGATGT_L008_R1_paired_trimmed_paired_merged_contig_69013	131902_CGATGT_L008_R1_paired_trimmed_paired_merged_contig_80295	131902_CGATGT_L008_R1_paired_trimmed_paired_merged_contig_46137	131902_CGATGT_L008_R1_paired_trimmed_paired_merged_contig_80051	131902_CGATGT_L008_R1_paired_trimmed_paired_merged_contig_132559	131902_CGATGT_L008_R1_paired_trimmed_paired_merged_contig_87921	131902_CGATGT_L008_R1_paired_trimmed_paired_merged_contig_135821	131902_CGATGT_L008_R1_paired_trimmed_paired_merged_contig_132562	131902_CGATGT_L008_R1_paired_trimmed_paired_merged_contig_92281	131902_CGATGT_L008_R1_paired_trimmed_paired_merged_contig_92285	131902_CGATGT_L008_R1_paired_trimmed_paired_merged_contig_96643	131902_CGATGT_L008_R1_paired_trimmed_paired_merged_contig_62614	131902_CGATGT_L008_R1_paired_trimmed_paired_merged_contig_56189	131902_CGATGT_L008_R1_paired_trimmed_paired_merged_contig_141260	131902_CGATGT_L008_R1_paired_trimmed_paired_merged_contig_123836	131902_CGATGT_L008_R1_paired_trimmed_paired_merged_contig_120580	131902_CGATGT_L008_R1_paired_trimmed_paired_merged_contig_53914	131902_CGATGT_L008_R1_paired_trimmed_paired_merged_contig_84884	131902_CGATGT_L008_R1_paired_trimmed_paired_merged_contig_132308	131902_CGATGT_L008_R1_paired_trimmed_paired_merged_contig_38505	131902_CGATGT_L008_R1_paired_trimmed_paired_merged_contig_60211	131902_CGATGT_L008_R1_paired_trimmed_paired_merged_contig_134723	131902_CGATGT_L008_R1_paired_trimmed_paired_merged_contig_51738	131902_CGATGT_L008_R1_paired_trimmed_paired_merged_contig_131457	131902_CGATGT_L008_R1_paired_trimmed_paired_merged_contig_111624	131902_CGATGT_L008_R1_paired_trimmed_paired_merged_contig_109310	131902_CGATGT_L008_R1_paired_trimmed_paired_merged_contig_83305	131902_CGATGT_L008_R1_paired_trimmed_paired_merged_contig_140166	131902_CGATGT_L008_R1_paired_trimmed_paired_merged_contig_38731	131902_CGATGT_L008_R1_paired_trimmed_paired_merged_contig_116054	131902_CGATGT_L008_R1_paired_trimmed_paired_merged_contig_15610	131902_CGATGT_L008_R1_paired_trimmed_paired_merged_contig_82256	131902_CGATGT_L008_R1_paired_trimmed_paired_merged_contig_108432	131902_CGATGT_L008_R1_paired_trimmed_paired_merged_contig_134961	131902_CGATGT_L008_R1_paired_trimmed_paired_merged_contig_61549	131902_CGATGT_L008_R1_paired_trimmed_paired_merged_contig_76812	131902_CGATGT_L008_R1_paired_trimmed_paired_merged_contig_74634	131902_CGATGT_L008_R1_paired_trimmed_paired_merged_contig_140157
GO:0044281	small molecule metabolic process	BP	7.26e-09	6.86e-10	1396	1424	13288	10592	UNDER	131902_CGATGT_L008_R1_paired_trimmed_paired_merged_contig_120574	131902_CGATGT_L008_R1_paired_trimmed_paired_merged_contig_117288	131902_CGATGT_L008_R1_paired_trimmed_paired_merged_contig_58240	131902_CGATGT_L008_R1_paired_trimmed_paired_merged_contig_47229	131902_CGATGT_L008_R1_paired_trimmed_paired_merged_contig_122636	131902_CGATGT_L008_R1_paired_trimmed_paired_merged_contig_122516	131902_CGATGT_L008_R1_paired_trimmed_paired_merged_contig_142482	131902_CGATGT_L008_R1_paired_trimmed_paired_merged_contig_51724	131902_CGATGT_L008_R1_paired_trimmed_paired_merged_contig_44078	131902_CGATGT_L008_R1_paired_trimmed_paired_merged_contig_130256	131902_CGATGT_L008_R1_paired_trimmed_paired_merged_contig_131347	131902_CGATGT_L008_R1_paired_trimmed_paired_merged_contig_53906	131902_CGATGT_L008_R1_paired_trimmed_paired_merged_contig_82474	131902_CGATGT_L008_R1_paired_trimmed_paired_merged_contig_130499	131902_CGATGT_L008_R1_paired_trimmed_paired_merged_contig_130386	131902_CGATGT_L008_R1_paired_trimmed_paired_merged_contig_106397	131902_CGATGT_L008_R1_paired_trimmed_paired_merged_contig_81137	131902_CGATGT_L008_R1_paired_trimmed_paired_merged_contig_105061	131902_CGATGT_L008_R1_paired_trimmed_paired_merged_contig_72311	131902_CGATGT_L008_R1_paired_trimmed_paired_merged_contig_145628	131902_CGATGT_L008_R1_paired_trimmed_paired_merged_contig_140298	131902_CGATGT_L008_R1_paired_trimmed_paired_merged_contig_143565	131902_CGATGT_L008_R1_paired_trimmed_paired_merged_contig_35361	131902_CGATGT_L008_R1_paired_trimmed_paired_merged_contig_70494	131902_CGATGT_L008_R1_paired_trimmed_paired_merged_contig_13583	131902_CGATGT_L008_R1_paired_trimmed_paired_merged_contig_140291	131902_CGATGT_L008_R1_paired_trimmed_paired_merged_contig_141022	131902_CGATGT_L008_R1_paired_trimmed_paired_merged_contig_62513	131902_CGATGT_L008_R1_paired_trimmed_paired_merged_contig_39956	131902_CGATGT_L008_R1_paired_trimmed_paired_merged_contig_134727	131902_CGATGT_L008_R1_paired_trimmed_paired_merged_contig_131219	131902_CGATGT_L008_R1_paired_trimmed_paired_merged_contig_68054	131902_CGATGT_L008_R1_paired_trimmed_paired_merged_contig_134844	131902_CGATGT_L008_R1_paired_trimmed_paired_merged_contig_134723	131902_CGATGT_L008_R1_paired_trimmed_paired_merged_contig_45390	131902_CGATGT_L008_R1_paired_trimmed_paired_merged_contig_113923	131902_CGATGT_L008_R1_paired_trimmed_paired_merged_contig_111502	131902_CGATGT_L008_R1_paired_trimmed_paired_merged_contig_60449	131902_CGATGT_L008_R1_paired_trimmed_paired_merged_contig_128297	131902_CGATGT_L008_R1_paired_trimmed_paired_merged_contig_58015
GO:0071554	cell wall organization or biogenesis	BP	1.47e-06	1.89e-07	75	129	14609	11887	UNDER	131902_CGATGT_L008_R1_paired_trimmed_paired_merged_contig_83083	131902_CGATGT_L008_R1_paired_trimmed_paired_merged_contig_3656	131902_CGATGT_L008_R1_paired_trimmed_paired_merged_contig_142122	131902_CGATGT_L008_R1_paired_trimmed_paired_merged_contig_130139	131902_CGATGT_L008_R1_paired_trimmed_paired_merged_contig_133644	131902_CGATGT_L008_R1_paired_trimmed_paired_merged_contig_82474	131902_CGATGT_L008_R1_paired_trimmed_paired_merged_contig_44191	131902_CGATGT_L008_R1_paired_trimmed_paired_merged_contig_44192	131902_CGATGT_L008_R1_paired_trimmed_paired_merged_contig_141267	131902_CGATGT_L008_R1_paired_trimmed_paired_merged_contig_143446	131902_CGATGT_L008_R1_paired_trimmed_paired_merged_contig_108214	131902_CGATGT_L008_R1_paired_trimmed_paired_merged_contig_97973	131902_CGATGT_L008_R1_paired_trimmed_paired_merged_contig_83790	131902_CGATGT_L008_R1_paired_trimmed_paired_merged_contig_141265	131902_CGATGT_L008_R1_paired_trimmed_paired_merged_contig_45039	131902_CGATGT_L008_R1_paired_trimmed_paired_merged_contig_130133	131902_CGATGT_L008_R1_paired_trimmed_paired_merged_contig_131463	131902_CGATGT_L008_R1_paired_trimmed_paired_merged_contig_83789	131902_CGATGT_L008_R1_paired_trimmed_paired_merged_contig_141257	131902_CGATGT_L008_R1_paired_trimmed_paired_merged_contig_143439	131902_CGATGT_L008_R1_paired_trimmed_paired_merged_contig_143431	131902_CGATGT_L008_R1_paired_trimmed_paired_merged_contig_2309	131902_CGATGT_L008_R1_paired_trimmed_paired_merged_contig_130597	131902_CGATGT_L008_R1_paired_trimmed_paired_merged_contig_132774	131902_CGATGT_L008_R1_paired_trimmed_paired_merged_contig_132300	131902_CGATGT_L008_R1_paired_trimmed_paired_merged_contig_95772	131902_CGATGT_L008_R1_paired_trimmed_paired_merged_contig_145601	131902_CGATGT_L008_R1_paired_trimmed_paired_merged_contig_58386	131902_CGATGT_L008_R1_paired_trimmed_paired_merged_contig_2795	131902_CGATGT_L008_R1_paired_trimmed_paired_merged_contig_122967	131902_CGATGT_L008_R1_paired_trimmed_paired_merged_contig_132769	131902_CGATGT_L008_R1_paired_trimmed_paired_merged_contig_131434	131902_CGATGT_L008_R1_paired_trimmed_paired_merged_contig_126094	131902_CGATGT_L008_R1_paired_trimmed_paired_merged_contig_126093	131902_CGATGT_L008_R1_paired_trimmed_paired_merged_contig_141234	131902_CGATGT_L008_R1_paired_trimmed_paired_merged_contig_92278	131902_CGATGT_L008_R1_paired_trimmed_paired_merged_contig_107357	131902_CGATGT_L008_R1_paired_trimmed_paired_merged_contig_146522	131902_CGATGT_L008_R1_paired_trimmed_paired_merged_contig_124739	131902_CGATGT_L008_R1_paired_trimmed_paired_merged_contig_135866
GO:0040007	growth	BP	1.82e-06	2.52e-07	34	77	14650	11939	UNDER	131902_CGATGT_L008_R1_paired_trimmed_paired_merged_contig_139171	131902_CGATGT_L008_R1_paired_trimmed_paired_merged_contig_118377	131902_CGATGT_L008_R1_paired_trimmed_paired_merged_contig_142365	131902_CGATGT_L008_R1_paired_trimmed_paired_merged_contig_44638	131902_CGATGT_L008_R1_paired_trimmed_paired_merged_contig_142240	131902_CGATGT_L008_R1_paired_trimmed_paired_merged_contig_87922	131902_CGATGT_L008_R1_paired_trimmed_paired_merged_contig_133007	131902_CGATGT_L008_R1_paired_trimmed_paired_merged_contig_87402	131902_CGATGT_L008_R1_paired_trimmed_paired_merged_contig_136402	131902_CGATGT_L008_R1_paired_trimmed_paired_merged_contig_123172	131902_CGATGT_L008_R1_paired_trimmed_paired_merged_contig_60435	131902_CGATGT_L008_R1_paired_trimmed_paired_merged_contig_81938	131902_CGATGT_L008_R1_paired_trimmed_paired_merged_contig_129038	131902_CGATGT_L008_R1_paired_trimmed_paired_merged_contig_141422	131902_CGATGT_L008_R1_paired_trimmed_paired_merged_contig_124767	131902_CGATGT_L008_R1_paired_trimmed_paired_merged_contig_16456	131902_CGATGT_L008_R1_paired_trimmed_paired_merged_contig_130925	131902_CGATGT_L008_R1_paired_trimmed_paired_merged_contig_131854	131902_CGATGT_L008_R1_paired_trimmed_paired_merged_contig_113252	131902_CGATGT_L008_R1_paired_trimmed_paired_merged_contig_80564	131902_CGATGT_L008_R1_paired_trimmed_paired_merged_contig_129780	131902_CGATGT_L008_R1_paired_trimmed_paired_merged_contig_137714	131902_CGATGT_L008_R1_paired_trimmed_paired_merged_contig_135024	131902_CGATGT_L008_R1_paired_trimmed_paired_merged_contig_74687	131902_CGATGT_L008_R1_paired_trimmed_paired_merged_contig_72661	131902_CGATGT_L008_R1_paired_trimmed_paired_merged_contig_139698	131902_CGATGT_L008_R1_paired_trimmed_paired_merged_contig_130599	131902_CGATGT_L008_R1_paired_trimmed_paired_merged_contig_84277	131902_CGATGT_L008_R1_paired_trimmed_paired_merged_contig_52684	131902_CGATGT_L008_R1_paired_trimmed_paired_merged_contig_130082	131902_CGATGT_L008_R1_paired_trimmed_paired_merged_contig_117937	131902_CGATGT_L008_R1_paired_trimmed_paired_merged_contig_146938	131902_CGATGT_L008_R1_paired_trimmed_paired_merged_contig_67927	131902_CGATGT_L008_R1_paired_trimmed_paired_merged_contig_33320	131902_CGATGT_L008_R1_paired_trimmed_paired_merged_contig_122187	131902_CGATGT_L008_R1_paired_trimmed_paired_merged_contig_121633	131902_CGATGT_L008_R1_paired_trimmed_paired_merged_contig_144755	131902_CGATGT_L008_R1_paired_trimmed_paired_merged_contig_118760	131902_CGATGT_L008_R1_paired_trimmed_paired_merged_contig_47837	131902_CGATGT_L008_R1_paired_trimmed_paired_merged_contig_10450
GO:0009790	embryo development	BP	2.57e-06	4.08e-07	26	65	14658	11951	UNDER	131902_CGATGT_L008_R1_paired_trimmed_paired_merged_contig_118377	131902_CGATGT_L008_R1_paired_trimmed_paired_merged_contig_69013	131902_CGATGT_L008_R1_paired_trimmed_paired_merged_contig_46137	131902_CGATGT_L008_R1_paired_trimmed_paired_merged_contig_80051	131902_CGATGT_L008_R1_paired_trimmed_paired_merged_contig_132559	131902_CGATGT_L008_R1_paired_trimmed_paired_merged_contig_135821	131902_CGATGT_L008_R1_paired_trimmed_paired_merged_contig_132562	131902_CGATGT_L008_R1_paired_trimmed_paired_merged_contig_92281	131902_CGATGT_L008_R1_paired_trimmed_paired_merged_contig_92285	131902_CGATGT_L008_R1_paired_trimmed_paired_merged_contig_96643	131902_CGATGT_L008_R1_paired_trimmed_paired_merged_contig_62614	131902_CGATGT_L008_R1_paired_trimmed_paired_merged_contig_56189	131902_CGATGT_L008_R1_paired_trimmed_paired_merged_contig_120580	131902_CGATGT_L008_R1_paired_trimmed_paired_merged_contig_53914	131902_CGATGT_L008_R1_paired_trimmed_paired_merged_contig_84884	131902_CGATGT_L008_R1_paired_trimmed_paired_merged_contig_132308	131902_CGATGT_L008_R1_paired_trimmed_paired_merged_contig_38505	131902_CGATGT_L008_R1_paired_trimmed_paired_merged_contig_60211	131902_CGATGT_L008_R1_paired_trimmed_paired_merged_contig_134723	131902_CGATGT_L008_R1_paired_trimmed_paired_merged_contig_51738	131902_CGATGT_L008_R1_paired_trimmed_paired_merged_contig_131457	131902_CGATGT_L008_R1_paired_trimmed_paired_merged_contig_111624	131902_CGATGT_L008_R1_paired_trimmed_paired_merged_contig_109310	131902_CGATGT_L008_R1_paired_trimmed_paired_merged_contig_83305	131902_CGATGT_L008_R1_paired_trimmed_paired_merged_contig_38731	131902_CGATGT_L008_R1_paired_trimmed_paired_merged_contig_116054	131902_CGATGT_L008_R1_paired_trimmed_paired_merged_contig_15610	131902_CGATGT_L008_R1_paired_trimmed_paired_merged_contig_82256	131902_CGATGT_L008_R1_paired_trimmed_paired_merged_contig_108432	131902_CGATGT_L008_R1_paired_trimmed_paired_merged_contig_134961	131902_CGATGT_L008_R1_paired_trimmed_paired_merged_contig_61549	131902_CGATGT_L008_R1_paired_trimmed_paired_merged_contig_76812	131902_CGATGT_L008_R1_paired_trimmed_paired_merged_contig_92267	131902_CGATGT_L008_R1_paired_trimmed_paired_merged_contig_87931	131902_CGATGT_L008_R1_paired_trimmed_paired_merged_contig_108686	131902_CGATGT_L008_R1_paired_trimmed_paired_merged_contig_131684	131902_CGATGT_L008_R1_paired_trimmed_paired_merged_contig_112931	131902_CGATGT_L008_R1_paired_trimmed_paired_merged_contig_76800	131902_CGATGT_L008_R1_paired_trimmed_paired_merged_contig_85504	131902_CGATGT_L008_R1_paired_trimmed_paired_merged_contig_94211
GO:0007165	signal transduction	BP	2.43e-05	5.34e-06	377	424	14307	11592	UNDER	131902_CGATGT_L008_R1_paired_trimmed_paired_merged_contig_120453	131902_CGATGT_L008_R1_paired_trimmed_paired_merged_contig_10064	131902_CGATGT_L008_R1_paired_trimmed_paired_merged_contig_122516	131902_CGATGT_L008_R1_paired_trimmed_paired_merged_contig_10066	131902_CGATGT_L008_R1_paired_trimmed_paired_merged_contig_142360	131902_CGATGT_L008_R1_paired_trimmed_paired_merged_contig_142240	131902_CGATGT_L008_R1_paired_trimmed_paired_merged_contig_51724	131902_CGATGT_L008_R1_paired_trimmed_paired_merged_contig_133406	131902_CGATGT_L008_R1_paired_trimmed_paired_merged_contig_133887	131902_CGATGT_L008_R1_paired_trimmed_paired_merged_contig_82474	131902_CGATGT_L008_R1_paired_trimmed_paired_merged_contig_48790	131902_CGATGT_L008_R1_paired_trimmed_paired_merged_contig_25442	131902_CGATGT_L008_R1_paired_trimmed_paired_merged_contig_145505	131902_CGATGT_L008_R1_paired_trimmed_paired_merged_contig_140298	131902_CGATGT_L008_R1_paired_trimmed_paired_merged_contig_91198	131902_CGATGT_L008_R1_paired_trimmed_paired_merged_contig_144899	131902_CGATGT_L008_R1_paired_trimmed_paired_merged_contig_145503	131902_CGATGT_L008_R1_paired_trimmed_paired_merged_contig_35361	131902_CGATGT_L008_R1_paired_trimmed_paired_merged_contig_71462	131902_CGATGT_L008_R1_paired_trimmed_paired_merged_contig_121794	131902_CGATGT_L008_R1_paired_trimmed_paired_merged_contig_75929	131902_CGATGT_L008_R1_paired_trimmed_paired_merged_contig_45159	131902_CGATGT_L008_R1_paired_trimmed_paired_merged_contig_53914	131902_CGATGT_L008_R1_paired_trimmed_paired_merged_contig_134728	131902_CGATGT_L008_R1_paired_trimmed_paired_merged_contig_131219	131902_CGATGT_L008_R1_paired_trimmed_paired_merged_contig_135814	131902_CGATGT_L008_R1_paired_trimmed_paired_merged_contig_13348	131902_CGATGT_L008_R1_paired_trimmed_paired_merged_contig_132311	131902_CGATGT_L008_R1_paired_trimmed_paired_merged_contig_111624	131902_CGATGT_L008_R1_paired_trimmed_paired_merged_contig_111625	131902_CGATGT_L008_R1_paired_trimmed_paired_merged_contig_141134	131902_CGATGT_L008_R1_paired_trimmed_paired_merged_contig_58252	131902_CGATGT_L008_R1_paired_trimmed_paired_merged_contig_73751	131902_CGATGT_L008_R1_paired_trimmed_paired_merged_contig_3773	131902_CGATGT_L008_R1_paired_trimmed_paired_merged_contig_130479	131902_CGATGT_L008_R1_paired_trimmed_paired_merged_contig_118599	131902_CGATGT_L008_R1_paired_trimmed_paired_merged_contig_22020	131902_CGATGT_L008_R1_paired_trimmed_paired_merged_contig_130478	131902_CGATGT_L008_R1_paired_trimmed_paired_merged_contig_130483	131902_CGATGT_L008_R1_paired_trimmed_paired_merged_contig_128160
GO:0006412	translation	BP	5.24e-05	1.4e-05	1021	1006	13663	11010	UNDER	131902_CGATGT_L008_R1_paired_trimmed_paired_merged_contig_143210	131902_CGATGT_L008_R1_paired_trimmed_paired_merged_contig_141271	131902_CGATGT_L008_R1_paired_trimmed_paired_merged_contig_142122	131902_CGATGT_L008_R1_paired_trimmed_paired_merged_contig_45049	131902_CGATGT_L008_R1_paired_trimmed_paired_merged_contig_60445	131902_CGATGT_L008_R1_paired_trimmed_paired_merged_contig_135822	131902_CGATGT_L008_R1_paired_trimmed_paired_merged_contig_131472	131902_CGATGT_L008_R1_paired_trimmed_paired_merged_contig_111610	131902_CGATGT_L008_R1_paired_trimmed_paired_merged_contig_129151	131902_CGATGT_L008_R1_paired_trimmed_paired_merged_contig_110766	131902_CGATGT_L008_R1_paired_trimmed_paired_merged_contig_128067	131902_CGATGT_L008_R1_paired_trimmed_paired_merged_contig_129155	131902_CGATGT_L008_R1_paired_trimmed_paired_merged_contig_120328	131902_CGATGT_L008_R1_paired_trimmed_paired_merged_contig_142597	131902_CGATGT_L008_R1_paired_trimmed_paired_merged_contig_142114	131902_CGATGT_L008_R1_paired_trimmed_paired_merged_contig_4753	131902_CGATGT_L008_R1_paired_trimmed_paired_merged_contig_120585	131902_CGATGT_L008_R1_paired_trimmed_paired_merged_contig_120342	131902_CGATGT_L008_R1_paired_trimmed_paired_merged_contig_142111	131902_CGATGT_L008_R1_paired_trimmed_paired_merged_contig_144531	131902_CGATGT_L008_R1_paired_trimmed_paired_merged_contig_139186	131902_CGATGT_L008_R1_paired_trimmed_paired_merged_contig_102911	131902_CGATGT_L008_R1_paired_trimmed_paired_merged_contig_131216	131902_CGATGT_L008_R1_paired_trimmed_paired_merged_contig_131219	131902_CGATGT_L008_R1_paired_trimmed_paired_merged_contig_133879	131902_CGATGT_L008_R1_paired_trimmed_paired_merged_contig_130366	131902_CGATGT_L008_R1_paired_trimmed_paired_merged_contig_84880	131902_CGATGT_L008_R1_paired_trimmed_paired_merged_contig_132304	131902_CGATGT_L008_R1_paired_trimmed_paired_merged_contig_60450	131902_CGATGT_L008_R1_paired_trimmed_paired_merged_contig_131214	131902_CGATGT_L008_R1_paired_trimmed_paired_merged_contig_132794	131902_CGATGT_L008_R1_paired_trimmed_paired_merged_contig_128295	131902_CGATGT_L008_R1_paired_trimmed_paired_merged_contig_132795	131902_CGATGT_L008_R1_paired_trimmed_paired_merged_contig_130133	131902_CGATGT_L008_R1_paired_trimmed_paired_merged_contig_131221	131902_CGATGT_L008_R1_paired_trimmed_paired_merged_contig_111625	131902_CGATGT_L008_R1_paired_trimmed_paired_merged_contig_129385	131902_CGATGT_L008_R1_paired_trimmed_paired_merged_contig_140167	131902_CGATGT_L008_R1_paired_trimmed_paired_merged_contig_141498	131902_CGATGT_L008_R1_paired_trimmed_paired_merged_contig_109314
GO:0019748	secondary metabolic process	BP	0.000188	5.59e-05	38	69	14646	11947	UNDER	131902_CGATGT_L008_R1_paired_trimmed_paired_merged_contig_118397	131902_CGATGT_L008_R1_paired_trimmed_paired_merged_contig_45603	131902_CGATGT_L008_R1_paired_trimmed_paired_merged_contig_59293	131902_CGATGT_L008_R1_paired_trimmed_paired_merged_contig_88296	131902_CGATGT_L008_R1_paired_trimmed_paired_merged_contig_71336	131902_CGATGT_L008_R1_paired_trimmed_paired_merged_contig_139992	131902_CGATGT_L008_R1_paired_trimmed_paired_merged_contig_78926	131902_CGATGT_L008_R1_paired_trimmed_paired_merged_contig_81142	131902_CGATGT_L008_R1_paired_trimmed_paired_merged_contig_111582	131902_CGATGT_L008_R1_paired_trimmed_paired_merged_contig_133007	131902_CGATGT_L008_R1_paired_trimmed_paired_merged_contig_82471	131902_CGATGT_L008_R1_paired_trimmed_paired_merged_contig_130256	131902_CGATGT_L008_R1_paired_trimmed_paired_merged_contig_67199	131902_CGATGT_L008_R1_paired_trimmed_paired_merged_contig_65970	131902_CGATGT_L008_R1_paired_trimmed_paired_merged_contig_136887	131902_CGATGT_L008_R1_paired_trimmed_paired_merged_contig_118408	131902_CGATGT_L008_R1_paired_trimmed_paired_merged_contig_121818	131902_CGATGT_L008_R1_paired_trimmed_paired_merged_contig_117837	131902_CGATGT_L008_R1_paired_trimmed_paired_merged_contig_141946	131902_CGATGT_L008_R1_paired_trimmed_paired_merged_contig_7502	131902_CGATGT_L008_R1_paired_trimmed_paired_merged_contig_125352	131902_CGATGT_L008_R1_paired_trimmed_paired_merged_contig_100295	131902_CGATGT_L008_R1_paired_trimmed_paired_merged_contig_74577	131902_CGATGT_L008_R1_paired_trimmed_paired_merged_contig_39283	131902_CGATGT_L008_R1_paired_trimmed_paired_merged_contig_127897	131902_CGATGT_L008_R1_paired_trimmed_paired_merged_contig_64014	131902_CGATGT_L008_R1_paired_trimmed_paired_merged_contig_125616	131902_CGATGT_L008_R1_paired_trimmed_paired_merged_contig_85054	131902_CGATGT_L008_R1_paired_trimmed_paired_merged_contig_131738	131902_CGATGT_L008_R1_paired_trimmed_paired_merged_contig_73902	131902_CGATGT_L008_R1_paired_trimmed_paired_merged_contig_60698	131902_CGATGT_L008_R1_paired_trimmed_paired_merged_contig_137960	131902_CGATGT_L008_R1_paired_trimmed_paired_merged_contig_1906	131902_CGATGT_L008_R1_paired_trimmed_paired_merged_contig_127080	131902_CGATGT_L008_R1_paired_trimmed_paired_merged_contig_81254	131902_CGATGT_L008_R1_paired_trimmed_paired_merged_contig_109555	131902_CGATGT_L008_R1_paired_trimmed_paired_merged_contig_75891	131902_CGATGT_L008_R1_paired_trimmed_paired_merged_contig_116518	131902_CGATGT_L008_R1_paired_trimmed_paired_merged_contig_109959	131902_CGATGT_L008_R1_paired_trimmed_paired_merged_contig_7339
GO:0030154	cell differentiation	BP	0.000496	0.000154	33	61	14651	11955	UNDER	131902_CGATGT_L008_R1_paired_trimmed_paired_merged_contig_13452	131902_CGATGT_L008_R1_paired_trimmed_paired_merged_contig_123846	131902_CGATGT_L008_R1_paired_trimmed_paired_merged_contig_122516	131902_CGATGT_L008_R1_paired_trimmed_paired_merged_contig_44231	131902_CGATGT_L008_R1_paired_trimmed_paired_merged_contig_134737	131902_CGATGT_L008_R1_paired_trimmed_paired_merged_contig_135429	131902_CGATGT_L008_R1_paired_trimmed_paired_merged_contig_87921	131902_CGATGT_L008_R1_paired_trimmed_paired_merged_contig_111342	131902_CGATGT_L008_R1_paired_trimmed_paired_merged_contig_67199	131902_CGATGT_L008_R1_paired_trimmed_paired_merged_contig_65970	131902_CGATGT_L008_R1_paired_trimmed_paired_merged_contig_69091	131902_CGATGT_L008_R1_paired_trimmed_paired_merged_contig_132045	131902_CGATGT_L008_R1_paired_trimmed_paired_merged_contig_121818	131902_CGATGT_L008_R1_paired_trimmed_paired_merged_contig_134342	131902_CGATGT_L008_R1_paired_trimmed_paired_merged_contig_26532	131902_CGATGT_L008_R1_paired_trimmed_paired_merged_contig_58888	131902_CGATGT_L008_R1_paired_trimmed_paired_merged_contig_140618	131902_CGATGT_L008_R1_paired_trimmed_paired_merged_contig_74577	131902_CGATGT_L008_R1_paired_trimmed_paired_merged_contig_79981	131902_CGATGT_L008_R1_paired_trimmed_paired_merged_contig_125875	131902_CGATGT_L008_R1_paired_trimmed_paired_merged_contig_92205	131902_CGATGT_L008_R1_paired_trimmed_paired_merged_contig_43417	131902_CGATGT_L008_R1_paired_trimmed_paired_merged_contig_61380	131902_CGATGT_L008_R1_paired_trimmed_paired_merged_contig_141382	131902_CGATGT_L008_R1_paired_trimmed_paired_merged_contig_133759	131902_CGATGT_L008_R1_paired_trimmed_paired_merged_contig_60698	131902_CGATGT_L008_R1_paired_trimmed_paired_merged_contig_112566	131902_CGATGT_L008_R1_paired_trimmed_paired_merged_contig_86145	131902_CGATGT_L008_R1_paired_trimmed_paired_merged_contig_75891	131902_CGATGT_L008_R1_paired_trimmed_paired_merged_contig_116518	131902_CGATGT_L008_R1_paired_trimmed_paired_merged_contig_94357	131902_CGATGT_L008_R1_paired_trimmed_paired_merged_contig_142622	131902_CGATGT_L008_R1_paired_trimmed_paired_merged_contig_92018	131902_CGATGT_L008_R1_paired_trimmed_paired_merged_contig_47607	131902_CGATGT_L008_R1_paired_trimmed_paired_merged_contig_94955	131902_CGATGT_L008_R1_paired_trimmed_paired_merged_contig_146545	131902_CGATGT_L008_R1_paired_trimmed_paired_merged_contig_66204	131902_CGATGT_L008_R1_paired_trimmed_paired_merged_contig_12343	131902_CGATGT_L008_R1_paired_trimmed_paired_merged_contig_105837	131902_CGATGT_L008_R1_paired_trimmed_paired_merged_contig_131844
GO:0006790	sulfur compound metabolic process	BP	0.000665	0.000209	122	156	14562	11860	UNDER	131902_CGATGT_L008_R1_paired_trimmed_paired_merged_contig_16961	131902_CGATGT_L008_R1_paired_trimmed_paired_merged_contig_45801	131902_CGATGT_L008_R1_paired_trimmed_paired_merged_contig_20149	131902_CGATGT_L008_R1_paired_trimmed_paired_merged_contig_50919	131902_CGATGT_L008_R1_paired_trimmed_paired_merged_contig_44638	131902_CGATGT_L008_R1_paired_trimmed_paired_merged_contig_62103	131902_CGATGT_L008_R1_paired_trimmed_paired_merged_contig_20301	131902_CGATGT_L008_R1_paired_trimmed_paired_merged_contig_47342	131902_CGATGT_L008_R1_paired_trimmed_paired_merged_contig_134733	131902_CGATGT_L008_R1_paired_trimmed_paired_merged_contig_64364	131902_CGATGT_L008_R1_paired_trimmed_paired_merged_contig_137648	131902_CGATGT_L008_R1_paired_trimmed_paired_merged_contig_133255	131902_CGATGT_L008_R1_paired_trimmed_paired_merged_contig_108013	131902_CGATGT_L008_R1_paired_trimmed_paired_merged_contig_81137	131902_CGATGT_L008_R1_paired_trimmed_paired_merged_contig_61924	131902_CGATGT_L008_R1_paired_trimmed_paired_merged_contig_80448	131902_CGATGT_L008_R1_paired_trimmed_paired_merged_contig_33544	131902_CGATGT_L008_R1_paired_trimmed_paired_merged_contig_9768	131902_CGATGT_L008_R1_paired_trimmed_paired_merged_contig_81938	131902_CGATGT_L008_R1_paired_trimmed_paired_merged_contig_143967	131902_CGATGT_L008_R1_paired_trimmed_paired_merged_contig_1148	131902_CGATGT_L008_R1_paired_trimmed_paired_merged_contig_140291	131902_CGATGT_L008_R1_paired_trimmed_paired_merged_contig_73824	131902_CGATGT_L008_R1_paired_trimmed_paired_merged_contig_62159	131902_CGATGT_L008_R1_paired_trimmed_paired_merged_contig_17668	131902_CGATGT_L008_R1_paired_trimmed_paired_merged_contig_110381	131902_CGATGT_L008_R1_paired_trimmed_paired_merged_contig_43210	131902_CGATGT_L008_R1_paired_trimmed_paired_merged_contig_139941	131902_CGATGT_L008_R1_paired_trimmed_paired_merged_contig_135736	131902_CGATGT_L008_R1_paired_trimmed_paired_merged_contig_48069	131902_CGATGT_L008_R1_paired_trimmed_paired_merged_contig_54577	131902_CGATGT_L008_R1_paired_trimmed_paired_merged_contig_127481	131902_CGATGT_L008_R1_paired_trimmed_paired_merged_contig_76746	131902_CGATGT_L008_R1_paired_trimmed_paired_merged_contig_129106	131902_CGATGT_L008_R1_paired_trimmed_paired_merged_contig_140201	131902_CGATGT_L008_R1_paired_trimmed_paired_merged_contig_125145	131902_CGATGT_L008_R1_paired_trimmed_paired_merged_contig_58259	131902_CGATGT_L008_R1_paired_trimmed_paired_merged_contig_141773	131902_CGATGT_L008_R1_paired_trimmed_paired_merged_contig_58176	131902_CGATGT_L008_R1_paired_trimmed_paired_merged_contig_55066
GO:0048646	anatomical structure formation involved in morphogenesis	BP	0.000721	0.000231	7	25	14677	11991	UNDER	131902_CGATGT_L008_R1_paired_trimmed_paired_merged_contig_131495	131902_CGATGT_L008_R1_paired_trimmed_paired_merged_contig_123846	131902_CGATGT_L008_R1_paired_trimmed_paired_merged_contig_122516	131902_CGATGT_L008_R1_paired_trimmed_paired_merged_contig_92119	131902_CGATGT_L008_R1_paired_trimmed_paired_merged_contig_145474	131902_CGATGT_L008_R1_paired_trimmed_paired_merged_contig_69893	131902_CGATGT_L008_R1_paired_trimmed_paired_merged_contig_139479	131902_CGATGT_L008_R1_paired_trimmed_paired_merged_contig_110850	131902_CGATGT_L008_R1_paired_trimmed_paired_merged_contig_136842	131902_CGATGT_L008_R1_paired_trimmed_paired_merged_contig_135556	131902_CGATGT_L008_R1_paired_trimmed_paired_merged_contig_110126	131902_CGATGT_L008_R1_paired_trimmed_paired_merged_contig_55137	131902_CGATGT_L008_R1_paired_trimmed_paired_merged_contig_108013	131902_CGATGT_L008_R1_paired_trimmed_paired_merged_contig_61924	131902_CGATGT_L008_R1_paired_trimmed_paired_merged_contig_135310	131902_CGATGT_L008_R1_paired_trimmed_paired_merged_contig_114727	131902_CGATGT_L008_R1_paired_trimmed_paired_merged_contig_143769	131902_CGATGT_L008_R1_paired_trimmed_paired_merged_contig_110927	131902_CGATGT_L008_R1_paired_trimmed_paired_merged_contig_110809	131902_CGATGT_L008_R1_paired_trimmed_paired_merged_contig_58165	131902_CGATGT_L008_R1_paired_trimmed_paired_merged_contig_58166	131902_CGATGT_L008_R1_paired_trimmed_paired_merged_contig_121794	131902_CGATGT_L008_R1_paired_trimmed_paired_merged_contig_94427	131902_CGATGT_L008_R1_paired_trimmed_paired_merged_contig_100457	131902_CGATGT_L008_R1_paired_trimmed_paired_merged_contig_139860	131902_CGATGT_L008_R1_paired_trimmed_paired_merged_contig_83071	131902_CGATGT_L008_R1_paired_trimmed_paired_merged_contig_52903	131902_CGATGT_L008_R1_paired_trimmed_paired_merged_contig_80564	131902_CGATGT_L008_R1_paired_trimmed_paired_merged_contig_88920	131902_CGATGT_L008_R1_paired_trimmed_paired_merged_contig_115512	131902_CGATGT_L008_R1_paired_trimmed_paired_merged_contig_114786	131902_CGATGT_L008_R1_paired_trimmed_paired_merged_contig_88643	131902_CGATGT_L008_R1_paired_trimmed_paired_merged_contig_99121	131902_CGATGT_L008_R1_paired_trimmed_paired_merged_contig_51660	131902_CGATGT_L008_R1_paired_trimmed_paired_merged_contig_24104	131902_CGATGT_L008_R1_paired_trimmed_paired_merged_contig_140568	131902_CGATGT_L008_R1_paired_trimmed_paired_merged_contig_72541	131902_CGATGT_L008_R1_paired_trimmed_paired_merged_contig_109833	131902_CGATGT_L008_R1_paired_trimmed_paired_merged_contig_52030	131902_CGATGT_L008_R1_paired_trimmed_paired_merged_contig_124652
GO:0006397	mRNA processing	BP	0.000959	0.000321	176	91	14508	11925	OVER	131902_CGATGT_L008_R1_paired_trimmed_paired_merged_contig_143210	131902_CGATGT_L008_R1_paired_trimmed_paired_merged_contig_91227	131902_CGATGT_L008_R1_paired_trimmed_paired_merged_contig_63733	131902_CGATGT_L008_R1_paired_trimmed_paired_merged_contig_137133	131902_CGATGT_L008_R1_paired_trimmed_paired_merged_contig_139630	131902_CGATGT_L008_R1_paired_trimmed_paired_merged_contig_111120	131902_CGATGT_L008_R1_paired_trimmed_paired_merged_contig_24092	131902_CGATGT_L008_R1_paired_trimmed_paired_merged_contig_112698	131902_CGATGT_L008_R1_paired_trimmed_paired_merged_contig_136402	131902_CGATGT_L008_R1_paired_trimmed_paired_merged_contig_52684	131902_CGATGT_L008_R1_paired_trimmed_paired_merged_contig_80347	131902_CGATGT_L008_R1_paired_trimmed_paired_merged_contig_77765	131902_CGATGT_L008_R1_paired_trimmed_paired_merged_contig_123172	131902_CGATGT_L008_R1_paired_trimmed_paired_merged_contig_134065	131902_CGATGT_L008_R1_paired_trimmed_paired_merged_contig_128681	131902_CGATGT_L008_R1_paired_trimmed_paired_merged_contig_81938	131902_CGATGT_L008_R1_paired_trimmed_paired_merged_contig_100295	131902_CGATGT_L008_R1_paired_trimmed_paired_merged_contig_145249	131902_CGATGT_L008_R1_paired_trimmed_paired_merged_contig_148538	131902_CGATGT_L008_R1_paired_trimmed_paired_merged_contig_20316	131902_CGATGT_L008_R1_paired_trimmed_paired_merged_contig_118760	131902_CGATGT_L008_R1_paired_trimmed_paired_merged_contig_145640	131902_CGATGT_L008_R1_paired_trimmed_paired_merged_contig_83690	131902_CGATGT_L008_R1_paired_trimmed_paired_merged_contig_4899	131902_CGATGT_L008_R1_paired_trimmed_paired_merged_contig_10450	131902_CGATGT_L008_R1_paired_trimmed_paired_merged_contig_144175	131902_CGATGT_L008_R1_paired_trimmed_paired_merged_contig_31924	131902_CGATGT_L008_R1_paired_trimmed_paired_merged_contig_137007	131902_CGATGT_L008_R1_paired_trimmed_paired_merged_contig_35815	131902_CGATGT_L008_R1_paired_trimmed_paired_merged_contig_136629	131902_CGATGT_L008_R1_paired_trimmed_paired_merged_contig_53589	131902_CGATGT_L008_R1_paired_trimmed_paired_merged_contig_129106	131902_CGATGT_L008_R1_paired_trimmed_paired_merged_contig_31075	131902_CGATGT_L008_R1_paired_trimmed_paired_merged_contig_145811
GO:0007010	cytoskeleton organization	BP	0.00387	0.00135	102	128	14582	11888	UNDER	131902_CGATGT_L008_R1_paired_trimmed_paired_merged_contig_91227	131902_CGATGT_L008_R1_paired_trimmed_paired_merged_contig_136365	131902_CGATGT_L008_R1_paired_trimmed_paired_merged_contig_138787	131902_CGATGT_L008_R1_paired_trimmed_paired_merged_contig_137579	131902_CGATGT_L008_R1_paired_trimmed_paired_merged_contig_131594	131902_CGATGT_L008_R1_paired_trimmed_paired_merged_contig_130021	131902_CGATGT_L008_R1_paired_trimmed_paired_merged_contig_134860	131902_CGATGT_L008_R1_paired_trimmed_paired_merged_contig_143569	131902_CGATGT_L008_R1_paired_trimmed_paired_merged_contig_126322	131902_CGATGT_L008_R1_paired_trimmed_paired_merged_contig_140298	131902_CGATGT_L008_R1_paired_trimmed_paired_merged_contig_75929	131902_CGATGT_L008_R1_paired_trimmed_paired_merged_contig_130926	131902_CGATGT_L008_R1_paired_trimmed_paired_merged_contig_102911	131902_CGATGT_L008_R1_paired_trimmed_paired_merged_contig_136232	131902_CGATGT_L008_R1_paired_trimmed_paired_merged_contig_137443	131902_CGATGT_L008_R1_paired_trimmed_paired_merged_contig_134724	131902_CGATGT_L008_R1_paired_trimmed_paired_merged_contig_132311	131902_CGATGT_L008_R1_paired_trimmed_paired_merged_contig_125340	131902_CGATGT_L008_R1_paired_trimmed_paired_merged_contig_144764	131902_CGATGT_L008_R1_paired_trimmed_paired_merged_contig_147118	131902_CGATGT_L008_R1_paired_trimmed_paired_merged_contig_129701	131902_CGATGT_L008_R1_paired_trimmed_paired_merged_contig_140164	131902_CGATGT_L008_R1_paired_trimmed_paired_merged_contig_148440	131902_CGATGT_L008_R1_paired_trimmed_paired_merged_contig_132418	131902_CGATGT_L008_R1_paired_trimmed_paired_merged_contig_67410	131902_CGATGT_L008_R1_paired_trimmed_paired_merged_contig_130482	131902_CGATGT_L008_R1_paired_trimmed_paired_merged_contig_137429	131902_CGATGT_L008_R1_paired_trimmed_paired_merged_contig_135498	131902_CGATGT_L008_R1_paired_trimmed_paired_merged_contig_138639	131902_CGATGT_L008_R1_paired_trimmed_paired_merged_contig_88904	131902_CGATGT_L008_R1_paired_trimmed_paired_merged_contig_135131	131902_CGATGT_L008_R1_paired_trimmed_paired_merged_contig_143306	131902_CGATGT_L008_R1_paired_trimmed_paired_merged_contig_142459	131902_CGATGT_L008_R1_paired_trimmed_paired_merged_contig_77100	131902_CGATGT_L008_R1_paired_trimmed_paired_merged_contig_145842	131902_CGATGT_L008_R1_paired_trimmed_paired_merged_contig_127978	131902_CGATGT_L008_R1_paired_trimmed_paired_merged_contig_101127	131902_CGATGT_L008_R1_paired_trimmed_paired_merged_contig_47318	131902_CGATGT_L008_R1_paired_trimmed_paired_merged_contig_81390	131902_CGATGT_L008_R1_paired_trimmed_paired_merged_contig_80975
GO:0006605	protein targeting	BP	0.00387	0.00145	141	73	14543	11943	OVER	131902_CGATGT_L008_R1_paired_trimmed_paired_merged_contig_124777	131902_CGATGT_L008_R1_paired_trimmed_paired_merged_contig_44638	131902_CGATGT_L008_R1_paired_trimmed_paired_merged_contig_142381	131902_CGATGT_L008_R1_paired_trimmed_paired_merged_contig_142240	131902_CGATGT_L008_R1_paired_trimmed_paired_merged_contig_133964	131902_CGATGT_L008_R1_paired_trimmed_paired_merged_contig_37606	131902_CGATGT_L008_R1_paired_trimmed_paired_merged_contig_87402	131902_CGATGT_L008_R1_paired_trimmed_paired_merged_contig_119921	131902_CGATGT_L008_R1_paired_trimmed_paired_merged_contig_137910	131902_CGATGT_L008_R1_paired_trimmed_paired_merged_contig_84327	131902_CGATGT_L008_R1_paired_trimmed_paired_merged_contig_130082	131902_CGATGT_L008_R1_paired_trimmed_paired_merged_contig_117937	131902_CGATGT_L008_R1_paired_trimmed_paired_merged_contig_60435	131902_CGATGT_L008_R1_paired_trimmed_paired_merged_contig_95332	131902_CGATGT_L008_R1_paired_trimmed_paired_merged_contig_121633	131902_CGATGT_L008_R1_paired_trimmed_paired_merged_contig_231	131902_CGATGT_L008_R1_paired_trimmed_paired_merged_contig_52903	131902_CGATGT_L008_R1_paired_trimmed_paired_merged_contig_80564	131902_CGATGT_L008_R1_paired_trimmed_paired_merged_contig_88920	131902_CGATGT_L008_R1_paired_trimmed_paired_merged_contig_113236	131902_CGATGT_L008_R1_paired_trimmed_paired_merged_contig_129780	131902_CGATGT_L008_R1_paired_trimmed_paired_merged_contig_27512	131902_CGATGT_L008_R1_paired_trimmed_paired_merged_contig_128397	131902_CGATGT_L008_R1_paired_trimmed_paired_merged_contig_141557	131902_CGATGT_L008_R1_paired_trimmed_paired_merged_contig_99208	131902_CGATGT_L008_R1_paired_trimmed_paired_merged_contig_23735
GO:0002376	immune system process	BP	0.00395	0.00151	18	36	14666	11980	UNDER	131902_CGATGT_L008_R1_paired_trimmed_paired_merged_contig_150507	131902_CGATGT_L008_R1_paired_trimmed_paired_merged_contig_50919	131902_CGATGT_L008_R1_paired_trimmed_paired_merged_contig_62103	131902_CGATGT_L008_R1_paired_trimmed_paired_merged_contig_93408	131902_CGATGT_L008_R1_paired_trimmed_paired_merged_contig_122516	131902_CGATGT_L008_R1_paired_trimmed_paired_merged_contig_145474	131902_CGATGT_L008_R1_paired_trimmed_paired_merged_contig_88293	131902_CGATGT_L008_R1_paired_trimmed_paired_merged_contig_666	131902_CGATGT_L008_R1_paired_trimmed_paired_merged_contig_134733	131902_CGATGT_L008_R1_paired_trimmed_paired_merged_contig_64364	131902_CGATGT_L008_R1_paired_trimmed_paired_merged_contig_81137	131902_CGATGT_L008_R1_paired_trimmed_paired_merged_contig_135310	131902_CGATGT_L008_R1_paired_trimmed_paired_merged_contig_53999	131902_CGATGT_L008_R1_paired_trimmed_paired_merged_contig_80448	131902_CGATGT_L008_R1_paired_trimmed_paired_merged_contig_145503	131902_CGATGT_L008_R1_paired_trimmed_paired_merged_contig_68732	131902_CGATGT_L008_R1_paired_trimmed_paired_merged_contig_125619	131902_CGATGT_L008_R1_paired_trimmed_paired_merged_contig_53914	131902_CGATGT_L008_R1_paired_trimmed_paired_merged_contig_89936	131902_CGATGT_L008_R1_paired_trimmed_paired_merged_contig_55425	131902_CGATGT_L008_R1_paired_trimmed_paired_merged_contig_54577	131902_CGATGT_L008_R1_paired_trimmed_paired_merged_contig_140201	131902_CGATGT_L008_R1_paired_trimmed_paired_merged_contig_58259	131902_CGATGT_L008_R1_paired_trimmed_paired_merged_contig_52030	131902_CGATGT_L008_R1_paired_trimmed_paired_merged_contig_79730	131902_CGATGT_L008_R1_paired_trimmed_paired_merged_contig_89444	131902_CGATGT_L008_R1_paired_trimmed_paired_merged_contig_86291	131902_CGATGT_L008_R1_paired_trimmed_paired_merged_contig_4969	131902_CGATGT_L008_R1_paired_trimmed_paired_merged_contig_118599	131902_CGATGT_L008_R1_paired_trimmed_paired_merged_contig_88359	131902_CGATGT_L008_R1_paired_trimmed_paired_merged_contig_68465	131902_CGATGT_L008_R1_paired_trimmed_paired_merged_contig_51353	131902_CGATGT_L008_R1_paired_trimmed_paired_merged_contig_109488	131902_CGATGT_L008_R1_paired_trimmed_paired_merged_contig_31305	131902_CGATGT_L008_R1_paired_trimmed_paired_merged_contig_78559	131902_CGATGT_L008_R1_paired_trimmed_paired_merged_contig_73380	131902_CGATGT_L008_R1_paired_trimmed_paired_merged_contig_28898	131902_CGATGT_L008_R1_paired_trimmed_paired_merged_contig_87419	131902_CGATGT_L008_R1_paired_trimmed_paired_merged_contig_86290	131902_CGATGT_L008_R1_paired_trimmed_paired_merged_contig_32232
GO:0005975	carbohydrate metabolic process	BP	0.00715	0.00283	670	644	14014	11372	UNDER	131902_CGATGT_L008_R1_paired_trimmed_paired_merged_contig_96757	131902_CGATGT_L008_R1_paired_trimmed_paired_merged_contig_16289	131902_CGATGT_L008_R1_paired_trimmed_paired_merged_contig_74969	131902_CGATGT_L008_R1_paired_trimmed_paired_merged_contig_122516	131902_CGATGT_L008_R1_paired_trimmed_paired_merged_contig_142360	131902_CGATGT_L008_R1_paired_trimmed_paired_merged_contig_138661	131902_CGATGT_L008_R1_paired_trimmed_paired_merged_contig_60445	131902_CGATGT_L008_R1_paired_trimmed_paired_merged_contig_86713	131902_CGATGT_L008_R1_paired_trimmed_paired_merged_contig_136125	131902_CGATGT_L008_R1_paired_trimmed_paired_merged_contig_136126	131902_CGATGT_L008_R1_paired_trimmed_paired_merged_contig_138666	131902_CGATGT_L008_R1_paired_trimmed_paired_merged_contig_67750	131902_CGATGT_L008_R1_paired_trimmed_paired_merged_contig_131588	131902_CGATGT_L008_R1_paired_trimmed_paired_merged_contig_132563	131902_CGATGT_L008_R1_paired_trimmed_paired_merged_contig_131353	131902_CGATGT_L008_R1_paired_trimmed_paired_merged_contig_45281	131902_CGATGT_L008_R1_paired_trimmed_paired_merged_contig_128981	131902_CGATGT_L008_R1_paired_trimmed_paired_merged_contig_129277	131902_CGATGT_L008_R1_paired_trimmed_paired_merged_contig_104533	131902_CGATGT_L008_R1_paired_trimmed_paired_merged_contig_101267	131902_CGATGT_L008_R1_paired_trimmed_paired_merged_contig_140732	131902_CGATGT_L008_R1_paired_trimmed_paired_merged_contig_105742	131902_CGATGT_L008_R1_paired_trimmed_paired_merged_contig_141022	131902_CGATGT_L008_R1_paired_trimmed_paired_merged_contig_66558	131902_CGATGT_L008_R1_paired_trimmed_paired_merged_contig_139188	131902_CGATGT_L008_R1_paired_trimmed_paired_merged_contig_131216	131902_CGATGT_L008_R1_paired_trimmed_paired_merged_contig_39956	131902_CGATGT_L008_R1_paired_trimmed_paired_merged_contig_133878	131902_CGATGT_L008_R1_paired_trimmed_paired_merged_contig_114463	131902_CGATGT_L008_R1_paired_trimmed_paired_merged_contig_29354	131902_CGATGT_L008_R1_paired_trimmed_paired_merged_contig_85056	131902_CGATGT_L008_R1_paired_trimmed_paired_merged_contig_135269	131902_CGATGT_L008_R1_paired_trimmed_paired_merged_contig_135268	131902_CGATGT_L008_R1_paired_trimmed_paired_merged_contig_76462	131902_CGATGT_L008_R1_paired_trimmed_paired_merged_contig_131221	131902_CGATGT_L008_R1_paired_trimmed_paired_merged_contig_135024	131902_CGATGT_L008_R1_paired_trimmed_paired_merged_contig_126671	131902_CGATGT_L008_R1_paired_trimmed_paired_merged_contig_26402	131902_CGATGT_L008_R1_paired_trimmed_paired_merged_contig_24104	131902_CGATGT_L008_R1_paired_trimmed_paired_merged_contig_129027
GO:0000902	cell morphogenesis	BP	0.00922	0.00371	52	72	14632	11944	UNDER	131902_CGATGT_L008_R1_paired_trimmed_paired_merged_contig_142088	131902_CGATGT_L008_R1_paired_trimmed_paired_merged_contig_62661	131902_CGATGT_L008_R1_paired_trimmed_paired_merged_contig_142044	131902_CGATGT_L008_R1_paired_trimmed_paired_merged_contig_113046	131902_CGATGT_L008_R1_paired_trimmed_paired_merged_contig_88735	131902_CGATGT_L008_R1_paired_trimmed_paired_merged_contig_130614	131902_CGATGT_L008_R1_paired_trimmed_paired_merged_contig_134737	131902_CGATGT_L008_R1_paired_trimmed_paired_merged_contig_83005	131902_CGATGT_L008_R1_paired_trimmed_paired_merged_contig_133406	131902_CGATGT_L008_R1_paired_trimmed_paired_merged_contig_132158	131902_CGATGT_L008_R1_paired_trimmed_paired_merged_contig_136326	131902_CGATGT_L008_R1_paired_trimmed_paired_merged_contig_107201	131902_CGATGT_L008_R1_paired_trimmed_paired_merged_contig_96203	131902_CGATGT_L008_R1_paired_trimmed_paired_merged_contig_3780	131902_CGATGT_L008_R1_paired_trimmed_paired_merged_contig_126442	131902_CGATGT_L008_R1_paired_trimmed_paired_merged_contig_6138	131902_CGATGT_L008_R1_paired_trimmed_paired_merged_contig_146239	131902_CGATGT_L008_R1_paired_trimmed_paired_merged_contig_128788	131902_CGATGT_L008_R1_paired_trimmed_paired_merged_contig_89012	131902_CGATGT_L008_R1_paired_trimmed_paired_merged_contig_131817	131902_CGATGT_L008_R1_paired_trimmed_paired_merged_contig_90626	131902_CGATGT_L008_R1_paired_trimmed_paired_merged_contig_147441	131902_CGATGT_L008_R1_paired_trimmed_paired_merged_contig_17303	131902_CGATGT_L008_R1_paired_trimmed_paired_merged_contig_77629	131902_CGATGT_L008_R1_paired_trimmed_paired_merged_contig_46285	131902_CGATGT_L008_R1_paired_trimmed_paired_merged_contig_130962	131902_CGATGT_L008_R1_paired_trimmed_paired_merged_contig_130961	131902_CGATGT_L008_R1_paired_trimmed_paired_merged_contig_133564	131902_CGATGT_L008_R1_paired_trimmed_paired_merged_contig_137439	131902_CGATGT_L008_R1_paired_trimmed_paired_merged_contig_138926	131902_CGATGT_L008_R1_paired_trimmed_paired_merged_contig_127000	131902_CGATGT_L008_R1_paired_trimmed_paired_merged_contig_51667	131902_CGATGT_L008_R1_paired_trimmed_paired_merged_contig_132591	131902_CGATGT_L008_R1_paired_trimmed_paired_merged_contig_140168	131902_CGATGT_L008_R1_paired_trimmed_paired_merged_contig_143995	131902_CGATGT_L008_R1_paired_trimmed_paired_merged_contig_94357	131902_CGATGT_L008_R1_paired_trimmed_paired_merged_contig_91440	131902_CGATGT_L008_R1_paired_trimmed_paired_merged_contig_8864	131902_CGATGT_L008_R1_paired_trimmed_paired_merged_contig_47607	131902_CGATGT_L008_R1_paired_trimmed_paired_merged_contig_44614
GO:0051301	cell division	BP	0.0098	0.00397	17	33	14667	11983	UNDER	131902_CGATGT_L008_R1_paired_trimmed_paired_merged_contig_118760	131902_CGATGT_L008_R1_paired_trimmed_paired_merged_contig_69013	131902_CGATGT_L008_R1_paired_trimmed_paired_merged_contig_80295	131902_CGATGT_L008_R1_paired_trimmed_paired_merged_contig_46137	131902_CGATGT_L008_R1_paired_trimmed_paired_merged_contig_80051	131902_CGATGT_L008_R1_paired_trimmed_paired_merged_contig_132559	131902_CGATGT_L008_R1_paired_trimmed_paired_merged_contig_135822	131902_CGATGT_L008_R1_paired_trimmed_paired_merged_contig_135821	131902_CGATGT_L008_R1_paired_trimmed_paired_merged_contig_129151	131902_CGATGT_L008_R1_paired_trimmed_paired_merged_contig_132562	131902_CGATGT_L008_R1_paired_trimmed_paired_merged_contig_92281	131902_CGATGT_L008_R1_paired_trimmed_paired_merged_contig_92285	131902_CGATGT_L008_R1_paired_trimmed_paired_merged_contig_96643	131902_CGATGT_L008_R1_paired_trimmed_paired_merged_contig_62614	131902_CGATGT_L008_R1_paired_trimmed_paired_merged_contig_120328	131902_CGATGT_L008_R1_paired_trimmed_paired_merged_contig_56189	131902_CGATGT_L008_R1_paired_trimmed_paired_merged_contig_142111	131902_CGATGT_L008_R1_paired_trimmed_paired_merged_contig_120580	131902_CGATGT_L008_R1_paired_trimmed_paired_merged_contig_53914	131902_CGATGT_L008_R1_paired_trimmed_paired_merged_contig_84884	131902_CGATGT_L008_R1_paired_trimmed_paired_merged_contig_132308	131902_CGATGT_L008_R1_paired_trimmed_paired_merged_contig_38505	131902_CGATGT_L008_R1_paired_trimmed_paired_merged_contig_60211	131902_CGATGT_L008_R1_paired_trimmed_paired_merged_contig_84880	131902_CGATGT_L008_R1_paired_trimmed_paired_merged_contig_132304	131902_CGATGT_L008_R1_paired_trimmed_paired_merged_contig_51738	131902_CGATGT_L008_R1_paired_trimmed_paired_merged_contig_131457	131902_CGATGT_L008_R1_paired_trimmed_paired_merged_contig_111624	131902_CGATGT_L008_R1_paired_trimmed_paired_merged_contig_109310	131902_CGATGT_L008_R1_paired_trimmed_paired_merged_contig_83305	131902_CGATGT_L008_R1_paired_trimmed_paired_merged_contig_129385	131902_CGATGT_L008_R1_paired_trimmed_paired_merged_contig_95568	131902_CGATGT_L008_R1_paired_trimmed_paired_merged_contig_38970	131902_CGATGT_L008_R1_paired_trimmed_paired_merged_contig_38731	131902_CGATGT_L008_R1_paired_trimmed_paired_merged_contig_116054	131902_CGATGT_L008_R1_paired_trimmed_paired_merged_contig_15610	131902_CGATGT_L008_R1_paired_trimmed_paired_merged_contig_82256	131902_CGATGT_L008_R1_paired_trimmed_paired_merged_contig_132535	131902_CGATGT_L008_R1_paired_trimmed_paired_merged_contig_108432	131902_CGATGT_L008_R1_paired_trimmed_paired_merged_contig_134961
GO:0006091	generation of precursor metabolites and energy	BP	0.0101	0.00416	295	305	14389	11711	UNDER	131902_CGATGT_L008_R1_paired_trimmed_paired_merged_contig_129706	131902_CGATGT_L008_R1_paired_trimmed_paired_merged_contig_140062	131902_CGATGT_L008_R1_paired_trimmed_paired_merged_contig_139193	131902_CGATGT_L008_R1_paired_trimmed_paired_merged_contig_129706	131902_CGATGT_L008_R1_paired_trimmed_paired_merged_contig_51724	131902_CGATGT_L008_R1_paired_trimmed_paired_merged_contig_139630	131902_CGATGT_L008_R1_paired_trimmed_paired_merged_contig_130019	131902_CGATGT_L008_R1_paired_trimmed_paired_merged_contig_130021	131902_CGATGT_L008_R1_paired_trimmed_paired_merged_contig_138538	131902_CGATGT_L008_R1_paired_trimmed_paired_merged_contig_129151	131902_CGATGT_L008_R1_paired_trimmed_paired_merged_contig_142910	131902_CGATGT_L008_R1_paired_trimmed_paired_merged_contig_16284	131902_CGATGT_L008_R1_paired_trimmed_paired_merged_contig_20316	131902_CGATGT_L008_R1_paired_trimmed_paired_merged_contig_64013	131902_CGATGT_L008_R1_paired_trimmed_paired_merged_contig_146039	131902_CGATGT_L008_R1_paired_trimmed_paired_merged_contig_141144	131902_CGATGT_L008_R1_paired_trimmed_paired_merged_contig_124804	131902_CGATGT_L008_R1_paired_trimmed_paired_merged_contig_130926	131902_CGATGT_L008_R1_paired_trimmed_paired_merged_contig_102911	131902_CGATGT_L008_R1_paired_trimmed_paired_merged_contig_145182	131902_CGATGT_L008_R1_paired_trimmed_paired_merged_contig_83312	131902_CGATGT_L008_R1_paired_trimmed_paired_merged_contig_13348	131902_CGATGT_L008_R1_paired_trimmed_paired_merged_contig_134724	131902_CGATGT_L008_R1_paired_trimmed_paired_merged_contig_29595	131902_CGATGT_L008_R1_paired_trimmed_paired_merged_contig_142906	131902_CGATGT_L008_R1_paired_trimmed_paired_merged_contig_111624	131902_CGATGT_L008_R1_paired_trimmed_paired_merged_contig_134178	131902_CGATGT_L008_R1_paired_trimmed_paired_merged_contig_132790	131902_CGATGT_L008_R1_paired_trimmed_paired_merged_contig_16170	131902_CGATGT_L008_R1_paired_trimmed_paired_merged_contig_98279	131902_CGATGT_L008_R1_paired_trimmed_paired_merged_contig_142466	131902_CGATGT_L008_R1_paired_trimmed_paired_merged_contig_79730	131902_CGATGT_L008_R1_paired_trimmed_paired_merged_contig_89444	131902_CGATGT_L008_R1_paired_trimmed_paired_merged_contig_141493	131902_CGATGT_L008_R1_paired_trimmed_paired_merged_contig_145176	131902_CGATGT_L008_R1_paired_trimmed_paired_merged_contig_4969	131902_CGATGT_L008_R1_paired_trimmed_paired_merged_contig_132418	131902_CGATGT_L008_R1_paired_trimmed_paired_merged_contig_133625	131902_CGATGT_L008_R1_paired_trimmed_paired_merged_contig_65591	131902_CGATGT_L008_R1_paired_trimmed_paired_merged_contig_118599
GO:0009056	catabolic process	BP	0.0151	0.00683	673	638	14011	11378	UNDER	131902_CGATGT_L008_R1_paired_trimmed_paired_merged_contig_140060	131902_CGATGT_L008_R1_paired_trimmed_paired_merged_contig_3657	131902_CGATGT_L008_R1_paired_trimmed_paired_merged_contig_129947	131902_CGATGT_L008_R1_paired_trimmed_paired_merged_contig_22844	131902_CGATGT_L008_R1_paired_trimmed_paired_merged_contig_20301	131902_CGATGT_L008_R1_paired_trimmed_paired_merged_contig_139076	131902_CGATGT_L008_R1_paired_trimmed_paired_merged_contig_122516	131902_CGATGT_L008_R1_paired_trimmed_paired_merged_contig_138782	131902_CGATGT_L008_R1_paired_trimmed_paired_merged_contig_139994	131902_CGATGT_L008_R1_paired_trimmed_paired_merged_contig_112157	131902_CGATGT_L008_R1_paired_trimmed_paired_merged_contig_98143	131902_CGATGT_L008_R1_paired_trimmed_paired_merged_contig_130021	131902_CGATGT_L008_R1_paired_trimmed_paired_merged_contig_27189	131902_CGATGT_L008_R1_paired_trimmed_paired_merged_contig_129151	131902_CGATGT_L008_R1_paired_trimmed_paired_merged_contig_128743	131902_CGATGT_L008_R1_paired_trimmed_paired_merged_contig_9768	131902_CGATGT_L008_R1_paired_trimmed_paired_merged_contig_143683	131902_CGATGT_L008_R1_paired_trimmed_paired_merged_contig_75929	131902_CGATGT_L008_R1_paired_trimmed_paired_merged_contig_140291	131902_CGATGT_L008_R1_paired_trimmed_paired_merged_contig_144531	131902_CGATGT_L008_R1_paired_trimmed_paired_merged_contig_130926	131902_CGATGT_L008_R1_paired_trimmed_paired_merged_contig_145182	131902_CGATGT_L008_R1_paired_trimmed_paired_merged_contig_134728	131902_CGATGT_L008_R1_paired_trimmed_paired_merged_contig_133878	131902_CGATGT_L008_R1_paired_trimmed_paired_merged_contig_60211	131902_CGATGT_L008_R1_paired_trimmed_paired_merged_contig_134724	131902_CGATGT_L008_R1_paired_trimmed_paired_merged_contig_28147	131902_CGATGT_L008_R1_paired_trimmed_paired_merged_contig_142906	131902_CGATGT_L008_R1_paired_trimmed_paired_merged_contig_76462	131902_CGATGT_L008_R1_paired_trimmed_paired_merged_contig_134178	131902_CGATGT_L008_R1_paired_trimmed_paired_merged_contig_132790	131902_CGATGT_L008_R1_paired_trimmed_paired_merged_contig_122191	131902_CGATGT_L008_R1_paired_trimmed_paired_merged_contig_132791	131902_CGATGT_L008_R1_paired_trimmed_paired_merged_contig_136904	131902_CGATGT_L008_R1_paired_trimmed_paired_merged_contig_52951	131902_CGATGT_L008_R1_paired_trimmed_paired_merged_contig_58015	131902_CGATGT_L008_R1_paired_trimmed_paired_merged_contig_142466	131902_CGATGT_L008_R1_paired_trimmed_paired_merged_contig_79730	131902_CGATGT_L008_R1_paired_trimmed_paired_merged_contig_133625	131902_CGATGT_L008_R1_paired_trimmed_paired_merged_contig_38979
GO:0040011	locomotion	BP	0.0154	0.00703	1	9	14683	12007	UNDER	131902_CGATGT_L008_R1_paired_trimmed_paired_merged_contig_94394	131902_CGATGT_L008_R1_paired_trimmed_paired_merged_contig_145137	131902_CGATGT_L008_R1_paired_trimmed_paired_merged_contig_4768	131902_CGATGT_L008_R1_paired_trimmed_paired_merged_contig_6505	131902_CGATGT_L008_R1_paired_trimmed_paired_merged_contig_140042	131902_CGATGT_L008_R1_paired_trimmed_paired_merged_contig_48559	131902_CGATGT_L008_R1_paired_trimmed_paired_merged_contig_83364	131902_CGATGT_L008_R1_paired_trimmed_paired_merged_contig_137648	131902_CGATGT_L008_R1_paired_trimmed_paired_merged_contig_102095	131902_CGATGT_L008_R1_paired_trimmed_paired_merged_contig_77526	131902_CGATGT_L008_R1_paired_trimmed_paired_merged_contig_76074	131902_CGATGT_L008_R1_paired_trimmed_paired_merged_contig_32699	131902_CGATGT_L008_R1_paired_trimmed_paired_merged_contig_126943	131902_CGATGT_L008_R1_paired_trimmed_paired_merged_contig_144112	131902_CGATGT_L008_R1_paired_trimmed_paired_merged_contig_121794	131902_CGATGT_L008_R1_paired_trimmed_paired_merged_contig_126944	131902_CGATGT_L008_R1_paired_trimmed_paired_merged_contig_49717	131902_CGATGT_L008_R1_paired_trimmed_paired_merged_contig_83790	131902_CGATGT_L008_R1_paired_trimmed_paired_merged_contig_144570	131902_CGATGT_L008_R1_paired_trimmed_paired_merged_contig_47835	131902_CGATGT_L008_R1_paired_trimmed_paired_merged_contig_132505	131902_CGATGT_L008_R1_paired_trimmed_paired_merged_contig_58935	131902_CGATGT_L008_R1_paired_trimmed_paired_merged_contig_131142	131902_CGATGT_L008_R1_paired_trimmed_paired_merged_contig_9133	131902_CGATGT_L008_R1_paired_trimmed_paired_merged_contig_23970	131902_CGATGT_L008_R1_paired_trimmed_paired_merged_contig_83789	131902_CGATGT_L008_R1_paired_trimmed_paired_merged_contig_133140	131902_CGATGT_L008_R1_paired_trimmed_paired_merged_contig_23113	131902_CGATGT_L008_R1_paired_trimmed_paired_merged_contig_31554	131902_CGATGT_L008_R1_paired_trimmed_paired_merged_contig_133141	131902_CGATGT_L008_R1_paired_trimmed_paired_merged_contig_142007	131902_CGATGT_L008_R1_paired_trimmed_paired_merged_contig_126278	131902_CGATGT_L008_R1_paired_trimmed_paired_merged_contig_40019	131902_CGATGT_L008_R1_paired_trimmed_paired_merged_contig_34662	131902_CGATGT_L008_R1_paired_trimmed_paired_merged_contig_55882	131902_CGATGT_L008_R1_paired_trimmed_paired_merged_contig_8689	131902_CGATGT_L008_R1_paired_trimmed_paired_merged_contig_2102	131902_CGATGT_L008_R1_paired_trimmed_paired_merged_contig_14590
GO:0006399	tRNA metabolic process	BP	0.0156	0.00724	188	112	14496	11904	OVER	131902_CGATGT_L008_R1_paired_trimmed_paired_merged_contig_88177	131902_CGATGT_L008_R1_paired_trimmed_paired_merged_contig_86152	131902_CGATGT_L008_R1_paired_trimmed_paired_merged_contig_117562	131902_CGATGT_L008_R1_paired_trimmed_paired_merged_contig_118377	131902_CGATGT_L008_R1_paired_trimmed_paired_merged_contig_123846	131902_CGATGT_L008_R1_paired_trimmed_paired_merged_contig_105219	131902_CGATGT_L008_R1_paired_trimmed_paired_merged_contig_122516	131902_CGATGT_L008_R1_paired_trimmed_paired_merged_contig_88293	131902_CGATGT_L008_R1_paired_trimmed_paired_merged_contig_70766	131902_CGATGT_L008_R1_paired_trimmed_paired_merged_contig_130656	131902_CGATGT_L008_R1_paired_trimmed_paired_merged_contig_44231	131902_CGATGT_L008_R1_paired_trimmed_paired_merged_contig_135429	131902_CGATGT_L008_R1_paired_trimmed_paired_merged_contig_137334	131902_CGATGT_L008_R1_paired_trimmed_paired_merged_contig_110099	131902_CGATGT_L008_R1_paired_trimmed_paired_merged_contig_87402	131902_CGATGT_L008_R1_paired_trimmed_paired_merged_contig_89666	131902_CGATGT_L008_R1_paired_trimmed_paired_merged_contig_121818	131902_CGATGT_L008_R1_paired_trimmed_paired_merged_contig_53999	131902_CGATGT_L008_R1_paired_trimmed_paired_merged_contig_129799	131902_CGATGT_L008_R1_paired_trimmed_paired_merged_contig_126321	131902_CGATGT_L008_R1_paired_trimmed_paired_merged_contig_142993	131902_CGATGT_L008_R1_paired_trimmed_paired_merged_contig_145503	131902_CGATGT_L008_R1_paired_trimmed_paired_merged_contig_127516	131902_CGATGT_L008_R1_paired_trimmed_paired_merged_contig_142992	131902_CGATGT_L008_R1_paired_trimmed_paired_merged_contig_143040	131902_CGATGT_L008_R1_paired_trimmed_paired_merged_contig_144372	131902_CGATGT_L008_R1_paired_trimmed_paired_merged_contig_125617	131902_CGATGT_L008_R1_paired_trimmed_paired_merged_contig_130925	131902_CGATGT_L008_R1_paired_trimmed_paired_merged_contig_146154	131902_CGATGT_L008_R1_paired_trimmed_paired_merged_contig_53914	131902_CGATGT_L008_R1_paired_trimmed_paired_merged_contig_69661	131902_CGATGT_L008_R1_paired_trimmed_paired_merged_contig_51619	131902_CGATGT_L008_R1_paired_trimmed_paired_merged_contig_129263	131902_CGATGT_L008_R1_paired_trimmed_paired_merged_contig_75011	131902_CGATGT_L008_R1_paired_trimmed_paired_merged_contig_137714	131902_CGATGT_L008_R1_paired_trimmed_paired_merged_contig_134455	131902_CGATGT_L008_R1_paired_trimmed_paired_merged_contig_111624	131902_CGATGT_L008_R1_paired_trimmed_paired_merged_contig_122191	131902_CGATGT_L008_R1_paired_trimmed_paired_merged_contig_57844	131902_CGATGT_L008_R1_paired_trimmed_paired_merged_contig_120858
GO:0006464	cellular protein modification process	BP	0.0319	0.0155	1175	1061	13509	10955	UNDER	131902_CGATGT_L008_R1_paired_trimmed_paired_merged_contig_10186	131902_CGATGT_L008_R1_paired_trimmed_paired_merged_contig_91227	131902_CGATGT_L008_R1_paired_trimmed_paired_merged_contig_76707	131902_CGATGT_L008_R1_paired_trimmed_paired_merged_contig_130558	131902_CGATGT_L008_R1_paired_trimmed_paired_merged_contig_112698	131902_CGATGT_L008_R1_paired_trimmed_paired_merged_contig_136402	131902_CGATGT_L008_R1_paired_trimmed_paired_merged_contig_52684	131902_CGATGT_L008_R1_paired_trimmed_paired_merged_contig_109488	131902_CGATGT_L008_R1_paired_trimmed_paired_merged_contig_123172	131902_CGATGT_L008_R1_paired_trimmed_paired_merged_contig_127131	131902_CGATGT_L008_R1_paired_trimmed_paired_merged_contig_137809	131902_CGATGT_L008_R1_paired_trimmed_paired_merged_contig_81938	131902_CGATGT_L008_R1_paired_trimmed_paired_merged_contig_100295	131902_CGATGT_L008_R1_paired_trimmed_paired_merged_contig_148538	131902_CGATGT_L008_R1_paired_trimmed_paired_merged_contig_118760	131902_CGATGT_L008_R1_paired_trimmed_paired_merged_contig_83690	131902_CGATGT_L008_R1_paired_trimmed_paired_merged_contig_143300	131902_CGATGT_L008_R1_paired_trimmed_paired_merged_contig_66831	131902_CGATGT_L008_R1_paired_trimmed_paired_merged_contig_4899	131902_CGATGT_L008_R1_paired_trimmed_paired_merged_contig_10450	131902_CGATGT_L008_R1_paired_trimmed_paired_merged_contig_104517	131902_CGATGT_L008_R1_paired_trimmed_paired_merged_contig_17728	131902_CGATGT_L008_R1_paired_trimmed_paired_merged_contig_137007	131902_CGATGT_L008_R1_paired_trimmed_paired_merged_contig_130687	131902_CGATGT_L008_R1_paired_trimmed_paired_merged_contig_115632	131902_CGATGT_L008_R1_paired_trimmed_paired_merged_contig_31910	131902_CGATGT_L008_R1_paired_trimmed_paired_merged_contig_80338	131902_CGATGT_L008_R1_paired_trimmed_paired_merged_contig_125324	131902_CGATGT_L008_R1_paired_trimmed_paired_merged_contig_23735	131902_CGATGT_L008_R1_paired_trimmed_paired_merged_contig_121247	131902_CGATGT_L008_R1_paired_trimmed_paired_merged_contig_145811	131902_CGATGT_L008_R1_paired_trimmed_paired_merged_contig_129503	131902_CGATGT_L008_R1_paired_trimmed_paired_merged_contig_124830
GO:0006259	DNA metabolic process	BP	0.0376	0.0185	250	252	14434	11764	UNDER	131902_CGATGT_L008_R1_paired_trimmed_paired_merged_contig_143210	131902_CGATGT_L008_R1_paired_trimmed_paired_merged_contig_118256	131902_CGATGT_L008_R1_paired_trimmed_paired_merged_contig_145593	131902_CGATGT_L008_R1_paired_trimmed_paired_merged_contig_109817	131902_CGATGT_L008_R1_paired_trimmed_paired_merged_contig_69893	131902_CGATGT_L008_R1_paired_trimmed_paired_merged_contig_139598	131902_CGATGT_L008_R1_paired_trimmed_paired_merged_contig_132167	131902_CGATGT_L008_R1_paired_trimmed_paired_merged_contig_53354	131902_CGATGT_L008_R1_paired_trimmed_paired_merged_contig_89819	131902_CGATGT_L008_R1_paired_trimmed_paired_merged_contig_110404	131902_CGATGT_L008_R1_paired_trimmed_paired_merged_contig_75029	131902_CGATGT_L008_R1_paired_trimmed_paired_merged_contig_149707	131902_CGATGT_L008_R1_paired_trimmed_paired_merged_contig_141420	131902_CGATGT_L008_R1_paired_trimmed_paired_merged_contig_1743	131902_CGATGT_L008_R1_paired_trimmed_paired_merged_contig_6637	131902_CGATGT_L008_R1_paired_trimmed_paired_merged_contig_69782	131902_CGATGT_L008_R1_paired_trimmed_paired_merged_contig_149384	131902_CGATGT_L008_R1_paired_trimmed_paired_merged_contig_83038	131902_CGATGT_L008_R1_paired_trimmed_paired_merged_contig_133633	131902_CGATGT_L008_R1_paired_trimmed_paired_merged_contig_827	131902_CGATGT_L008_R1_paired_trimmed_paired_merged_contig_73195	131902_CGATGT_L008_R1_paired_trimmed_paired_merged_contig_27335	131902_CGATGT_L008_R1_paired_trimmed_paired_merged_contig_38061	131902_CGATGT_L008_R1_paired_trimmed_paired_merged_contig_140568	131902_CGATGT_L008_R1_paired_trimmed_paired_merged_contig_9511	131902_CGATGT_L008_R1_paired_trimmed_paired_merged_contig_146821	131902_CGATGT_L008_R1_paired_trimmed_paired_merged_contig_125501	131902_CGATGT_L008_R1_paired_trimmed_paired_merged_contig_6505	131902_CGATGT_L008_R1_paired_trimmed_paired_merged_contig_91569	131902_CGATGT_L008_R1_paired_trimmed_paired_merged_contig_140042	131902_CGATGT_L008_R1_paired_trimmed_paired_merged_contig_107060	131902_CGATGT_L008_R1_paired_trimmed_paired_merged_contig_136220	131902_CGATGT_L008_R1_paired_trimmed_paired_merged_contig_45542	131902_CGATGT_L008_R1_paired_trimmed_paired_merged_contig_75044	131902_CGATGT_L008_R1_paired_trimmed_paired_merged_contig_132300	131902_CGATGT_L008_R1_paired_trimmed_paired_merged_contig_141528	131902_CGATGT_L008_R1_paired_trimmed_paired_merged_contig_117937	131902_CGATGT_L008_R1_paired_trimmed_paired_merged_contig_99855	131902_CGATGT_L008_R1_paired_trimmed_paired_merged_contig_141003	131902_CGATGT_L008_R1_paired_trimmed_paired_merged_contig_125455
GO:0051604	protein maturation	BP	0.0382	0.019	56	26	14628	11990	OVER	131902_CGATGT_L008_R1_paired_trimmed_paired_merged_contig_20743	131902_CGATGT_L008_R1_paired_trimmed_paired_merged_contig_13452	131902_CGATGT_L008_R1_paired_trimmed_paired_merged_contig_93768	131902_CGATGT_L008_R1_paired_trimmed_paired_merged_contig_117562	131902_CGATGT_L008_R1_paired_trimmed_paired_merged_contig_126438	131902_CGATGT_L008_R1_paired_trimmed_paired_merged_contig_87088	131902_CGATGT_L008_R1_paired_trimmed_paired_merged_contig_58240	131902_CGATGT_L008_R1_paired_trimmed_paired_merged_contig_138660	131902_CGATGT_L008_R1_paired_trimmed_paired_merged_contig_86558	131902_CGATGT_L008_R1_paired_trimmed_paired_merged_contig_132318	131902_CGATGT_L008_R1_paired_trimmed_paired_merged_contig_139872	131902_CGATGT_L008_R1_paired_trimmed_paired_merged_contig_136243	131902_CGATGT_L008_R1_paired_trimmed_paired_merged_contig_86710	131902_CGATGT_L008_R1_paired_trimmed_paired_merged_contig_114975	131902_CGATGT_L008_R1_paired_trimmed_paired_merged_contig_147094	131902_CGATGT_L008_R1_paired_trimmed_paired_merged_contig_82870	131902_CGATGT_L008_R1_paired_trimmed_paired_merged_contig_80962	131902_CGATGT_L008_R1_paired_trimmed_paired_merged_contig_57556	131902_CGATGT_L008_R1_paired_trimmed_paired_merged_contig_135396	131902_CGATGT_L008_R1_paired_trimmed_paired_merged_contig_139909	131902_CGATGT_L008_R1_paired_trimmed_paired_merged_contig_128066	131902_CGATGT_L008_R1_paired_trimmed_paired_merged_contig_31560	131902_CGATGT_L008_R1_paired_trimmed_paired_merged_contig_129677	131902_CGATGT_L008_R1_paired_trimmed_paired_merged_contig_70532	131902_CGATGT_L008_R1_paired_trimmed_paired_merged_contig_2570	131902_CGATGT_L008_R1_paired_trimmed_paired_merged_contig_97211	131902_CGATGT_L008_R1_paired_trimmed_paired_merged_contig_121411	131902_CGATGT_L008_R1_paired_trimmed_paired_merged_contig_46926	131902_CGATGT_L008_R1_paired_trimmed_paired_merged_contig_141386	131902_CGATGT_L008_R1_paired_trimmed_paired_merged_contig_130925	131902_CGATGT_L008_R1_paired_trimmed_paired_merged_contig_82862	131902_CGATGT_L008_R1_paired_trimmed_paired_merged_contig_137840	131902_CGATGT_L008_R1_paired_trimmed_paired_merged_contig_139225	131902_CGATGT_L008_R1_paired_trimmed_paired_merged_contig_115954	131902_CGATGT_L008_R1_paired_trimmed_paired_merged_contig_126270	131902_CGATGT_L008_R1_paired_trimmed_paired_merged_contig_137714	131902_CGATGT_L008_R1_paired_trimmed_paired_merged_contig_139616	131902_CGATGT_L008_R1_paired_trimmed_paired_merged_contig_132152	131902_CGATGT_L008_R1_paired_trimmed_paired_merged_contig_90273	131902_CGATGT_L008_R1_paired_trimmed_paired_merged_contig_62901
GO:0005829	cytosol	CC	4.9e-20	1.32e-21	723	934	13961	11082	UNDER	131902_CGATGT_L008_R1_paired_trimmed_paired_merged_contig_118497	131902_CGATGT_L008_R1_paired_trimmed_paired_merged_contig_53589	131902_CGATGT_L008_R1_paired_trimmed_paired_merged_contig_142927	131902_CGATGT_L008_R1_paired_trimmed_paired_merged_contig_141558	131902_CGATGT_L008_R1_paired_trimmed_paired_merged_contig_145249	131902_CGATGT_L008_R1_paired_trimmed_paired_merged_contig_127897	131902_CGATGT_L008_R1_paired_trimmed_paired_merged_contig_133303
GO:0005840	ribosome	CC	6.32e-14	2.56e-15	931	1071	13753	10945	UNDER	131902_CGATGT_L008_R1_paired_trimmed_paired_merged_contig_118497	131902_CGATGT_L008_R1_paired_trimmed_paired_merged_contig_147375	131902_CGATGT_L008_R1_paired_trimmed_paired_merged_contig_134619	131902_CGATGT_L008_R1_paired_trimmed_paired_merged_contig_138660	131902_CGATGT_L008_R1_paired_trimmed_paired_merged_contig_147098	131902_CGATGT_L008_R1_paired_trimmed_paired_merged_contig_138541	131902_CGATGT_L008_R1_paired_trimmed_paired_merged_contig_143050	131902_CGATGT_L008_R1_paired_trimmed_paired_merged_contig_132678	131902_CGATGT_L008_R1_paired_trimmed_paired_merged_contig_87402	131902_CGATGT_L008_R1_paired_trimmed_paired_merged_contig_67112	131902_CGATGT_L008_R1_paired_trimmed_paired_merged_contig_138668	131902_CGATGT_L008_R1_paired_trimmed_paired_merged_contig_132288	131902_CGATGT_L008_R1_paired_trimmed_paired_merged_contig_55017	131902_CGATGT_L008_R1_paired_trimmed_paired_merged_contig_135675	131902_CGATGT_L008_R1_paired_trimmed_paired_merged_contig_53233	131902_CGATGT_L008_R1_paired_trimmed_paired_merged_contig_134465	131902_CGATGT_L008_R1_paired_trimmed_paired_merged_contig_113517	131902_CGATGT_L008_R1_paired_trimmed_paired_merged_contig_60435	131902_CGATGT_L008_R1_paired_trimmed_paired_merged_contig_125198	131902_CGATGT_L008_R1_paired_trimmed_paired_merged_contig_140573	131902_CGATGT_L008_R1_paired_trimmed_paired_merged_contig_75026	131902_CGATGT_L008_R1_paired_trimmed_paired_merged_contig_73245	131902_CGATGT_L008_R1_paired_trimmed_paired_merged_contig_66675	131902_CGATGT_L008_R1_paired_trimmed_paired_merged_contig_65864	131902_CGATGT_L008_R1_paired_trimmed_paired_merged_contig_142232	131902_CGATGT_L008_R1_paired_trimmed_paired_merged_contig_126427	131902_CGATGT_L008_R1_paired_trimmed_paired_merged_contig_139583	131902_CGATGT_L008_R1_paired_trimmed_paired_merged_contig_140295	131902_CGATGT_L008_R1_paired_trimmed_paired_merged_contig_86028	131902_CGATGT_L008_R1_paired_trimmed_paired_merged_contig_135418	131902_CGATGT_L008_R1_paired_trimmed_paired_merged_contig_86700	131902_CGATGT_L008_R1_paired_trimmed_paired_merged_contig_52945	131902_CGATGT_L008_R1_paired_trimmed_paired_merged_contig_138535	131902_CGATGT_L008_R1_paired_trimmed_paired_merged_contig_134446	131902_CGATGT_L008_R1_paired_trimmed_paired_merged_contig_138536	131902_CGATGT_L008_R1_paired_trimmed_paired_merged_contig_33737	131902_CGATGT_L008_R1_paired_trimmed_paired_merged_contig_138406	131902_CGATGT_L008_R1_paired_trimmed_paired_merged_contig_28421	131902_CGATGT_L008_R1_paired_trimmed_paired_merged_contig_132394	131902_CGATGT_L008_R1_paired_trimmed_paired_merged_contig_108064
GO:0005886	plasma membrane	CC	2.01e-09	1.83e-10	450	548	14234	11468	UNDER	131902_CGATGT_L008_R1_paired_trimmed_paired_merged_contig_143575	131902_CGATGT_L008_R1_paired_trimmed_paired_merged_contig_88296	131902_CGATGT_L008_R1_paired_trimmed_paired_merged_contig_71336	131902_CGATGT_L008_R1_paired_trimmed_paired_merged_contig_40555	131902_CGATGT_L008_R1_paired_trimmed_paired_merged_contig_12248	131902_CGATGT_L008_R1_paired_trimmed_paired_merged_contig_111582	131902_CGATGT_L008_R1_paired_trimmed_paired_merged_contig_133007	131902_CGATGT_L008_R1_paired_trimmed_paired_merged_contig_130256	131902_CGATGT_L008_R1_paired_trimmed_paired_merged_contig_131982	131902_CGATGT_L008_R1_paired_trimmed_paired_merged_contig_88972	131902_CGATGT_L008_R1_paired_trimmed_paired_merged_contig_77841	131902_CGATGT_L008_R1_paired_trimmed_paired_merged_contig_118408	131902_CGATGT_L008_R1_paired_trimmed_paired_merged_contig_128101	131902_CGATGT_L008_R1_paired_trimmed_paired_merged_contig_117837	131902_CGATGT_L008_R1_paired_trimmed_paired_merged_contig_141946	131902_CGATGT_L008_R1_paired_trimmed_paired_merged_contig_123172	131902_CGATGT_L008_R1_paired_trimmed_paired_merged_contig_7502	131902_CGATGT_L008_R1_paired_trimmed_paired_merged_contig_100295	131902_CGATGT_L008_R1_paired_trimmed_paired_merged_contig_71862	131902_CGATGT_L008_R1_paired_trimmed_paired_merged_contig_125616	131902_CGATGT_L008_R1_paired_trimmed_paired_merged_contig_85054	131902_CGATGT_L008_R1_paired_trimmed_paired_merged_contig_1906	131902_CGATGT_L008_R1_paired_trimmed_paired_merged_contig_133514	131902_CGATGT_L008_R1_paired_trimmed_paired_merged_contig_81254	131902_CGATGT_L008_R1_paired_trimmed_paired_merged_contig_135028	131902_CGATGT_L008_R1_paired_trimmed_paired_merged_contig_109555	131902_CGATGT_L008_R1_paired_trimmed_paired_merged_contig_135540	131902_CGATGT_L008_R1_paired_trimmed_paired_merged_contig_71850	131902_CGATGT_L008_R1_paired_trimmed_paired_merged_contig_140168	131902_CGATGT_L008_R1_paired_trimmed_paired_merged_contig_144526	131902_CGATGT_L008_R1_paired_trimmed_paired_merged_contig_129544	131902_CGATGT_L008_R1_paired_trimmed_paired_merged_contig_7339	131902_CGATGT_L008_R1_paired_trimmed_paired_merged_contig_95567	131902_CGATGT_L008_R1_paired_trimmed_paired_merged_contig_148208	131902_CGATGT_L008_R1_paired_trimmed_paired_merged_contig_129943	131902_CGATGT_L008_R1_paired_trimmed_paired_merged_contig_128975	131902_CGATGT_L008_R1_paired_trimmed_paired_merged_contig_139570	131902_CGATGT_L008_R1_paired_trimmed_paired_merged_contig_137271	131902_CGATGT_L008_R1_paired_trimmed_paired_merged_contig_124911	131902_CGATGT_L008_R1_paired_trimmed_paired_merged_contig_114156
GO:0005856	cytoskeleton	CC	3.96e-07	4.55e-08	140	207	14544	11809	UNDER	131902_CGATGT_L008_R1_paired_trimmed_paired_merged_contig_126715	131902_CGATGT_L008_R1_paired_trimmed_paired_merged_contig_126713	131902_CGATGT_L008_R1_paired_trimmed_paired_merged_contig_91864	131902_CGATGT_L008_R1_paired_trimmed_paired_merged_contig_145197	131902_CGATGT_L008_R1_paired_trimmed_paired_merged_contig_139110	131902_CGATGT_L008_R1_paired_trimmed_paired_merged_contig_122516	131902_CGATGT_L008_R1_paired_trimmed_paired_merged_contig_145870	131902_CGATGT_L008_R1_paired_trimmed_paired_merged_contig_15477	131902_CGATGT_L008_R1_paired_trimmed_paired_merged_contig_148101	131902_CGATGT_L008_R1_paired_trimmed_paired_merged_contig_139111	131902_CGATGT_L008_R1_paired_trimmed_paired_merged_contig_132956	131902_CGATGT_L008_R1_paired_trimmed_paired_merged_contig_132714	131902_CGATGT_L008_R1_paired_trimmed_paired_merged_contig_139874	131902_CGATGT_L008_R1_paired_trimmed_paired_merged_contig_139239	131902_CGATGT_L008_R1_paired_trimmed_paired_merged_contig_51572	131902_CGATGT_L008_R1_paired_trimmed_paired_merged_contig_26410	131902_CGATGT_L008_R1_paired_trimmed_paired_merged_contig_12918	131902_CGATGT_L008_R1_paired_trimmed_paired_merged_contig_142910	131902_CGATGT_L008_R1_paired_trimmed_paired_merged_contig_31165	131902_CGATGT_L008_R1_paired_trimmed_paired_merged_contig_143169	131902_CGATGT_L008_R1_paired_trimmed_paired_merged_contig_123799	131902_CGATGT_L008_R1_paired_trimmed_paired_merged_contig_88201	131902_CGATGT_L008_R1_paired_trimmed_paired_merged_contig_136074	131902_CGATGT_L008_R1_paired_trimmed_paired_merged_contig_141021	131902_CGATGT_L008_R1_paired_trimmed_paired_merged_contig_130926	131902_CGATGT_L008_R1_paired_trimmed_paired_merged_contig_39959	131902_CGATGT_L008_R1_paired_trimmed_paired_merged_contig_10115	131902_CGATGT_L008_R1_paired_trimmed_paired_merged_contig_1906	131902_CGATGT_L008_R1_paired_trimmed_paired_merged_contig_110257	131902_CGATGT_L008_R1_paired_trimmed_paired_merged_contig_50896	131902_CGATGT_L008_R1_paired_trimmed_paired_merged_contig_132393	131902_CGATGT_L008_R1_paired_trimmed_paired_merged_contig_62504	131902_CGATGT_L008_R1_paired_trimmed_paired_merged_contig_125187	131902_CGATGT_L008_R1_paired_trimmed_paired_merged_contig_143158	131902_CGATGT_L008_R1_paired_trimmed_paired_merged_contig_141653	131902_CGATGT_L008_R1_paired_trimmed_paired_merged_contig_129805	131902_CGATGT_L008_R1_paired_trimmed_paired_merged_contig_142860	131902_CGATGT_L008_R1_paired_trimmed_paired_merged_contig_103536	131902_CGATGT_L008_R1_paired_trimmed_paired_merged_contig_147751	131902_CGATGT_L008_R1_paired_trimmed_paired_merged_contig_66605
GO:0005576	extracellular region	CC	1.54e-06	2.03e-07	86	142	14598	11874	UNDER	131902_CGATGT_L008_R1_paired_trimmed_paired_merged_contig_42773	131902_CGATGT_L008_R1_paired_trimmed_paired_merged_contig_118377	131902_CGATGT_L008_R1_paired_trimmed_paired_merged_contig_125109	131902_CGATGT_L008_R1_paired_trimmed_paired_merged_contig_62347	131902_CGATGT_L008_R1_paired_trimmed_paired_merged_contig_70766	131902_CGATGT_L008_R1_paired_trimmed_paired_merged_contig_118537	131902_CGATGT_L008_R1_paired_trimmed_paired_merged_contig_12764	131902_CGATGT_L008_R1_paired_trimmed_paired_merged_contig_133006	131902_CGATGT_L008_R1_paired_trimmed_paired_merged_contig_9123	131902_CGATGT_L008_R1_paired_trimmed_paired_merged_contig_82902	131902_CGATGT_L008_R1_paired_trimmed_paired_merged_contig_137604	131902_CGATGT_L008_R1_paired_trimmed_paired_merged_contig_53876	131902_CGATGT_L008_R1_paired_trimmed_paired_merged_contig_74458	131902_CGATGT_L008_R1_paired_trimmed_paired_merged_contig_142993	131902_CGATGT_L008_R1_paired_trimmed_paired_merged_contig_146559	131902_CGATGT_L008_R1_paired_trimmed_paired_merged_contig_56189	131902_CGATGT_L008_R1_paired_trimmed_paired_merged_contig_124129	131902_CGATGT_L008_R1_paired_trimmed_paired_merged_contig_71604	131902_CGATGT_L008_R1_paired_trimmed_paired_merged_contig_142992	131902_CGATGT_L008_R1_paired_trimmed_paired_merged_contig_120580	131902_CGATGT_L008_R1_paired_trimmed_paired_merged_contig_111072	131902_CGATGT_L008_R1_paired_trimmed_paired_merged_contig_69661	131902_CGATGT_L008_R1_paired_trimmed_paired_merged_contig_86388	131902_CGATGT_L008_R1_paired_trimmed_paired_merged_contig_111624	131902_CGATGT_L008_R1_paired_trimmed_paired_merged_contig_50014	131902_CGATGT_L008_R1_paired_trimmed_paired_merged_contig_124013	131902_CGATGT_L008_R1_paired_trimmed_paired_merged_contig_38065	131902_CGATGT_L008_R1_paired_trimmed_paired_merged_contig_79730	131902_CGATGT_L008_R1_paired_trimmed_paired_merged_contig_89444	131902_CGATGT_L008_R1_paired_trimmed_paired_merged_contig_83062	131902_CGATGT_L008_R1_paired_trimmed_paired_merged_contig_125609	131902_CGATGT_L008_R1_paired_trimmed_paired_merged_contig_48415	131902_CGATGT_L008_R1_paired_trimmed_paired_merged_contig_132812	131902_CGATGT_L008_R1_paired_trimmed_paired_merged_contig_139217	131902_CGATGT_L008_R1_paired_trimmed_paired_merged_contig_27165	131902_CGATGT_L008_R1_paired_trimmed_paired_merged_contig_68465	131902_CGATGT_L008_R1_paired_trimmed_paired_merged_contig_27166	131902_CGATGT_L008_R1_paired_trimmed_paired_merged_contig_109488	131902_CGATGT_L008_R1_paired_trimmed_paired_merged_contig_7569	131902_CGATGT_L008_R1_paired_trimmed_paired_merged_contig_128202
GO:0016023	cytoplasmic, membrane-bounded vesicle	CC	2.4e-06	3.49e-07	214	95	14470	11921	OVER	131902_CGATGT_L008_R1_paired_trimmed_paired_merged_contig_130819	131902_CGATGT_L008_R1_paired_trimmed_paired_merged_contig_18875	131902_CGATGT_L008_R1_paired_trimmed_paired_merged_contig_44231	131902_CGATGT_L008_R1_paired_trimmed_paired_merged_contig_39956	131902_CGATGT_L008_R1_paired_trimmed_paired_merged_contig_131219	131902_CGATGT_L008_R1_paired_trimmed_paired_merged_contig_30306	131902_CGATGT_L008_R1_paired_trimmed_paired_merged_contig_133840	131902_CGATGT_L008_R1_paired_trimmed_paired_merged_contig_130551	131902_CGATGT_L008_R1_paired_trimmed_paired_merged_contig_138827	131902_CGATGT_L008_R1_paired_trimmed_paired_merged_contig_80224	131902_CGATGT_L008_R1_paired_trimmed_paired_merged_contig_53589	131902_CGATGT_L008_R1_paired_trimmed_paired_merged_contig_31411	131902_CGATGT_L008_R1_paired_trimmed_paired_merged_contig_143900	131902_CGATGT_L008_R1_paired_trimmed_paired_merged_contig_128797	131902_CGATGT_L008_R1_paired_trimmed_paired_merged_contig_125013	131902_CGATGT_L008_R1_paired_trimmed_paired_merged_contig_135280	131902_CGATGT_L008_R1_paired_trimmed_paired_merged_contig_23735	131902_CGATGT_L008_R1_paired_trimmed_paired_merged_contig_126621
GO:0005618	cell wall	CC	2.89e-06	5.28e-07	98	152	14586	11864	UNDER	131902_CGATGT_L008_R1_paired_trimmed_paired_merged_contig_20149	131902_CGATGT_L008_R1_paired_trimmed_paired_merged_contig_123846	131902_CGATGT_L008_R1_paired_trimmed_paired_merged_contig_65736	131902_CGATGT_L008_R1_paired_trimmed_paired_merged_contig_121261	131902_CGATGT_L008_R1_paired_trimmed_paired_merged_contig_147132	131902_CGATGT_L008_R1_paired_trimmed_paired_merged_contig_115266	131902_CGATGT_L008_R1_paired_trimmed_paired_merged_contig_87921	131902_CGATGT_L008_R1_paired_trimmed_paired_merged_contig_135554	131902_CGATGT_L008_R1_paired_trimmed_paired_merged_contig_69091	131902_CGATGT_L008_R1_paired_trimmed_paired_merged_contig_140618	131902_CGATGT_L008_R1_paired_trimmed_paired_merged_contig_145627	131902_CGATGT_L008_R1_paired_trimmed_paired_merged_contig_95399	131902_CGATGT_L008_R1_paired_trimmed_paired_merged_contig_63948	131902_CGATGT_L008_R1_paired_trimmed_paired_merged_contig_125634	131902_CGATGT_L008_R1_paired_trimmed_paired_merged_contig_93134	131902_CGATGT_L008_R1_paired_trimmed_paired_merged_contig_126600	131902_CGATGT_L008_R1_paired_trimmed_paired_merged_contig_141260	131902_CGATGT_L008_R1_paired_trimmed_paired_merged_contig_6637	131902_CGATGT_L008_R1_paired_trimmed_paired_merged_contig_61380	131902_CGATGT_L008_R1_paired_trimmed_paired_merged_contig_137041	131902_CGATGT_L008_R1_paired_trimmed_paired_merged_contig_147520	131902_CGATGT_L008_R1_paired_trimmed_paired_merged_contig_118549	131902_CGATGT_L008_R1_paired_trimmed_paired_merged_contig_73230	131902_CGATGT_L008_R1_paired_trimmed_paired_merged_contig_129146	131902_CGATGT_L008_R1_paired_trimmed_paired_merged_contig_38061	131902_CGATGT_L008_R1_paired_trimmed_paired_merged_contig_36169	131902_CGATGT_L008_R1_paired_trimmed_paired_merged_contig_141415	131902_CGATGT_L008_R1_paired_trimmed_paired_merged_contig_143314	131902_CGATGT_L008_R1_paired_trimmed_paired_merged_contig_94993	131902_CGATGT_L008_R1_paired_trimmed_paired_merged_contig_83184	131902_CGATGT_L008_R1_paired_trimmed_paired_merged_contig_83185	131902_CGATGT_L008_R1_paired_trimmed_paired_merged_contig_85129	131902_CGATGT_L008_R1_paired_trimmed_paired_merged_contig_111288	131902_CGATGT_L008_R1_paired_trimmed_paired_merged_contig_119049	131902_CGATGT_L008_R1_paired_trimmed_paired_merged_contig_105284	131902_CGATGT_L008_R1_paired_trimmed_paired_merged_contig_74634	131902_CGATGT_L008_R1_paired_trimmed_paired_merged_contig_140157	131902_CGATGT_L008_R1_paired_trimmed_paired_merged_contig_74633	131902_CGATGT_L008_R1_paired_trimmed_paired_merged_contig_3744	131902_CGATGT_L008_R1_paired_trimmed_paired_merged_contig_130623
GO:0005773	vacuole	CC	0.000104	2.98e-05	241	284	14443	11732	UNDER	131902_CGATGT_L008_R1_paired_trimmed_paired_merged_contig_87243	131902_CGATGT_L008_R1_paired_trimmed_paired_merged_contig_140060	131902_CGATGT_L008_R1_paired_trimmed_paired_merged_contig_781	131902_CGATGT_L008_R1_paired_trimmed_paired_merged_contig_119341	131902_CGATGT_L008_R1_paired_trimmed_paired_merged_contig_96518	131902_CGATGT_L008_R1_paired_trimmed_paired_merged_contig_37305	131902_CGATGT_L008_R1_paired_trimmed_paired_merged_contig_786	131902_CGATGT_L008_R1_paired_trimmed_paired_merged_contig_51965	131902_CGATGT_L008_R1_paired_trimmed_paired_merged_contig_86710	131902_CGATGT_L008_R1_paired_trimmed_paired_merged_contig_134979	131902_CGATGT_L008_R1_paired_trimmed_paired_merged_contig_39727	131902_CGATGT_L008_R1_paired_trimmed_paired_merged_contig_68042	131902_CGATGT_L008_R1_paired_trimmed_paired_merged_contig_81382	131902_CGATGT_L008_R1_paired_trimmed_paired_merged_contig_80179	131902_CGATGT_L008_R1_paired_trimmed_paired_merged_contig_136920	131902_CGATGT_L008_R1_paired_trimmed_paired_merged_contig_131111	131902_CGATGT_L008_R1_paired_trimmed_paired_merged_contig_136914	131902_CGATGT_L008_R1_paired_trimmed_paired_merged_contig_128066	131902_CGATGT_L008_R1_paired_trimmed_paired_merged_contig_41913	131902_CGATGT_L008_R1_paired_trimmed_paired_merged_contig_129038	131902_CGATGT_L008_R1_paired_trimmed_paired_merged_contig_141024	131902_CGATGT_L008_R1_paired_trimmed_paired_merged_contig_143565	131902_CGATGT_L008_R1_paired_trimmed_paired_merged_contig_143205	131902_CGATGT_L008_R1_paired_trimmed_paired_merged_contig_145624	131902_CGATGT_L008_R1_paired_trimmed_paired_merged_contig_121411	131902_CGATGT_L008_R1_paired_trimmed_paired_merged_contig_1124	131902_CGATGT_L008_R1_paired_trimmed_paired_merged_contig_140293	131902_CGATGT_L008_R1_paired_trimmed_paired_merged_contig_117296	131902_CGATGT_L008_R1_paired_trimmed_paired_merged_contig_37650	131902_CGATGT_L008_R1_paired_trimmed_paired_merged_contig_143321	131902_CGATGT_L008_R1_paired_trimmed_paired_merged_contig_59340	131902_CGATGT_L008_R1_paired_trimmed_paired_merged_contig_142354	131902_CGATGT_L008_R1_paired_trimmed_paired_merged_contig_49759	131902_CGATGT_L008_R1_paired_trimmed_paired_merged_contig_552	131902_CGATGT_L008_R1_paired_trimmed_paired_merged_contig_132426	131902_CGATGT_L008_R1_paired_trimmed_paired_merged_contig_51616	131902_CGATGT_L008_R1_paired_trimmed_paired_merged_contig_132666	131902_CGATGT_L008_R1_paired_trimmed_paired_merged_contig_134844	131902_CGATGT_L008_R1_paired_trimmed_paired_merged_contig_134723	131902_CGATGT_L008_R1_paired_trimmed_paired_merged_contig_25550
GO:0005794	Golgi apparatus	CC	0.000106	3.09e-05	209	252	14475	11764	UNDER	131902_CGATGT_L008_R1_paired_trimmed_paired_merged_contig_87243	131902_CGATGT_L008_R1_paired_trimmed_paired_merged_contig_139076	131902_CGATGT_L008_R1_paired_trimmed_paired_merged_contig_144780	131902_CGATGT_L008_R1_paired_trimmed_paired_merged_contig_119340	131902_CGATGT_L008_R1_paired_trimmed_paired_merged_contig_60445	131902_CGATGT_L008_R1_paired_trimmed_paired_merged_contig_132558	131902_CGATGT_L008_R1_paired_trimmed_paired_merged_contig_133531	131902_CGATGT_L008_R1_paired_trimmed_paired_merged_contig_131351	131902_CGATGT_L008_R1_paired_trimmed_paired_merged_contig_112821	131902_CGATGT_L008_R1_paired_trimmed_paired_merged_contig_132681	131902_CGATGT_L008_R1_paired_trimmed_paired_merged_contig_36339	131902_CGATGT_L008_R1_paired_trimmed_paired_merged_contig_145749	131902_CGATGT_L008_R1_paired_trimmed_paired_merged_contig_145628	131902_CGATGT_L008_R1_paired_trimmed_paired_merged_contig_4753	131902_CGATGT_L008_R1_paired_trimmed_paired_merged_contig_141140	131902_CGATGT_L008_R1_paired_trimmed_paired_merged_contig_120342	131902_CGATGT_L008_R1_paired_trimmed_paired_merged_contig_143322	131902_CGATGT_L008_R1_paired_trimmed_paired_merged_contig_140297	131902_CGATGT_L008_R1_paired_trimmed_paired_merged_contig_672	131902_CGATGT_L008_R1_paired_trimmed_paired_merged_contig_64930	131902_CGATGT_L008_R1_paired_trimmed_paired_merged_contig_141142	131902_CGATGT_L008_R1_paired_trimmed_paired_merged_contig_135814	131902_CGATGT_L008_R1_paired_trimmed_paired_merged_contig_133755	131902_CGATGT_L008_R1_paired_trimmed_paired_merged_contig_130245	131902_CGATGT_L008_R1_paired_trimmed_paired_merged_contig_81014	131902_CGATGT_L008_R1_paired_trimmed_paired_merged_contig_131214	131902_CGATGT_L008_R1_paired_trimmed_paired_merged_contig_134600	131902_CGATGT_L008_R1_paired_trimmed_paired_merged_contig_133520	131902_CGATGT_L008_R1_paired_trimmed_paired_merged_contig_130131	131902_CGATGT_L008_R1_paired_trimmed_paired_merged_contig_132311	131902_CGATGT_L008_R1_paired_trimmed_paired_merged_contig_128050	131902_CGATGT_L008_R1_paired_trimmed_paired_merged_contig_129381	131902_CGATGT_L008_R1_paired_trimmed_paired_merged_contig_27733	131902_CGATGT_L008_R1_paired_trimmed_paired_merged_contig_72545	131902_CGATGT_L008_R1_paired_trimmed_paired_merged_contig_144407	131902_CGATGT_L008_R1_paired_trimmed_paired_merged_contig_141498	131902_CGATGT_L008_R1_paired_trimmed_paired_merged_contig_95445	131902_CGATGT_L008_R1_paired_trimmed_paired_merged_contig_142589	131902_CGATGT_L008_R1_paired_trimmed_paired_merged_contig_142347	131902_CGATGT_L008_R1_paired_trimmed_paired_merged_contig_144641
GO:0005730	nucleolus	CC	0.000321	9.76e-05	152	190	14532	11826	UNDER	131902_CGATGT_L008_R1_paired_trimmed_paired_merged_contig_86154	131902_CGATGT_L008_R1_paired_trimmed_paired_merged_contig_91227	131902_CGATGT_L008_R1_paired_trimmed_paired_merged_contig_40555	131902_CGATGT_L008_R1_paired_trimmed_paired_merged_contig_132835	131902_CGATGT_L008_R1_paired_trimmed_paired_merged_contig_139630	131902_CGATGT_L008_R1_paired_trimmed_paired_merged_contig_130256	131902_CGATGT_L008_R1_paired_trimmed_paired_merged_contig_131542	131902_CGATGT_L008_R1_paired_trimmed_paired_merged_contig_136402	131902_CGATGT_L008_R1_paired_trimmed_paired_merged_contig_129277	131902_CGATGT_L008_R1_paired_trimmed_paired_merged_contig_123172	131902_CGATGT_L008_R1_paired_trimmed_paired_merged_contig_81938	131902_CGATGT_L008_R1_paired_trimmed_paired_merged_contig_100295	131902_CGATGT_L008_R1_paired_trimmed_paired_merged_contig_71862	131902_CGATGT_L008_R1_paired_trimmed_paired_merged_contig_127897	131902_CGATGT_L008_R1_paired_trimmed_paired_merged_contig_148538	131902_CGATGT_L008_R1_paired_trimmed_paired_merged_contig_20316	131902_CGATGT_L008_R1_paired_trimmed_paired_merged_contig_128528	131902_CGATGT_L008_R1_paired_trimmed_paired_merged_contig_75607	131902_CGATGT_L008_R1_paired_trimmed_paired_merged_contig_137483	131902_CGATGT_L008_R1_paired_trimmed_paired_merged_contig_139541	131902_CGATGT_L008_R1_paired_trimmed_paired_merged_contig_144175	131902_CGATGT_L008_R1_paired_trimmed_paired_merged_contig_131216	131902_CGATGT_L008_R1_paired_trimmed_paired_merged_contig_137007	131902_CGATGT_L008_R1_paired_trimmed_paired_merged_contig_135540	131902_CGATGT_L008_R1_paired_trimmed_paired_merged_contig_68173	131902_CGATGT_L008_R1_paired_trimmed_paired_merged_contig_71850	131902_CGATGT_L008_R1_paired_trimmed_paired_merged_contig_145656	131902_CGATGT_L008_R1_paired_trimmed_paired_merged_contig_143236	131902_CGATGT_L008_R1_paired_trimmed_paired_merged_contig_127207	131902_CGATGT_L008_R1_paired_trimmed_paired_merged_contig_145811	131902_CGATGT_L008_R1_paired_trimmed_paired_merged_contig_129943	131902_CGATGT_L008_R1_paired_trimmed_paired_merged_contig_124916	131902_CGATGT_L008_R1_paired_trimmed_paired_merged_contig_89529	131902_CGATGT_L008_R1_paired_trimmed_paired_merged_contig_114156	131902_CGATGT_L008_R1_paired_trimmed_paired_merged_contig_111120	131902_CGATGT_L008_R1_paired_trimmed_paired_merged_contig_112698	131902_CGATGT_L008_R1_paired_trimmed_paired_merged_contig_52684	131902_CGATGT_L008_R1_paired_trimmed_paired_merged_contig_80347	131902_CGATGT_L008_R1_paired_trimmed_paired_merged_contig_109488	131902_CGATGT_L008_R1_paired_trimmed_paired_merged_contig_135575
GO:0005694	chromosome	CC	0.000687	0.000218	137	171	14547	11845	UNDER	131902_CGATGT_L008_R1_paired_trimmed_paired_merged_contig_87089	131902_CGATGT_L008_R1_paired_trimmed_paired_merged_contig_10450	131902_CGATGT_L008_R1_paired_trimmed_paired_merged_contig_144175	131902_CGATGT_L008_R1_paired_trimmed_paired_merged_contig_133539	131902_CGATGT_L008_R1_paired_trimmed_paired_merged_contig_17728	131902_CGATGT_L008_R1_paired_trimmed_paired_merged_contig_43321	131902_CGATGT_L008_R1_paired_trimmed_paired_merged_contig_138444	131902_CGATGT_L008_R1_paired_trimmed_paired_merged_contig_31924	131902_CGATGT_L008_R1_paired_trimmed_paired_merged_contig_67266	131902_CGATGT_L008_R1_paired_trimmed_paired_merged_contig_133567	131902_CGATGT_L008_R1_paired_trimmed_paired_merged_contig_69192	131902_CGATGT_L008_R1_paired_trimmed_paired_merged_contig_129560	131902_CGATGT_L008_R1_paired_trimmed_paired_merged_contig_135379	131902_CGATGT_L008_R1_paired_trimmed_paired_merged_contig_109488	131902_CGATGT_L008_R1_paired_trimmed_paired_merged_contig_23088	131902_CGATGT_L008_R1_paired_trimmed_paired_merged_contig_129001	131902_CGATGT_L008_R1_paired_trimmed_paired_merged_contig_137809
GO:0005635	nuclear envelope	CC	0.0101	0.00427	60	25	14624	11991	OVER	131902_CGATGT_L008_R1_paired_trimmed_paired_merged_contig_145432	131902_CGATGT_L008_R1_paired_trimmed_paired_merged_contig_96757	131902_CGATGT_L008_R1_paired_trimmed_paired_merged_contig_130019	131902_CGATGT_L008_R1_paired_trimmed_paired_merged_contig_112821	131902_CGATGT_L008_R1_paired_trimmed_paired_merged_contig_80966	131902_CGATGT_L008_R1_paired_trimmed_paired_merged_contig_125110	131902_CGATGT_L008_R1_paired_trimmed_paired_merged_contig_16284	131902_CGATGT_L008_R1_paired_trimmed_paired_merged_contig_4753	131902_CGATGT_L008_R1_paired_trimmed_paired_merged_contig_91752	131902_CGATGT_L008_R1_paired_trimmed_paired_merged_contig_87472	131902_CGATGT_L008_R1_paired_trimmed_paired_merged_contig_121670	131902_CGATGT_L008_R1_paired_trimmed_paired_merged_contig_140297	131902_CGATGT_L008_R1_paired_trimmed_paired_merged_contig_124804	131902_CGATGT_L008_R1_paired_trimmed_paired_merged_contig_64930	131902_CGATGT_L008_R1_paired_trimmed_paired_merged_contig_139186	131902_CGATGT_L008_R1_paired_trimmed_paired_merged_contig_102911	131902_CGATGT_L008_R1_paired_trimmed_paired_merged_contig_62513	131902_CGATGT_L008_R1_paired_trimmed_paired_merged_contig_88448	131902_CGATGT_L008_R1_paired_trimmed_paired_merged_contig_42441	131902_CGATGT_L008_R1_paired_trimmed_paired_merged_contig_130245	131902_CGATGT_L008_R1_paired_trimmed_paired_merged_contig_29595	131902_CGATGT_L008_R1_paired_trimmed_paired_merged_contig_81014	131902_CGATGT_L008_R1_paired_trimmed_paired_merged_contig_133995	131902_CGATGT_L008_R1_paired_trimmed_paired_merged_contig_131214	131902_CGATGT_L008_R1_paired_trimmed_paired_merged_contig_138899	131902_CGATGT_L008_R1_paired_trimmed_paired_merged_contig_133520	131902_CGATGT_L008_R1_paired_trimmed_paired_merged_contig_135028	131902_CGATGT_L008_R1_paired_trimmed_paired_merged_contig_55666	131902_CGATGT_L008_R1_paired_trimmed_paired_merged_contig_26520	131902_CGATGT_L008_R1_paired_trimmed_paired_merged_contig_140845	131902_CGATGT_L008_R1_paired_trimmed_paired_merged_contig_103571	131902_CGATGT_L008_R1_paired_trimmed_paired_merged_contig_27733	131902_CGATGT_L008_R1_paired_trimmed_paired_merged_contig_62745	131902_CGATGT_L008_R1_paired_trimmed_paired_merged_contig_129821	131902_CGATGT_L008_R1_paired_trimmed_paired_merged_contig_72545	131902_CGATGT_L008_R1_paired_trimmed_paired_merged_contig_81927	131902_CGATGT_L008_R1_paired_trimmed_paired_merged_contig_141498	131902_CGATGT_L008_R1_paired_trimmed_paired_merged_contig_53482	131902_CGATGT_L008_R1_paired_trimmed_paired_merged_contig_69956	131902_CGATGT_L008_R1_paired_trimmed_paired_merged_contig_94439
GO:0043234	protein complex	CC	0.0244	0.0115	1272	1149	13412	10867	UNDER	131902_CGATGT_L008_R1_paired_trimmed_paired_merged_contig_13452	131902_CGATGT_L008_R1_paired_trimmed_paired_merged_contig_125988	131902_CGATGT_L008_R1_paired_trimmed_paired_merged_contig_145554	131902_CGATGT_L008_R1_paired_trimmed_paired_merged_contig_125989	131902_CGATGT_L008_R1_paired_trimmed_paired_merged_contig_91864	131902_CGATGT_L008_R1_paired_trimmed_paired_merged_contig_145197	131902_CGATGT_L008_R1_paired_trimmed_paired_merged_contig_100924	131902_CGATGT_L008_R1_paired_trimmed_paired_merged_contig_69979	131902_CGATGT_L008_R1_paired_trimmed_paired_merged_contig_139111	131902_CGATGT_L008_R1_paired_trimmed_paired_merged_contig_148144	131902_CGATGT_L008_R1_paired_trimmed_paired_merged_contig_82474	131902_CGATGT_L008_R1_paired_trimmed_paired_merged_contig_110603	131902_CGATGT_L008_R1_paired_trimmed_paired_merged_contig_140532	131902_CGATGT_L008_R1_paired_trimmed_paired_merged_contig_31165	131902_CGATGT_L008_R1_paired_trimmed_paired_merged_contig_141061	131902_CGATGT_L008_R1_paired_trimmed_paired_merged_contig_137044	131902_CGATGT_L008_R1_paired_trimmed_paired_merged_contig_132224	131902_CGATGT_L008_R1_paired_trimmed_paired_merged_contig_135148	131902_CGATGT_L008_R1_paired_trimmed_paired_merged_contig_76462	131902_CGATGT_L008_R1_paired_trimmed_paired_merged_contig_135782	131902_CGATGT_L008_R1_paired_trimmed_paired_merged_contig_135185	131902_CGATGT_L008_R1_paired_trimmed_paired_merged_contig_140767	131902_CGATGT_L008_R1_paired_trimmed_paired_merged_contig_141653	131902_CGATGT_L008_R1_paired_trimmed_paired_merged_contig_70504	131902_CGATGT_L008_R1_paired_trimmed_paired_merged_contig_129805	131902_CGATGT_L008_R1_paired_trimmed_paired_merged_contig_55270	131902_CGATGT_L008_R1_paired_trimmed_paired_merged_contig_12420	131902_CGATGT_L008_R1_paired_trimmed_paired_merged_contig_147751	131902_CGATGT_L008_R1_paired_trimmed_paired_merged_contig_133706	131902_CGATGT_L008_R1_paired_trimmed_paired_merged_contig_137992	131902_CGATGT_L008_R1_paired_trimmed_paired_merged_contig_50538	131902_CGATGT_L008_R1_paired_trimmed_paired_merged_contig_87740	131902_CGATGT_L008_R1_paired_trimmed_paired_merged_contig_129054	131902_CGATGT_L008_R1_paired_trimmed_paired_merged_contig_9586	131902_CGATGT_L008_R1_paired_trimmed_paired_merged_contig_150370	131902_CGATGT_L008_R1_paired_trimmed_paired_merged_contig_121838	131902_CGATGT_L008_R1_paired_trimmed_paired_merged_contig_104633	131902_CGATGT_L008_R1_paired_trimmed_paired_merged_contig_134280	131902_CGATGT_L008_R1_paired_trimmed_paired_merged_contig_140118	131902_CGATGT_L008_R1_paired_trimmed_paired_merged_contig_140117
GO:0043167	ion binding	MF	3.88e-13	1.96e-14	1570	1655	13114	10361	UNDER	131902_CGATGT_L008_R1_paired_trimmed_paired_merged_contig_34392	131902_CGATGT_L008_R1_paired_trimmed_paired_merged_contig_58240	131902_CGATGT_L008_R1_paired_trimmed_paired_merged_contig_96757	131902_CGATGT_L008_R1_paired_trimmed_paired_merged_contig_75816	131902_CGATGT_L008_R1_paired_trimmed_paired_merged_contig_140065	131902_CGATGT_L008_R1_paired_trimmed_paired_merged_contig_79063	131902_CGATGT_L008_R1_paired_trimmed_paired_merged_contig_131349	131902_CGATGT_L008_R1_paired_trimmed_paired_merged_contig_60445	131902_CGATGT_L008_R1_paired_trimmed_paired_merged_contig_131223	131902_CGATGT_L008_R1_paired_trimmed_paired_merged_contig_129390	131902_CGATGT_L008_R1_paired_trimmed_paired_merged_contig_134976	131902_CGATGT_L008_R1_paired_trimmed_paired_merged_contig_135943	131902_CGATGT_L008_R1_paired_trimmed_paired_merged_contig_132675	131902_CGATGT_L008_R1_paired_trimmed_paired_merged_contig_82111	131902_CGATGT_L008_R1_paired_trimmed_paired_merged_contig_130386	131902_CGATGT_L008_R1_paired_trimmed_paired_merged_contig_106397	131902_CGATGT_L008_R1_paired_trimmed_paired_merged_contig_112821	131902_CGATGT_L008_R1_paired_trimmed_paired_merged_contig_72311	131902_CGATGT_L008_R1_paired_trimmed_paired_merged_contig_145628	131902_CGATGT_L008_R1_paired_trimmed_paired_merged_contig_79069	131902_CGATGT_L008_R1_paired_trimmed_paired_merged_contig_72310	131902_CGATGT_L008_R1_paired_trimmed_paired_merged_contig_142114	131902_CGATGT_L008_R1_paired_trimmed_paired_merged_contig_100970	131902_CGATGT_L008_R1_paired_trimmed_paired_merged_contig_124941	131902_CGATGT_L008_R1_paired_trimmed_paired_merged_contig_4753	131902_CGATGT_L008_R1_paired_trimmed_paired_merged_contig_2211	131902_CGATGT_L008_R1_paired_trimmed_paired_merged_contig_117296	131902_CGATGT_L008_R1_paired_trimmed_paired_merged_contig_140297	131902_CGATGT_L008_R1_paired_trimmed_paired_merged_contig_141022	131902_CGATGT_L008_R1_paired_trimmed_paired_merged_contig_73506	131902_CGATGT_L008_R1_paired_trimmed_paired_merged_contig_83312	131902_CGATGT_L008_R1_paired_trimmed_paired_merged_contig_130245	131902_CGATGT_L008_R1_paired_trimmed_paired_merged_contig_112961	131902_CGATGT_L008_R1_paired_trimmed_paired_merged_contig_134844	131902_CGATGT_L008_R1_paired_trimmed_paired_merged_contig_134723	131902_CGATGT_L008_R1_paired_trimmed_paired_merged_contig_81014	131902_CGATGT_L008_R1_paired_trimmed_paired_merged_contig_131214	131902_CGATGT_L008_R1_paired_trimmed_paired_merged_contig_439	131902_CGATGT_L008_R1_paired_trimmed_paired_merged_contig_133520	131902_CGATGT_L008_R1_paired_trimmed_paired_merged_contig_113923
GO:0003735	structural constituent of ribosome	MF	1.1e-09	9.27e-11	815	903	13869	11113	UNDER	131902_CGATGT_L008_R1_paired_trimmed_paired_merged_contig_118497
GO:0003924	GTPase activity	MF	1.44e-06	1.8e-07	111	170	14573	11846	UNDER	131902_CGATGT_L008_R1_paired_trimmed_paired_merged_contig_45603	131902_CGATGT_L008_R1_paired_trimmed_paired_merged_contig_128858	131902_CGATGT_L008_R1_paired_trimmed_paired_merged_contig_136481	131902_CGATGT_L008_R1_paired_trimmed_paired_merged_contig_87083	131902_CGATGT_L008_R1_paired_trimmed_paired_merged_contig_143170	131902_CGATGT_L008_R1_paired_trimmed_paired_merged_contig_147491	131902_CGATGT_L008_R1_paired_trimmed_paired_merged_contig_117329	131902_CGATGT_L008_R1_paired_trimmed_paired_merged_contig_110012	131902_CGATGT_L008_R1_paired_trimmed_paired_merged_contig_133888	131902_CGATGT_L008_R1_paired_trimmed_paired_merged_contig_84011	131902_CGATGT_L008_R1_paired_trimmed_paired_merged_contig_135822	131902_CGATGT_L008_R1_paired_trimmed_paired_merged_contig_129151	131902_CGATGT_L008_R1_paired_trimmed_paired_merged_contig_135673	131902_CGATGT_L008_R1_paired_trimmed_paired_merged_contig_25602	131902_CGATGT_L008_R1_paired_trimmed_paired_merged_contig_140333	131902_CGATGT_L008_R1_paired_trimmed_paired_merged_contig_120328	131902_CGATGT_L008_R1_paired_trimmed_paired_merged_contig_79220	131902_CGATGT_L008_R1_paired_trimmed_paired_merged_contig_7223	131902_CGATGT_L008_R1_paired_trimmed_paired_merged_contig_143841	131902_CGATGT_L008_R1_paired_trimmed_paired_merged_contig_53078	131902_CGATGT_L008_R1_paired_trimmed_paired_merged_contig_75543	131902_CGATGT_L008_R1_paired_trimmed_paired_merged_contig_144898	131902_CGATGT_L008_R1_paired_trimmed_paired_merged_contig_143562	131902_CGATGT_L008_R1_paired_trimmed_paired_merged_contig_21767	131902_CGATGT_L008_R1_paired_trimmed_paired_merged_contig_41596	131902_CGATGT_L008_R1_paired_trimmed_paired_merged_contig_142111	131902_CGATGT_L008_R1_paired_trimmed_paired_merged_contig_48944	131902_CGATGT_L008_R1_paired_trimmed_paired_merged_contig_147240	131902_CGATGT_L008_R1_paired_trimmed_paired_merged_contig_134607	131902_CGATGT_L008_R1_paired_trimmed_paired_merged_contig_51217	131902_CGATGT_L008_R1_paired_trimmed_paired_merged_contig_132704	131902_CGATGT_L008_R1_paired_trimmed_paired_merged_contig_138775	131902_CGATGT_L008_R1_paired_trimmed_paired_merged_contig_45553	131902_CGATGT_L008_R1_paired_trimmed_paired_merged_contig_150038	131902_CGATGT_L008_R1_paired_trimmed_paired_merged_contig_137600	131902_CGATGT_L008_R1_paired_trimmed_paired_merged_contig_84880	131902_CGATGT_L008_R1_paired_trimmed_paired_merged_contig_132304	131902_CGATGT_L008_R1_paired_trimmed_paired_merged_contig_136599	131902_CGATGT_L008_R1_paired_trimmed_paired_merged_contig_65343	131902_CGATGT_L008_R1_paired_trimmed_paired_merged_contig_134601
GO:0004871	signal transducer activity	MF	4.24e-05	9.74e-06	74	116	14610	11900	UNDER	131902_CGATGT_L008_R1_paired_trimmed_paired_merged_contig_84492	131902_CGATGT_L008_R1_paired_trimmed_paired_merged_contig_139193	131902_CGATGT_L008_R1_paired_trimmed_paired_merged_contig_123602	131902_CGATGT_L008_R1_paired_trimmed_paired_merged_contig_79063	131902_CGATGT_L008_R1_paired_trimmed_paired_merged_contig_145870	131902_CGATGT_L008_R1_paired_trimmed_paired_merged_contig_140184	131902_CGATGT_L008_R1_paired_trimmed_paired_merged_contig_132318	131902_CGATGT_L008_R1_paired_trimmed_paired_merged_contig_133405	131902_CGATGT_L008_R1_paired_trimmed_paired_merged_contig_133648	131902_CGATGT_L008_R1_paired_trimmed_paired_merged_contig_133406	131902_CGATGT_L008_R1_paired_trimmed_paired_merged_contig_12128	131902_CGATGT_L008_R1_paired_trimmed_paired_merged_contig_129390	131902_CGATGT_L008_R1_paired_trimmed_paired_merged_contig_131467	131902_CGATGT_L008_R1_paired_trimmed_paired_merged_contig_51729	131902_CGATGT_L008_R1_paired_trimmed_paired_merged_contig_111610	131902_CGATGT_L008_R1_paired_trimmed_paired_merged_contig_130386	131902_CGATGT_L008_R1_paired_trimmed_paired_merged_contig_129151	131902_CGATGT_L008_R1_paired_trimmed_paired_merged_contig_128066	131902_CGATGT_L008_R1_paired_trimmed_paired_merged_contig_60435	131902_CGATGT_L008_R1_paired_trimmed_paired_merged_contig_2570	131902_CGATGT_L008_R1_paired_trimmed_paired_merged_contig_79069	131902_CGATGT_L008_R1_paired_trimmed_paired_merged_contig_100970	131902_CGATGT_L008_R1_paired_trimmed_paired_merged_contig_124941	131902_CGATGT_L008_R1_paired_trimmed_paired_merged_contig_93134	131902_CGATGT_L008_R1_paired_trimmed_paired_merged_contig_121411	131902_CGATGT_L008_R1_paired_trimmed_paired_merged_contig_143682	131902_CGATGT_L008_R1_paired_trimmed_paired_merged_contig_141260	131902_CGATGT_L008_R1_paired_trimmed_paired_merged_contig_143683	131902_CGATGT_L008_R1_paired_trimmed_paired_merged_contig_75929	131902_CGATGT_L008_R1_paired_trimmed_paired_merged_contig_37652	131902_CGATGT_L008_R1_paired_trimmed_paired_merged_contig_80280	131902_CGATGT_L008_R1_paired_trimmed_paired_merged_contig_141263	131902_CGATGT_L008_R1_paired_trimmed_paired_merged_contig_141021	131902_CGATGT_L008_R1_paired_trimmed_paired_merged_contig_102911	131902_CGATGT_L008_R1_paired_trimmed_paired_merged_contig_84643	131902_CGATGT_L008_R1_paired_trimmed_paired_merged_contig_135814	131902_CGATGT_L008_R1_paired_trimmed_paired_merged_contig_131696	131902_CGATGT_L008_R1_paired_trimmed_paired_merged_contig_109555	131902_CGATGT_L008_R1_paired_trimmed_paired_merged_contig_92292	131902_CGATGT_L008_R1_paired_trimmed_paired_merged_contig_132790
GO:0019843	rRNA binding	MF	0.00391	0.00148	104	129	14580	11887	UNDER	131902_CGATGT_L008_R1_paired_trimmed_paired_merged_contig_142760	131902_CGATGT_L008_R1_paired_trimmed_paired_merged_contig_118496	131902_CGATGT_L008_R1_paired_trimmed_paired_merged_contig_3656	131902_CGATGT_L008_R1_paired_trimmed_paired_merged_contig_124933	131902_CGATGT_L008_R1_paired_trimmed_paired_merged_contig_48559	131902_CGATGT_L008_R1_paired_trimmed_paired_merged_contig_4507	131902_CGATGT_L008_R1_paired_trimmed_paired_merged_contig_13217	131902_CGATGT_L008_R1_paired_trimmed_paired_merged_contig_131224	131902_CGATGT_L008_R1_paired_trimmed_paired_merged_contig_131472	131902_CGATGT_L008_R1_paired_trimmed_paired_merged_contig_111613	131902_CGATGT_L008_R1_paired_trimmed_paired_merged_contig_70491	131902_CGATGT_L008_R1_paired_trimmed_paired_merged_contig_110766	131902_CGATGT_L008_R1_paired_trimmed_paired_merged_contig_81137	131902_CGATGT_L008_R1_paired_trimmed_paired_merged_contig_129155	131902_CGATGT_L008_R1_paired_trimmed_paired_merged_contig_83559	131902_CGATGT_L008_R1_paired_trimmed_paired_merged_contig_95794	131902_CGATGT_L008_R1_paired_trimmed_paired_merged_contig_28957	131902_CGATGT_L008_R1_paired_trimmed_paired_merged_contig_95550	131902_CGATGT_L008_R1_paired_trimmed_paired_merged_contig_6932	131902_CGATGT_L008_R1_paired_trimmed_paired_merged_contig_143446	131902_CGATGT_L008_R1_paired_trimmed_paired_merged_contig_4753	131902_CGATGT_L008_R1_paired_trimmed_paired_merged_contig_70494	131902_CGATGT_L008_R1_paired_trimmed_paired_merged_contig_124940	131902_CGATGT_L008_R1_paired_trimmed_paired_merged_contig_97973	131902_CGATGT_L008_R1_paired_trimmed_paired_merged_contig_120585	131902_CGATGT_L008_R1_paired_trimmed_paired_merged_contig_144531	131902_CGATGT_L008_R1_paired_trimmed_paired_merged_contig_83790	131902_CGATGT_L008_R1_paired_trimmed_paired_merged_contig_45039	131902_CGATGT_L008_R1_paired_trimmed_paired_merged_contig_80280	131902_CGATGT_L008_R1_paired_trimmed_paired_merged_contig_62876	131902_CGATGT_L008_R1_paired_trimmed_paired_merged_contig_61301	131902_CGATGT_L008_R1_paired_trimmed_paired_merged_contig_130129	131902_CGATGT_L008_R1_paired_trimmed_paired_merged_contig_15405	131902_CGATGT_L008_R1_paired_trimmed_paired_merged_contig_130366	131902_CGATGT_L008_R1_paired_trimmed_paired_merged_contig_119118	131902_CGATGT_L008_R1_paired_trimmed_paired_merged_contig_81375	131902_CGATGT_L008_R1_paired_trimmed_paired_merged_contig_23492	131902_CGATGT_L008_R1_paired_trimmed_paired_merged_contig_112954	131902_CGATGT_L008_R1_paired_trimmed_paired_merged_contig_132795	131902_CGATGT_L008_R1_paired_trimmed_paired_merged_contig_130133
GO:0008135	translation factor activity, RNA binding	MF	0.00416	0.0016	111	136	14573	11880	UNDER	131902_CGATGT_L008_R1_paired_trimmed_paired_merged_contig_92557	131902_CGATGT_L008_R1_paired_trimmed_paired_merged_contig_79063	131902_CGATGT_L008_R1_paired_trimmed_paired_merged_contig_145870	131902_CGATGT_L008_R1_paired_trimmed_paired_merged_contig_140184	131902_CGATGT_L008_R1_paired_trimmed_paired_merged_contig_83322	131902_CGATGT_L008_R1_paired_trimmed_paired_merged_contig_37427	131902_CGATGT_L008_R1_paired_trimmed_paired_merged_contig_134976	131902_CGATGT_L008_R1_paired_trimmed_paired_merged_contig_130378	131902_CGATGT_L008_R1_paired_trimmed_paired_merged_contig_109783	131902_CGATGT_L008_R1_paired_trimmed_paired_merged_contig_130380	131902_CGATGT_L008_R1_paired_trimmed_paired_merged_contig_92282	131902_CGATGT_L008_R1_paired_trimmed_paired_merged_contig_59459	131902_CGATGT_L008_R1_paired_trimmed_paired_merged_contig_60435	131902_CGATGT_L008_R1_paired_trimmed_paired_merged_contig_63944	131902_CGATGT_L008_R1_paired_trimmed_paired_merged_contig_63702	131902_CGATGT_L008_R1_paired_trimmed_paired_merged_contig_41913	131902_CGATGT_L008_R1_paired_trimmed_paired_merged_contig_74611	131902_CGATGT_L008_R1_paired_trimmed_paired_merged_contig_29804	131902_CGATGT_L008_R1_paired_trimmed_paired_merged_contig_2571	131902_CGATGT_L008_R1_paired_trimmed_paired_merged_contig_79069	131902_CGATGT_L008_R1_paired_trimmed_paired_merged_contig_94226	131902_CGATGT_L008_R1_paired_trimmed_paired_merged_contig_144533	131902_CGATGT_L008_R1_paired_trimmed_paired_merged_contig_70011	131902_CGATGT_L008_R1_paired_trimmed_paired_merged_contig_37652	131902_CGATGT_L008_R1_paired_trimmed_paired_merged_contig_6918	131902_CGATGT_L008_R1_paired_trimmed_paired_merged_contig_131216	131902_CGATGT_L008_R1_paired_trimmed_paired_merged_contig_131219	131902_CGATGT_L008_R1_paired_trimmed_paired_merged_contig_85733	131902_CGATGT_L008_R1_paired_trimmed_paired_merged_contig_112961	131902_CGATGT_L008_R1_paired_trimmed_paired_merged_contig_132786	131902_CGATGT_L008_R1_paired_trimmed_paired_merged_contig_130125	131902_CGATGT_L008_R1_paired_trimmed_paired_merged_contig_131220	131902_CGATGT_L008_R1_paired_trimmed_paired_merged_contig_131221	131902_CGATGT_L008_R1_paired_trimmed_paired_merged_contig_144529	131902_CGATGT_L008_R1_paired_trimmed_paired_merged_contig_14790	131902_CGATGT_L008_R1_paired_trimmed_paired_merged_contig_124930	131902_CGATGT_L008_R1_paired_trimmed_paired_merged_contig_75719	131902_CGATGT_L008_R1_paired_trimmed_paired_merged_contig_142101	131902_CGATGT_L008_R1_paired_trimmed_paired_merged_contig_93348	131902_CGATGT_L008_R1_paired_trimmed_paired_merged_contig_116298
GO:0003677	DNA binding	MF	0.00648	0.00252	639	618	14045	11398	UNDER	131902_CGATGT_L008_R1_paired_trimmed_paired_merged_contig_13452	131902_CGATGT_L008_R1_paired_trimmed_paired_merged_contig_140060	131902_CGATGT_L008_R1_paired_trimmed_paired_merged_contig_126438	131902_CGATGT_L008_R1_paired_trimmed_paired_merged_contig_58240	131902_CGATGT_L008_R1_paired_trimmed_paired_merged_contig_137330	131902_CGATGT_L008_R1_paired_trimmed_paired_merged_contig_44078	131902_CGATGT_L008_R1_paired_trimmed_paired_merged_contig_64241	131902_CGATGT_L008_R1_paired_trimmed_paired_merged_contig_33738	131902_CGATGT_L008_R1_paired_trimmed_paired_merged_contig_53906	131902_CGATGT_L008_R1_paired_trimmed_paired_merged_contig_106397	131902_CGATGT_L008_R1_paired_trimmed_paired_merged_contig_127892	131902_CGATGT_L008_R1_paired_trimmed_paired_merged_contig_128066	131902_CGATGT_L008_R1_paired_trimmed_paired_merged_contig_141024	131902_CGATGT_L008_R1_paired_trimmed_paired_merged_contig_143565	131902_CGATGT_L008_R1_paired_trimmed_paired_merged_contig_13583	131902_CGATGT_L008_R1_paired_trimmed_paired_merged_contig_46926	131902_CGATGT_L008_R1_paired_trimmed_paired_merged_contig_44506	131902_CGATGT_L008_R1_paired_trimmed_paired_merged_contig_49759	131902_CGATGT_L008_R1_paired_trimmed_paired_merged_contig_43413	131902_CGATGT_L008_R1_paired_trimmed_paired_merged_contig_51616	131902_CGATGT_L008_R1_paired_trimmed_paired_merged_contig_51857	131902_CGATGT_L008_R1_paired_trimmed_paired_merged_contig_132666	131902_CGATGT_L008_R1_paired_trimmed_paired_merged_contig_115436	131902_CGATGT_L008_R1_paired_trimmed_paired_merged_contig_134844	131902_CGATGT_L008_R1_paired_trimmed_paired_merged_contig_134723	131902_CGATGT_L008_R1_paired_trimmed_paired_merged_contig_138413	131902_CGATGT_L008_R1_paired_trimmed_paired_merged_contig_138537	131902_CGATGT_L008_R1_paired_trimmed_paired_merged_contig_137438	131902_CGATGT_L008_R1_paired_trimmed_paired_merged_contig_45390	131902_CGATGT_L008_R1_paired_trimmed_paired_merged_contig_23012	131902_CGATGT_L008_R1_paired_trimmed_paired_merged_contig_128297	131902_CGATGT_L008_R1_paired_trimmed_paired_merged_contig_126311	131902_CGATGT_L008_R1_paired_trimmed_paired_merged_contig_134291	131902_CGATGT_L008_R1_paired_trimmed_paired_merged_contig_14790	131902_CGATGT_L008_R1_paired_trimmed_paired_merged_contig_33280	131902_CGATGT_L008_R1_paired_trimmed_paired_merged_contig_122858	131902_CGATGT_L008_R1_paired_trimmed_paired_merged_contig_141130	131902_CGATGT_L008_R1_paired_trimmed_paired_merged_contig_90999	131902_CGATGT_L008_R1_paired_trimmed_paired_merged_contig_130237	131902_CGATGT_L008_R1_paired_trimmed_paired_merged_contig_132536
GO:0016491	oxidoreductase activity	MF	0.0319	0.0155	1406	1258	13278	10758	UNDER	131902_CGATGT_L008_R1_paired_trimmed_paired_merged_contig_141271	131902_CGATGT_L008_R1_paired_trimmed_paired_merged_contig_86197	131902_CGATGT_L008_R1_paired_trimmed_paired_merged_contig_101138	131902_CGATGT_L008_R1_paired_trimmed_paired_merged_contig_141155	131902_CGATGT_L008_R1_paired_trimmed_paired_merged_contig_148101	131902_CGATGT_L008_R1_paired_trimmed_paired_merged_contig_132714	131902_CGATGT_L008_R1_paired_trimmed_paired_merged_contig_138740	131902_CGATGT_L008_R1_paired_trimmed_paired_merged_contig_113123	131902_CGATGT_L008_R1_paired_trimmed_paired_merged_contig_623	131902_CGATGT_L008_R1_paired_trimmed_paired_merged_contig_12918	131902_CGATGT_L008_R1_paired_trimmed_paired_merged_contig_128380	131902_CGATGT_L008_R1_paired_trimmed_paired_merged_contig_89819	131902_CGATGT_L008_R1_paired_trimmed_paired_merged_contig_144739	131902_CGATGT_L008_R1_paired_trimmed_paired_merged_contig_74179	131902_CGATGT_L008_R1_paired_trimmed_paired_merged_contig_138180	131902_CGATGT_L008_R1_paired_trimmed_paired_merged_contig_145343	131902_CGATGT_L008_R1_paired_trimmed_paired_merged_contig_147366	131902_CGATGT_L008_R1_paired_trimmed_paired_merged_contig_83312	131902_CGATGT_L008_R1_paired_trimmed_paired_merged_contig_134724	131902_CGATGT_L008_R1_paired_trimmed_paired_merged_contig_134128	131902_CGATGT_L008_R1_paired_trimmed_paired_merged_contig_136435	131902_CGATGT_L008_R1_paired_trimmed_paired_merged_contig_140801	131902_CGATGT_L008_R1_paired_trimmed_paired_merged_contig_27335	131902_CGATGT_L008_R1_paired_trimmed_paired_merged_contig_87749	131902_CGATGT_L008_R1_paired_trimmed_paired_merged_contig_94474	131902_CGATGT_L008_R1_paired_trimmed_paired_merged_contig_125187	131902_CGATGT_L008_R1_paired_trimmed_paired_merged_contig_16170	131902_CGATGT_L008_R1_paired_trimmed_paired_merged_contig_101279	131902_CGATGT_L008_R1_paired_trimmed_paired_merged_contig_103452	131902_CGATGT_L008_R1_paired_trimmed_paired_merged_contig_134090	131902_CGATGT_L008_R1_paired_trimmed_paired_merged_contig_126357	131902_CGATGT_L008_R1_paired_trimmed_paired_merged_contig_141294	131902_CGATGT_L008_R1_paired_trimmed_paired_merged_contig_62565	131902_CGATGT_L008_R1_paired_trimmed_paired_merged_contig_70744	131902_CGATGT_L008_R1_paired_trimmed_paired_merged_contig_37649	131902_CGATGT_L008_R1_paired_trimmed_paired_merged_contig_148085	131902_CGATGT_L008_R1_paired_trimmed_paired_merged_contig_150400	131902_CGATGT_L008_R1_paired_trimmed_paired_merged_contig_130874	131902_CGATGT_L008_R1_paired_trimmed_paired_merged_contig_132300	131902_CGATGT_L008_R1_paired_trimmed_paired_merged_contig_133551
GO:0008565	protein transporter activity	MF	0.0382	0.0192	71	36	14613	11980	OVER	131902_CGATGT_L008_R1_paired_trimmed_paired_merged_contig_129829	131902_CGATGT_L008_R1_paired_trimmed_paired_merged_contig_145554	131902_CGATGT_L008_R1_paired_trimmed_paired_merged_contig_91864	131902_CGATGT_L008_R1_paired_trimmed_paired_merged_contig_145197	131902_CGATGT_L008_R1_paired_trimmed_paired_merged_contig_139275	131902_CGATGT_L008_R1_paired_trimmed_paired_merged_contig_140021	131902_CGATGT_L008_R1_paired_trimmed_paired_merged_contig_139111	131902_CGATGT_L008_R1_paired_trimmed_paired_merged_contig_82310	131902_CGATGT_L008_R1_paired_trimmed_paired_merged_contig_138101	131902_CGATGT_L008_R1_paired_trimmed_paired_merged_contig_89626	131902_CGATGT_L008_R1_paired_trimmed_paired_merged_contig_86876	131902_CGATGT_L008_R1_paired_trimmed_paired_merged_contig_51572	131902_CGATGT_L008_R1_paired_trimmed_paired_merged_contig_142433	131902_CGATGT_L008_R1_paired_trimmed_paired_merged_contig_144335	131902_CGATGT_L008_R1_paired_trimmed_paired_merged_contig_141061	131902_CGATGT_L008_R1_paired_trimmed_paired_merged_contig_130528	131902_CGATGT_L008_R1_paired_trimmed_paired_merged_contig_124727	131902_CGATGT_L008_R1_paired_trimmed_paired_merged_contig_141021	131902_CGATGT_L008_R1_paired_trimmed_paired_merged_contig_38669	131902_CGATGT_L008_R1_paired_trimmed_paired_merged_contig_147560	131902_CGATGT_L008_R1_paired_trimmed_paired_merged_contig_10115	131902_CGATGT_L008_R1_paired_trimmed_paired_merged_contig_18638	131902_CGATGT_L008_R1_paired_trimmed_paired_merged_contig_132224	131902_CGATGT_L008_R1_paired_trimmed_paired_merged_contig_138977	131902_CGATGT_L008_R1_paired_trimmed_paired_merged_contig_53322	131902_CGATGT_L008_R1_paired_trimmed_paired_merged_contig_135185	131902_CGATGT_L008_R1_paired_trimmed_paired_merged_contig_62504	131902_CGATGT_L008_R1_paired_trimmed_paired_merged_contig_102400	131902_CGATGT_L008_R1_paired_trimmed_paired_merged_contig_141931	131902_CGATGT_L008_R1_paired_trimmed_paired_merged_contig_126354	131902_CGATGT_L008_R1_paired_trimmed_paired_merged_contig_70504	131902_CGATGT_L008_R1_paired_trimmed_paired_merged_contig_55270	131902_CGATGT_L008_R1_paired_trimmed_paired_merged_contig_12420	131902_CGATGT_L008_R1_paired_trimmed_paired_merged_contig_147751	131902_CGATGT_L008_R1_paired_trimmed_paired_merged_contig_133469	131902_CGATGT_L008_R1_paired_trimmed_paired_merged_contig_130871	131902_CGATGT_L008_R1_paired_trimmed_paired_merged_contig_129054	131902_CGATGT_L008_R1_paired_trimmed_paired_merged_contig_31900	131902_CGATGT_L008_R1_paired_trimmed_paired_merged_contig_125291	131902_CGATGT_L008_R1_paired_trimmed_paired_merged_contig_9586
[truncated: 461 more columns]

## Sheet: 24hC-24hSN
Significantly enriched GOs for 24hS-24SN comparison dataset.
GO-ID	Term	Category	FDR	P-Value	#Test	#Ref	#notAnnotTest	#notAnnotRef	Over/Under	TestSeqs
GO:0048856	anatomical structure development	BP	0.000302	1.53e-05	254	323	9186	16937	OVER	131902_CGATGT_L008_R1_paired_trimmed_paired_merged_contig_139193	131902_CGATGT_L008_R1_paired_trimmed_paired_merged_contig_39007	131902_CGATGT_L008_R1_paired_trimmed_paired_merged_contig_137330	131902_CGATGT_L008_R1_paired_trimmed_paired_merged_contig_119109	131902_CGATGT_L008_R1_paired_trimmed_paired_merged_contig_130655	131902_CGATGT_L008_R1_paired_trimmed_paired_merged_contig_224	131902_CGATGT_L008_R1_paired_trimmed_paired_merged_contig_29480	131902_CGATGT_L008_R1_paired_trimmed_paired_merged_contig_113047	131902_CGATGT_L008_R1_paired_trimmed_paired_merged_contig_84971	131902_CGATGT_L008_R1_paired_trimmed_paired_merged_contig_150226	131902_CGATGT_L008_R1_paired_trimmed_paired_merged_contig_108696	131902_CGATGT_L008_R1_paired_trimmed_paired_merged_contig_37819	131902_CGATGT_L008_R1_paired_trimmed_paired_merged_contig_79625	131902_CGATGT_L008_R1_paired_trimmed_paired_merged_contig_131156	131902_CGATGT_L008_R1_paired_trimmed_paired_merged_contig_70299	131902_CGATGT_L008_R1_paired_trimmed_paired_merged_contig_141623	131902_CGATGT_L008_R1_paired_trimmed_paired_merged_contig_109866	131902_CGATGT_L008_R1_paired_trimmed_paired_merged_contig_72670	131902_CGATGT_L008_R1_paired_trimmed_paired_merged_contig_67765	131902_CGATGT_L008_R1_paired_trimmed_paired_merged_contig_2637	131902_CGATGT_L008_R1_paired_trimmed_paired_merged_contig_147441	131902_CGATGT_L008_R1_paired_trimmed_paired_merged_contig_136110	131902_CGATGT_L008_R1_paired_trimmed_paired_merged_contig_133716	131902_CGATGT_L008_R1_paired_trimmed_paired_merged_contig_89813	131902_CGATGT_L008_R1_paired_trimmed_paired_merged_contig_53637	131902_CGATGT_L008_R1_paired_trimmed_paired_merged_contig_60011	131902_CGATGT_L008_R1_paired_trimmed_paired_merged_contig_113336	131902_CGATGT_L008_R1_paired_trimmed_paired_merged_contig_150677	131902_CGATGT_L008_R1_paired_trimmed_paired_merged_contig_123281	131902_CGATGT_L008_R1_paired_trimmed_paired_merged_contig_60569	131902_CGATGT_L008_R1_paired_trimmed_paired_merged_contig_67082	131902_CGATGT_L008_R1_paired_trimmed_paired_merged_contig_18791	131902_CGATGT_L008_R1_paired_trimmed_paired_merged_contig_73598	131902_CGATGT_L008_R1_paired_trimmed_paired_merged_contig_2285	131902_CGATGT_L008_R1_paired_trimmed_paired_merged_contig_140964	131902_CGATGT_L008_R1_paired_trimmed_paired_merged_contig_54772	131902_CGATGT_L008_R1_paired_trimmed_paired_merged_contig_22669	131902_CGATGT_L008_R1_paired_trimmed_paired_merged_contig_133508	131902_CGATGT_L008_R1_paired_trimmed_paired_merged_contig_133509	131902_CGATGT_L008_R1_paired_trimmed_paired_merged_contig_147353
GO:0007010	cytoskeleton organization	BP	0.01	0.000848	106	124	9334	17136	OVER	131902_CGATGT_L008_R1_paired_trimmed_paired_merged_contig_118011	131902_CGATGT_L008_R1_paired_trimmed_paired_merged_contig_96758	131902_CGATGT_L008_R1_paired_trimmed_paired_merged_contig_148586	131902_CGATGT_L008_R1_paired_trimmed_paired_merged_contig_107915	131902_CGATGT_L008_R1_paired_trimmed_paired_merged_contig_142240	131902_CGATGT_L008_R1_paired_trimmed_paired_merged_contig_147372	131902_CGATGT_L008_R1_paired_trimmed_paired_merged_contig_114575	131902_CGATGT_L008_R1_paired_trimmed_paired_merged_contig_135706	131902_CGATGT_L008_R1_paired_trimmed_paired_merged_contig_149792	131902_CGATGT_L008_R1_paired_trimmed_paired_merged_contig_115783	131902_CGATGT_L008_R1_paired_trimmed_paired_merged_contig_137578	131902_CGATGT_L008_R1_paired_trimmed_paired_merged_contig_130013	131902_CGATGT_L008_R1_paired_trimmed_paired_merged_contig_137579	131902_CGATGT_L008_R1_paired_trimmed_paired_merged_contig_65452	131902_CGATGT_L008_R1_paired_trimmed_paired_merged_contig_86157	131902_CGATGT_L008_R1_paired_trimmed_paired_merged_contig_133652	131902_CGATGT_L008_R1_paired_trimmed_paired_merged_contig_133895	131902_CGATGT_L008_R1_paired_trimmed_paired_merged_contig_106032	131902_CGATGT_L008_R1_paired_trimmed_paired_merged_contig_57717	131902_CGATGT_L008_R1_paired_trimmed_paired_merged_contig_115658	131902_CGATGT_L008_R1_paired_trimmed_paired_merged_contig_70134	131902_CGATGT_L008_R1_paired_trimmed_paired_merged_contig_145505	131902_CGATGT_L008_R1_paired_trimmed_paired_merged_contig_135030	131902_CGATGT_L008_R1_paired_trimmed_paired_merged_contig_103566	131902_CGATGT_L008_R1_paired_trimmed_paired_merged_contig_72311	131902_CGATGT_L008_R1_paired_trimmed_paired_merged_contig_141024	131902_CGATGT_L008_R1_paired_trimmed_paired_merged_contig_144539	131902_CGATGT_L008_R1_paired_trimmed_paired_merged_contig_99912	131902_CGATGT_L008_R1_paired_trimmed_paired_merged_contig_143565	131902_CGATGT_L008_R1_paired_trimmed_paired_merged_contig_144899	131902_CGATGT_L008_R1_paired_trimmed_paired_merged_contig_145503	131902_CGATGT_L008_R1_paired_trimmed_paired_merged_contig_117296	131902_CGATGT_L008_R1_paired_trimmed_paired_merged_contig_2316	131902_CGATGT_L008_R1_paired_trimmed_paired_merged_contig_74719	131902_CGATGT_L008_R1_paired_trimmed_paired_merged_contig_90787	131902_CGATGT_L008_R1_paired_trimmed_paired_merged_contig_129816	131902_CGATGT_L008_R1_paired_trimmed_paired_merged_contig_149424	131902_CGATGT_L008_R1_paired_trimmed_paired_merged_contig_120582	131902_CGATGT_L008_R1_paired_trimmed_paired_merged_contig_139186	131902_CGATGT_L008_R1_paired_trimmed_paired_merged_contig_140295
GO:0006461	protein complex assembly	BP	0.0437	0.00605	156	213	9284	17047	OVER	131902_CGATGT_L008_R1_paired_trimmed_paired_merged_contig_37661	131902_CGATGT_L008_R1_paired_trimmed_paired_merged_contig_118377	131902_CGATGT_L008_R1_paired_trimmed_paired_merged_contig_63831	131902_CGATGT_L008_R1_paired_trimmed_paired_merged_contig_142240	131902_CGATGT_L008_R1_paired_trimmed_paired_merged_contig_113123	131902_CGATGT_L008_R1_paired_trimmed_paired_merged_contig_89307	131902_CGATGT_L008_R1_paired_trimmed_paired_merged_contig_130256	131902_CGATGT_L008_R1_paired_trimmed_paired_merged_contig_83200	131902_CGATGT_L008_R1_paired_trimmed_paired_merged_contig_140738	131902_CGATGT_L008_R1_paired_trimmed_paired_merged_contig_106032	131902_CGATGT_L008_R1_paired_trimmed_paired_merged_contig_33502	131902_CGATGT_L008_R1_paired_trimmed_paired_merged_contig_134065	131902_CGATGT_L008_R1_paired_trimmed_paired_merged_contig_101940	131902_CGATGT_L008_R1_paired_trimmed_paired_merged_contig_127897	131902_CGATGT_L008_R1_paired_trimmed_paired_merged_contig_9645	131902_CGATGT_L008_R1_paired_trimmed_paired_merged_contig_67765	131902_CGATGT_L008_R1_paired_trimmed_paired_merged_contig_118267	131902_CGATGT_L008_R1_paired_trimmed_paired_merged_contig_141022	131902_CGATGT_L008_R1_paired_trimmed_paired_merged_contig_139065	131902_CGATGT_L008_R1_paired_trimmed_paired_merged_contig_130925	131902_CGATGT_L008_R1_paired_trimmed_paired_merged_contig_49756	131902_CGATGT_L008_R1_paired_trimmed_paired_merged_contig_113252	131902_CGATGT_L008_R1_paired_trimmed_paired_merged_contig_60453	131902_CGATGT_L008_R1_paired_trimmed_paired_merged_contig_12812	131902_CGATGT_L008_R1_paired_trimmed_paired_merged_contig_135028	131902_CGATGT_L008_R1_paired_trimmed_paired_merged_contig_81925	131902_CGATGT_L008_R1_paired_trimmed_paired_merged_contig_87904	131902_CGATGT_L008_R1_paired_trimmed_paired_merged_contig_144406	131902_CGATGT_L008_R1_paired_trimmed_paired_merged_contig_27859	131902_CGATGT_L008_R1_paired_trimmed_paired_merged_contig_140168	131902_CGATGT_L008_R1_paired_trimmed_paired_merged_contig_144886	131902_CGATGT_L008_R1_paired_trimmed_paired_merged_contig_140964	131902_CGATGT_L008_R1_paired_trimmed_paired_merged_contig_142589	131902_CGATGT_L008_R1_paired_trimmed_paired_merged_contig_109798	131902_CGATGT_L008_R1_paired_trimmed_paired_merged_contig_138082	131902_CGATGT_L008_R1_paired_trimmed_paired_merged_contig_40810	131902_CGATGT_L008_R1_paired_trimmed_paired_merged_contig_149773	131902_CGATGT_L008_R1_paired_trimmed_paired_merged_contig_81047	131902_CGATGT_L008_R1_paired_trimmed_paired_merged_contig_135128	131902_CGATGT_L008_R1_paired_trimmed_paired_merged_contig_129256
GO:0016192	vesicle-mediated transport	BP	0.0437	0.00622	207	295	9233	16965	OVER	131902_CGATGT_L008_R1_paired_trimmed_paired_merged_contig_118011	131902_CGATGT_L008_R1_paired_trimmed_paired_merged_contig_121663	131902_CGATGT_L008_R1_paired_trimmed_paired_merged_contig_140062	131902_CGATGT_L008_R1_paired_trimmed_paired_merged_contig_95308	131902_CGATGT_L008_R1_paired_trimmed_paired_merged_contig_141271	131902_CGATGT_L008_R1_paired_trimmed_paired_merged_contig_15992	131902_CGATGT_L008_R1_paired_trimmed_paired_merged_contig_118377	131902_CGATGT_L008_R1_paired_trimmed_paired_merged_contig_63831	131902_CGATGT_L008_R1_paired_trimmed_paired_merged_contig_14421	131902_CGATGT_L008_R1_paired_trimmed_paired_merged_contig_47227	131902_CGATGT_L008_R1_paired_trimmed_paired_merged_contig_140184	131902_CGATGT_L008_R1_paired_trimmed_paired_merged_contig_142240	131902_CGATGT_L008_R1_paired_trimmed_paired_merged_contig_134739	131902_CGATGT_L008_R1_paired_trimmed_paired_merged_contig_131469	131902_CGATGT_L008_R1_paired_trimmed_paired_merged_contig_83686	131902_CGATGT_L008_R1_paired_trimmed_paired_merged_contig_133887	131902_CGATGT_L008_R1_paired_trimmed_paired_merged_contig_119105	131902_CGATGT_L008_R1_paired_trimmed_paired_merged_contig_132433	131902_CGATGT_L008_R1_paired_trimmed_paired_merged_contig_130378	131902_CGATGT_L008_R1_paired_trimmed_paired_merged_contig_106032	131902_CGATGT_L008_R1_paired_trimmed_paired_merged_contig_135950	131902_CGATGT_L008_R1_paired_trimmed_paired_merged_contig_93490	131902_CGATGT_L008_R1_paired_trimmed_paired_merged_contig_120209	131902_CGATGT_L008_R1_paired_trimmed_paired_merged_contig_136918	131902_CGATGT_L008_R1_paired_trimmed_paired_merged_contig_140178	131902_CGATGT_L008_R1_paired_trimmed_paired_merged_contig_145628	131902_CGATGT_L008_R1_paired_trimmed_paired_merged_contig_147805	131902_CGATGT_L008_R1_paired_trimmed_paired_merged_contig_140177	131902_CGATGT_L008_R1_paired_trimmed_paired_merged_contig_144539	131902_CGATGT_L008_R1_paired_trimmed_paired_merged_contig_143565	131902_CGATGT_L008_R1_paired_trimmed_paired_merged_contig_120323	131902_CGATGT_L008_R1_paired_trimmed_paired_merged_contig_142237	131902_CGATGT_L008_R1_paired_trimmed_paired_merged_contig_118267	131902_CGATGT_L008_R1_paired_trimmed_paired_merged_contig_120340	131902_CGATGT_L008_R1_paired_trimmed_paired_merged_contig_139065	131902_CGATGT_L008_R1_paired_trimmed_paired_merged_contig_141142	131902_CGATGT_L008_R1_paired_trimmed_paired_merged_contig_141021	131902_CGATGT_L008_R1_paired_trimmed_paired_merged_contig_79052	131902_CGATGT_L008_R1_paired_trimmed_paired_merged_contig_123958	131902_CGATGT_L008_R1_paired_trimmed_paired_merged_contig_2439
GO:0006520	cellular amino acid metabolic process	BP	0.0437	0.00635	289	430	9151	16830	OVER	131902_CGATGT_L008_R1_paired_trimmed_paired_merged_contig_140062	131902_CGATGT_L008_R1_paired_trimmed_paired_merged_contig_119982	131902_CGATGT_L008_R1_paired_trimmed_paired_merged_contig_139275	131902_CGATGT_L008_R1_paired_trimmed_paired_merged_contig_121064	131902_CGATGT_L008_R1_paired_trimmed_paired_merged_contig_63831	131902_CGATGT_L008_R1_paired_trimmed_paired_merged_contig_143372	131902_CGATGT_L008_R1_paired_trimmed_paired_merged_contig_113200	131902_CGATGT_L008_R1_paired_trimmed_paired_merged_contig_131033	131902_CGATGT_L008_R1_paired_trimmed_paired_merged_contig_139429	131902_CGATGT_L008_R1_paired_trimmed_paired_merged_contig_138538	131902_CGATGT_L008_R1_paired_trimmed_paired_merged_contig_140779	131902_CGATGT_L008_R1_paired_trimmed_paired_merged_contig_142910	131902_CGATGT_L008_R1_paired_trimmed_paired_merged_contig_101340	131902_CGATGT_L008_R1_paired_trimmed_paired_merged_contig_24910	131902_CGATGT_L008_R1_paired_trimmed_paired_merged_contig_61141	131902_CGATGT_L008_R1_paired_trimmed_paired_merged_contig_22813	131902_CGATGT_L008_R1_paired_trimmed_paired_merged_contig_138172	131902_CGATGT_L008_R1_paired_trimmed_paired_merged_contig_13389	131902_CGATGT_L008_R1_paired_trimmed_paired_merged_contig_11440	131902_CGATGT_L008_R1_paired_trimmed_paired_merged_contig_130926	131902_CGATGT_L008_R1_paired_trimmed_paired_merged_contig_139661	131902_CGATGT_L008_R1_paired_trimmed_paired_merged_contig_145182	131902_CGATGT_L008_R1_paired_trimmed_paired_merged_contig_121190	131902_CGATGT_L008_R1_paired_trimmed_paired_merged_contig_133245	131902_CGATGT_L008_R1_paired_trimmed_paired_merged_contig_132790	131902_CGATGT_L008_R1_paired_trimmed_paired_merged_contig_136903	131902_CGATGT_L008_R1_paired_trimmed_paired_merged_contig_99163	131902_CGATGT_L008_R1_paired_trimmed_paired_merged_contig_132393	131902_CGATGT_L008_R1_paired_trimmed_paired_merged_contig_89490	131902_CGATGT_L008_R1_paired_trimmed_paired_merged_contig_56272	131902_CGATGT_L008_R1_paired_trimmed_paired_merged_contig_104821	131902_CGATGT_L008_R1_paired_trimmed_paired_merged_contig_143158	131902_CGATGT_L008_R1_paired_trimmed_paired_merged_contig_122078	131902_CGATGT_L008_R1_paired_trimmed_paired_merged_contig_142466	131902_CGATGT_L008_R1_paired_trimmed_paired_merged_contig_7499	131902_CGATGT_L008_R1_paired_trimmed_paired_merged_contig_138082	131902_CGATGT_L008_R1_paired_trimmed_paired_merged_contig_142860	131902_CGATGT_L008_R1_paired_trimmed_paired_merged_contig_38779	131902_CGATGT_L008_R1_paired_trimmed_paired_merged_contig_118439	131902_CGATGT_L008_R1_paired_trimmed_paired_merged_contig_12624
GO:0009536	plastid	CC	0.00359	0.000267	501	744	8939	16516	OVER	131902_CGATGT_L008_R1_paired_trimmed_paired_merged_contig_93129	131902_CGATGT_L008_R1_paired_trimmed_paired_merged_contig_131905	131902_CGATGT_L008_R1_paired_trimmed_paired_merged_contig_134618	131902_CGATGT_L008_R1_paired_trimmed_paired_merged_contig_22168	131902_CGATGT_L008_R1_paired_trimmed_paired_merged_contig_137211	131902_CGATGT_L008_R1_paired_trimmed_paired_merged_contig_48678	131902_CGATGT_L008_R1_paired_trimmed_paired_merged_contig_135822	131902_CGATGT_L008_R1_paired_trimmed_paired_merged_contig_132675	131902_CGATGT_L008_R1_paired_trimmed_paired_merged_contig_115302	131902_CGATGT_L008_R1_paired_trimmed_paired_merged_contig_109541	131902_CGATGT_L008_R1_paired_trimmed_paired_merged_contig_99593	131902_CGATGT_L008_R1_paired_trimmed_paired_merged_contig_142597	131902_CGATGT_L008_R1_paired_trimmed_paired_merged_contig_124149	131902_CGATGT_L008_R1_paired_trimmed_paired_merged_contig_128624	131902_CGATGT_L008_R1_paired_trimmed_paired_merged_contig_93014	131902_CGATGT_L008_R1_paired_trimmed_paired_merged_contig_139065	131902_CGATGT_L008_R1_paired_trimmed_paired_merged_contig_123958	131902_CGATGT_L008_R1_paired_trimmed_paired_merged_contig_49756	131902_CGATGT_L008_R1_paired_trimmed_paired_merged_contig_134607	131902_CGATGT_L008_R1_paired_trimmed_paired_merged_contig_116645	131902_CGATGT_L008_R1_paired_trimmed_paired_merged_contig_138775	131902_CGATGT_L008_R1_paired_trimmed_paired_merged_contig_133879	131902_CGATGT_L008_R1_paired_trimmed_paired_merged_contig_114341	131902_CGATGT_L008_R1_paired_trimmed_paired_merged_contig_84880	131902_CGATGT_L008_R1_paired_trimmed_paired_merged_contig_132304	131902_CGATGT_L008_R1_paired_trimmed_paired_merged_contig_110300	131902_CGATGT_L008_R1_paired_trimmed_paired_merged_contig_138537	131902_CGATGT_L008_R1_paired_trimmed_paired_merged_contig_87356	131902_CGATGT_L008_R1_paired_trimmed_paired_merged_contig_134852	131902_CGATGT_L008_R1_paired_trimmed_paired_merged_contig_77559	131902_CGATGT_L008_R1_paired_trimmed_paired_merged_contig_31791	131902_CGATGT_L008_R1_paired_trimmed_paired_merged_contig_144406	131902_CGATGT_L008_R1_paired_trimmed_paired_merged_contig_101153	131902_CGATGT_L008_R1_paired_trimmed_paired_merged_contig_12468	131902_CGATGT_L008_R1_paired_trimmed_paired_merged_contig_88912	131902_CGATGT_L008_R1_paired_trimmed_paired_merged_contig_135801	131902_CGATGT_L008_R1_paired_trimmed_paired_merged_contig_136588	131902_CGATGT_L008_R1_paired_trimmed_paired_merged_contig_135015	131902_CGATGT_L008_R1_paired_trimmed_paired_merged_contig_146939	131902_CGATGT_L008_R1_paired_trimmed_paired_merged_contig_83339
GO:0005768	endosome	CC	0.00585	0.000455	72	73	9368	17187	OVER	131902_CGATGT_L008_R1_paired_trimmed_paired_merged_contig_57030	131902_CGATGT_L008_R1_paired_trimmed_paired_merged_contig_105738	131902_CGATGT_L008_R1_paired_trimmed_paired_merged_contig_89307	131902_CGATGT_L008_R1_paired_trimmed_paired_merged_contig_133007	131902_CGATGT_L008_R1_paired_trimmed_paired_merged_contig_130256	131902_CGATGT_L008_R1_paired_trimmed_paired_merged_contig_131982	131902_CGATGT_L008_R1_paired_trimmed_paired_merged_contig_141946	131902_CGATGT_L008_R1_paired_trimmed_paired_merged_contig_128622	131902_CGATGT_L008_R1_paired_trimmed_paired_merged_contig_90023	131902_CGATGT_L008_R1_paired_trimmed_paired_merged_contig_9645	131902_CGATGT_L008_R1_paired_trimmed_paired_merged_contig_85054	131902_CGATGT_L008_R1_paired_trimmed_paired_merged_contig_60453	131902_CGATGT_L008_R1_paired_trimmed_paired_merged_contig_133514	131902_CGATGT_L008_R1_paired_trimmed_paired_merged_contig_12812	131902_CGATGT_L008_R1_paired_trimmed_paired_merged_contig_135028	131902_CGATGT_L008_R1_paired_trimmed_paired_merged_contig_135540	131902_CGATGT_L008_R1_paired_trimmed_paired_merged_contig_110415	131902_CGATGT_L008_R1_paired_trimmed_paired_merged_contig_71850	131902_CGATGT_L008_R1_paired_trimmed_paired_merged_contig_140168	131902_CGATGT_L008_R1_paired_trimmed_paired_merged_contig_144526	131902_CGATGT_L008_R1_paired_trimmed_paired_merged_contig_93263	131902_CGATGT_L008_R1_paired_trimmed_paired_merged_contig_148208	131902_CGATGT_L008_R1_paired_trimmed_paired_merged_contig_102847	131902_CGATGT_L008_R1_paired_trimmed_paired_merged_contig_139570	131902_CGATGT_L008_R1_paired_trimmed_paired_merged_contig_122854	131902_CGATGT_L008_R1_paired_trimmed_paired_merged_contig_137271	131902_CGATGT_L008_R1_paired_trimmed_paired_merged_contig_37366	131902_CGATGT_L008_R1_paired_trimmed_paired_merged_contig_100940	131902_CGATGT_L008_R1_paired_trimmed_paired_merged_contig_22425	131902_CGATGT_L008_R1_paired_trimmed_paired_merged_contig_79919	131902_CGATGT_L008_R1_paired_trimmed_paired_merged_contig_132654	131902_CGATGT_L008_R1_paired_trimmed_paired_merged_contig_134049	131902_CGATGT_L008_R1_paired_trimmed_paired_merged_contig_96460	131902_CGATGT_L008_R1_paired_trimmed_paired_merged_contig_81832	131902_CGATGT_L008_R1_paired_trimmed_paired_merged_contig_81555	131902_CGATGT_L008_R1_paired_trimmed_paired_merged_contig_132140	131902_CGATGT_L008_R1_paired_trimmed_paired_merged_contig_142612	131902_CGATGT_L008_R1_paired_trimmed_paired_merged_contig_104111	131902_CGATGT_L008_R1_paired_trimmed_paired_merged_contig_140953	131902_CGATGT_L008_R1_paired_trimmed_paired_merged_contig_123534
GO:0005829	cytosol	CC	0.0174	0.00159	646	1011	8794	16249	OVER	131902_CGATGT_L008_R1_paired_trimmed_paired_merged_contig_121663	131902_CGATGT_L008_R1_paired_trimmed_paired_merged_contig_95308	131902_CGATGT_L008_R1_paired_trimmed_paired_merged_contig_143575	131902_CGATGT_L008_R1_paired_trimmed_paired_merged_contig_118377	131902_CGATGT_L008_R1_paired_trimmed_paired_merged_contig_119223	131902_CGATGT_L008_R1_paired_trimmed_paired_merged_contig_46138	131902_CGATGT_L008_R1_paired_trimmed_paired_merged_contig_14421	131902_CGATGT_L008_R1_paired_trimmed_paired_merged_contig_117283	131902_CGATGT_L008_R1_paired_trimmed_paired_merged_contig_15631	131902_CGATGT_L008_R1_paired_trimmed_paired_merged_contig_69011	131902_CGATGT_L008_R1_paired_trimmed_paired_merged_contig_46137	131902_CGATGT_L008_R1_paired_trimmed_paired_merged_contig_135943	131902_CGATGT_L008_R1_paired_trimmed_paired_merged_contig_132675	131902_CGATGT_L008_R1_paired_trimmed_paired_merged_contig_107363	131902_CGATGT_L008_R1_paired_trimmed_paired_merged_contig_132562	131902_CGATGT_L008_R1_paired_trimmed_paired_merged_contig_120209	131902_CGATGT_L008_R1_paired_trimmed_paired_merged_contig_136918	131902_CGATGT_L008_R1_paired_trimmed_paired_merged_contig_78097	131902_CGATGT_L008_R1_paired_trimmed_paired_merged_contig_72311	131902_CGATGT_L008_R1_paired_trimmed_paired_merged_contig_62736	131902_CGATGT_L008_R1_paired_trimmed_paired_merged_contig_101940	131902_CGATGT_L008_R1_paired_trimmed_paired_merged_contig_145503	131902_CGATGT_L008_R1_paired_trimmed_paired_merged_contig_122400	131902_CGATGT_L008_R1_paired_trimmed_paired_merged_contig_121794	131902_CGATGT_L008_R1_paired_trimmed_paired_merged_contig_118267	131902_CGATGT_L008_R1_paired_trimmed_paired_merged_contig_120340	131902_CGATGT_L008_R1_paired_trimmed_paired_merged_contig_144891	131902_CGATGT_L008_R1_paired_trimmed_paired_merged_contig_122748	131902_CGATGT_L008_R1_paired_trimmed_paired_merged_contig_84521	131902_CGATGT_L008_R1_paired_trimmed_paired_merged_contig_80283	131902_CGATGT_L008_R1_paired_trimmed_paired_merged_contig_68053	131902_CGATGT_L008_R1_paired_trimmed_paired_merged_contig_53913	131902_CGATGT_L008_R1_paired_trimmed_paired_merged_contig_132667	131902_CGATGT_L008_R1_paired_trimmed_paired_merged_contig_134723	131902_CGATGT_L008_R1_paired_trimmed_paired_merged_contig_110300	131902_CGATGT_L008_R1_paired_trimmed_paired_merged_contig_84761	131902_CGATGT_L008_R1_paired_trimmed_paired_merged_contig_134852	131902_CGATGT_L008_R1_paired_trimmed_paired_merged_contig_107014	131902_CGATGT_L008_R1_paired_trimmed_paired_merged_contig_111624	131902_CGATGT_L008_R1_paired_trimmed_paired_merged_contig_26401
GO:0005739	mitochondrion	CC	0.0246	0.00266	416	630	9024	16630	OVER	131902_CGATGT_L008_R1_paired_trimmed_paired_merged_contig_88296	131902_CGATGT_L008_R1_paired_trimmed_paired_merged_contig_116198	131902_CGATGT_L008_R1_paired_trimmed_paired_merged_contig_119341	131902_CGATGT_L008_R1_paired_trimmed_paired_merged_contig_96518	131902_CGATGT_L008_R1_paired_trimmed_paired_merged_contig_123608	131902_CGATGT_L008_R1_paired_trimmed_paired_merged_contig_119109	131902_CGATGT_L008_R1_paired_trimmed_paired_merged_contig_134979	131902_CGATGT_L008_R1_paired_trimmed_paired_merged_contig_48673	131902_CGATGT_L008_R1_paired_trimmed_paired_merged_contig_50519	131902_CGATGT_L008_R1_paired_trimmed_paired_merged_contig_108696	131902_CGATGT_L008_R1_paired_trimmed_paired_merged_contig_92283	131902_CGATGT_L008_R1_paired_trimmed_paired_merged_contig_141024	131902_CGATGT_L008_R1_paired_trimmed_paired_merged_contig_143565	131902_CGATGT_L008_R1_paired_trimmed_paired_merged_contig_144534	131902_CGATGT_L008_R1_paired_trimmed_paired_merged_contig_35242	131902_CGATGT_L008_R1_paired_trimmed_paired_merged_contig_72670	131902_CGATGT_L008_R1_paired_trimmed_paired_merged_contig_145624	131902_CGATGT_L008_R1_paired_trimmed_paired_merged_contig_140293	131902_CGATGT_L008_R1_paired_trimmed_paired_merged_contig_117296	131902_CGATGT_L008_R1_paired_trimmed_paired_merged_contig_102913	131902_CGATGT_L008_R1_paired_trimmed_paired_merged_contig_142354	131902_CGATGT_L008_R1_paired_trimmed_paired_merged_contig_14550	131902_CGATGT_L008_R1_paired_trimmed_paired_merged_contig_22059	131902_CGATGT_L008_R1_paired_trimmed_paired_merged_contig_100614	131902_CGATGT_L008_R1_paired_trimmed_paired_merged_contig_132426	131902_CGATGT_L008_R1_paired_trimmed_paired_merged_contig_14557	131902_CGATGT_L008_R1_paired_trimmed_paired_merged_contig_85854	131902_CGATGT_L008_R1_paired_trimmed_paired_merged_contig_132666	131902_CGATGT_L008_R1_paired_trimmed_paired_merged_contig_134723	131902_CGATGT_L008_R1_paired_trimmed_paired_merged_contig_46482	131902_CGATGT_L008_R1_paired_trimmed_paired_merged_contig_112710	131902_CGATGT_L008_R1_paired_trimmed_paired_merged_contig_112832	131902_CGATGT_L008_R1_paired_trimmed_paired_merged_contig_110416	131902_CGATGT_L008_R1_paired_trimmed_paired_merged_contig_60569	131902_CGATGT_L008_R1_paired_trimmed_paired_merged_contig_111628	131902_CGATGT_L008_R1_paired_trimmed_paired_merged_contig_67082	131902_CGATGT_L008_R1_paired_trimmed_paired_merged_contig_68292	131902_CGATGT_L008_R1_paired_trimmed_paired_merged_contig_141497	131902_CGATGT_L008_R1_paired_trimmed_paired_merged_contig_92139	131902_CGATGT_L008_R1_paired_trimmed_paired_merged_contig_57171
GO:0016023	cytoplasmic, membrane-bounded vesicle	CC	0.0464	0.00706	132	177	9308	17083	OVER	131902_CGATGT_L008_R1_paired_trimmed_paired_merged_contig_118498	131902_CGATGT_L008_R1_paired_trimmed_paired_merged_contig_141276	131902_CGATGT_L008_R1_paired_trimmed_paired_merged_contig_63831	131902_CGATGT_L008_R1_paired_trimmed_paired_merged_contig_142240	131902_CGATGT_L008_R1_paired_trimmed_paired_merged_contig_134739	131902_CGATGT_L008_R1_paired_trimmed_paired_merged_contig_82356	131902_CGATGT_L008_R1_paired_trimmed_paired_merged_contig_119105	131902_CGATGT_L008_R1_paired_trimmed_paired_merged_contig_133767	131902_CGATGT_L008_R1_paired_trimmed_paired_merged_contig_134740	131902_CGATGT_L008_R1_paired_trimmed_paired_merged_contig_130260	131902_CGATGT_L008_R1_paired_trimmed_paired_merged_contig_93490	131902_CGATGT_L008_R1_paired_trimmed_paired_merged_contig_85737	131902_CGATGT_L008_R1_paired_trimmed_paired_merged_contig_144538	131902_CGATGT_L008_R1_paired_trimmed_paired_merged_contig_136918	131902_CGATGT_L008_R1_paired_trimmed_paired_merged_contig_140178	131902_CGATGT_L008_R1_paired_trimmed_paired_merged_contig_3544	131902_CGATGT_L008_R1_paired_trimmed_paired_merged_contig_70132	131902_CGATGT_L008_R1_paired_trimmed_paired_merged_contig_92288	131902_CGATGT_L008_R1_paired_trimmed_paired_merged_contig_140291	131902_CGATGT_L008_R1_paired_trimmed_paired_merged_contig_141021	131902_CGATGT_L008_R1_paired_trimmed_paired_merged_contig_133519	131902_CGATGT_L008_R1_paired_trimmed_paired_merged_contig_135819	131902_CGATGT_L008_R1_paired_trimmed_paired_merged_contig_98706	131902_CGATGT_L008_R1_paired_trimmed_paired_merged_contig_38866	131902_CGATGT_L008_R1_paired_trimmed_paired_merged_contig_49756	131902_CGATGT_L008_R1_paired_trimmed_paired_merged_contig_68054	131902_CGATGT_L008_R1_paired_trimmed_paired_merged_contig_133997	131902_CGATGT_L008_R1_paired_trimmed_paired_merged_contig_49871	131902_CGATGT_L008_R1_paired_trimmed_paired_merged_contig_135810	131902_CGATGT_L008_R1_paired_trimmed_paired_merged_contig_106161	131902_CGATGT_L008_R1_paired_trimmed_paired_merged_contig_85966	131902_CGATGT_L008_R1_paired_trimmed_paired_merged_contig_23498	131902_CGATGT_L008_R1_paired_trimmed_paired_merged_contig_59224	131902_CGATGT_L008_R1_paired_trimmed_paired_merged_contig_26527	131902_CGATGT_L008_R1_paired_trimmed_paired_merged_contig_141498	131902_CGATGT_L008_R1_paired_trimmed_paired_merged_contig_144403	131902_CGATGT_L008_R1_paired_trimmed_paired_merged_contig_144640	131902_CGATGT_L008_R1_paired_trimmed_paired_merged_contig_140280	131902_CGATGT_L008_R1_paired_trimmed_paired_merged_contig_4603	131902_CGATGT_L008_R1_paired_trimmed_paired_merged_contig_97946
GO:0001071	nucleic acid binding transcription factor activity	MF	9.49e-06	2.89e-07	87	289	9353	16971	UNDER	131902_CGATGT_L008_R1_paired_trimmed_paired_merged_contig_22605	131902_CGATGT_L008_R1_paired_trimmed_paired_merged_contig_139193	131902_CGATGT_L008_R1_paired_trimmed_paired_merged_contig_88760	131902_CGATGT_L008_R1_paired_trimmed_paired_merged_contig_91688	131902_CGATGT_L008_R1_paired_trimmed_paired_merged_contig_129169	131902_CGATGT_L008_R1_paired_trimmed_paired_merged_contig_138444	131902_CGATGT_L008_R1_paired_trimmed_paired_merged_contig_84783
GO:0016887	ATPase activity	MF	0.000151	7.13e-06	380	514	9060	16746	OVER	131902_CGATGT_L008_R1_paired_trimmed_paired_merged_contig_116194	131902_CGATGT_L008_R1_paired_trimmed_paired_merged_contig_118377	131902_CGATGT_L008_R1_paired_trimmed_paired_merged_contig_119223	131902_CGATGT_L008_R1_paired_trimmed_paired_merged_contig_78092	131902_CGATGT_L008_R1_paired_trimmed_paired_merged_contig_46138	131902_CGATGT_L008_R1_paired_trimmed_paired_merged_contig_117283	131902_CGATGT_L008_R1_paired_trimmed_paired_merged_contig_131229	131902_CGATGT_L008_R1_paired_trimmed_paired_merged_contig_132678	131902_CGATGT_L008_R1_paired_trimmed_paired_merged_contig_131468	131902_CGATGT_L008_R1_paired_trimmed_paired_merged_contig_135822	131902_CGATGT_L008_R1_paired_trimmed_paired_merged_contig_134983	131902_CGATGT_L008_R1_paired_trimmed_paired_merged_contig_145509	131902_CGATGT_L008_R1_paired_trimmed_paired_merged_contig_82107	131902_CGATGT_L008_R1_paired_trimmed_paired_merged_contig_78097	131902_CGATGT_L008_R1_paired_trimmed_paired_merged_contig_62736	131902_CGATGT_L008_R1_paired_trimmed_paired_merged_contig_74973	131902_CGATGT_L008_R1_paired_trimmed_paired_merged_contig_101940	131902_CGATGT_L008_R1_paired_trimmed_paired_merged_contig_142479	131902_CGATGT_L008_R1_paired_trimmed_paired_merged_contig_122400	131902_CGATGT_L008_R1_paired_trimmed_paired_merged_contig_2316	131902_CGATGT_L008_R1_paired_trimmed_paired_merged_contig_141260	131902_CGATGT_L008_R1_paired_trimmed_paired_merged_contig_142353	131902_CGATGT_L008_R1_paired_trimmed_paired_merged_contig_142232	131902_CGATGT_L008_R1_paired_trimmed_paired_merged_contig_118267	131902_CGATGT_L008_R1_paired_trimmed_paired_merged_contig_140295	131902_CGATGT_L008_R1_paired_trimmed_paired_merged_contig_122748	131902_CGATGT_L008_R1_paired_trimmed_paired_merged_contig_111510	131902_CGATGT_L008_R1_paired_trimmed_paired_merged_contig_110300	131902_CGATGT_L008_R1_paired_trimmed_paired_merged_contig_111624	131902_CGATGT_L008_R1_paired_trimmed_paired_merged_contig_85966	131902_CGATGT_L008_R1_paired_trimmed_paired_merged_contig_59224	131902_CGATGT_L008_R1_paired_trimmed_paired_merged_contig_144649	131902_CGATGT_L008_R1_paired_trimmed_paired_merged_contig_109679	131902_CGATGT_L008_R1_paired_trimmed_paired_merged_contig_143314	131902_CGATGT_L008_R1_paired_trimmed_paired_merged_contig_138092	131902_CGATGT_L008_R1_paired_trimmed_paired_merged_contig_123701	131902_CGATGT_L008_R1_paired_trimmed_paired_merged_contig_134713	131902_CGATGT_L008_R1_paired_trimmed_paired_merged_contig_118599	131902_CGATGT_L008_R1_paired_trimmed_paired_merged_contig_134952	131902_CGATGT_L008_R1_paired_trimmed_paired_merged_contig_71480
GO:0016874	ligase activity	MF	0.00955	0.000774	212	286	9228	16974	OVER	131902_CGATGT_L008_R1_paired_trimmed_paired_merged_contig_139193	131902_CGATGT_L008_R1_paired_trimmed_paired_merged_contig_145197	131902_CGATGT_L008_R1_paired_trimmed_paired_merged_contig_88296	131902_CGATGT_L008_R1_paired_trimmed_paired_merged_contig_138386	131902_CGATGT_L008_R1_paired_trimmed_paired_merged_contig_139994	131902_CGATGT_L008_R1_paired_trimmed_paired_merged_contig_114575	131902_CGATGT_L008_R1_paired_trimmed_paired_merged_contig_149792	131902_CGATGT_L008_R1_paired_trimmed_paired_merged_contig_89307	131902_CGATGT_L008_R1_paired_trimmed_paired_merged_contig_150421	131902_CGATGT_L008_R1_paired_trimmed_paired_merged_contig_139599	131902_CGATGT_L008_R1_paired_trimmed_paired_merged_contig_133007	131902_CGATGT_L008_R1_paired_trimmed_paired_merged_contig_130256	131902_CGATGT_L008_R1_paired_trimmed_paired_merged_contig_133767	131902_CGATGT_L008_R1_paired_trimmed_paired_merged_contig_82870	131902_CGATGT_L008_R1_paired_trimmed_paired_merged_contig_80845	131902_CGATGT_L008_R1_paired_trimmed_paired_merged_contig_120209	131902_CGATGT_L008_R1_paired_trimmed_paired_merged_contig_36612	131902_CGATGT_L008_R1_paired_trimmed_paired_merged_contig_128622	131902_CGATGT_L008_R1_paired_trimmed_paired_merged_contig_142910	131902_CGATGT_L008_R1_paired_trimmed_paired_merged_contig_72311	131902_CGATGT_L008_R1_paired_trimmed_paired_merged_contig_70532	131902_CGATGT_L008_R1_paired_trimmed_paired_merged_contig_144539	131902_CGATGT_L008_R1_paired_trimmed_paired_merged_contig_108975	131902_CGATGT_L008_R1_paired_trimmed_paired_merged_contig_101266	131902_CGATGT_L008_R1_paired_trimmed_paired_merged_contig_9645	131902_CGATGT_L008_R1_paired_trimmed_paired_merged_contig_149424	131902_CGATGT_L008_R1_paired_trimmed_paired_merged_contig_137040	131902_CGATGT_L008_R1_paired_trimmed_paired_merged_contig_85054	131902_CGATGT_L008_R1_paired_trimmed_paired_merged_contig_131337	131902_CGATGT_L008_R1_paired_trimmed_paired_merged_contig_115437	131902_CGATGT_L008_R1_paired_trimmed_paired_merged_contig_83671	131902_CGATGT_L008_R1_paired_trimmed_paired_merged_contig_138899	131902_CGATGT_L008_R1_paired_trimmed_paired_merged_contig_136988	131902_CGATGT_L008_R1_paired_trimmed_paired_merged_contig_51343	131902_CGATGT_L008_R1_paired_trimmed_paired_merged_contig_50136	131902_CGATGT_L008_R1_paired_trimmed_paired_merged_contig_110415	131902_CGATGT_L008_R1_paired_trimmed_paired_merged_contig_132393	131902_CGATGT_L008_R1_paired_trimmed_paired_merged_contig_99249	131902_CGATGT_L008_R1_paired_trimmed_paired_merged_contig_148208	131902_CGATGT_L008_R1_paired_trimmed_paired_merged_contig_143396
GO:0003677	DNA binding	MF	0.0223	0.00226	394	863	9046	16397	UNDER	131902_CGATGT_L008_R1_paired_trimmed_paired_merged_contig_139193	131902_CGATGT_L008_R1_paired_trimmed_paired_merged_contig_139994	131902_CGATGT_L008_R1_paired_trimmed_paired_merged_contig_133646	131902_CGATGT_L008_R1_paired_trimmed_paired_merged_contig_6250	131902_CGATGT_L008_R1_paired_trimmed_paired_merged_contig_98143	131902_CGATGT_L008_R1_paired_trimmed_paired_merged_contig_132684	131902_CGATGT_L008_R1_paired_trimmed_paired_merged_contig_133532	131902_CGATGT_L008_R1_paired_trimmed_paired_merged_contig_132685	131902_CGATGT_L008_R1_paired_trimmed_paired_merged_contig_138538	131902_CGATGT_L008_R1_paired_trimmed_paired_merged_contig_99594	131902_CGATGT_L008_R1_paired_trimmed_paired_merged_contig_133890	131902_CGATGT_L008_R1_paired_trimmed_paired_merged_contig_6131	131902_CGATGT_L008_R1_paired_trimmed_paired_merged_contig_82108	131902_CGATGT_L008_R1_paired_trimmed_paired_merged_contig_142910	131902_CGATGT_L008_R1_paired_trimmed_paired_merged_contig_107921	131902_CGATGT_L008_R1_paired_trimmed_paired_merged_contig_143683	131902_CGATGT_L008_R1_paired_trimmed_paired_merged_contig_142596	131902_CGATGT_L008_R1_paired_trimmed_paired_merged_contig_73629	131902_CGATGT_L008_R1_paired_trimmed_paired_merged_contig_130926	131902_CGATGT_L008_R1_paired_trimmed_paired_merged_contig_139980	131902_CGATGT_L008_R1_paired_trimmed_paired_merged_contig_134849	131902_CGATGT_L008_R1_paired_trimmed_paired_merged_contig_134728	131902_CGATGT_L008_R1_paired_trimmed_paired_merged_contig_146272	131902_CGATGT_L008_R1_paired_trimmed_paired_merged_contig_136595	131902_CGATGT_L008_R1_paired_trimmed_paired_merged_contig_136596	131902_CGATGT_L008_R1_paired_trimmed_paired_merged_contig_68054	131902_CGATGT_L008_R1_paired_trimmed_paired_merged_contig_83671	131902_CGATGT_L008_R1_paired_trimmed_paired_merged_contig_136359	131902_CGATGT_L008_R1_paired_trimmed_paired_merged_contig_132790	131902_CGATGT_L008_R1_paired_trimmed_paired_merged_contig_109793	131902_CGATGT_L008_R1_paired_trimmed_paired_merged_contig_132791	131902_CGATGT_L008_R1_paired_trimmed_paired_merged_contig_107373	131902_CGATGT_L008_R1_paired_trimmed_paired_merged_contig_136904	131902_CGATGT_L008_R1_paired_trimmed_paired_merged_contig_150680	131902_CGATGT_L008_R1_paired_trimmed_paired_merged_contig_89094	131902_CGATGT_L008_R1_paired_trimmed_paired_merged_contig_147239	131902_CGATGT_L008_R1_paired_trimmed_paired_merged_contig_104421	131902_CGATGT_L008_R1_paired_trimmed_paired_merged_contig_66207	131902_CGATGT_L008_R1_paired_trimmed_paired_merged_contig_86976	131902_CGATGT_L008_R1_paired_trimmed_paired_merged_contig_67891
GO:0030674	protein binding, bridging	MF	0.0332	0.00381	7	1	9433	17259	OVER	131902_CGATGT_L008_R1_paired_trimmed_paired_merged_contig_143572	131902_CGATGT_L008_R1_paired_trimmed_paired_merged_contig_144422	131902_CGATGT_L008_R1_paired_trimmed_paired_merged_contig_118498	131902_CGATGT_L008_R1_paired_trimmed_paired_merged_contig_134618	131902_CGATGT_L008_R1_paired_trimmed_paired_merged_contig_136000	131902_CGATGT_L008_R1_paired_trimmed_paired_merged_contig_22168	131902_CGATGT_L008_R1_paired_trimmed_paired_merged_contig_119105	131902_CGATGT_L008_R1_paired_trimmed_paired_merged_contig_147490	131902_CGATGT_L008_R1_paired_trimmed_paired_merged_contig_135943	131902_CGATGT_L008_R1_paired_trimmed_paired_merged_contig_135822	131902_CGATGT_L008_R1_paired_trimmed_paired_merged_contig_139637	131902_CGATGT_L008_R1_paired_trimmed_paired_merged_contig_115302	131902_CGATGT_L008_R1_paired_trimmed_paired_merged_contig_28035	131902_CGATGT_L008_R1_paired_trimmed_paired_merged_contig_107363	131902_CGATGT_L008_R1_paired_trimmed_paired_merged_contig_111979	131902_CGATGT_L008_R1_paired_trimmed_paired_merged_contig_129275	131902_CGATGT_L008_R1_paired_trimmed_paired_merged_contig_141942	131902_CGATGT_L008_R1_paired_trimmed_paired_merged_contig_70132	131902_CGATGT_L008_R1_paired_trimmed_paired_merged_contig_124149	131902_CGATGT_L008_R1_paired_trimmed_paired_merged_contig_93014	131902_CGATGT_L008_R1_paired_trimmed_paired_merged_contig_120585	131902_CGATGT_L008_R1_paired_trimmed_paired_merged_contig_124128	131902_CGATGT_L008_R1_paired_trimmed_paired_merged_contig_147488	131902_CGATGT_L008_R1_paired_trimmed_paired_merged_contig_145186	131902_CGATGT_L008_R1_paired_trimmed_paired_merged_contig_14312	131902_CGATGT_L008_R1_paired_trimmed_paired_merged_contig_49756	131902_CGATGT_L008_R1_paired_trimmed_paired_merged_contig_134607	131902_CGATGT_L008_R1_paired_trimmed_paired_merged_contig_116645	131902_CGATGT_L008_R1_paired_trimmed_paired_merged_contig_138775	131902_CGATGT_L008_R1_paired_trimmed_paired_merged_contig_114341	131902_CGATGT_L008_R1_paired_trimmed_paired_merged_contig_84880	131902_CGATGT_L008_R1_paired_trimmed_paired_merged_contig_132304	131902_CGATGT_L008_R1_paired_trimmed_paired_merged_contig_113498	131902_CGATGT_L008_R1_paired_trimmed_paired_merged_contig_110300	131902_CGATGT_L008_R1_paired_trimmed_paired_merged_contig_87356	131902_CGATGT_L008_R1_paired_trimmed_paired_merged_contig_132794	131902_CGATGT_L008_R1_paired_trimmed_paired_merged_contig_134852	131902_CGATGT_L008_R1_paired_trimmed_paired_merged_contig_49195	131902_CGATGT_L008_R1_paired_trimmed_paired_merged_contig_77559	131902_CGATGT_L008_R1_paired_trimmed_paired_merged_contig_111625
GO:0003723	RNA binding	MF	0.0437	0.00603	503	788	8937	16472	OVER	131902_CGATGT_L008_R1_paired_trimmed_paired_merged_contig_139429	131902_CGATGT_L008_R1_paired_trimmed_paired_merged_contig_104926	131902_CGATGT_L008_R1_paired_trimmed_paired_merged_contig_130819	131902_CGATGT_L008_R1_paired_trimmed_paired_merged_contig_63831	131902_CGATGT_L008_R1_paired_trimmed_paired_merged_contig_138386	131902_CGATGT_L008_R1_paired_trimmed_paired_merged_contig_136365	131902_CGATGT_L008_R1_paired_trimmed_paired_merged_contig_133646	131902_CGATGT_L008_R1_paired_trimmed_paired_merged_contig_131743	131902_CGATGT_L008_R1_paired_trimmed_paired_merged_contig_137579	131902_CGATGT_L008_R1_paired_trimmed_paired_merged_contig_136402	131902_CGATGT_L008_R1_paired_trimmed_paired_merged_contig_99594	131902_CGATGT_L008_R1_paired_trimmed_paired_merged_contig_134860	131902_CGATGT_L008_R1_paired_trimmed_paired_merged_contig_143569	131902_CGATGT_L008_R1_paired_trimmed_paired_merged_contig_141787	131902_CGATGT_L008_R1_paired_trimmed_paired_merged_contig_127497	131902_CGATGT_L008_R1_paired_trimmed_paired_merged_contig_141547	131902_CGATGT_L008_R1_paired_trimmed_paired_merged_contig_140298	131902_CGATGT_L008_R1_paired_trimmed_paired_merged_contig_144931	131902_CGATGT_L008_R1_paired_trimmed_paired_merged_contig_125976	131902_CGATGT_L008_R1_paired_trimmed_paired_merged_contig_11440	131902_CGATGT_L008_R1_paired_trimmed_paired_merged_contig_130926	131902_CGATGT_L008_R1_paired_trimmed_paired_merged_contig_133916	131902_CGATGT_L008_R1_paired_trimmed_paired_merged_contig_134849	131902_CGATGT_L008_R1_paired_trimmed_paired_merged_contig_137443	131902_CGATGT_L008_R1_paired_trimmed_paired_merged_contig_134724	131902_CGATGT_L008_R1_paired_trimmed_paired_merged_contig_82618	131902_CGATGT_L008_R1_paired_trimmed_paired_merged_contig_107373	131902_CGATGT_L008_R1_paired_trimmed_paired_merged_contig_136509	131902_CGATGT_L008_R1_paired_trimmed_paired_merged_contig_129143	131902_CGATGT_L008_R1_paired_trimmed_paired_merged_contig_144406	131902_CGATGT_L008_R1_paired_trimmed_paired_merged_contig_104821	131902_CGATGT_L008_R1_paired_trimmed_paired_merged_contig_140600	131902_CGATGT_L008_R1_paired_trimmed_paired_merged_contig_147757	131902_CGATGT_L008_R1_paired_trimmed_paired_merged_contig_141771	131902_CGATGT_L008_R1_paired_trimmed_paired_merged_contig_143274	131902_CGATGT_L008_R1_paired_trimmed_paired_merged_contig_86976	131902_CGATGT_L008_R1_paired_trimmed_paired_merged_contig_112097	131902_CGATGT_L008_R1_paired_trimmed_paired_merged_contig_89207	131902_CGATGT_L008_R1_paired_trimmed_paired_merged_contig_142060	131902_CGATGT_L008_R1_paired_trimmed_paired_merged_contig_133865
[truncated: 460 more columns]

## Sheet: 2hSN-24hSN
Significantly enriched GOs for 2hSN-24SN comparison dataset.
GO-ID	Term	Category	FDR	P-Value	#Test	#Ref	#notAnnotTest	#notAnnotRef	Over/Under	TestSeqs
GO:0006412	translation	BP	5.44e-31	3.68e-32	1033	994	15870	8803	UNDER	131902_CGATGT_L008_R1_paired_trimmed_paired_merged_contig_143210	131902_CGATGT_L008_R1_paired_trimmed_paired_merged_contig_11274	131902_CGATGT_L008_R1_paired_trimmed_paired_merged_contig_119587	131902_CGATGT_L008_R1_paired_trimmed_paired_merged_contig_93127	131902_CGATGT_L008_R1_paired_trimmed_paired_merged_contig_123846	131902_CGATGT_L008_R1_paired_trimmed_paired_merged_contig_80295	131902_CGATGT_L008_R1_paired_trimmed_paired_merged_contig_46137	131902_CGATGT_L008_R1_paired_trimmed_paired_merged_contig_132559	131902_CGATGT_L008_R1_paired_trimmed_paired_merged_contig_87921	131902_CGATGT_L008_R1_paired_trimmed_paired_merged_contig_46136	131902_CGATGT_L008_R1_paired_trimmed_paired_merged_contig_135821	131902_CGATGT_L008_R1_paired_trimmed_paired_merged_contig_132562	131902_CGATGT_L008_R1_paired_trimmed_paired_merged_contig_92281	131902_CGATGT_L008_R1_paired_trimmed_paired_merged_contig_62614	131902_CGATGT_L008_R1_paired_trimmed_paired_merged_contig_93131	131902_CGATGT_L008_R1_paired_trimmed_paired_merged_contig_123850	131902_CGATGT_L008_R1_paired_trimmed_paired_merged_contig_1488	131902_CGATGT_L008_R1_paired_trimmed_paired_merged_contig_56189	131902_CGATGT_L008_R1_paired_trimmed_paired_merged_contig_16730	131902_CGATGT_L008_R1_paired_trimmed_paired_merged_contig_141260	131902_CGATGT_L008_R1_paired_trimmed_paired_merged_contig_120581	131902_CGATGT_L008_R1_paired_trimmed_paired_merged_contig_73505	131902_CGATGT_L008_R1_paired_trimmed_paired_merged_contig_793	131902_CGATGT_L008_R1_paired_trimmed_paired_merged_contig_22179	131902_CGATGT_L008_R1_paired_trimmed_paired_merged_contig_132308	131902_CGATGT_L008_R1_paired_trimmed_paired_merged_contig_60212	131902_CGATGT_L008_R1_paired_trimmed_paired_merged_contig_82224	131902_CGATGT_L008_R1_paired_trimmed_paired_merged_contig_53913	131902_CGATGT_L008_R1_paired_trimmed_paired_merged_contig_61783	131902_CGATGT_L008_R1_paired_trimmed_paired_merged_contig_134723	131902_CGATGT_L008_R1_paired_trimmed_paired_merged_contig_51738	131902_CGATGT_L008_R1_paired_trimmed_paired_merged_contig_131457	131902_CGATGT_L008_R1_paired_trimmed_paired_merged_contig_109310	131902_CGATGT_L008_R1_paired_trimmed_paired_merged_contig_83305	131902_CGATGT_L008_R1_paired_trimmed_paired_merged_contig_146709	131902_CGATGT_L008_R1_paired_trimmed_paired_merged_contig_38731	131902_CGATGT_L008_R1_paired_trimmed_paired_merged_contig_83586	131902_CGATGT_L008_R1_paired_trimmed_paired_merged_contig_22146	131902_CGATGT_L008_R1_paired_trimmed_paired_merged_contig_49860	131902_CGATGT_L008_R1_paired_trimmed_paired_merged_contig_108432
GO:0042254	ribosome biogenesis	BP	6.13e-17	6.22e-18	798	715	16105	9082	UNDER	131902_CGATGT_L008_R1_paired_trimmed_paired_merged_contig_33061	131902_CGATGT_L008_R1_paired_trimmed_paired_merged_contig_11274	131902_CGATGT_L008_R1_paired_trimmed_paired_merged_contig_119587	131902_CGATGT_L008_R1_paired_trimmed_paired_merged_contig_93127	131902_CGATGT_L008_R1_paired_trimmed_paired_merged_contig_46137	131902_CGATGT_L008_R1_paired_trimmed_paired_merged_contig_132559	131902_CGATGT_L008_R1_paired_trimmed_paired_merged_contig_46136	131902_CGATGT_L008_R1_paired_trimmed_paired_merged_contig_135821	131902_CGATGT_L008_R1_paired_trimmed_paired_merged_contig_132562	131902_CGATGT_L008_R1_paired_trimmed_paired_merged_contig_92281	131902_CGATGT_L008_R1_paired_trimmed_paired_merged_contig_62614	131902_CGATGT_L008_R1_paired_trimmed_paired_merged_contig_93131	131902_CGATGT_L008_R1_paired_trimmed_paired_merged_contig_123850	131902_CGATGT_L008_R1_paired_trimmed_paired_merged_contig_1488	131902_CGATGT_L008_R1_paired_trimmed_paired_merged_contig_56189	131902_CGATGT_L008_R1_paired_trimmed_paired_merged_contig_16730	131902_CGATGT_L008_R1_paired_trimmed_paired_merged_contig_120581	131902_CGATGT_L008_R1_paired_trimmed_paired_merged_contig_73505	131902_CGATGT_L008_R1_paired_trimmed_paired_merged_contig_793	131902_CGATGT_L008_R1_paired_trimmed_paired_merged_contig_22179	131902_CGATGT_L008_R1_paired_trimmed_paired_merged_contig_132308	131902_CGATGT_L008_R1_paired_trimmed_paired_merged_contig_60212	131902_CGATGT_L008_R1_paired_trimmed_paired_merged_contig_82224	131902_CGATGT_L008_R1_paired_trimmed_paired_merged_contig_53913	131902_CGATGT_L008_R1_paired_trimmed_paired_merged_contig_61783	131902_CGATGT_L008_R1_paired_trimmed_paired_merged_contig_134723	131902_CGATGT_L008_R1_paired_trimmed_paired_merged_contig_51738	131902_CGATGT_L008_R1_paired_trimmed_paired_merged_contig_131457	131902_CGATGT_L008_R1_paired_trimmed_paired_merged_contig_109310	131902_CGATGT_L008_R1_paired_trimmed_paired_merged_contig_83305	131902_CGATGT_L008_R1_paired_trimmed_paired_merged_contig_146709	131902_CGATGT_L008_R1_paired_trimmed_paired_merged_contig_38731	131902_CGATGT_L008_R1_paired_trimmed_paired_merged_contig_83586	131902_CGATGT_L008_R1_paired_trimmed_paired_merged_contig_22146	131902_CGATGT_L008_R1_paired_trimmed_paired_merged_contig_49860	131902_CGATGT_L008_R1_paired_trimmed_paired_merged_contig_108432	131902_CGATGT_L008_R1_paired_trimmed_paired_merged_contig_134961	131902_CGATGT_L008_R1_paired_trimmed_paired_merged_contig_92267	131902_CGATGT_L008_R1_paired_trimmed_paired_merged_contig_107588	131902_CGATGT_L008_R1_paired_trimmed_paired_merged_contig_100714
GO:0006464	cellular protein modification process	BP	6.29e-10	8.29e-11	1556	680	15347	9117	OVER	131902_CGATGT_L008_R1_paired_trimmed_paired_merged_contig_122512	131902_CGATGT_L008_R1_paired_trimmed_paired_merged_contig_11274	131902_CGATGT_L008_R1_paired_trimmed_paired_merged_contig_119587	131902_CGATGT_L008_R1_paired_trimmed_paired_merged_contig_93127	131902_CGATGT_L008_R1_paired_trimmed_paired_merged_contig_141274	131902_CGATGT_L008_R1_paired_trimmed_paired_merged_contig_22168	131902_CGATGT_L008_R1_paired_trimmed_paired_merged_contig_80295	131902_CGATGT_L008_R1_paired_trimmed_paired_merged_contig_46137	131902_CGATGT_L008_R1_paired_trimmed_paired_merged_contig_132559	131902_CGATGT_L008_R1_paired_trimmed_paired_merged_contig_46136	131902_CGATGT_L008_R1_paired_trimmed_paired_merged_contig_135822	131902_CGATGT_L008_R1_paired_trimmed_paired_merged_contig_135821	131902_CGATGT_L008_R1_paired_trimmed_paired_merged_contig_129151	131902_CGATGT_L008_R1_paired_trimmed_paired_merged_contig_132562	131902_CGATGT_L008_R1_paired_trimmed_paired_merged_contig_92281	131902_CGATGT_L008_R1_paired_trimmed_paired_merged_contig_62614	131902_CGATGT_L008_R1_paired_trimmed_paired_merged_contig_120328	131902_CGATGT_L008_R1_paired_trimmed_paired_merged_contig_93131	131902_CGATGT_L008_R1_paired_trimmed_paired_merged_contig_123850	131902_CGATGT_L008_R1_paired_trimmed_paired_merged_contig_1488	131902_CGATGT_L008_R1_paired_trimmed_paired_merged_contig_56189	131902_CGATGT_L008_R1_paired_trimmed_paired_merged_contig_16730	131902_CGATGT_L008_R1_paired_trimmed_paired_merged_contig_142111	131902_CGATGT_L008_R1_paired_trimmed_paired_merged_contig_120581	131902_CGATGT_L008_R1_paired_trimmed_paired_merged_contig_73505	131902_CGATGT_L008_R1_paired_trimmed_paired_merged_contig_793	131902_CGATGT_L008_R1_paired_trimmed_paired_merged_contig_22179	131902_CGATGT_L008_R1_paired_trimmed_paired_merged_contig_132308	131902_CGATGT_L008_R1_paired_trimmed_paired_merged_contig_81131	131902_CGATGT_L008_R1_paired_trimmed_paired_merged_contig_60212	131902_CGATGT_L008_R1_paired_trimmed_paired_merged_contig_82224	131902_CGATGT_L008_R1_paired_trimmed_paired_merged_contig_53913	131902_CGATGT_L008_R1_paired_trimmed_paired_merged_contig_61783	131902_CGATGT_L008_R1_paired_trimmed_paired_merged_contig_84880	131902_CGATGT_L008_R1_paired_trimmed_paired_merged_contig_132304	131902_CGATGT_L008_R1_paired_trimmed_paired_merged_contig_51738	131902_CGATGT_L008_R1_paired_trimmed_paired_merged_contig_131457	131902_CGATGT_L008_R1_paired_trimmed_paired_merged_contig_110300	131902_CGATGT_L008_R1_paired_trimmed_paired_merged_contig_109310	131902_CGATGT_L008_R1_paired_trimmed_paired_merged_contig_83305
GO:0044281	small molecule metabolic process	BP	3.59e-07	5.44e-08	1916	904	14987	8893	OVER	131902_CGATGT_L008_R1_paired_trimmed_paired_merged_contig_141271	131902_CGATGT_L008_R1_paired_trimmed_paired_merged_contig_123846	131902_CGATGT_L008_R1_paired_trimmed_paired_merged_contig_141274	131902_CGATGT_L008_R1_paired_trimmed_paired_merged_contig_47227	131902_CGATGT_L008_R1_paired_trimmed_paired_merged_contig_140184	131902_CGATGT_L008_R1_paired_trimmed_paired_merged_contig_134739	131902_CGATGT_L008_R1_paired_trimmed_paired_merged_contig_131469	131902_CGATGT_L008_R1_paired_trimmed_paired_merged_contig_39606	131902_CGATGT_L008_R1_paired_trimmed_paired_merged_contig_14789	131902_CGATGT_L008_R1_paired_trimmed_paired_merged_contig_133887	131902_CGATGT_L008_R1_paired_trimmed_paired_merged_contig_119105	131902_CGATGT_L008_R1_paired_trimmed_paired_merged_contig_134734	131902_CGATGT_L008_R1_paired_trimmed_paired_merged_contig_130378	131902_CGATGT_L008_R1_paired_trimmed_paired_merged_contig_128064	131902_CGATGT_L008_R1_paired_trimmed_paired_merged_contig_136912	131902_CGATGT_L008_R1_paired_trimmed_paired_merged_contig_129155	131902_CGATGT_L008_R1_paired_trimmed_paired_merged_contig_29805	131902_CGATGT_L008_R1_paired_trimmed_paired_merged_contig_136918	131902_CGATGT_L008_R1_paired_trimmed_paired_merged_contig_140178	131902_CGATGT_L008_R1_paired_trimmed_paired_merged_contig_145628	131902_CGATGT_L008_R1_paired_trimmed_paired_merged_contig_147805	131902_CGATGT_L008_R1_paired_trimmed_paired_merged_contig_140177	131902_CGATGT_L008_R1_paired_trimmed_paired_merged_contig_144539	131902_CGATGT_L008_R1_paired_trimmed_paired_merged_contig_122521	131902_CGATGT_L008_R1_paired_trimmed_paired_merged_contig_102914	131902_CGATGT_L008_R1_paired_trimmed_paired_merged_contig_73505	131902_CGATGT_L008_R1_paired_trimmed_paired_merged_contig_141021	131902_CGATGT_L008_R1_paired_trimmed_paired_merged_contig_79052	131902_CGATGT_L008_R1_paired_trimmed_paired_merged_contig_21084	131902_CGATGT_L008_R1_paired_trimmed_paired_merged_contig_132795	131902_CGATGT_L008_R1_paired_trimmed_paired_merged_contig_129381	131902_CGATGT_L008_R1_paired_trimmed_paired_merged_contig_134970	131902_CGATGT_L008_R1_paired_trimmed_paired_merged_contig_141016	131902_CGATGT_L008_R1_paired_trimmed_paired_merged_contig_142589	131902_CGATGT_L008_R1_paired_trimmed_paired_merged_contig_138082	131902_CGATGT_L008_R1_paired_trimmed_paired_merged_contig_57052	131902_CGATGT_L008_R1_paired_trimmed_paired_merged_contig_138084	131902_CGATGT_L008_R1_paired_trimmed_paired_merged_contig_74625	131902_CGATGT_L008_R1_paired_trimmed_paired_merged_contig_83586	131902_CGATGT_L008_R1_paired_trimmed_paired_merged_contig_124917
GO:0061024	membrane organization	BP	7.92e-07	1.28e-07	170	42	16733	9755	OVER	131902_CGATGT_L008_R1_paired_trimmed_paired_merged_contig_60162	131902_CGATGT_L008_R1_paired_trimmed_paired_merged_contig_130819	131902_CGATGT_L008_R1_paired_trimmed_paired_merged_contig_136365	131902_CGATGT_L008_R1_paired_trimmed_paired_merged_contig_51846	131902_CGATGT_L008_R1_paired_trimmed_paired_merged_contig_133646	131902_CGATGT_L008_R1_paired_trimmed_paired_merged_contig_138787	131902_CGATGT_L008_R1_paired_trimmed_paired_merged_contig_137579	131902_CGATGT_L008_R1_paired_trimmed_paired_merged_contig_131594	131902_CGATGT_L008_R1_paired_trimmed_paired_merged_contig_130021	131902_CGATGT_L008_R1_paired_trimmed_paired_merged_contig_134860	131902_CGATGT_L008_R1_paired_trimmed_paired_merged_contig_5043	131902_CGATGT_L008_R1_paired_trimmed_paired_merged_contig_143569	131902_CGATGT_L008_R1_paired_trimmed_paired_merged_contig_126322	131902_CGATGT_L008_R1_paired_trimmed_paired_merged_contig_140298	131902_CGATGT_L008_R1_paired_trimmed_paired_merged_contig_11283	131902_CGATGT_L008_R1_paired_trimmed_paired_merged_contig_130926	131902_CGATGT_L008_R1_paired_trimmed_paired_merged_contig_102911	131902_CGATGT_L008_R1_paired_trimmed_paired_merged_contig_134849	131902_CGATGT_L008_R1_paired_trimmed_paired_merged_contig_136232	131902_CGATGT_L008_R1_paired_trimmed_paired_merged_contig_137443	131902_CGATGT_L008_R1_paired_trimmed_paired_merged_contig_134724	131902_CGATGT_L008_R1_paired_trimmed_paired_merged_contig_132311	131902_CGATGT_L008_R1_paired_trimmed_paired_merged_contig_35117	131902_CGATGT_L008_R1_paired_trimmed_paired_merged_contig_125340	131902_CGATGT_L008_R1_paired_trimmed_paired_merged_contig_130371	131902_CGATGT_L008_R1_paired_trimmed_paired_merged_contig_129143	131902_CGATGT_L008_R1_paired_trimmed_paired_merged_contig_144406	131902_CGATGT_L008_R1_paired_trimmed_paired_merged_contig_147118	131902_CGATGT_L008_R1_paired_trimmed_paired_merged_contig_140600	131902_CGATGT_L008_R1_paired_trimmed_paired_merged_contig_129701	131902_CGATGT_L008_R1_paired_trimmed_paired_merged_contig_140164	131902_CGATGT_L008_R1_paired_trimmed_paired_merged_contig_148440	131902_CGATGT_L008_R1_paired_trimmed_paired_merged_contig_132418	131902_CGATGT_L008_R1_paired_trimmed_paired_merged_contig_89207	131902_CGATGT_L008_R1_paired_trimmed_paired_merged_contig_67410	131902_CGATGT_L008_R1_paired_trimmed_paired_merged_contig_133865	131902_CGATGT_L008_R1_paired_trimmed_paired_merged_contig_130482	131902_CGATGT_L008_R1_paired_trimmed_paired_merged_contig_137429	131902_CGATGT_L008_R1_paired_trimmed_paired_merged_contig_135498	131902_CGATGT_L008_R1_paired_trimmed_paired_merged_contig_138639
GO:0016192	vesicle-mediated transport	BP	8.79e-07	1.46e-07	373	129	16530	9668	OVER	131902_CGATGT_L008_R1_paired_trimmed_paired_merged_contig_139193	131902_CGATGT_L008_R1_paired_trimmed_paired_merged_contig_123846	131902_CGATGT_L008_R1_paired_trimmed_paired_merged_contig_141274	131902_CGATGT_L008_R1_paired_trimmed_paired_merged_contig_134739	131902_CGATGT_L008_R1_paired_trimmed_paired_merged_contig_130135	131902_CGATGT_L008_R1_paired_trimmed_paired_merged_contig_119105	131902_CGATGT_L008_R1_paired_trimmed_paired_merged_contig_69257	131902_CGATGT_L008_R1_paired_trimmed_paired_merged_contig_25200	131902_CGATGT_L008_R1_paired_trimmed_paired_merged_contig_129151	131902_CGATGT_L008_R1_paired_trimmed_paired_merged_contig_134740	131902_CGATGT_L008_R1_paired_trimmed_paired_merged_contig_144538	131902_CGATGT_L008_R1_paired_trimmed_paired_merged_contig_136918	131902_CGATGT_L008_R1_paired_trimmed_paired_merged_contig_140178	131902_CGATGT_L008_R1_paired_trimmed_paired_merged_contig_92288	131902_CGATGT_L008_R1_paired_trimmed_paired_merged_contig_102914	131902_CGATGT_L008_R1_paired_trimmed_paired_merged_contig_94469	131902_CGATGT_L008_R1_paired_trimmed_paired_merged_contig_141021	131902_CGATGT_L008_R1_paired_trimmed_paired_merged_contig_135819	131902_CGATGT_L008_R1_paired_trimmed_paired_merged_contig_102911	131902_CGATGT_L008_R1_paired_trimmed_paired_merged_contig_22179	131902_CGATGT_L008_R1_paired_trimmed_paired_merged_contig_49633	131902_CGATGT_L008_R1_paired_trimmed_paired_merged_contig_135810	131902_CGATGT_L008_R1_paired_trimmed_paired_merged_contig_132795	131902_CGATGT_L008_R1_paired_trimmed_paired_merged_contig_85966	131902_CGATGT_L008_R1_paired_trimmed_paired_merged_contig_23498	131902_CGATGT_L008_R1_paired_trimmed_paired_merged_contig_141498	131902_CGATGT_L008_R1_paired_trimmed_paired_merged_contig_139172	131902_CGATGT_L008_R1_paired_trimmed_paired_merged_contig_57052	131902_CGATGT_L008_R1_paired_trimmed_paired_merged_contig_134716	131902_CGATGT_L008_R1_paired_trimmed_paired_merged_contig_67097	131902_CGATGT_L008_R1_paired_trimmed_paired_merged_contig_134962	131902_CGATGT_L008_R1_paired_trimmed_paired_merged_contig_132542	131902_CGATGT_L008_R1_paired_trimmed_paired_merged_contig_132300	131902_CGATGT_L008_R1_paired_trimmed_paired_merged_contig_104072	131902_CGATGT_L008_R1_paired_trimmed_paired_merged_contig_62878	131902_CGATGT_L008_R1_paired_trimmed_paired_merged_contig_33286	131902_CGATGT_L008_R1_paired_trimmed_paired_merged_contig_57053	131902_CGATGT_L008_R1_paired_trimmed_paired_merged_contig_146933	131902_CGATGT_L008_R1_paired_trimmed_paired_merged_contig_145600	131902_CGATGT_L008_R1_paired_trimmed_paired_merged_contig_141242
GO:0009056	catabolic process	BP	3.79e-05	6.78e-06	906	405	15997	9392	OVER	131902_CGATGT_L008_R1_paired_trimmed_paired_merged_contig_51966	131902_CGATGT_L008_R1_paired_trimmed_paired_merged_contig_118497	131902_CGATGT_L008_R1_paired_trimmed_paired_merged_contig_93127	131902_CGATGT_L008_R1_paired_trimmed_paired_merged_contig_122516	131902_CGATGT_L008_R1_paired_trimmed_paired_merged_contig_46137	131902_CGATGT_L008_R1_paired_trimmed_paired_merged_contig_132559	131902_CGATGT_L008_R1_paired_trimmed_paired_merged_contig_46136	131902_CGATGT_L008_R1_paired_trimmed_paired_merged_contig_61770	131902_CGATGT_L008_R1_paired_trimmed_paired_merged_contig_132562	131902_CGATGT_L008_R1_paired_trimmed_paired_merged_contig_92281	131902_CGATGT_L008_R1_paired_trimmed_paired_merged_contig_62614	131902_CGATGT_L008_R1_paired_trimmed_paired_merged_contig_93131	131902_CGATGT_L008_R1_paired_trimmed_paired_merged_contig_123850	131902_CGATGT_L008_R1_paired_trimmed_paired_merged_contig_1488	131902_CGATGT_L008_R1_paired_trimmed_paired_merged_contig_59454	131902_CGATGT_L008_R1_paired_trimmed_paired_merged_contig_56189	131902_CGATGT_L008_R1_paired_trimmed_paired_merged_contig_16730	131902_CGATGT_L008_R1_paired_trimmed_paired_merged_contig_139182	131902_CGATGT_L008_R1_paired_trimmed_paired_merged_contig_120581	131902_CGATGT_L008_R1_paired_trimmed_paired_merged_contig_73505	131902_CGATGT_L008_R1_paired_trimmed_paired_merged_contig_793	131902_CGATGT_L008_R1_paired_trimmed_paired_merged_contig_22179	131902_CGATGT_L008_R1_paired_trimmed_paired_merged_contig_60212	131902_CGATGT_L008_R1_paired_trimmed_paired_merged_contig_82224	131902_CGATGT_L008_R1_paired_trimmed_paired_merged_contig_53913	131902_CGATGT_L008_R1_paired_trimmed_paired_merged_contig_46125	131902_CGATGT_L008_R1_paired_trimmed_paired_merged_contig_61783	131902_CGATGT_L008_R1_paired_trimmed_paired_merged_contig_134723	131902_CGATGT_L008_R1_paired_trimmed_paired_merged_contig_51738	131902_CGATGT_L008_R1_paired_trimmed_paired_merged_contig_131457	131902_CGATGT_L008_R1_paired_trimmed_paired_merged_contig_133884	131902_CGATGT_L008_R1_paired_trimmed_paired_merged_contig_85966	131902_CGATGT_L008_R1_paired_trimmed_paired_merged_contig_142108	131902_CGATGT_L008_R1_paired_trimmed_paired_merged_contig_138091	131902_CGATGT_L008_R1_paired_trimmed_paired_merged_contig_58140	131902_CGATGT_L008_R1_paired_trimmed_paired_merged_contig_131206	131902_CGATGT_L008_R1_paired_trimmed_paired_merged_contig_83586	131902_CGATGT_L008_R1_paired_trimmed_paired_merged_contig_22146	131902_CGATGT_L008_R1_paired_trimmed_paired_merged_contig_49860	131902_CGATGT_L008_R1_paired_trimmed_paired_merged_contig_130598
GO:0006605	protein targeting	BP	7.67e-05	1.71e-05	165	49	16738	9748	OVER	131902_CGATGT_L008_R1_paired_trimmed_paired_merged_contig_124777	131902_CGATGT_L008_R1_paired_trimmed_paired_merged_contig_122512	131902_CGATGT_L008_R1_paired_trimmed_paired_merged_contig_95309	131902_CGATGT_L008_R1_paired_trimmed_paired_merged_contig_132318	131902_CGATGT_L008_R1_paired_trimmed_paired_merged_contig_133648	131902_CGATGT_L008_R1_paired_trimmed_paired_merged_contig_14789	131902_CGATGT_L008_R1_paired_trimmed_paired_merged_contig_133646	131902_CGATGT_L008_R1_paired_trimmed_paired_merged_contig_131467	131902_CGATGT_L008_R1_paired_trimmed_paired_merged_contig_51729	131902_CGATGT_L008_R1_paired_trimmed_paired_merged_contig_129151	131902_CGATGT_L008_R1_paired_trimmed_paired_merged_contig_107363	131902_CGATGT_L008_R1_paired_trimmed_paired_merged_contig_24595	131902_CGATGT_L008_R1_paired_trimmed_paired_merged_contig_50883	131902_CGATGT_L008_R1_paired_trimmed_paired_merged_contig_29805	131902_CGATGT_L008_R1_paired_trimmed_paired_merged_contig_92283	131902_CGATGT_L008_R1_paired_trimmed_paired_merged_contig_93134	131902_CGATGT_L008_R1_paired_trimmed_paired_merged_contig_92288	131902_CGATGT_L008_R1_paired_trimmed_paired_merged_contig_141260	131902_CGATGT_L008_R1_paired_trimmed_paired_merged_contig_102914	131902_CGATGT_L008_R1_paired_trimmed_paired_merged_contig_94469	131902_CGATGT_L008_R1_paired_trimmed_paired_merged_contig_141263	131902_CGATGT_L008_R1_paired_trimmed_paired_merged_contig_102911	131902_CGATGT_L008_R1_paired_trimmed_paired_merged_contig_84643	131902_CGATGT_L008_R1_paired_trimmed_paired_merged_contig_135814	131902_CGATGT_L008_R1_paired_trimmed_paired_merged_contig_109555	131902_CGATGT_L008_R1_paired_trimmed_paired_merged_contig_92292	131902_CGATGT_L008_R1_paired_trimmed_paired_merged_contig_132790	131902_CGATGT_L008_R1_paired_trimmed_paired_merged_contig_132791	131902_CGATGT_L008_R1_paired_trimmed_paired_merged_contig_94472	131902_CGATGT_L008_R1_paired_trimmed_paired_merged_contig_143435	131902_CGATGT_L008_R1_paired_trimmed_paired_merged_contig_138083	131902_CGATGT_L008_R1_paired_trimmed_paired_merged_contig_120790	131902_CGATGT_L008_R1_paired_trimmed_paired_merged_contig_128280	131902_CGATGT_L008_R1_paired_trimmed_paired_merged_contig_134962	131902_CGATGT_L008_R1_paired_trimmed_paired_merged_contig_128281	131902_CGATGT_L008_R1_paired_trimmed_paired_merged_contig_146939	131902_CGATGT_L008_R1_paired_trimmed_paired_merged_contig_129132	131902_CGATGT_L008_R1_paired_trimmed_paired_merged_contig_141247	131902_CGATGT_L008_R1_paired_trimmed_paired_merged_contig_74875	131902_CGATGT_L008_R1_paired_trimmed_paired_merged_contig_34375
GO:0007005	mitochondrion organization	BP	0.00378	0.000984	100	30	16803	9767	OVER	131902_CGATGT_L008_R1_paired_trimmed_paired_merged_contig_123846	131902_CGATGT_L008_R1_paired_trimmed_paired_merged_contig_83322	131902_CGATGT_L008_R1_paired_trimmed_paired_merged_contig_12129	131902_CGATGT_L008_R1_paired_trimmed_paired_merged_contig_134976	131902_CGATGT_L008_R1_paired_trimmed_paired_merged_contig_92282	131902_CGATGT_L008_R1_paired_trimmed_paired_merged_contig_41913	131902_CGATGT_L008_R1_paired_trimmed_paired_merged_contig_97975	131902_CGATGT_L008_R1_paired_trimmed_paired_merged_contig_29804	131902_CGATGT_L008_R1_paired_trimmed_paired_merged_contig_70011	131902_CGATGT_L008_R1_paired_trimmed_paired_merged_contig_3646	131902_CGATGT_L008_R1_paired_trimmed_paired_merged_contig_12138	131902_CGATGT_L008_R1_paired_trimmed_paired_merged_contig_132786	131902_CGATGT_L008_R1_paired_trimmed_paired_merged_contig_130125	131902_CGATGT_L008_R1_paired_trimmed_paired_merged_contig_46363	131902_CGATGT_L008_R1_paired_trimmed_paired_merged_contig_111864	131902_CGATGT_L008_R1_paired_trimmed_paired_merged_contig_74844	131902_CGATGT_L008_R1_paired_trimmed_paired_merged_contig_36564	131902_CGATGT_L008_R1_paired_trimmed_paired_merged_contig_75719	131902_CGATGT_L008_R1_paired_trimmed_paired_merged_contig_142101	131902_CGATGT_L008_R1_paired_trimmed_paired_merged_contig_116298	131902_CGATGT_L008_R1_paired_trimmed_paired_merged_contig_73536	131902_CGATGT_L008_R1_paired_trimmed_paired_merged_contig_11255	131902_CGATGT_L008_R1_paired_trimmed_paired_merged_contig_131447	131902_CGATGT_L008_R1_paired_trimmed_paired_merged_contig_22387	131902_CGATGT_L008_R1_paired_trimmed_paired_merged_contig_135803	131902_CGATGT_L008_R1_paired_trimmed_paired_merged_contig_128280	131902_CGATGT_L008_R1_paired_trimmed_paired_merged_contig_134962	131902_CGATGT_L008_R1_paired_trimmed_paired_merged_contig_129133	131902_CGATGT_L008_R1_paired_trimmed_paired_merged_contig_75724	131902_CGATGT_L008_R1_paired_trimmed_paired_merged_contig_121633	131902_CGATGT_L008_R1_paired_trimmed_paired_merged_contig_65906	131902_CGATGT_L008_R1_paired_trimmed_paired_merged_contig_59233	131902_CGATGT_L008_R1_paired_trimmed_paired_merged_contig_14776	131902_CGATGT_L008_R1_paired_trimmed_paired_merged_contig_3628	131902_CGATGT_L008_R1_paired_trimmed_paired_merged_contig_134949	131902_CGATGT_L008_R1_paired_trimmed_paired_merged_contig_37878	131902_CGATGT_L008_R1_paired_trimmed_paired_merged_contig_133614	131902_CGATGT_L008_R1_paired_trimmed_paired_merged_contig_16956	131902_CGATGT_L008_R1_paired_trimmed_paired_merged_contig_45498	131902_CGATGT_L008_R1_paired_trimmed_paired_merged_contig_132768
GO:0044403	symbiosis, encompassing mutualism through parasitism	BP	0.00708	0.00208	9	18	16894	9779	UNDER	131902_CGATGT_L008_R1_paired_trimmed_paired_merged_contig_120453	131902_CGATGT_L008_R1_paired_trimmed_paired_merged_contig_122512	131902_CGATGT_L008_R1_paired_trimmed_paired_merged_contig_142122	131902_CGATGT_L008_R1_paired_trimmed_paired_merged_contig_12121	131902_CGATGT_L008_R1_paired_trimmed_paired_merged_contig_12120	131902_CGATGT_L008_R1_paired_trimmed_paired_merged_contig_141274	131902_CGATGT_L008_R1_paired_trimmed_paired_merged_contig_12129	131902_CGATGT_L008_R1_paired_trimmed_paired_merged_contig_135822	131902_CGATGT_L008_R1_paired_trimmed_paired_merged_contig_131472	131902_CGATGT_L008_R1_paired_trimmed_paired_merged_contig_129151	131902_CGATGT_L008_R1_paired_trimmed_paired_merged_contig_107363	131902_CGATGT_L008_R1_paired_trimmed_paired_merged_contig_24595	131902_CGATGT_L008_R1_paired_trimmed_paired_merged_contig_129155	131902_CGATGT_L008_R1_paired_trimmed_paired_merged_contig_26777	131902_CGATGT_L008_R1_paired_trimmed_paired_merged_contig_59219	131902_CGATGT_L008_R1_paired_trimmed_paired_merged_contig_120328	131902_CGATGT_L008_R1_paired_trimmed_paired_merged_contig_35243	131902_CGATGT_L008_R1_paired_trimmed_paired_merged_contig_142597	131902_CGATGT_L008_R1_paired_trimmed_paired_merged_contig_142114	131902_CGATGT_L008_R1_paired_trimmed_paired_merged_contig_92288	131902_CGATGT_L008_R1_paired_trimmed_paired_merged_contig_16972	131902_CGATGT_L008_R1_paired_trimmed_paired_merged_contig_142111	131902_CGATGT_L008_R1_paired_trimmed_paired_merged_contig_94469	131902_CGATGT_L008_R1_paired_trimmed_paired_merged_contig_73505	131902_CGATGT_L008_R1_paired_trimmed_paired_merged_contig_551	131902_CGATGT_L008_R1_paired_trimmed_paired_merged_contig_102911	131902_CGATGT_L008_R1_paired_trimmed_paired_merged_contig_14312	131902_CGATGT_L008_R1_paired_trimmed_paired_merged_contig_132304	131902_CGATGT_L008_R1_paired_trimmed_paired_merged_contig_21084	131902_CGATGT_L008_R1_paired_trimmed_paired_merged_contig_46363	131902_CGATGT_L008_R1_paired_trimmed_paired_merged_contig_111864	131902_CGATGT_L008_R1_paired_trimmed_paired_merged_contig_132794	131902_CGATGT_L008_R1_paired_trimmed_paired_merged_contig_128295	131902_CGATGT_L008_R1_paired_trimmed_paired_merged_contig_132795	131902_CGATGT_L008_R1_paired_trimmed_paired_merged_contig_130133	131902_CGATGT_L008_R1_paired_trimmed_paired_merged_contig_50895	131902_CGATGT_L008_R1_paired_trimmed_paired_merged_contig_50897	131902_CGATGT_L008_R1_paired_trimmed_paired_merged_contig_74844	131902_CGATGT_L008_R1_paired_trimmed_paired_merged_contig_94472	131902_CGATGT_L008_R1_paired_trimmed_paired_merged_contig_34385
GO:0015979	photosynthesis	BP	0.00999	0.00323	115	39	16788	9758	OVER	131902_CGATGT_L008_R1_paired_trimmed_paired_merged_contig_63276	131902_CGATGT_L008_R1_paired_trimmed_paired_merged_contig_139193	131902_CGATGT_L008_R1_paired_trimmed_paired_merged_contig_129947	131902_CGATGT_L008_R1_paired_trimmed_paired_merged_contig_15477	131902_CGATGT_L008_R1_paired_trimmed_paired_merged_contig_148101	131902_CGATGT_L008_R1_paired_trimmed_paired_merged_contig_132956	131902_CGATGT_L008_R1_paired_trimmed_paired_merged_contig_133249	131902_CGATGT_L008_R1_paired_trimmed_paired_merged_contig_48277	131902_CGATGT_L008_R1_paired_trimmed_paired_merged_contig_133404	131902_CGATGT_L008_R1_paired_trimmed_paired_merged_contig_138702	131902_CGATGT_L008_R1_paired_trimmed_paired_merged_contig_112157	131902_CGATGT_L008_R1_paired_trimmed_paired_merged_contig_133532	131902_CGATGT_L008_R1_paired_trimmed_paired_merged_contig_51572	131902_CGATGT_L008_R1_paired_trimmed_paired_merged_contig_127493	131902_CGATGT_L008_R1_paired_trimmed_paired_merged_contig_129678	131902_CGATGT_L008_R1_paired_trimmed_paired_merged_contig_142910	131902_CGATGT_L008_R1_paired_trimmed_paired_merged_contig_125873	131902_CGATGT_L008_R1_paired_trimmed_paired_merged_contig_144018	131902_CGATGT_L008_R1_paired_trimmed_paired_merged_contig_143683	131902_CGATGT_L008_R1_paired_trimmed_paired_merged_contig_88201	131902_CGATGT_L008_R1_paired_trimmed_paired_merged_contig_102914	131902_CGATGT_L008_R1_paired_trimmed_paired_merged_contig_142870	131902_CGATGT_L008_R1_paired_trimmed_paired_merged_contig_129816	131902_CGATGT_L008_R1_paired_trimmed_paired_merged_contig_141021	131902_CGATGT_L008_R1_paired_trimmed_paired_merged_contig_130926	131902_CGATGT_L008_R1_paired_trimmed_paired_merged_contig_90823	131902_CGATGT_L008_R1_paired_trimmed_paired_merged_contig_129819	131902_CGATGT_L008_R1_paired_trimmed_paired_merged_contig_134728	131902_CGATGT_L008_R1_paired_trimmed_paired_merged_contig_146272	131902_CGATGT_L008_R1_paired_trimmed_paired_merged_contig_116369	131902_CGATGT_L008_R1_paired_trimmed_paired_merged_contig_136595	131902_CGATGT_L008_R1_paired_trimmed_paired_merged_contig_138376	131902_CGATGT_L008_R1_paired_trimmed_paired_merged_contig_138015	131902_CGATGT_L008_R1_paired_trimmed_paired_merged_contig_135810	131902_CGATGT_L008_R1_paired_trimmed_paired_merged_contig_110257	131902_CGATGT_L008_R1_paired_trimmed_paired_merged_contig_50136	131902_CGATGT_L008_R1_paired_trimmed_paired_merged_contig_132790	131902_CGATGT_L008_R1_paired_trimmed_paired_merged_contig_132791	131902_CGATGT_L008_R1_paired_trimmed_paired_merged_contig_134693	131902_CGATGT_L008_R1_paired_trimmed_paired_merged_contig_128331
GO:0006397	mRNA processing	BP	0.00999	0.00327	192	75	16711	9722	OVER	131902_CGATGT_L008_R1_paired_trimmed_paired_merged_contig_143210	131902_CGATGT_L008_R1_paired_trimmed_paired_merged_contig_129947	131902_CGATGT_L008_R1_paired_trimmed_paired_merged_contig_43543	131902_CGATGT_L008_R1_paired_trimmed_paired_merged_contig_139994	131902_CGATGT_L008_R1_paired_trimmed_paired_merged_contig_69496	131902_CGATGT_L008_R1_paired_trimmed_paired_merged_contig_133648	131902_CGATGT_L008_R1_paired_trimmed_paired_merged_contig_51846	131902_CGATGT_L008_R1_paired_trimmed_paired_merged_contig_133646	131902_CGATGT_L008_R1_paired_trimmed_paired_merged_contig_133404	131902_CGATGT_L008_R1_paired_trimmed_paired_merged_contig_150543	131902_CGATGT_L008_R1_paired_trimmed_paired_merged_contig_112157	131902_CGATGT_L008_R1_paired_trimmed_paired_merged_contig_132684	131902_CGATGT_L008_R1_paired_trimmed_paired_merged_contig_130021	131902_CGATGT_L008_R1_paired_trimmed_paired_merged_contig_133532	131902_CGATGT_L008_R1_paired_trimmed_paired_merged_contig_135159	131902_CGATGT_L008_R1_paired_trimmed_paired_merged_contig_132685	131902_CGATGT_L008_R1_paired_trimmed_paired_merged_contig_138538	131902_CGATGT_L008_R1_paired_trimmed_paired_merged_contig_54685	131902_CGATGT_L008_R1_paired_trimmed_paired_merged_contig_133890	131902_CGATGT_L008_R1_paired_trimmed_paired_merged_contig_129277	131902_CGATGT_L008_R1_paired_trimmed_paired_merged_contig_127654	131902_CGATGT_L008_R1_paired_trimmed_paired_merged_contig_142910	131902_CGATGT_L008_R1_paired_trimmed_paired_merged_contig_107921	131902_CGATGT_L008_R1_paired_trimmed_paired_merged_contig_143682	131902_CGATGT_L008_R1_paired_trimmed_paired_merged_contig_143683	131902_CGATGT_L008_R1_paired_trimmed_paired_merged_contig_142596	131902_CGATGT_L008_R1_paired_trimmed_paired_merged_contig_130926	131902_CGATGT_L008_R1_paired_trimmed_paired_merged_contig_139980	131902_CGATGT_L008_R1_paired_trimmed_paired_merged_contig_129819	131902_CGATGT_L008_R1_paired_trimmed_paired_merged_contig_119593	131902_CGATGT_L008_R1_paired_trimmed_paired_merged_contig_139741	131902_CGATGT_L008_R1_paired_trimmed_paired_merged_contig_134849	131902_CGATGT_L008_R1_paired_trimmed_paired_merged_contig_134728	131902_CGATGT_L008_R1_paired_trimmed_paired_merged_contig_146272	131902_CGATGT_L008_R1_paired_trimmed_paired_merged_contig_131216	131902_CGATGT_L008_R1_paired_trimmed_paired_merged_contig_136595	131902_CGATGT_L008_R1_paired_trimmed_paired_merged_contig_133878	131902_CGATGT_L008_R1_paired_trimmed_paired_merged_contig_136596	131902_CGATGT_L008_R1_paired_trimmed_paired_merged_contig_68054	131902_CGATGT_L008_R1_paired_trimmed_paired_merged_contig_136359
GO:0006629	lipid metabolic process	BP	0.0101	0.00333	563	263	16340	9534	OVER	131902_CGATGT_L008_R1_paired_trimmed_paired_merged_contig_141272	131902_CGATGT_L008_R1_paired_trimmed_paired_merged_contig_51966	131902_CGATGT_L008_R1_paired_trimmed_paired_merged_contig_83322	131902_CGATGT_L008_R1_paired_trimmed_paired_merged_contig_16726	131902_CGATGT_L008_R1_paired_trimmed_paired_merged_contig_12129	131902_CGATGT_L008_R1_paired_trimmed_paired_merged_contig_84889	131902_CGATGT_L008_R1_paired_trimmed_paired_merged_contig_130380	131902_CGATGT_L008_R1_paired_trimmed_paired_merged_contig_92282	131902_CGATGT_L008_R1_paired_trimmed_paired_merged_contig_59459	131902_CGATGT_L008_R1_paired_trimmed_paired_merged_contig_26777	131902_CGATGT_L008_R1_paired_trimmed_paired_merged_contig_29804	131902_CGATGT_L008_R1_paired_trimmed_paired_merged_contig_1245	131902_CGATGT_L008_R1_paired_trimmed_paired_merged_contig_141022	131902_CGATGT_L008_R1_paired_trimmed_paired_merged_contig_131216	131902_CGATGT_L008_R1_paired_trimmed_paired_merged_contig_131219	131902_CGATGT_L008_R1_paired_trimmed_paired_merged_contig_101828	131902_CGATGT_L008_R1_paired_trimmed_paired_merged_contig_14558	131902_CGATGT_L008_R1_paired_trimmed_paired_merged_contig_45272	131902_CGATGT_L008_R1_paired_trimmed_paired_merged_contig_132786	131902_CGATGT_L008_R1_paired_trimmed_paired_merged_contig_130125	131902_CGATGT_L008_R1_paired_trimmed_paired_merged_contig_131220	131902_CGATGT_L008_R1_paired_trimmed_paired_merged_contig_111864	131902_CGATGT_L008_R1_paired_trimmed_paired_merged_contig_131221	131902_CGATGT_L008_R1_paired_trimmed_paired_merged_contig_129381	131902_CGATGT_L008_R1_paired_trimmed_paired_merged_contig_128297	131902_CGATGT_L008_R1_paired_trimmed_paired_merged_contig_74844	131902_CGATGT_L008_R1_paired_trimmed_paired_merged_contig_140168	131902_CGATGT_L008_R1_paired_trimmed_paired_merged_contig_96414	131902_CGATGT_L008_R1_paired_trimmed_paired_merged_contig_142101	131902_CGATGT_L008_R1_paired_trimmed_paired_merged_contig_124916	131902_CGATGT_L008_R1_paired_trimmed_paired_merged_contig_139177	131902_CGATGT_L008_R1_paired_trimmed_paired_merged_contig_22147	131902_CGATGT_L008_R1_paired_trimmed_paired_merged_contig_131447	131902_CGATGT_L008_R1_paired_trimmed_paired_merged_contig_132536	131902_CGATGT_L008_R1_paired_trimmed_paired_merged_contig_135803	131902_CGATGT_L008_R1_paired_trimmed_paired_merged_contig_52839	131902_CGATGT_L008_R1_paired_trimmed_paired_merged_contig_134720	131902_CGATGT_L008_R1_paired_trimmed_paired_merged_contig_129133	131902_CGATGT_L008_R1_paired_trimmed_paired_merged_contig_75724	131902_CGATGT_L008_R1_paired_trimmed_paired_merged_contig_65906
GO:0006399	tRNA metabolic process	BP	0.0212	0.00795	212	88	16691	9709	OVER	131902_CGATGT_L008_R1_paired_trimmed_paired_merged_contig_128858	131902_CGATGT_L008_R1_paired_trimmed_paired_merged_contig_83565	131902_CGATGT_L008_R1_paired_trimmed_paired_merged_contig_13215	131902_CGATGT_L008_R1_paired_trimmed_paired_merged_contig_119105	131902_CGATGT_L008_R1_paired_trimmed_paired_merged_contig_131223	131902_CGATGT_L008_R1_paired_trimmed_paired_merged_contig_129390	131902_CGATGT_L008_R1_paired_trimmed_paired_merged_contig_134976	131902_CGATGT_L008_R1_paired_trimmed_paired_merged_contig_128064	131902_CGATGT_L008_R1_paired_trimmed_paired_merged_contig_130386	131902_CGATGT_L008_R1_paired_trimmed_paired_merged_contig_24595	131902_CGATGT_L008_R1_paired_trimmed_paired_merged_contig_97975	131902_CGATGT_L008_R1_paired_trimmed_paired_merged_contig_145628	131902_CGATGT_L008_R1_paired_trimmed_paired_merged_contig_79069	131902_CGATGT_L008_R1_paired_trimmed_paired_merged_contig_142114	131902_CGATGT_L008_R1_paired_trimmed_paired_merged_contig_1488	131902_CGATGT_L008_R1_paired_trimmed_paired_merged_contig_124941	131902_CGATGT_L008_R1_paired_trimmed_paired_merged_contig_3646	131902_CGATGT_L008_R1_paired_trimmed_paired_merged_contig_141022	131902_CGATGT_L008_R1_paired_trimmed_paired_merged_contig_12138	131902_CGATGT_L008_R1_paired_trimmed_paired_merged_contig_83312	131902_CGATGT_L008_R1_paired_trimmed_paired_merged_contig_85976	131902_CGATGT_L008_R1_paired_trimmed_paired_merged_contig_112961	131902_CGATGT_L008_R1_paired_trimmed_paired_merged_contig_134723	131902_CGATGT_L008_R1_paired_trimmed_paired_merged_contig_22173	131902_CGATGT_L008_R1_paired_trimmed_paired_merged_contig_131214	131902_CGATGT_L008_R1_paired_trimmed_paired_merged_contig_136903	131902_CGATGT_L008_R1_paired_trimmed_paired_merged_contig_26521	131902_CGATGT_L008_R1_paired_trimmed_paired_merged_contig_50897	131902_CGATGT_L008_R1_paired_trimmed_paired_merged_contig_23498	131902_CGATGT_L008_R1_paired_trimmed_paired_merged_contig_36569	131902_CGATGT_L008_R1_paired_trimmed_paired_merged_contig_129143	131902_CGATGT_L008_R1_paired_trimmed_paired_merged_contig_36568	131902_CGATGT_L008_R1_paired_trimmed_paired_merged_contig_141016	131902_CGATGT_L008_R1_paired_trimmed_paired_merged_contig_35478	131902_CGATGT_L008_R1_paired_trimmed_paired_merged_contig_96414	131902_CGATGT_L008_R1_paired_trimmed_paired_merged_contig_144529	131902_CGATGT_L008_R1_paired_trimmed_paired_merged_contig_141498	131902_CGATGT_L008_R1_paired_trimmed_paired_merged_contig_124930	131902_CGATGT_L008_R1_paired_trimmed_paired_merged_contig_142347	131902_CGATGT_L008_R1_paired_trimmed_paired_merged_contig_109314
GO:0007034	vacuolar transport	BP	0.0385	0.0156	86	30	16817	9767	OVER	131902_CGATGT_L008_R1_paired_trimmed_paired_merged_contig_90974	131902_CGATGT_L008_R1_paired_trimmed_paired_merged_contig_19437	131902_CGATGT_L008_R1_paired_trimmed_paired_merged_contig_142760	131902_CGATGT_L008_R1_paired_trimmed_paired_merged_contig_118377	131902_CGATGT_L008_R1_paired_trimmed_paired_merged_contig_1997	131902_CGATGT_L008_R1_paired_trimmed_paired_merged_contig_119223	131902_CGATGT_L008_R1_paired_trimmed_paired_merged_contig_62347	131902_CGATGT_L008_R1_paired_trimmed_paired_merged_contig_137604	131902_CGATGT_L008_R1_paired_trimmed_paired_merged_contig_112666	131902_CGATGT_L008_R1_paired_trimmed_paired_merged_contig_29887	131902_CGATGT_L008_R1_paired_trimmed_paired_merged_contig_78097	131902_CGATGT_L008_R1_paired_trimmed_paired_merged_contig_142993	131902_CGATGT_L008_R1_paired_trimmed_paired_merged_contig_146559	131902_CGATGT_L008_R1_paired_trimmed_paired_merged_contig_106831	131902_CGATGT_L008_R1_paired_trimmed_paired_merged_contig_56189	131902_CGATGT_L008_R1_paired_trimmed_paired_merged_contig_124129	131902_CGATGT_L008_R1_paired_trimmed_paired_merged_contig_69305	131902_CGATGT_L008_R1_paired_trimmed_paired_merged_contig_142992	131902_CGATGT_L008_R1_paired_trimmed_paired_merged_contig_69661	131902_CGATGT_L008_R1_paired_trimmed_paired_merged_contig_133364	131902_CGATGT_L008_R1_paired_trimmed_paired_merged_contig_50014	131902_CGATGT_L008_R1_paired_trimmed_paired_merged_contig_124013	131902_CGATGT_L008_R1_paired_trimmed_paired_merged_contig_108109	131902_CGATGT_L008_R1_paired_trimmed_paired_merged_contig_127405	131902_CGATGT_L008_R1_paired_trimmed_paired_merged_contig_146782	131902_CGATGT_L008_R1_paired_trimmed_paired_merged_contig_125609	131902_CGATGT_L008_R1_paired_trimmed_paired_merged_contig_114553	131902_CGATGT_L008_R1_paired_trimmed_paired_merged_contig_88910	131902_CGATGT_L008_R1_paired_trimmed_paired_merged_contig_132812	131902_CGATGT_L008_R1_paired_trimmed_paired_merged_contig_139217	131902_CGATGT_L008_R1_paired_trimmed_paired_merged_contig_83220	131902_CGATGT_L008_R1_paired_trimmed_paired_merged_contig_128202	131902_CGATGT_L008_R1_paired_trimmed_paired_merged_contig_1342	131902_CGATGT_L008_R1_paired_trimmed_paired_merged_contig_143821	131902_CGATGT_L008_R1_paired_trimmed_paired_merged_contig_121254	131902_CGATGT_L008_R1_paired_trimmed_paired_merged_contig_138073	131902_CGATGT_L008_R1_paired_trimmed_paired_merged_contig_70776	131902_CGATGT_L008_R1_paired_trimmed_paired_merged_contig_100714	131902_CGATGT_L008_R1_paired_trimmed_paired_merged_contig_56092	131902_CGATGT_L008_R1_paired_trimmed_paired_merged_contig_138355
GO:0006091	generation of precursor metabolites and energy	BP	0.0394	0.0164	408	192	16495	9605	OVER	131902_CGATGT_L008_R1_paired_trimmed_paired_merged_contig_14421	131902_CGATGT_L008_R1_paired_trimmed_paired_merged_contig_126713	131902_CGATGT_L008_R1_paired_trimmed_paired_merged_contig_91864	131902_CGATGT_L008_R1_paired_trimmed_paired_merged_contig_145197	131902_CGATGT_L008_R1_paired_trimmed_paired_merged_contig_139110	131902_CGATGT_L008_R1_paired_trimmed_paired_merged_contig_99508	131902_CGATGT_L008_R1_paired_trimmed_paired_merged_contig_122516	131902_CGATGT_L008_R1_paired_trimmed_paired_merged_contig_145870	131902_CGATGT_L008_R1_paired_trimmed_paired_merged_contig_15477	131902_CGATGT_L008_R1_paired_trimmed_paired_merged_contig_148101	131902_CGATGT_L008_R1_paired_trimmed_paired_merged_contig_139111	131902_CGATGT_L008_R1_paired_trimmed_paired_merged_contig_132956	131902_CGATGT_L008_R1_paired_trimmed_paired_merged_contig_132714	131902_CGATGT_L008_R1_paired_trimmed_paired_merged_contig_81383	131902_CGATGT_L008_R1_paired_trimmed_paired_merged_contig_139874	131902_CGATGT_L008_R1_paired_trimmed_paired_merged_contig_25440	131902_CGATGT_L008_R1_paired_trimmed_paired_merged_contig_99198	131902_CGATGT_L008_R1_paired_trimmed_paired_merged_contig_11947	131902_CGATGT_L008_R1_paired_trimmed_paired_merged_contig_51572	131902_CGATGT_L008_R1_paired_trimmed_paired_merged_contig_26410	131902_CGATGT_L008_R1_paired_trimmed_paired_merged_contig_127493	131902_CGATGT_L008_R1_paired_trimmed_paired_merged_contig_142910	131902_CGATGT_L008_R1_paired_trimmed_paired_merged_contig_143169	131902_CGATGT_L008_R1_paired_trimmed_paired_merged_contig_7468	131902_CGATGT_L008_R1_paired_trimmed_paired_merged_contig_123799	131902_CGATGT_L008_R1_paired_trimmed_paired_merged_contig_88201	131902_CGATGT_L008_R1_paired_trimmed_paired_merged_contig_102914	131902_CGATGT_L008_R1_paired_trimmed_paired_merged_contig_136074	131902_CGATGT_L008_R1_paired_trimmed_paired_merged_contig_141021	131902_CGATGT_L008_R1_paired_trimmed_paired_merged_contig_130926	131902_CGATGT_L008_R1_paired_trimmed_paired_merged_contig_118787	131902_CGATGT_L008_R1_paired_trimmed_paired_merged_contig_110257	131902_CGATGT_L008_R1_paired_trimmed_paired_merged_contig_50136	131902_CGATGT_L008_R1_paired_trimmed_paired_merged_contig_128331	131902_CGATGT_L008_R1_paired_trimmed_paired_merged_contig_50896	131902_CGATGT_L008_R1_paired_trimmed_paired_merged_contig_132393	131902_CGATGT_L008_R1_paired_trimmed_paired_merged_contig_62504	131902_CGATGT_L008_R1_paired_trimmed_paired_merged_contig_125187	131902_CGATGT_L008_R1_paired_trimmed_paired_merged_contig_143158	131902_CGATGT_L008_R1_paired_trimmed_paired_merged_contig_93420
GO:0051186	cofactor metabolic process	BP	0.041	0.0172	443	211	16460	9586	OVER	131902_CGATGT_L008_R1_paired_trimmed_paired_merged_contig_118256	131902_CGATGT_L008_R1_paired_trimmed_paired_merged_contig_129708	131902_CGATGT_L008_R1_paired_trimmed_paired_merged_contig_136080	131902_CGATGT_L008_R1_paired_trimmed_paired_merged_contig_33061	131902_CGATGT_L008_R1_paired_trimmed_paired_merged_contig_86152	131902_CGATGT_L008_R1_paired_trimmed_paired_merged_contig_148226	131902_CGATGT_L008_R1_paired_trimmed_paired_merged_contig_44632	131902_CGATGT_L008_R1_paired_trimmed_paired_merged_contig_119066	131902_CGATGT_L008_R1_paired_trimmed_paired_merged_contig_137330	131902_CGATGT_L008_R1_paired_trimmed_paired_merged_contig_139111	131902_CGATGT_L008_R1_paired_trimmed_paired_merged_contig_138660	131902_CGATGT_L008_R1_paired_trimmed_paired_merged_contig_136243	131902_CGATGT_L008_R1_paired_trimmed_paired_merged_contig_134339	131902_CGATGT_L008_R1_paired_trimmed_paired_merged_contig_37827	131902_CGATGT_L008_R1_paired_trimmed_paired_merged_contig_131467	131902_CGATGT_L008_R1_paired_trimmed_paired_merged_contig_27585	131902_CGATGT_L008_R1_paired_trimmed_paired_merged_contig_99198	131902_CGATGT_L008_R1_paired_trimmed_paired_merged_contig_134582	131902_CGATGT_L008_R1_paired_trimmed_paired_merged_contig_74459	131902_CGATGT_L008_R1_paired_trimmed_paired_merged_contig_31041	131902_CGATGT_L008_R1_paired_trimmed_paired_merged_contig_142478	131902_CGATGT_L008_R1_paired_trimmed_paired_merged_contig_52263	131902_CGATGT_L008_R1_paired_trimmed_paired_merged_contig_127516	131902_CGATGT_L008_R1_paired_trimmed_paired_merged_contig_142232	131902_CGATGT_L008_R1_paired_trimmed_paired_merged_contig_121550	131902_CGATGT_L008_R1_paired_trimmed_paired_merged_contig_95437	131902_CGATGT_L008_R1_paired_trimmed_paired_merged_contig_143040	131902_CGATGT_L008_R1_paired_trimmed_paired_merged_contig_65986	131902_CGATGT_L008_R1_paired_trimmed_paired_merged_contig_84643	131902_CGATGT_L008_R1_paired_trimmed_paired_merged_contig_137201	131902_CGATGT_L008_R1_paired_trimmed_paired_merged_contig_13986	131902_CGATGT_L008_R1_paired_trimmed_paired_merged_contig_138777	131902_CGATGT_L008_R1_paired_trimmed_paired_merged_contig_133118	131902_CGATGT_L008_R1_paired_trimmed_paired_merged_contig_118787	131902_CGATGT_L008_R1_paired_trimmed_paired_merged_contig_78402	131902_CGATGT_L008_R1_paired_trimmed_paired_merged_contig_132033	131902_CGATGT_L008_R1_paired_trimmed_paired_merged_contig_141538	131902_CGATGT_L008_R1_paired_trimmed_paired_merged_contig_28545	131902_CGATGT_L008_R1_paired_trimmed_paired_merged_contig_126393	131902_CGATGT_L008_R1_paired_trimmed_paired_merged_contig_134291
GO:0009790	embryo development	BP	0.0493	0.0223	47	44	16856	9753	UNDER	131902_CGATGT_L008_R1_paired_trimmed_paired_merged_contig_138082	131902_CGATGT_L008_R1_paired_trimmed_paired_merged_contig_128858	131902_CGATGT_L008_R1_paired_trimmed_paired_merged_contig_97725	131902_CGATGT_L008_R1_paired_trimmed_paired_merged_contig_131905	131902_CGATGT_L008_R1_paired_trimmed_paired_merged_contig_141274	131902_CGATGT_L008_R1_paired_trimmed_paired_merged_contig_19435	131902_CGATGT_L008_R1_paired_trimmed_paired_merged_contig_134618	131902_CGATGT_L008_R1_paired_trimmed_paired_merged_contig_22168	131902_CGATGT_L008_R1_paired_trimmed_paired_merged_contig_137211	131902_CGATGT_L008_R1_paired_trimmed_paired_merged_contig_137212	131902_CGATGT_L008_R1_paired_trimmed_paired_merged_contig_14789	131902_CGATGT_L008_R1_paired_trimmed_paired_merged_contig_47342	131902_CGATGT_L008_R1_paired_trimmed_paired_merged_contig_135822	131902_CGATGT_L008_R1_paired_trimmed_paired_merged_contig_132675	131902_CGATGT_L008_R1_paired_trimmed_paired_merged_contig_115302	131902_CGATGT_L008_R1_paired_trimmed_paired_merged_contig_129151	131902_CGATGT_L008_R1_paired_trimmed_paired_merged_contig_127097	131902_CGATGT_L008_R1_paired_trimmed_paired_merged_contig_105184	131902_CGATGT_L008_R1_paired_trimmed_paired_merged_contig_99593	131902_CGATGT_L008_R1_paired_trimmed_paired_merged_contig_32896	131902_CGATGT_L008_R1_paired_trimmed_paired_merged_contig_120328	131902_CGATGT_L008_R1_paired_trimmed_paired_merged_contig_142597	131902_CGATGT_L008_R1_paired_trimmed_paired_merged_contig_124149	131902_CGATGT_L008_R1_paired_trimmed_paired_merged_contig_128624	131902_CGATGT_L008_R1_paired_trimmed_paired_merged_contig_21748	131902_CGATGT_L008_R1_paired_trimmed_paired_merged_contig_144898	131902_CGATGT_L008_R1_paired_trimmed_paired_merged_contig_21647	131902_CGATGT_L008_R1_paired_trimmed_paired_merged_contig_142111	131902_CGATGT_L008_R1_paired_trimmed_paired_merged_contig_139065	131902_CGATGT_L008_R1_paired_trimmed_paired_merged_contig_134607	131902_CGATGT_L008_R1_paired_trimmed_paired_merged_contig_67880	131902_CGATGT_L008_R1_paired_trimmed_paired_merged_contig_39956	131902_CGATGT_L008_R1_paired_trimmed_paired_merged_contig_116645	131902_CGATGT_L008_R1_paired_trimmed_paired_merged_contig_138775	131902_CGATGT_L008_R1_paired_trimmed_paired_merged_contig_133879	131902_CGATGT_L008_R1_paired_trimmed_paired_merged_contig_84880	131902_CGATGT_L008_R1_paired_trimmed_paired_merged_contig_132304	131902_CGATGT_L008_R1_paired_trimmed_paired_merged_contig_27052	131902_CGATGT_L008_R1_paired_trimmed_paired_merged_contig_136599	131902_CGATGT_L008_R1_paired_trimmed_paired_merged_contig_134601
GO:0005840	ribosome	CC	2.72e-45	4.59e-47	963	1039	15940	8758	UNDER	131902_CGATGT_L008_R1_paired_trimmed_paired_merged_contig_118497	131902_CGATGT_L008_R1_paired_trimmed_paired_merged_contig_93127	131902_CGATGT_L008_R1_paired_trimmed_paired_merged_contig_123846	131902_CGATGT_L008_R1_paired_trimmed_paired_merged_contig_122516	131902_CGATGT_L008_R1_paired_trimmed_paired_merged_contig_51966	131902_CGATGT_L008_R1_paired_trimmed_paired_merged_contig_80295	131902_CGATGT_L008_R1_paired_trimmed_paired_merged_contig_83565	131902_CGATGT_L008_R1_paired_trimmed_paired_merged_contig_12129	131902_CGATGT_L008_R1_paired_trimmed_paired_merged_contig_46137	131902_CGATGT_L008_R1_paired_trimmed_paired_merged_contig_132559	131902_CGATGT_L008_R1_paired_trimmed_paired_merged_contig_46136	131902_CGATGT_L008_R1_paired_trimmed_paired_merged_contig_25440	131902_CGATGT_L008_R1_paired_trimmed_paired_merged_contig_128064	131902_CGATGT_L008_R1_paired_trimmed_paired_merged_contig_130386	131902_CGATGT_L008_R1_paired_trimmed_paired_merged_contig_129151	131902_CGATGT_L008_R1_paired_trimmed_paired_merged_contig_107363	131902_CGATGT_L008_R1_paired_trimmed_paired_merged_contig_132562	131902_CGATGT_L008_R1_paired_trimmed_paired_merged_contig_24595	131902_CGATGT_L008_R1_paired_trimmed_paired_merged_contig_92281	131902_CGATGT_L008_R1_paired_trimmed_paired_merged_contig_51730	131902_CGATGT_L008_R1_paired_trimmed_paired_merged_contig_136918	131902_CGATGT_L008_R1_paired_trimmed_paired_merged_contig_1488	131902_CGATGT_L008_R1_paired_trimmed_paired_merged_contig_56189	131902_CGATGT_L008_R1_paired_trimmed_paired_merged_contig_16730	131902_CGATGT_L008_R1_paired_trimmed_paired_merged_contig_142111	131902_CGATGT_L008_R1_paired_trimmed_paired_merged_contig_793	131902_CGATGT_L008_R1_paired_trimmed_paired_merged_contig_133878	131902_CGATGT_L008_R1_paired_trimmed_paired_merged_contig_82224	131902_CGATGT_L008_R1_paired_trimmed_paired_merged_contig_53913	131902_CGATGT_L008_R1_paired_trimmed_paired_merged_contig_134723	131902_CGATGT_L008_R1_paired_trimmed_paired_merged_contig_131457	131902_CGATGT_L008_R1_paired_trimmed_paired_merged_contig_21084	131902_CGATGT_L008_R1_paired_trimmed_paired_merged_contig_110300	131902_CGATGT_L008_R1_paired_trimmed_paired_merged_contig_131214	131902_CGATGT_L008_R1_paired_trimmed_paired_merged_contig_132790	131902_CGATGT_L008_R1_paired_trimmed_paired_merged_contig_136904	131902_CGATGT_L008_R1_paired_trimmed_paired_merged_contig_85966	131902_CGATGT_L008_R1_paired_trimmed_paired_merged_contig_50897	131902_CGATGT_L008_R1_paired_trimmed_paired_merged_contig_141016	131902_CGATGT_L008_R1_paired_trimmed_paired_merged_contig_2563
GO:0009536	plastid	CC	7.42e-21	5.77e-22	944	301	15959	9496	OVER	131902_CGATGT_L008_R1_paired_trimmed_paired_merged_contig_141271	131902_CGATGT_L008_R1_paired_trimmed_paired_merged_contig_141271	131902_CGATGT_L008_R1_paired_trimmed_paired_merged_contig_12121	131902_CGATGT_L008_R1_paired_trimmed_paired_merged_contig_57030	131902_CGATGT_L008_R1_paired_trimmed_paired_merged_contig_12120	131902_CGATGT_L008_R1_paired_trimmed_paired_merged_contig_47227	131902_CGATGT_L008_R1_paired_trimmed_paired_merged_contig_85986	131902_CGATGT_L008_R1_paired_trimmed_paired_merged_contig_131472	131902_CGATGT_L008_R1_paired_trimmed_paired_merged_contig_95791	131902_CGATGT_L008_R1_paired_trimmed_paired_merged_contig_61526	131902_CGATGT_L008_R1_paired_trimmed_paired_merged_contig_129155	131902_CGATGT_L008_R1_paired_trimmed_paired_merged_contig_59219	131902_CGATGT_L008_R1_paired_trimmed_paired_merged_contig_27626	131902_CGATGT_L008_R1_paired_trimmed_paired_merged_contig_28957	131902_CGATGT_L008_R1_paired_trimmed_paired_merged_contig_143446	131902_CGATGT_L008_R1_paired_trimmed_paired_merged_contig_92288	131902_CGATGT_L008_R1_paired_trimmed_paired_merged_contig_96642	131902_CGATGT_L008_R1_paired_trimmed_paired_merged_contig_83790	131902_CGATGT_L008_R1_paired_trimmed_paired_merged_contig_14312	131902_CGATGT_L008_R1_paired_trimmed_paired_merged_contig_62876	131902_CGATGT_L008_R1_paired_trimmed_paired_merged_contig_45037	131902_CGATGT_L008_R1_paired_trimmed_paired_merged_contig_130129	131902_CGATGT_L008_R1_paired_trimmed_paired_merged_contig_132795	131902_CGATGT_L008_R1_paired_trimmed_paired_merged_contig_130133	131902_CGATGT_L008_R1_paired_trimmed_paired_merged_contig_131463	131902_CGATGT_L008_R1_paired_trimmed_paired_merged_contig_97980	131902_CGATGT_L008_R1_paired_trimmed_paired_merged_contig_110537	131902_CGATGT_L008_R1_paired_trimmed_paired_merged_contig_83789	131902_CGATGT_L008_R1_paired_trimmed_paired_merged_contig_94473	131902_CGATGT_L008_R1_paired_trimmed_paired_merged_contig_34385	131902_CGATGT_L008_R1_paired_trimmed_paired_merged_contig_58382	131902_CGATGT_L008_R1_paired_trimmed_paired_merged_contig_46358	131902_CGATGT_L008_R1_paired_trimmed_paired_merged_contig_100702	131902_CGATGT_L008_R1_paired_trimmed_paired_merged_contig_130115	131902_CGATGT_L008_R1_paired_trimmed_paired_merged_contig_133622	131902_CGATGT_L008_R1_paired_trimmed_paired_merged_contig_107341	131902_CGATGT_L008_R1_paired_trimmed_paired_merged_contig_65903	131902_CGATGT_L008_R1_paired_trimmed_paired_merged_contig_95773	131902_CGATGT_L008_R1_paired_trimmed_paired_merged_contig_128289	131902_CGATGT_L008_R1_paired_trimmed_paired_merged_contig_34376
GO:0016023	cytoplasmic, membrane-bounded vesicle	CC	7.55e-20	7.14e-21	269	40	16634	9757	OVER	131902_CGATGT_L008_R1_paired_trimmed_paired_merged_contig_89664	131902_CGATGT_L008_R1_paired_trimmed_paired_merged_contig_139110	131902_CGATGT_L008_R1_paired_trimmed_paired_merged_contig_15477	131902_CGATGT_L008_R1_paired_trimmed_paired_merged_contig_148101	131902_CGATGT_L008_R1_paired_trimmed_paired_merged_contig_133767	131902_CGATGT_L008_R1_paired_trimmed_paired_merged_contig_11947	131902_CGATGT_L008_R1_paired_trimmed_paired_merged_contig_26410	131902_CGATGT_L008_R1_paired_trimmed_paired_merged_contig_69091	131902_CGATGT_L008_R1_paired_trimmed_paired_merged_contig_73480	131902_CGATGT_L008_R1_paired_trimmed_paired_merged_contig_127493	131902_CGATGT_L008_R1_paired_trimmed_paired_merged_contig_110806	131902_CGATGT_L008_R1_paired_trimmed_paired_merged_contig_4478	131902_CGATGT_L008_R1_paired_trimmed_paired_merged_contig_123799	131902_CGATGT_L008_R1_paired_trimmed_paired_merged_contig_140050	131902_CGATGT_L008_R1_paired_trimmed_paired_merged_contig_102914	131902_CGATGT_L008_R1_paired_trimmed_paired_merged_contig_40303	131902_CGATGT_L008_R1_paired_trimmed_paired_merged_contig_136074	131902_CGATGT_L008_R1_paired_trimmed_paired_merged_contig_141021	131902_CGATGT_L008_R1_paired_trimmed_paired_merged_contig_138132	131902_CGATGT_L008_R1_paired_trimmed_paired_merged_contig_138376	131902_CGATGT_L008_R1_paired_trimmed_paired_merged_contig_88565	131902_CGATGT_L008_R1_paired_trimmed_paired_merged_contig_135810	131902_CGATGT_L008_R1_paired_trimmed_paired_merged_contig_51343	131902_CGATGT_L008_R1_paired_trimmed_paired_merged_contig_125060	131902_CGATGT_L008_R1_paired_trimmed_paired_merged_contig_50136	131902_CGATGT_L008_R1_paired_trimmed_paired_merged_contig_125187	131902_CGATGT_L008_R1_paired_trimmed_paired_merged_contig_4341	131902_CGATGT_L008_R1_paired_trimmed_paired_merged_contig_64422	131902_CGATGT_L008_R1_paired_trimmed_paired_merged_contig_64423	131902_CGATGT_L008_R1_paired_trimmed_paired_merged_contig_143790	131902_CGATGT_L008_R1_paired_trimmed_paired_merged_contig_66605	131902_CGATGT_L008_R1_paired_trimmed_paired_merged_contig_111041	131902_CGATGT_L008_R1_paired_trimmed_paired_merged_contig_37924	131902_CGATGT_L008_R1_paired_trimmed_paired_merged_contig_115885	131902_CGATGT_L008_R1_paired_trimmed_paired_merged_contig_138918	131902_CGATGT_L008_R1_paired_trimmed_paired_merged_contig_142459	131902_CGATGT_L008_R1_paired_trimmed_paired_merged_contig_139291	131902_CGATGT_L008_R1_paired_trimmed_paired_merged_contig_127755	131902_CGATGT_L008_R1_paired_trimmed_paired_merged_contig_130623	131902_CGATGT_L008_R1_paired_trimmed_paired_merged_contig_51636
GO:0005739	mitochondrion	CC	2.97e-19	2.91e-20	799	247	16104	9550	OVER	131902_CGATGT_L008_R1_paired_trimmed_paired_merged_contig_141276	131902_CGATGT_L008_R1_paired_trimmed_paired_merged_contig_141791	131902_CGATGT_L008_R1_paired_trimmed_paired_merged_contig_87087	131902_CGATGT_L008_R1_paired_trimmed_paired_merged_contig_143172	131902_CGATGT_L008_R1_paired_trimmed_paired_merged_contig_127929	131902_CGATGT_L008_R1_paired_trimmed_paired_merged_contig_147770	131902_CGATGT_L008_R1_paired_trimmed_paired_merged_contig_107915	131902_CGATGT_L008_R1_paired_trimmed_paired_merged_contig_46653	131902_CGATGT_L008_R1_paired_trimmed_paired_merged_contig_138700	131902_CGATGT_L008_R1_paired_trimmed_paired_merged_contig_137578	131902_CGATGT_L008_R1_paired_trimmed_paired_merged_contig_130013	131902_CGATGT_L008_R1_paired_trimmed_paired_merged_contig_137579	131902_CGATGT_L008_R1_paired_trimmed_paired_merged_contig_130016	131902_CGATGT_L008_R1_paired_trimmed_paired_merged_contig_50882	131902_CGATGT_L008_R1_paired_trimmed_paired_merged_contig_70370	131902_CGATGT_L008_R1_paired_trimmed_paired_merged_contig_134465	131902_CGATGT_L008_R1_paired_trimmed_paired_merged_contig_51057	131902_CGATGT_L008_R1_paired_trimmed_paired_merged_contig_133251	131902_CGATGT_L008_R1_paired_trimmed_paired_merged_contig_28436	131902_CGATGT_L008_R1_paired_trimmed_paired_merged_contig_61128	131902_CGATGT_L008_R1_paired_trimmed_paired_merged_contig_126163	131902_CGATGT_L008_R1_paired_trimmed_paired_merged_contig_103566	131902_CGATGT_L008_R1_paired_trimmed_paired_merged_contig_9405	131902_CGATGT_L008_R1_paired_trimmed_paired_merged_contig_145229	131902_CGATGT_L008_R1_paired_trimmed_paired_merged_contig_97619	131902_CGATGT_L008_R1_paired_trimmed_paired_merged_contig_104817	131902_CGATGT_L008_R1_paired_trimmed_paired_merged_contig_143162	131902_CGATGT_L008_R1_paired_trimmed_paired_merged_contig_140295	131902_CGATGT_L008_R1_paired_trimmed_paired_merged_contig_136350	131902_CGATGT_L008_R1_paired_trimmed_paired_merged_contig_37934	131902_CGATGT_L008_R1_paired_trimmed_paired_merged_contig_130526	131902_CGATGT_L008_R1_paired_trimmed_paired_merged_contig_88206	131902_CGATGT_L008_R1_paired_trimmed_paired_merged_contig_137202	131902_CGATGT_L008_R1_paired_trimmed_paired_merged_contig_113132	131902_CGATGT_L008_R1_paired_trimmed_paired_merged_contig_134208	131902_CGATGT_L008_R1_paired_trimmed_paired_merged_contig_131697	131902_CGATGT_L008_R1_paired_trimmed_paired_merged_contig_133997	131902_CGATGT_L008_R1_paired_trimmed_paired_merged_contig_111356	131902_CGATGT_L008_R1_paired_trimmed_paired_merged_contig_131972	131902_CGATGT_L008_R1_paired_trimmed_paired_merged_contig_50495
GO:0043234	protein complex	CC	4.45e-12	5.26e-13	1694	727	15209	9070	OVER	131902_CGATGT_L008_R1_paired_trimmed_paired_merged_contig_33061	131902_CGATGT_L008_R1_paired_trimmed_paired_merged_contig_142240	131902_CGATGT_L008_R1_paired_trimmed_paired_merged_contig_135706	131902_CGATGT_L008_R1_paired_trimmed_paired_merged_contig_84897	131902_CGATGT_L008_R1_paired_trimmed_paired_merged_contig_130019	131902_CGATGT_L008_R1_paired_trimmed_paired_merged_contig_130013	131902_CGATGT_L008_R1_paired_trimmed_paired_merged_contig_130016	131902_CGATGT_L008_R1_paired_trimmed_paired_merged_contig_133652	131902_CGATGT_L008_R1_paired_trimmed_paired_merged_contig_133895	131902_CGATGT_L008_R1_paired_trimmed_paired_merged_contig_70370	131902_CGATGT_L008_R1_paired_trimmed_paired_merged_contig_130386	131902_CGATGT_L008_R1_paired_trimmed_paired_merged_contig_128066	131902_CGATGT_L008_R1_paired_trimmed_paired_merged_contig_145505	131902_CGATGT_L008_R1_paired_trimmed_paired_merged_contig_72311	131902_CGATGT_L008_R1_paired_trimmed_paired_merged_contig_141024	131902_CGATGT_L008_R1_paired_trimmed_paired_merged_contig_144539	131902_CGATGT_L008_R1_paired_trimmed_paired_merged_contig_99912	131902_CGATGT_L008_R1_paired_trimmed_paired_merged_contig_143565	131902_CGATGT_L008_R1_paired_trimmed_paired_merged_contig_144899	131902_CGATGT_L008_R1_paired_trimmed_paired_merged_contig_145503	131902_CGATGT_L008_R1_paired_trimmed_paired_merged_contig_71462	131902_CGATGT_L008_R1_paired_trimmed_paired_merged_contig_97619	131902_CGATGT_L008_R1_paired_trimmed_paired_merged_contig_101701	131902_CGATGT_L008_R1_paired_trimmed_paired_merged_contig_94469	131902_CGATGT_L008_R1_paired_trimmed_paired_merged_contig_120582	131902_CGATGT_L008_R1_paired_trimmed_paired_merged_contig_141144	131902_CGATGT_L008_R1_paired_trimmed_paired_merged_contig_74958	131902_CGATGT_L008_R1_paired_trimmed_paired_merged_contig_124804	131902_CGATGT_L008_R1_paired_trimmed_paired_merged_contig_139186	131902_CGATGT_L008_R1_paired_trimmed_paired_merged_contig_72777	131902_CGATGT_L008_R1_paired_trimmed_paired_merged_contig_140295	131902_CGATGT_L008_R1_paired_trimmed_paired_merged_contig_102911	131902_CGATGT_L008_R1_paired_trimmed_paired_merged_contig_134728	131902_CGATGT_L008_R1_paired_trimmed_paired_merged_contig_133997	131902_CGATGT_L008_R1_paired_trimmed_paired_merged_contig_132666	131902_CGATGT_L008_R1_paired_trimmed_paired_merged_contig_134844	131902_CGATGT_L008_R1_paired_trimmed_paired_merged_contig_113923	131902_CGATGT_L008_R1_paired_trimmed_paired_merged_contig_107014	131902_CGATGT_L008_R1_paired_trimmed_paired_merged_contig_92050	131902_CGATGT_L008_R1_paired_trimmed_paired_merged_contig_85966
GO:0005654	nucleoplasm	CC	0.000116	2.62e-05	182	57	16721	9740	OVER	131902_CGATGT_L008_R1_paired_trimmed_paired_merged_contig_86154	131902_CGATGT_L008_R1_paired_trimmed_paired_merged_contig_470	131902_CGATGT_L008_R1_paired_trimmed_paired_merged_contig_145731	131902_CGATGT_L008_R1_paired_trimmed_paired_merged_contig_132176	131902_CGATGT_L008_R1_paired_trimmed_paired_merged_contig_149248	131902_CGATGT_L008_R1_paired_trimmed_paired_merged_contig_97902	131902_CGATGT_L008_R1_paired_trimmed_paired_merged_contig_28436	131902_CGATGT_L008_R1_paired_trimmed_paired_merged_contig_113533	131902_CGATGT_L008_R1_paired_trimmed_paired_merged_contig_51593
GO:0005829	cytosol	CC	0.000555	0.000135	976	681	15927	9116	UNDER	131902_CGATGT_L008_R1_paired_trimmed_paired_merged_contig_118497	131902_CGATGT_L008_R1_paired_trimmed_paired_merged_contig_122512	131902_CGATGT_L008_R1_paired_trimmed_paired_merged_contig_68727	131902_CGATGT_L008_R1_paired_trimmed_paired_merged_contig_136484	131902_CGATGT_L008_R1_paired_trimmed_paired_merged_contig_63391	131902_CGATGT_L008_R1_paired_trimmed_paired_merged_contig_133531	131902_CGATGT_L008_R1_paired_trimmed_paired_merged_contig_53233	131902_CGATGT_L008_R1_paired_trimmed_paired_merged_contig_38190	131902_CGATGT_L008_R1_paired_trimmed_paired_merged_contig_95673	131902_CGATGT_L008_R1_paired_trimmed_paired_merged_contig_98703	131902_CGATGT_L008_R1_paired_trimmed_paired_merged_contig_35243	131902_CGATGT_L008_R1_paired_trimmed_paired_merged_contig_145745	131902_CGATGT_L008_R1_paired_trimmed_paired_merged_contig_38067	131902_CGATGT_L008_R1_paired_trimmed_paired_merged_contig_130928	131902_CGATGT_L008_R1_paired_trimmed_paired_merged_contig_91635	131902_CGATGT_L008_R1_paired_trimmed_paired_merged_contig_31428	131902_CGATGT_L008_R1_paired_trimmed_paired_merged_contig_10516	131902_CGATGT_L008_R1_paired_trimmed_paired_merged_contig_46363	131902_CGATGT_L008_R1_paired_trimmed_paired_merged_contig_135268	131902_CGATGT_L008_R1_paired_trimmed_paired_merged_contig_86937	131902_CGATGT_L008_R1_paired_trimmed_paired_merged_contig_126671	131902_CGATGT_L008_R1_paired_trimmed_paired_merged_contig_83426	131902_CGATGT_L008_R1_paired_trimmed_paired_merged_contig_100180	131902_CGATGT_L008_R1_paired_trimmed_paired_merged_contig_105997	131902_CGATGT_L008_R1_paired_trimmed_paired_merged_contig_141013	131902_CGATGT_L008_R1_paired_trimmed_paired_merged_contig_36564	131902_CGATGT_L008_R1_paired_trimmed_paired_merged_contig_143312	131902_CGATGT_L008_R1_paired_trimmed_paired_merged_contig_138091	131902_CGATGT_L008_R1_paired_trimmed_paired_merged_contig_64266	131902_CGATGT_L008_R1_paired_trimmed_paired_merged_contig_4968	131902_CGATGT_L008_R1_paired_trimmed_paired_merged_contig_93348	131902_CGATGT_L008_R1_paired_trimmed_paired_merged_contig_116298	131902_CGATGT_L008_R1_paired_trimmed_paired_merged_contig_62082	131902_CGATGT_L008_R1_paired_trimmed_paired_merged_contig_73536	131902_CGATGT_L008_R1_paired_trimmed_paired_merged_contig_133988	131902_CGATGT_L008_R1_paired_trimmed_paired_merged_contig_114793	131902_CGATGT_L008_R1_paired_trimmed_paired_merged_contig_130234	131902_CGATGT_L008_R1_paired_trimmed_paired_merged_contig_139736	131902_CGATGT_L008_R1_paired_trimmed_paired_merged_contig_135017	131902_CGATGT_L008_R1_paired_trimmed_paired_merged_contig_132421
GO:0005635	nuclear envelope	CC	0.00996	0.00313	67	18	16836	9779	OVER	131902_CGATGT_L008_R1_paired_trimmed_paired_merged_contig_145432	131902_CGATGT_L008_R1_paired_trimmed_paired_merged_contig_138342	131902_CGATGT_L008_R1_paired_trimmed_paired_merged_contig_136243	131902_CGATGT_L008_R1_paired_trimmed_paired_merged_contig_139435	131902_CGATGT_L008_R1_paired_trimmed_paired_merged_contig_45004	131902_CGATGT_L008_R1_paired_trimmed_paired_merged_contig_150343	131902_CGATGT_L008_R1_paired_trimmed_paired_merged_contig_10347	131902_CGATGT_L008_R1_paired_trimmed_paired_merged_contig_134339	131902_CGATGT_L008_R1_paired_trimmed_paired_merged_contig_24270	131902_CGATGT_L008_R1_paired_trimmed_paired_merged_contig_131467	131902_CGATGT_L008_R1_paired_trimmed_paired_merged_contig_14628	131902_CGATGT_L008_R1_paired_trimmed_paired_merged_contig_132520	131902_CGATGT_L008_R1_paired_trimmed_paired_merged_contig_26696	131902_CGATGT_L008_R1_paired_trimmed_paired_merged_contig_56028	131902_CGATGT_L008_R1_paired_trimmed_paired_merged_contig_74491	131902_CGATGT_L008_R1_paired_trimmed_paired_merged_contig_134263	131902_CGATGT_L008_R1_paired_trimmed_paired_merged_contig_123096	131902_CGATGT_L008_R1_paired_trimmed_paired_merged_contig_62735	131902_CGATGT_L008_R1_paired_trimmed_paired_merged_contig_141667	131902_CGATGT_L008_R1_paired_trimmed_paired_merged_contig_71467	131902_CGATGT_L008_R1_paired_trimmed_paired_merged_contig_3066	131902_CGATGT_L008_R1_paired_trimmed_paired_merged_contig_61807	131902_CGATGT_L008_R1_paired_trimmed_paired_merged_contig_95437	131902_CGATGT_L008_R1_paired_trimmed_paired_merged_contig_118065	131902_CGATGT_L008_R1_paired_trimmed_paired_merged_contig_139785	131902_CGATGT_L008_R1_paired_trimmed_paired_merged_contig_135618	131902_CGATGT_L008_R1_paired_trimmed_paired_merged_contig_10632	131902_CGATGT_L008_R1_paired_trimmed_paired_merged_contig_13986	131902_CGATGT_L008_R1_paired_trimmed_paired_merged_contig_134604	131902_CGATGT_L008_R1_paired_trimmed_paired_merged_contig_138777	131902_CGATGT_L008_R1_paired_trimmed_paired_merged_contig_87434	131902_CGATGT_L008_R1_paired_trimmed_paired_merged_contig_11008	131902_CGATGT_L008_R1_paired_trimmed_paired_merged_contig_138611	131902_CGATGT_L008_R1_paired_trimmed_paired_merged_contig_136624	131902_CGATGT_L008_R1_paired_trimmed_paired_merged_contig_135024	131902_CGATGT_L008_R1_paired_trimmed_paired_merged_contig_28545	131902_CGATGT_L008_R1_paired_trimmed_paired_merged_contig_143435	131902_CGATGT_L008_R1_paired_trimmed_paired_merged_contig_124610	131902_CGATGT_L008_R1_paired_trimmed_paired_merged_contig_147358	131902_CGATGT_L008_R1_paired_trimmed_paired_merged_contig_86172
GO:0005886	plasma membrane	CC	0.0141	0.00491	674	324	16229	9473	OVER	131902_CGATGT_L008_R1_paired_trimmed_paired_merged_contig_143575	131902_CGATGT_L008_R1_paired_trimmed_paired_merged_contig_125988	131902_CGATGT_L008_R1_paired_trimmed_paired_merged_contig_145554	131902_CGATGT_L008_R1_paired_trimmed_paired_merged_contig_125989	131902_CGATGT_L008_R1_paired_trimmed_paired_merged_contig_91864	131902_CGATGT_L008_R1_paired_trimmed_paired_merged_contig_145197	131902_CGATGT_L008_R1_paired_trimmed_paired_merged_contig_139111	131902_CGATGT_L008_R1_paired_trimmed_paired_merged_contig_148144	131902_CGATGT_L008_R1_paired_trimmed_paired_merged_contig_82474	131902_CGATGT_L008_R1_paired_trimmed_paired_merged_contig_88137	131902_CGATGT_L008_R1_paired_trimmed_paired_merged_contig_25440	131902_CGATGT_L008_R1_paired_trimmed_paired_merged_contig_99198	131902_CGATGT_L008_R1_paired_trimmed_paired_merged_contig_27980	131902_CGATGT_L008_R1_paired_trimmed_paired_merged_contig_27103	131902_CGATGT_L008_R1_paired_trimmed_paired_merged_contig_140532	131902_CGATGT_L008_R1_paired_trimmed_paired_merged_contig_7468	131902_CGATGT_L008_R1_paired_trimmed_paired_merged_contig_141061	131902_CGATGT_L008_R1_paired_trimmed_paired_merged_contig_20513	131902_CGATGT_L008_R1_paired_trimmed_paired_merged_contig_137044	131902_CGATGT_L008_R1_paired_trimmed_paired_merged_contig_138497	131902_CGATGT_L008_R1_paired_trimmed_paired_merged_contig_118787	131902_CGATGT_L008_R1_paired_trimmed_paired_merged_contig_132224	131902_CGATGT_L008_R1_paired_trimmed_paired_merged_contig_135148	131902_CGATGT_L008_R1_paired_trimmed_paired_merged_contig_135782	131902_CGATGT_L008_R1_paired_trimmed_paired_merged_contig_128331	131902_CGATGT_L008_R1_paired_trimmed_paired_merged_contig_135185	131902_CGATGT_L008_R1_paired_trimmed_paired_merged_contig_140767	131902_CGATGT_L008_R1_paired_trimmed_paired_merged_contig_141653	131902_CGATGT_L008_R1_paired_trimmed_paired_merged_contig_70504	131902_CGATGT_L008_R1_paired_trimmed_paired_merged_contig_129805	131902_CGATGT_L008_R1_paired_trimmed_paired_merged_contig_147751	131902_CGATGT_L008_R1_paired_trimmed_paired_merged_contig_133706	131902_CGATGT_L008_R1_paired_trimmed_paired_merged_contig_137992	131902_CGATGT_L008_R1_paired_trimmed_paired_merged_contig_50538	131902_CGATGT_L008_R1_paired_trimmed_paired_merged_contig_138964	131902_CGATGT_L008_R1_paired_trimmed_paired_merged_contig_134832	131902_CGATGT_L008_R1_paired_trimmed_paired_merged_contig_87740	131902_CGATGT_L008_R1_paired_trimmed_paired_merged_contig_72371	131902_CGATGT_L008_R1_paired_trimmed_paired_merged_contig_129054	131902_CGATGT_L008_R1_paired_trimmed_paired_merged_contig_150370
GO:0005618	cell wall	CC	0.0311	0.0122	139	111	16764	9686	UNDER	131902_CGATGT_L008_R1_paired_trimmed_paired_merged_contig_43543	131902_CGATGT_L008_R1_paired_trimmed_paired_merged_contig_124779	131902_CGATGT_L008_R1_paired_trimmed_paired_merged_contig_131749	131902_CGATGT_L008_R1_paired_trimmed_paired_merged_contig_14421	131902_CGATGT_L008_R1_paired_trimmed_paired_merged_contig_47227	131902_CGATGT_L008_R1_paired_trimmed_paired_merged_contig_38915	131902_CGATGT_L008_R1_paired_trimmed_paired_merged_contig_66663	131902_CGATGT_L008_R1_paired_trimmed_paired_merged_contig_51729	131902_CGATGT_L008_R1_paired_trimmed_paired_merged_contig_88848	131902_CGATGT_L008_R1_paired_trimmed_paired_merged_contig_128461	131902_CGATGT_L008_R1_paired_trimmed_paired_merged_contig_85858	131902_CGATGT_L008_R1_paired_trimmed_paired_merged_contig_32254	131902_CGATGT_L008_R1_paired_trimmed_paired_merged_contig_125873	131902_CGATGT_L008_R1_paired_trimmed_paired_merged_contig_16851	131902_CGATGT_L008_R1_paired_trimmed_paired_merged_contig_66676	131902_CGATGT_L008_R1_paired_trimmed_paired_merged_contig_121670	131902_CGATGT_L008_R1_paired_trimmed_paired_merged_contig_138494	131902_CGATGT_L008_R1_paired_trimmed_paired_merged_contig_42965	131902_CGATGT_L008_R1_paired_trimmed_paired_merged_contig_90823	131902_CGATGT_L008_R1_paired_trimmed_paired_merged_contig_132945	131902_CGATGT_L008_R1_paired_trimmed_paired_merged_contig_138410	131902_CGATGT_L008_R1_paired_trimmed_paired_merged_contig_88448	131902_CGATGT_L008_R1_paired_trimmed_paired_merged_contig_11567	131902_CGATGT_L008_R1_paired_trimmed_paired_merged_contig_138136	131902_CGATGT_L008_R1_paired_trimmed_paired_merged_contig_22450	131902_CGATGT_L008_R1_paired_trimmed_paired_merged_contig_131696	131902_CGATGT_L008_R1_paired_trimmed_paired_merged_contig_138899	131902_CGATGT_L008_R1_paired_trimmed_paired_merged_contig_31954	131902_CGATGT_L008_R1_paired_trimmed_paired_merged_contig_62745	131902_CGATGT_L008_R1_paired_trimmed_paired_merged_contig_5679	131902_CGATGT_L008_R1_paired_trimmed_paired_merged_contig_57052	131902_CGATGT_L008_R1_paired_trimmed_paired_merged_contig_41500	131902_CGATGT_L008_R1_paired_trimmed_paired_merged_contig_124917	131902_CGATGT_L008_R1_paired_trimmed_paired_merged_contig_11655	131902_CGATGT_L008_R1_paired_trimmed_paired_merged_contig_131202	131902_CGATGT_L008_R1_paired_trimmed_paired_merged_contig_32903	131902_CGATGT_L008_R1_paired_trimmed_paired_merged_contig_49344	131902_CGATGT_L008_R1_paired_trimmed_paired_merged_contig_52049	131902_CGATGT_L008_R1_paired_trimmed_paired_merged_contig_62999	131902_CGATGT_L008_R1_paired_trimmed_paired_merged_contig_81719
GO:0005615	extracellular space	CC	0.0316	0.0125	6	12	16897	9785	UNDER	131902_CGATGT_L008_R1_paired_trimmed_paired_merged_contig_53877	131902_CGATGT_L008_R1_paired_trimmed_paired_merged_contig_150668	131902_CGATGT_L008_R1_paired_trimmed_paired_merged_contig_127929	131902_CGATGT_L008_R1_paired_trimmed_paired_merged_contig_147375	131902_CGATGT_L008_R1_paired_trimmed_paired_merged_contig_107915	131902_CGATGT_L008_R1_paired_trimmed_paired_merged_contig_134619	131902_CGATGT_L008_R1_paired_trimmed_paired_merged_contig_138660	131902_CGATGT_L008_R1_paired_trimmed_paired_merged_contig_28393	131902_CGATGT_L008_R1_paired_trimmed_paired_merged_contig_147098	131902_CGATGT_L008_R1_paired_trimmed_paired_merged_contig_138541	131902_CGATGT_L008_R1_paired_trimmed_paired_merged_contig_143050	131902_CGATGT_L008_R1_paired_trimmed_paired_merged_contig_132678	131902_CGATGT_L008_R1_paired_trimmed_paired_merged_contig_87402	131902_CGATGT_L008_R1_paired_trimmed_paired_merged_contig_67112	131902_CGATGT_L008_R1_paired_trimmed_paired_merged_contig_138668	131902_CGATGT_L008_R1_paired_trimmed_paired_merged_contig_132288	131902_CGATGT_L008_R1_paired_trimmed_paired_merged_contig_29885	131902_CGATGT_L008_R1_paired_trimmed_paired_merged_contig_55017	131902_CGATGT_L008_R1_paired_trimmed_paired_merged_contig_135675	131902_CGATGT_L008_R1_paired_trimmed_paired_merged_contig_53233	131902_CGATGT_L008_R1_paired_trimmed_paired_merged_contig_113513	131902_CGATGT_L008_R1_paired_trimmed_paired_merged_contig_134465	131902_CGATGT_L008_R1_paired_trimmed_paired_merged_contig_27588	131902_CGATGT_L008_R1_paired_trimmed_paired_merged_contig_79065	131902_CGATGT_L008_R1_paired_trimmed_paired_merged_contig_6896	131902_CGATGT_L008_R1_paired_trimmed_paired_merged_contig_101264	131902_CGATGT_L008_R1_paired_trimmed_paired_merged_contig_125198	131902_CGATGT_L008_R1_paired_trimmed_paired_merged_contig_103566	131902_CGATGT_L008_R1_paired_trimmed_paired_merged_contig_105622	131902_CGATGT_L008_R1_paired_trimmed_paired_merged_contig_140573	131902_CGATGT_L008_R1_paired_trimmed_paired_merged_contig_75026	131902_CGATGT_L008_R1_paired_trimmed_paired_merged_contig_31041	131902_CGATGT_L008_R1_paired_trimmed_paired_merged_contig_66675	131902_CGATGT_L008_R1_paired_trimmed_paired_merged_contig_65864	131902_CGATGT_L008_R1_paired_trimmed_paired_merged_contig_18999	131902_CGATGT_L008_R1_paired_trimmed_paired_merged_contig_142232	131902_CGATGT_L008_R1_paired_trimmed_paired_merged_contig_126427	131902_CGATGT_L008_R1_paired_trimmed_paired_merged_contig_139583	131902_CGATGT_L008_R1_paired_trimmed_paired_merged_contig_140295	131902_CGATGT_L008_R1_paired_trimmed_paired_merged_contig_86028
GO:0009579	thylakoid	CC	0.0375	0.0151	152	61	16751	9736	OVER	131902_CGATGT_L008_R1_paired_trimmed_paired_merged_contig_63276	131902_CGATGT_L008_R1_paired_trimmed_paired_merged_contig_140062	131902_CGATGT_L008_R1_paired_trimmed_paired_merged_contig_141394	131902_CGATGT_L008_R1_paired_trimmed_paired_merged_contig_46018	131902_CGATGT_L008_R1_paired_trimmed_paired_merged_contig_17932	131902_CGATGT_L008_R1_paired_trimmed_paired_merged_contig_15510	131902_CGATGT_L008_R1_paired_trimmed_paired_merged_contig_46014	131902_CGATGT_L008_R1_paired_trimmed_paired_merged_contig_14548	131902_CGATGT_L008_R1_paired_trimmed_paired_merged_contig_14549	131902_CGATGT_L008_R1_paired_trimmed_paired_merged_contig_13215	131902_CGATGT_L008_R1_paired_trimmed_paired_merged_contig_133524	131902_CGATGT_L008_R1_paired_trimmed_paired_merged_contig_131223	131902_CGATGT_L008_R1_paired_trimmed_paired_merged_contig_131352	131902_CGATGT_L008_R1_paired_trimmed_paired_merged_contig_128067	131902_CGATGT_L008_R1_paired_trimmed_paired_merged_contig_130261	131902_CGATGT_L008_R1_paired_trimmed_paired_merged_contig_59219	131902_CGATGT_L008_R1_paired_trimmed_paired_merged_contig_144531	131902_CGATGT_L008_R1_paired_trimmed_paired_merged_contig_141022	131902_CGATGT_L008_R1_paired_trimmed_paired_merged_contig_16612	131902_CGATGT_L008_R1_paired_trimmed_paired_merged_contig_140052	131902_CGATGT_L008_R1_paired_trimmed_paired_merged_contig_133879	131902_CGATGT_L008_R1_paired_trimmed_paired_merged_contig_81014	131902_CGATGT_L008_R1_paired_trimmed_paired_merged_contig_22173	131902_CGATGT_L008_R1_paired_trimmed_paired_merged_contig_131214	131902_CGATGT_L008_R1_paired_trimmed_paired_merged_contig_130133	131902_CGATGT_L008_R1_paired_trimmed_paired_merged_contig_35478	131902_CGATGT_L008_R1_paired_trimmed_paired_merged_contig_142227	131902_CGATGT_L008_R1_paired_trimmed_paired_merged_contig_147917	131902_CGATGT_L008_R1_paired_trimmed_paired_merged_contig_96777	131902_CGATGT_L008_R1_paired_trimmed_paired_merged_contig_141498	131902_CGATGT_L008_R1_paired_trimmed_paired_merged_contig_142221	131902_CGATGT_L008_R1_paired_trimmed_paired_merged_contig_63733	131902_CGATGT_L008_R1_paired_trimmed_paired_merged_contig_133748	131902_CGATGT_L008_R1_paired_trimmed_paired_merged_contig_52714	131902_CGATGT_L008_R1_paired_trimmed_paired_merged_contig_9180	131902_CGATGT_L008_R1_paired_trimmed_paired_merged_contig_87943	131902_CGATGT_L008_R1_paired_trimmed_paired_merged_contig_133622	131902_CGATGT_L008_R1_paired_trimmed_paired_merged_contig_132412	131902_CGATGT_L008_R1_paired_trimmed_paired_merged_contig_134831	131902_CGATGT_L008_R1_paired_trimmed_paired_merged_contig_130120
GO:0005777	peroxisome	CC	0.0418	0.0182	89	32	16814	9765	OVER	131902_CGATGT_L008_R1_paired_trimmed_paired_merged_contig_141074	131902_CGATGT_L008_R1_paired_trimmed_paired_merged_contig_44834	131902_CGATGT_L008_R1_paired_trimmed_paired_merged_contig_145554	131902_CGATGT_L008_R1_paired_trimmed_paired_merged_contig_91864	131902_CGATGT_L008_R1_paired_trimmed_paired_merged_contig_145197	131902_CGATGT_L008_R1_paired_trimmed_paired_merged_contig_139275	131902_CGATGT_L008_R1_paired_trimmed_paired_merged_contig_140021	131902_CGATGT_L008_R1_paired_trimmed_paired_merged_contig_139111	131902_CGATGT_L008_R1_paired_trimmed_paired_merged_contig_82310	131902_CGATGT_L008_R1_paired_trimmed_paired_merged_contig_138101	131902_CGATGT_L008_R1_paired_trimmed_paired_merged_contig_89626	131902_CGATGT_L008_R1_paired_trimmed_paired_merged_contig_150303	131902_CGATGT_L008_R1_paired_trimmed_paired_merged_contig_25440	131902_CGATGT_L008_R1_paired_trimmed_paired_merged_contig_99198	131902_CGATGT_L008_R1_paired_trimmed_paired_merged_contig_51572	131902_CGATGT_L008_R1_paired_trimmed_paired_merged_contig_1081	131902_CGATGT_L008_R1_paired_trimmed_paired_merged_contig_127493	131902_CGATGT_L008_R1_paired_trimmed_paired_merged_contig_58841	131902_CGATGT_L008_R1_paired_trimmed_paired_merged_contig_8632	131902_CGATGT_L008_R1_paired_trimmed_paired_merged_contig_142433	131902_CGATGT_L008_R1_paired_trimmed_paired_merged_contig_144335	131902_CGATGT_L008_R1_paired_trimmed_paired_merged_contig_102914	131902_CGATGT_L008_R1_paired_trimmed_paired_merged_contig_141061	131902_CGATGT_L008_R1_paired_trimmed_paired_merged_contig_20513	131902_CGATGT_L008_R1_paired_trimmed_paired_merged_contig_130528	131902_CGATGT_L008_R1_paired_trimmed_paired_merged_contig_124727	131902_CGATGT_L008_R1_paired_trimmed_paired_merged_contig_141021	131902_CGATGT_L008_R1_paired_trimmed_paired_merged_contig_38669	131902_CGATGT_L008_R1_paired_trimmed_paired_merged_contig_147560	131902_CGATGT_L008_R1_paired_trimmed_paired_merged_contig_138497	131902_CGATGT_L008_R1_paired_trimmed_paired_merged_contig_118787	131902_CGATGT_L008_R1_paired_trimmed_paired_merged_contig_132224	131902_CGATGT_L008_R1_paired_trimmed_paired_merged_contig_138977	131902_CGATGT_L008_R1_paired_trimmed_paired_merged_contig_53322	131902_CGATGT_L008_R1_paired_trimmed_paired_merged_contig_123085	131902_CGATGT_L008_R1_paired_trimmed_paired_merged_contig_135185	131902_CGATGT_L008_R1_paired_trimmed_paired_merged_contig_62504	131902_CGATGT_L008_R1_paired_trimmed_paired_merged_contig_102400	131902_CGATGT_L008_R1_paired_trimmed_paired_merged_contig_141931	131902_CGATGT_L008_R1_paired_trimmed_paired_merged_contig_126354
GO:0003735	structural constituent of ribosome	MF	4.51e-40	9.14e-42	821	897	16082	8900	UNDER	131902_CGATGT_L008_R1_paired_trimmed_paired_merged_contig_118497	131902_CGATGT_L008_R1_paired_trimmed_paired_merged_contig_122516	131902_CGATGT_L008_R1_paired_trimmed_paired_merged_contig_142360	131902_CGATGT_L008_R1_paired_trimmed_paired_merged_contig_421	131902_CGATGT_L008_R1_paired_trimmed_paired_merged_contig_142240	131902_CGATGT_L008_R1_paired_trimmed_paired_merged_contig_95309	131902_CGATGT_L008_R1_paired_trimmed_paired_merged_contig_123729	131902_CGATGT_L008_R1_paired_trimmed_paired_merged_contig_51724	131902_CGATGT_L008_R1_paired_trimmed_paired_merged_contig_134617	131902_CGATGT_L008_R1_paired_trimmed_paired_merged_contig_133406	131902_CGATGT_L008_R1_paired_trimmed_paired_merged_contig_133887	131902_CGATGT_L008_R1_paired_trimmed_paired_merged_contig_133646	131902_CGATGT_L008_R1_paired_trimmed_paired_merged_contig_82474	131902_CGATGT_L008_R1_paired_trimmed_paired_merged_contig_81139	131902_CGATGT_L008_R1_paired_trimmed_paired_merged_contig_27986	131902_CGATGT_L008_R1_paired_trimmed_paired_merged_contig_142359	131902_CGATGT_L008_R1_paired_trimmed_paired_merged_contig_145505	131902_CGATGT_L008_R1_paired_trimmed_paired_merged_contig_140298	131902_CGATGT_L008_R1_paired_trimmed_paired_merged_contig_142355	131902_CGATGT_L008_R1_paired_trimmed_paired_merged_contig_72791	131902_CGATGT_L008_R1_paired_trimmed_paired_merged_contig_144899	131902_CGATGT_L008_R1_paired_trimmed_paired_merged_contig_145503	131902_CGATGT_L008_R1_paired_trimmed_paired_merged_contig_71462	131902_CGATGT_L008_R1_paired_trimmed_paired_merged_contig_39830	131902_CGATGT_L008_R1_paired_trimmed_paired_merged_contig_74958	131902_CGATGT_L008_R1_paired_trimmed_paired_merged_contig_16612	131902_CGATGT_L008_R1_paired_trimmed_paired_merged_contig_134728	131902_CGATGT_L008_R1_paired_trimmed_paired_merged_contig_131219	131902_CGATGT_L008_R1_paired_trimmed_paired_merged_contig_68053	131902_CGATGT_L008_R1_paired_trimmed_paired_merged_contig_135814	131902_CGATGT_L008_R1_paired_trimmed_paired_merged_contig_45272	131902_CGATGT_L008_R1_paired_trimmed_paired_merged_contig_48784	131902_CGATGT_L008_R1_paired_trimmed_paired_merged_contig_132422	131902_CGATGT_L008_R1_paired_trimmed_paired_merged_contig_132311	131902_CGATGT_L008_R1_paired_trimmed_paired_merged_contig_92050	131902_CGATGT_L008_R1_paired_trimmed_paired_merged_contig_111625	131902_CGATGT_L008_R1_paired_trimmed_paired_merged_contig_141134	131902_CGATGT_L008_R1_paired_trimmed_paired_merged_contig_58252	131902_CGATGT_L008_R1_paired_trimmed_paired_merged_contig_73751	131902_CGATGT_L008_R1_paired_trimmed_paired_merged_contig_28707
GO:0016301	kinase activity	MF	2.02e-06	3.49e-07	1081	479	15822	9318	OVER	131902_CGATGT_L008_R1_paired_trimmed_paired_merged_contig_144780	131902_CGATGT_L008_R1_paired_trimmed_paired_merged_contig_123846	131902_CGATGT_L008_R1_paired_trimmed_paired_merged_contig_122516	131902_CGATGT_L008_R1_paired_trimmed_paired_merged_contig_47502	131902_CGATGT_L008_R1_paired_trimmed_paired_merged_contig_134737	131902_CGATGT_L008_R1_paired_trimmed_paired_merged_contig_135429	131902_CGATGT_L008_R1_paired_trimmed_paired_merged_contig_87921	131902_CGATGT_L008_R1_paired_trimmed_paired_merged_contig_67751	131902_CGATGT_L008_R1_paired_trimmed_paired_merged_contig_115943	131902_CGATGT_L008_R1_paired_trimmed_paired_merged_contig_111342	131902_CGATGT_L008_R1_paired_trimmed_paired_merged_contig_26494	131902_CGATGT_L008_R1_paired_trimmed_paired_merged_contig_89786	131902_CGATGT_L008_R1_paired_trimmed_paired_merged_contig_108058	131902_CGATGT_L008_R1_paired_trimmed_paired_merged_contig_69091	131902_CGATGT_L008_R1_paired_trimmed_paired_merged_contig_132045	131902_CGATGT_L008_R1_paired_trimmed_paired_merged_contig_134342	131902_CGATGT_L008_R1_paired_trimmed_paired_merged_contig_58888	131902_CGATGT_L008_R1_paired_trimmed_paired_merged_contig_140618	131902_CGATGT_L008_R1_paired_trimmed_paired_merged_contig_106833	131902_CGATGT_L008_R1_paired_trimmed_paired_merged_contig_79980	131902_CGATGT_L008_R1_paired_trimmed_paired_merged_contig_142355	131902_CGATGT_L008_R1_paired_trimmed_paired_merged_contig_79981	131902_CGATGT_L008_R1_paired_trimmed_paired_merged_contig_125875	131902_CGATGT_L008_R1_paired_trimmed_paired_merged_contig_92205	131902_CGATGT_L008_R1_paired_trimmed_paired_merged_contig_89256	131902_CGATGT_L008_R1_paired_trimmed_paired_merged_contig_14153	131902_CGATGT_L008_R1_paired_trimmed_paired_merged_contig_61380	131902_CGATGT_L008_R1_paired_trimmed_paired_merged_contig_141382	131902_CGATGT_L008_R1_paired_trimmed_paired_merged_contig_133759	131902_CGATGT_L008_R1_paired_trimmed_paired_merged_contig_111592	131902_CGATGT_L008_R1_paired_trimmed_paired_merged_contig_60698	131902_CGATGT_L008_R1_paired_trimmed_paired_merged_contig_68175	131902_CGATGT_L008_R1_paired_trimmed_paired_merged_contig_112566	131902_CGATGT_L008_R1_paired_trimmed_paired_merged_contig_75891	131902_CGATGT_L008_R1_paired_trimmed_paired_merged_contig_54213	131902_CGATGT_L008_R1_paired_trimmed_paired_merged_contig_132271	131902_CGATGT_L008_R1_paired_trimmed_paired_merged_contig_116518	131902_CGATGT_L008_R1_paired_trimmed_paired_merged_contig_3930	131902_CGATGT_L008_R1_paired_trimmed_paired_merged_contig_94357	131902_CGATGT_L008_R1_paired_trimmed_paired_merged_contig_142622
GO:0019843	rRNA binding	MF	4.35e-05	7.94e-06	114	119	16789	9678	UNDER	131902_CGATGT_L008_R1_paired_trimmed_paired_merged_contig_90257	131902_CGATGT_L008_R1_paired_trimmed_paired_merged_contig_78092	131902_CGATGT_L008_R1_paired_trimmed_paired_merged_contig_136481	131902_CGATGT_L008_R1_paired_trimmed_paired_merged_contig_141274	131902_CGATGT_L008_R1_paired_trimmed_paired_merged_contig_22168	131902_CGATGT_L008_R1_paired_trimmed_paired_merged_contig_65691	131902_CGATGT_L008_R1_paired_trimmed_paired_merged_contig_147491	131902_CGATGT_L008_R1_paired_trimmed_paired_merged_contig_137212	131902_CGATGT_L008_R1_paired_trimmed_paired_merged_contig_133888	131902_CGATGT_L008_R1_paired_trimmed_paired_merged_contig_135822	131902_CGATGT_L008_R1_paired_trimmed_paired_merged_contig_115302	131902_CGATGT_L008_R1_paired_trimmed_paired_merged_contig_129151	131902_CGATGT_L008_R1_paired_trimmed_paired_merged_contig_120328	131902_CGATGT_L008_R1_paired_trimmed_paired_merged_contig_124149	131902_CGATGT_L008_R1_paired_trimmed_paired_merged_contig_21748	131902_CGATGT_L008_R1_paired_trimmed_paired_merged_contig_144898	131902_CGATGT_L008_R1_paired_trimmed_paired_merged_contig_143562	131902_CGATGT_L008_R1_paired_trimmed_paired_merged_contig_142111	131902_CGATGT_L008_R1_paired_trimmed_paired_merged_contig_147240	131902_CGATGT_L008_R1_paired_trimmed_paired_merged_contig_134607	131902_CGATGT_L008_R1_paired_trimmed_paired_merged_contig_116645	131902_CGATGT_L008_R1_paired_trimmed_paired_merged_contig_138775	131902_CGATGT_L008_R1_paired_trimmed_paired_merged_contig_84880	131902_CGATGT_L008_R1_paired_trimmed_paired_merged_contig_132304	131902_CGATGT_L008_R1_paired_trimmed_paired_merged_contig_136599	131902_CGATGT_L008_R1_paired_trimmed_paired_merged_contig_132422	131902_CGATGT_L008_R1_paired_trimmed_paired_merged_contig_134601	131902_CGATGT_L008_R1_paired_trimmed_paired_merged_contig_110300	131902_CGATGT_L008_R1_paired_trimmed_paired_merged_contig_110775	131902_CGATGT_L008_R1_paired_trimmed_paired_merged_contig_129385	131902_CGATGT_L008_R1_paired_trimmed_paired_merged_contig_75138	131902_CGATGT_L008_R1_paired_trimmed_paired_merged_contig_75137	131902_CGATGT_L008_R1_paired_trimmed_paired_merged_contig_126437	131902_CGATGT_L008_R1_paired_trimmed_paired_merged_contig_143314	131902_CGATGT_L008_R1_paired_trimmed_paired_merged_contig_38970	131902_CGATGT_L008_R1_paired_trimmed_paired_merged_contig_138640	131902_CGATGT_L008_R1_paired_trimmed_paired_merged_contig_138526	131902_CGATGT_L008_R1_paired_trimmed_paired_merged_contig_146939	131902_CGATGT_L008_R1_paired_trimmed_paired_merged_contig_83339	131902_CGATGT_L008_R1_paired_trimmed_paired_merged_contig_128165
GO:0016874	ligase activity	MF	0.00048	0.000115	356	142	16547	9655	OVER	131902_CGATGT_L008_R1_paired_trimmed_paired_merged_contig_141151	131902_CGATGT_L008_R1_paired_trimmed_paired_merged_contig_141270	131902_CGATGT_L008_R1_paired_trimmed_paired_merged_contig_64920	131902_CGATGT_L008_R1_paired_trimmed_paired_merged_contig_14421	131902_CGATGT_L008_R1_paired_trimmed_paired_merged_contig_142240	131902_CGATGT_L008_R1_paired_trimmed_paired_merged_contig_131228	131902_CGATGT_L008_R1_paired_trimmed_paired_merged_contig_85501	131902_CGATGT_L008_R1_paired_trimmed_paired_merged_contig_133527	131902_CGATGT_L008_R1_paired_trimmed_paired_merged_contig_134976	131902_CGATGT_L008_R1_paired_trimmed_paired_merged_contig_131226	131902_CGATGT_L008_R1_paired_trimmed_paired_merged_contig_85614	131902_CGATGT_L008_R1_paired_trimmed_paired_merged_contig_67191	131902_CGATGT_L008_R1_paired_trimmed_paired_merged_contig_136918	131902_CGATGT_L008_R1_paired_trimmed_paired_merged_contig_136919	131902_CGATGT_L008_R1_paired_trimmed_paired_merged_contig_117280	131902_CGATGT_L008_R1_paired_trimmed_paired_merged_contig_40707	131902_CGATGT_L008_R1_paired_trimmed_paired_merged_contig_59454	131902_CGATGT_L008_R1_paired_trimmed_paired_merged_contig_122883	131902_CGATGT_L008_R1_paired_trimmed_paired_merged_contig_11283	131902_CGATGT_L008_R1_paired_trimmed_paired_merged_contig_4978	131902_CGATGT_L008_R1_paired_trimmed_paired_merged_contig_124802	131902_CGATGT_L008_R1_paired_trimmed_paired_merged_contig_80281	131902_CGATGT_L008_R1_paired_trimmed_paired_merged_contig_97857	131902_CGATGT_L008_R1_paired_trimmed_paired_merged_contig_79294	131902_CGATGT_L008_R1_paired_trimmed_paired_merged_contig_83312	131902_CGATGT_L008_R1_paired_trimmed_paired_merged_contig_134845	131902_CGATGT_L008_R1_paired_trimmed_paired_merged_contig_134724	131902_CGATGT_L008_R1_paired_trimmed_paired_merged_contig_135810	131902_CGATGT_L008_R1_paired_trimmed_paired_merged_contig_36569	131902_CGATGT_L008_R1_paired_trimmed_paired_merged_contig_129143	131902_CGATGT_L008_R1_paired_trimmed_paired_merged_contig_36568	131902_CGATGT_L008_R1_paired_trimmed_paired_merged_contig_94474	131902_CGATGT_L008_R1_paired_trimmed_paired_merged_contig_129268	131902_CGATGT_L008_R1_paired_trimmed_paired_merged_contig_144401	131902_CGATGT_L008_R1_paired_trimmed_paired_merged_contig_138091	131902_CGATGT_L008_R1_paired_trimmed_paired_merged_contig_140280	131902_CGATGT_L008_R1_paired_trimmed_paired_merged_contig_57052	131902_CGATGT_L008_R1_paired_trimmed_paired_merged_contig_62764	131902_CGATGT_L008_R1_paired_trimmed_paired_merged_contig_116053	131902_CGATGT_L008_R1_paired_trimmed_paired_merged_contig_131569
GO:0016491	oxidoreductase activity	MF	0.00172	0.000436	1603	1061	15300	8736	UNDER	131902_CGATGT_L008_R1_paired_trimmed_paired_merged_contig_118495	131902_CGATGT_L008_R1_paired_trimmed_paired_merged_contig_19317	131902_CGATGT_L008_R1_paired_trimmed_paired_merged_contig_142485	131902_CGATGT_L008_R1_paired_trimmed_paired_merged_contig_15034	131902_CGATGT_L008_R1_paired_trimmed_paired_merged_contig_138020	131902_CGATGT_L008_R1_paired_trimmed_paired_merged_contig_45887	131902_CGATGT_L008_R1_paired_trimmed_paired_merged_contig_139598	131902_CGATGT_L008_R1_paired_trimmed_paired_merged_contig_51206	131902_CGATGT_L008_R1_paired_trimmed_paired_merged_contig_83562	131902_CGATGT_L008_R1_paired_trimmed_paired_merged_contig_118777	131902_CGATGT_L008_R1_paired_trimmed_paired_merged_contig_80055	131902_CGATGT_L008_R1_paired_trimmed_paired_merged_contig_89742	131902_CGATGT_L008_R1_paired_trimmed_paired_merged_contig_128064	131902_CGATGT_L008_R1_paired_trimmed_paired_merged_contig_33745	131902_CGATGT_L008_R1_paired_trimmed_paired_merged_contig_134025	131902_CGATGT_L008_R1_paired_trimmed_paired_merged_contig_57512	131902_CGATGT_L008_R1_paired_trimmed_paired_merged_contig_110404	131902_CGATGT_L008_R1_paired_trimmed_paired_merged_contig_76074	131902_CGATGT_L008_R1_paired_trimmed_paired_merged_contig_24237	131902_CGATGT_L008_R1_paired_trimmed_paired_merged_contig_140970	131902_CGATGT_L008_R1_paired_trimmed_paired_merged_contig_79784	131902_CGATGT_L008_R1_paired_trimmed_paired_merged_contig_90142	131902_CGATGT_L008_R1_paired_trimmed_paired_merged_contig_106237	131902_CGATGT_L008_R1_paired_trimmed_paired_merged_contig_75586	131902_CGATGT_L008_R1_paired_trimmed_paired_merged_contig_4219	131902_CGATGT_L008_R1_paired_trimmed_paired_merged_contig_45638	131902_CGATGT_L008_R1_paired_trimmed_paired_merged_contig_49717	131902_CGATGT_L008_R1_paired_trimmed_paired_merged_contig_130527	131902_CGATGT_L008_R1_paired_trimmed_paired_merged_contig_27251	131902_CGATGT_L008_R1_paired_trimmed_paired_merged_contig_137646	131902_CGATGT_L008_R1_paired_trimmed_paired_merged_contig_130570	131902_CGATGT_L008_R1_paired_trimmed_paired_merged_contig_111625	131902_CGATGT_L008_R1_paired_trimmed_paired_merged_contig_110739	131902_CGATGT_L008_R1_paired_trimmed_paired_merged_contig_38061	131902_CGATGT_L008_R1_paired_trimmed_paired_merged_contig_140640	131902_CGATGT_L008_R1_paired_trimmed_paired_merged_contig_50051	131902_CGATGT_L008_R1_paired_trimmed_paired_merged_contig_146940	131902_CGATGT_L008_R1_paired_trimmed_paired_merged_contig_139097	131902_CGATGT_L008_R1_paired_trimmed_paired_merged_contig_91447	131902_CGATGT_L008_R1_paired_trimmed_paired_merged_contig_138084
GO:0004386	helicase activity	MF	0.00427	0.00112	161	57	16742	9740	OVER	131902_CGATGT_L008_R1_paired_trimmed_paired_merged_contig_89389	131902_CGATGT_L008_R1_paired_trimmed_paired_merged_contig_122516	131902_CGATGT_L008_R1_paired_trimmed_paired_merged_contig_22600	131902_CGATGT_L008_R1_paired_trimmed_paired_merged_contig_145474	131902_CGATGT_L008_R1_paired_trimmed_paired_merged_contig_88293	131902_CGATGT_L008_R1_paired_trimmed_paired_merged_contig_134733	131902_CGATGT_L008_R1_paired_trimmed_paired_merged_contig_49243	131902_CGATGT_L008_R1_paired_trimmed_paired_merged_contig_64364	131902_CGATGT_L008_R1_paired_trimmed_paired_merged_contig_135310	131902_CGATGT_L008_R1_paired_trimmed_paired_merged_contig_53999	131902_CGATGT_L008_R1_paired_trimmed_paired_merged_contig_28711	131902_CGATGT_L008_R1_paired_trimmed_paired_merged_contig_59179	131902_CGATGT_L008_R1_paired_trimmed_paired_merged_contig_129559	131902_CGATGT_L008_R1_paired_trimmed_paired_merged_contig_145503	131902_CGATGT_L008_R1_paired_trimmed_paired_merged_contig_19395	131902_CGATGT_L008_R1_paired_trimmed_paired_merged_contig_100177	131902_CGATGT_L008_R1_paired_trimmed_paired_merged_contig_97619	131902_CGATGT_L008_R1_paired_trimmed_paired_merged_contig_125619	131902_CGATGT_L008_R1_paired_trimmed_paired_merged_contig_89936	131902_CGATGT_L008_R1_paired_trimmed_paired_merged_contig_45397	131902_CGATGT_L008_R1_paired_trimmed_paired_merged_contig_85976	131902_CGATGT_L008_R1_paired_trimmed_paired_merged_contig_133364	131902_CGATGT_L008_R1_paired_trimmed_paired_merged_contig_69141	131902_CGATGT_L008_R1_paired_trimmed_paired_merged_contig_2160	131902_CGATGT_L008_R1_paired_trimmed_paired_merged_contig_140201	131902_CGATGT_L008_R1_paired_trimmed_paired_merged_contig_8945	131902_CGATGT_L008_R1_paired_trimmed_paired_merged_contig_1353	131902_CGATGT_L008_R1_paired_trimmed_paired_merged_contig_34385	131902_CGATGT_L008_R1_paired_trimmed_paired_merged_contig_18075	131902_CGATGT_L008_R1_paired_trimmed_paired_merged_contig_26927	131902_CGATGT_L008_R1_paired_trimmed_paired_merged_contig_95048	131902_CGATGT_L008_R1_paired_trimmed_paired_merged_contig_95924	131902_CGATGT_L008_R1_paired_trimmed_paired_merged_contig_86452	131902_CGATGT_L008_R1_paired_trimmed_paired_merged_contig_69799	131902_CGATGT_L008_R1_paired_trimmed_paired_merged_contig_86291	131902_CGATGT_L008_R1_paired_trimmed_paired_merged_contig_83586	131902_CGATGT_L008_R1_paired_trimmed_paired_merged_contig_22146	131902_CGATGT_L008_R1_paired_trimmed_paired_merged_contig_47680	131902_CGATGT_L008_R1_paired_trimmed_paired_merged_contig_78559	131902_CGATGT_L008_R1_paired_trimmed_paired_merged_contig_73380
GO:0016887	ATPase activity	MF	0.00706	0.00188	610	284	16293	9513	OVER	131902_CGATGT_L008_R1_paired_trimmed_paired_merged_contig_12481	131902_CGATGT_L008_R1_paired_trimmed_paired_merged_contig_139860	131902_CGATGT_L008_R1_paired_trimmed_paired_merged_contig_31411	131902_CGATGT_L008_R1_paired_trimmed_paired_merged_contig_150718	131902_CGATGT_L008_R1_paired_trimmed_paired_merged_contig_84500	131902_CGATGT_L008_R1_paired_trimmed_paired_merged_contig_42297
GO:0000988	transcription factor activity, protein binding	MF	0.00996	0.00312	76	22	16827	9775	OVER	131902_CGATGT_L008_R1_paired_trimmed_paired_merged_contig_148226	131902_CGATGT_L008_R1_paired_trimmed_paired_merged_contig_124779	131902_CGATGT_L008_R1_paired_trimmed_paired_merged_contig_131749	131902_CGATGT_L008_R1_paired_trimmed_paired_merged_contig_123846	131902_CGATGT_L008_R1_paired_trimmed_paired_merged_contig_47227	131902_CGATGT_L008_R1_paired_trimmed_paired_merged_contig_148101	131902_CGATGT_L008_R1_paired_trimmed_paired_merged_contig_19799	131902_CGATGT_L008_R1_paired_trimmed_paired_merged_contig_131903	131902_CGATGT_L008_R1_paired_trimmed_paired_merged_contig_139114	131902_CGATGT_L008_R1_paired_trimmed_paired_merged_contig_83686	131902_CGATGT_L008_R1_paired_trimmed_paired_merged_contig_38915	131902_CGATGT_L008_R1_paired_trimmed_paired_merged_contig_66663	131902_CGATGT_L008_R1_paired_trimmed_paired_merged_contig_51729	131902_CGATGT_L008_R1_paired_trimmed_paired_merged_contig_97296	131902_CGATGT_L008_R1_paired_trimmed_paired_merged_contig_51572	131902_CGATGT_L008_R1_paired_trimmed_paired_merged_contig_129553	131902_CGATGT_L008_R1_paired_trimmed_paired_merged_contig_88848	131902_CGATGT_L008_R1_paired_trimmed_paired_merged_contig_128461	131902_CGATGT_L008_R1_paired_trimmed_paired_merged_contig_85858	131902_CGATGT_L008_R1_paired_trimmed_paired_merged_contig_73125	131902_CGATGT_L008_R1_paired_trimmed_paired_merged_contig_127135	131902_CGATGT_L008_R1_paired_trimmed_paired_merged_contig_32254	131902_CGATGT_L008_R1_paired_trimmed_paired_merged_contig_125873	131902_CGATGT_L008_R1_paired_trimmed_paired_merged_contig_57397	131902_CGATGT_L008_R1_paired_trimmed_paired_merged_contig_16851	131902_CGATGT_L008_R1_paired_trimmed_paired_merged_contig_66676	131902_CGATGT_L008_R1_paired_trimmed_paired_merged_contig_124802	131902_CGATGT_L008_R1_paired_trimmed_paired_merged_contig_129419	131902_CGATGT_L008_R1_paired_trimmed_paired_merged_contig_42965	131902_CGATGT_L008_R1_paired_trimmed_paired_merged_contig_90823	131902_CGATGT_L008_R1_paired_trimmed_paired_merged_contig_132945	131902_CGATGT_L008_R1_paired_trimmed_paired_merged_contig_138410	131902_CGATGT_L008_R1_paired_trimmed_paired_merged_contig_38109	131902_CGATGT_L008_R1_paired_trimmed_paired_merged_contig_88448	131902_CGATGT_L008_R1_paired_trimmed_paired_merged_contig_11567	131902_CGATGT_L008_R1_paired_trimmed_paired_merged_contig_138136	131902_CGATGT_L008_R1_paired_trimmed_paired_merged_contig_22450	131902_CGATGT_L008_R1_paired_trimmed_paired_merged_contig_131696	131902_CGATGT_L008_R1_paired_trimmed_paired_merged_contig_50136	131902_CGATGT_L008_R1_paired_trimmed_paired_merged_contig_62745
GO:0016791	phosphatase activity	MF	0.00996	0.00303	213	85	16690	9712	OVER	131902_CGATGT_L008_R1_paired_trimmed_paired_merged_contig_120574	131902_CGATGT_L008_R1_paired_trimmed_paired_merged_contig_126713	131902_CGATGT_L008_R1_paired_trimmed_paired_merged_contig_145279	131902_CGATGT_L008_R1_paired_trimmed_paired_merged_contig_139275	131902_CGATGT_L008_R1_paired_trimmed_paired_merged_contig_133803	131902_CGATGT_L008_R1_paired_trimmed_paired_merged_contig_81383	131902_CGATGT_L008_R1_paired_trimmed_paired_merged_contig_110573	131902_CGATGT_L008_R1_paired_trimmed_paired_merged_contig_131033	131902_CGATGT_L008_R1_paired_trimmed_paired_merged_contig_30476	131902_CGATGT_L008_R1_paired_trimmed_paired_merged_contig_95073	131902_CGATGT_L008_R1_paired_trimmed_paired_merged_contig_142910	131902_CGATGT_L008_R1_paired_trimmed_paired_merged_contig_58841	131902_CGATGT_L008_R1_paired_trimmed_paired_merged_contig_96364	131902_CGATGT_L008_R1_paired_trimmed_paired_merged_contig_61141	131902_CGATGT_L008_R1_paired_trimmed_paired_merged_contig_22813	131902_CGATGT_L008_R1_paired_trimmed_paired_merged_contig_130528	131902_CGATGT_L008_R1_paired_trimmed_paired_merged_contig_124727	131902_CGATGT_L008_R1_paired_trimmed_paired_merged_contig_130926	131902_CGATGT_L008_R1_paired_trimmed_paired_merged_contig_107926	131902_CGATGT_L008_R1_paired_trimmed_paired_merged_contig_133878	131902_CGATGT_L008_R1_paired_trimmed_paired_merged_contig_132822	131902_CGATGT_L008_R1_paired_trimmed_paired_merged_contig_145381	131902_CGATGT_L008_R1_paired_trimmed_paired_merged_contig_132900	131902_CGATGT_L008_R1_paired_trimmed_paired_merged_contig_11717	131902_CGATGT_L008_R1_paired_trimmed_paired_merged_contig_131189	131902_CGATGT_L008_R1_paired_trimmed_paired_merged_contig_53322	131902_CGATGT_L008_R1_paired_trimmed_paired_merged_contig_125261	131902_CGATGT_L008_R1_paired_trimmed_paired_merged_contig_22090	131902_CGATGT_L008_R1_paired_trimmed_paired_merged_contig_142947	131902_CGATGT_L008_R1_paired_trimmed_paired_merged_contig_136904	131902_CGATGT_L008_R1_paired_trimmed_paired_merged_contig_35117	131902_CGATGT_L008_R1_paired_trimmed_paired_merged_contig_132393	131902_CGATGT_L008_R1_paired_trimmed_paired_merged_contig_89490	131902_CGATGT_L008_R1_paired_trimmed_paired_merged_contig_130290	131902_CGATGT_L008_R1_paired_trimmed_paired_merged_contig_143158	131902_CGATGT_L008_R1_paired_trimmed_paired_merged_contig_1399	131902_CGATGT_L008_R1_paired_trimmed_paired_merged_contig_138082	131902_CGATGT_L008_R1_paired_trimmed_paired_merged_contig_142860	131902_CGATGT_L008_R1_paired_trimmed_paired_merged_contig_142580	131902_CGATGT_L008_R1_paired_trimmed_paired_merged_contig_95408
GO:0008565	protein transporter activity	MF	0.0104	0.00351	82	25	16821	9772	OVER	131902_CGATGT_L008_R1_paired_trimmed_paired_merged_contig_129829	131902_CGATGT_L008_R1_paired_trimmed_paired_merged_contig_47227	131902_CGATGT_L008_R1_paired_trimmed_paired_merged_contig_134739	131902_CGATGT_L008_R1_paired_trimmed_paired_merged_contig_51966	131902_CGATGT_L008_R1_paired_trimmed_paired_merged_contig_130019	131902_CGATGT_L008_R1_paired_trimmed_paired_merged_contig_119105	131902_CGATGT_L008_R1_paired_trimmed_paired_merged_contig_81268	131902_CGATGT_L008_R1_paired_trimmed_paired_merged_contig_112821	131902_CGATGT_L008_R1_paired_trimmed_paired_merged_contig_24595	131902_CGATGT_L008_R1_paired_trimmed_paired_merged_contig_92288	131902_CGATGT_L008_R1_paired_trimmed_paired_merged_contig_70373	131902_CGATGT_L008_R1_paired_trimmed_paired_merged_contig_121670	131902_CGATGT_L008_R1_paired_trimmed_paired_merged_contig_140297	131902_CGATGT_L008_R1_paired_trimmed_paired_merged_contig_124804	131902_CGATGT_L008_R1_paired_trimmed_paired_merged_contig_64930	131902_CGATGT_L008_R1_paired_trimmed_paired_merged_contig_139186	131902_CGATGT_L008_R1_paired_trimmed_paired_merged_contig_102911	131902_CGATGT_L008_R1_paired_trimmed_paired_merged_contig_45397	131902_CGATGT_L008_R1_paired_trimmed_paired_merged_contig_130245	131902_CGATGT_L008_R1_paired_trimmed_paired_merged_contig_81014	131902_CGATGT_L008_R1_paired_trimmed_paired_merged_contig_133995	131902_CGATGT_L008_R1_paired_trimmed_paired_merged_contig_131214	131902_CGATGT_L008_R1_paired_trimmed_paired_merged_contig_133520	131902_CGATGT_L008_R1_paired_trimmed_paired_merged_contig_141016	131902_CGATGT_L008_R1_paired_trimmed_paired_merged_contig_62745	131902_CGATGT_L008_R1_paired_trimmed_paired_merged_contig_72545	131902_CGATGT_L008_R1_paired_trimmed_paired_merged_contig_96414	131902_CGATGT_L008_R1_paired_trimmed_paired_merged_contig_94472	131902_CGATGT_L008_R1_paired_trimmed_paired_merged_contig_141498	131902_CGATGT_L008_R1_paired_trimmed_paired_merged_contig_57052	131902_CGATGT_L008_R1_paired_trimmed_paired_merged_contig_143790	131902_CGATGT_L008_R1_paired_trimmed_paired_merged_contig_130479	131902_CGATGT_L008_R1_paired_trimmed_paired_merged_contig_124917	131902_CGATGT_L008_R1_paired_trimmed_paired_merged_contig_131202	131902_CGATGT_L008_R1_paired_trimmed_paired_merged_contig_130478	131902_CGATGT_L008_R1_paired_trimmed_paired_merged_contig_133743	131902_CGATGT_L008_R1_paired_trimmed_paired_merged_contig_105043	131902_CGATGT_L008_R1_paired_trimmed_paired_merged_contig_129132	131902_CGATGT_L008_R1_paired_trimmed_paired_merged_contig_62999	131902_CGATGT_L008_R1_paired_trimmed_paired_merged_contig_57053
GO:0003924	GTPase activity	MF	0.0204	0.00739	156	125	16747	9672	UNDER	131902_CGATGT_L008_R1_paired_trimmed_paired_merged_contig_45603	131902_CGATGT_L008_R1_paired_trimmed_paired_merged_contig_140065	131902_CGATGT_L008_R1_paired_trimmed_paired_merged_contig_134618	131902_CGATGT_L008_R1_paired_trimmed_paired_merged_contig_51966	131902_CGATGT_L008_R1_paired_trimmed_paired_merged_contig_14789	131902_CGATGT_L008_R1_paired_trimmed_paired_merged_contig_119105	131902_CGATGT_L008_R1_paired_trimmed_paired_merged_contig_112821	131902_CGATGT_L008_R1_paired_trimmed_paired_merged_contig_24595	131902_CGATGT_L008_R1_paired_trimmed_paired_merged_contig_110404	131902_CGATGT_L008_R1_paired_trimmed_paired_merged_contig_129155	131902_CGATGT_L008_R1_paired_trimmed_paired_merged_contig_26777	131902_CGATGT_L008_R1_paired_trimmed_paired_merged_contig_70373	131902_CGATGT_L008_R1_paired_trimmed_paired_merged_contig_140297	131902_CGATGT_L008_R1_paired_trimmed_paired_merged_contig_105070	131902_CGATGT_L008_R1_paired_trimmed_paired_merged_contig_130245	131902_CGATGT_L008_R1_paired_trimmed_paired_merged_contig_81014	131902_CGATGT_L008_R1_paired_trimmed_paired_merged_contig_131214	131902_CGATGT_L008_R1_paired_trimmed_paired_merged_contig_133633	131902_CGATGT_L008_R1_paired_trimmed_paired_merged_contig_131462	131902_CGATGT_L008_R1_paired_trimmed_paired_merged_contig_133520	131902_CGATGT_L008_R1_paired_trimmed_paired_merged_contig_141016	131902_CGATGT_L008_R1_paired_trimmed_paired_merged_contig_72545	131902_CGATGT_L008_R1_paired_trimmed_paired_merged_contig_96414	131902_CGATGT_L008_R1_paired_trimmed_paired_merged_contig_141498	131902_CGATGT_L008_R1_paired_trimmed_paired_merged_contig_62509	131902_CGATGT_L008_R1_paired_trimmed_paired_merged_contig_143315	131902_CGATGT_L008_R1_paired_trimmed_paired_merged_contig_139171	131902_CGATGT_L008_R1_paired_trimmed_paired_merged_contig_16820	131902_CGATGT_L008_R1_paired_trimmed_paired_merged_contig_83104	131902_CGATGT_L008_R1_paired_trimmed_paired_merged_contig_133743	131902_CGATGT_L008_R1_paired_trimmed_paired_merged_contig_105043	131902_CGATGT_L008_R1_paired_trimmed_paired_merged_contig_132300	131902_CGATGT_L008_R1_paired_trimmed_paired_merged_contig_128165	131902_CGATGT_L008_R1_paired_trimmed_paired_merged_contig_128289	131902_CGATGT_L008_R1_paired_trimmed_paired_merged_contig_141003	131902_CGATGT_L008_R1_paired_trimmed_paired_merged_contig_2416	131902_CGATGT_L008_R1_paired_trimmed_paired_merged_contig_72439	131902_CGATGT_L008_R1_paired_trimmed_paired_merged_contig_142570	131902_CGATGT_L008_R1_paired_trimmed_paired_merged_contig_48884	131902_CGATGT_L008_R1_paired_trimmed_paired_merged_contig_127180
GO:0008233	peptidase activity	MF	0.022	0.00831	563	388	16340	9409	UNDER	131902_CGATGT_L008_R1_paired_trimmed_paired_merged_contig_117286	131902_CGATGT_L008_R1_paired_trimmed_paired_merged_contig_11395	131902_CGATGT_L008_R1_paired_trimmed_paired_merged_contig_145994	131902_CGATGT_L008_R1_paired_trimmed_paired_merged_contig_22721	131902_CGATGT_L008_R1_paired_trimmed_paired_merged_contig_19314	131902_CGATGT_L008_R1_paired_trimmed_paired_merged_contig_137330	131902_CGATGT_L008_R1_paired_trimmed_paired_merged_contig_785	131902_CGATGT_L008_R1_paired_trimmed_paired_merged_contig_68042	131902_CGATGT_L008_R1_paired_trimmed_paired_merged_contig_51055	131902_CGATGT_L008_R1_paired_trimmed_paired_merged_contig_79625	131902_CGATGT_L008_R1_paired_trimmed_paired_merged_contig_131111	131902_CGATGT_L008_R1_paired_trimmed_paired_merged_contig_141947	131902_CGATGT_L008_R1_paired_trimmed_paired_merged_contig_125476	131902_CGATGT_L008_R1_paired_trimmed_paired_merged_contig_70371	131902_CGATGT_L008_R1_paired_trimmed_paired_merged_contig_54681	131902_CGATGT_L008_R1_paired_trimmed_paired_merged_contig_54682	131902_CGATGT_L008_R1_paired_trimmed_paired_merged_contig_11040	131902_CGATGT_L008_R1_paired_trimmed_paired_merged_contig_15520	131902_CGATGT_L008_R1_paired_trimmed_paired_merged_contig_143321	131902_CGATGT_L008_R1_paired_trimmed_paired_merged_contig_1227	131902_CGATGT_L008_R1_paired_trimmed_paired_merged_contig_13103	131902_CGATGT_L008_R1_paired_trimmed_paired_merged_contig_136110	131902_CGATGT_L008_R1_paired_trimmed_paired_merged_contig_150677	131902_CGATGT_L008_R1_paired_trimmed_paired_merged_contig_68058	131902_CGATGT_L008_R1_paired_trimmed_paired_merged_contig_81800	131902_CGATGT_L008_R1_paired_trimmed_paired_merged_contig_136109	131902_CGATGT_L008_R1_paired_trimmed_paired_merged_contig_135024	131902_CGATGT_L008_R1_paired_trimmed_paired_merged_contig_28149	131902_CGATGT_L008_R1_paired_trimmed_paired_merged_contig_91087	131902_CGATGT_L008_R1_paired_trimmed_paired_merged_contig_72301	131902_CGATGT_L008_R1_paired_trimmed_paired_merged_contig_140964	131902_CGATGT_L008_R1_paired_trimmed_paired_merged_contig_92379	131902_CGATGT_L008_R1_paired_trimmed_paired_merged_contig_133508	131902_CGATGT_L008_R1_paired_trimmed_paired_merged_contig_63733	131902_CGATGT_L008_R1_paired_trimmed_paired_merged_contig_133509	131902_CGATGT_L008_R1_paired_trimmed_paired_merged_contig_147353	131902_CGATGT_L008_R1_paired_trimmed_paired_merged_contig_12226	131902_CGATGT_L008_R1_paired_trimmed_paired_merged_contig_69157	131902_CGATGT_L008_R1_paired_trimmed_paired_merged_contig_21291	131902_CGATGT_L008_R1_paired_trimmed_paired_merged_contig_129252
GO:0016765	transferase activity, transferring alkyl or aryl (other than methyl) groups	MF	0.0223	0.00851	74	67	16829	9730	UNDER	131902_CGATGT_L008_R1_paired_trimmed_paired_merged_contig_141272	131902_CGATGT_L008_R1_paired_trimmed_paired_merged_contig_62783	131902_CGATGT_L008_R1_paired_trimmed_paired_merged_contig_262	131902_CGATGT_L008_R1_paired_trimmed_paired_merged_contig_39006	131902_CGATGT_L008_R1_paired_trimmed_paired_merged_contig_145870	131902_CGATGT_L008_R1_paired_trimmed_paired_merged_contig_138662	131902_CGATGT_L008_R1_paired_trimmed_paired_merged_contig_22123	131902_CGATGT_L008_R1_paired_trimmed_paired_merged_contig_139874	131902_CGATGT_L008_R1_paired_trimmed_paired_merged_contig_108091	131902_CGATGT_L008_R1_paired_trimmed_paired_merged_contig_150029	131902_CGATGT_L008_R1_paired_trimmed_paired_merged_contig_132286	131902_CGATGT_L008_R1_paired_trimmed_paired_merged_contig_26850	131902_CGATGT_L008_R1_paired_trimmed_paired_merged_contig_136759	131902_CGATGT_L008_R1_paired_trimmed_paired_merged_contig_134340	131902_CGATGT_L008_R1_paired_trimmed_paired_merged_contig_56066	131902_CGATGT_L008_R1_paired_trimmed_paired_merged_contig_98549	131902_CGATGT_L008_R1_paired_trimmed_paired_merged_contig_92443	131902_CGATGT_L008_R1_paired_trimmed_paired_merged_contig_92442	131902_CGATGT_L008_R1_paired_trimmed_paired_merged_contig_50807	131902_CGATGT_L008_R1_paired_trimmed_paired_merged_contig_140093	131902_CGATGT_L008_R1_paired_trimmed_paired_merged_contig_62511	131902_CGATGT_L008_R1_paired_trimmed_paired_merged_contig_117095	131902_CGATGT_L008_R1_paired_trimmed_paired_merged_contig_82981	131902_CGATGT_L008_R1_paired_trimmed_paired_merged_contig_132505	131902_CGATGT_L008_R1_paired_trimmed_paired_merged_contig_131854	131902_CGATGT_L008_R1_paired_trimmed_paired_merged_contig_137564	131902_CGATGT_L008_R1_paired_trimmed_paired_merged_contig_137047	131902_CGATGT_L008_R1_paired_trimmed_paired_merged_contig_44860	131902_CGATGT_L008_R1_paired_trimmed_paired_merged_contig_29072	131902_CGATGT_L008_R1_paired_trimmed_paired_merged_contig_144051	131902_CGATGT_L008_R1_paired_trimmed_paired_merged_contig_131856	131902_CGATGT_L008_R1_paired_trimmed_paired_merged_contig_130366	131902_CGATGT_L008_R1_paired_trimmed_paired_merged_contig_36569	131902_CGATGT_L008_R1_paired_trimmed_paired_merged_contig_36568	131902_CGATGT_L008_R1_paired_trimmed_paired_merged_contig_34226	131902_CGATGT_L008_R1_paired_trimmed_paired_merged_contig_99768	131902_CGATGT_L008_R1_paired_trimmed_paired_merged_contig_74962	131902_CGATGT_L008_R1_paired_trimmed_paired_merged_contig_7575	131902_CGATGT_L008_R1_paired_trimmed_paired_merged_contig_143479	131902_CGATGT_L008_R1_paired_trimmed_paired_merged_contig_125623
GO:0001071	nucleic acid binding transcription factor activity	MF	0.0413	0.0177	260	116	16643	9681	OVER	131902_CGATGT_L008_R1_paired_trimmed_paired_merged_contig_119222	131902_CGATGT_L008_R1_paired_trimmed_paired_merged_contig_2448	131902_CGATGT_L008_R1_paired_trimmed_paired_merged_contig_118376	131902_CGATGT_L008_R1_paired_trimmed_paired_merged_contig_129706	131902_CGATGT_L008_R1_paired_trimmed_paired_merged_contig_59571	131902_CGATGT_L008_R1_paired_trimmed_paired_merged_contig_91864	131902_CGATGT_L008_R1_paired_trimmed_paired_merged_contig_131349	131902_CGATGT_L008_R1_paired_trimmed_paired_merged_contig_77719	131902_CGATGT_L008_R1_paired_trimmed_paired_merged_contig_130019	131902_CGATGT_L008_R1_paired_trimmed_paired_merged_contig_133404	131902_CGATGT_L008_R1_paired_trimmed_paired_merged_contig_138666	131902_CGATGT_L008_R1_paired_trimmed_paired_merged_contig_136402	131902_CGATGT_L008_R1_paired_trimmed_paired_merged_contig_138702	131902_CGATGT_L008_R1_paired_trimmed_paired_merged_contig_114209	131902_CGATGT_L008_R1_paired_trimmed_paired_merged_contig_132047	131902_CGATGT_L008_R1_paired_trimmed_paired_merged_contig_106397	131902_CGATGT_L008_R1_paired_trimmed_paired_merged_contig_84769	131902_CGATGT_L008_R1_paired_trimmed_paired_merged_contig_144818	131902_CGATGT_L008_R1_paired_trimmed_paired_merged_contig_140972	131902_CGATGT_L008_R1_paired_trimmed_paired_merged_contig_142910	131902_CGATGT_L008_R1_paired_trimmed_paired_merged_contig_97975	131902_CGATGT_L008_R1_paired_trimmed_paired_merged_contig_74611	131902_CGATGT_L008_R1_paired_trimmed_paired_merged_contig_88290	131902_CGATGT_L008_R1_paired_trimmed_paired_merged_contig_103562	131902_CGATGT_L008_R1_paired_trimmed_paired_merged_contig_66831	131902_CGATGT_L008_R1_paired_trimmed_paired_merged_contig_18113	131902_CGATGT_L008_R1_paired_trimmed_paired_merged_contig_65503	131902_CGATGT_L008_R1_paired_trimmed_paired_merged_contig_21127	131902_CGATGT_L008_R1_paired_trimmed_paired_merged_contig_103605	131902_CGATGT_L008_R1_paired_trimmed_paired_merged_contig_138497	131902_CGATGT_L008_R1_paired_trimmed_paired_merged_contig_131219	131902_CGATGT_L008_R1_paired_trimmed_paired_merged_contig_89538	131902_CGATGT_L008_R1_paired_trimmed_paired_merged_contig_138259	131902_CGATGT_L008_R1_paired_trimmed_paired_merged_contig_134693	131902_CGATGT_L008_R1_paired_trimmed_paired_merged_contig_132393	131902_CGATGT_L008_R1_paired_trimmed_paired_merged_contig_143715	131902_CGATGT_L008_R1_paired_trimmed_paired_merged_contig_23537	131902_CGATGT_L008_R1_paired_trimmed_paired_merged_contig_25957	131902_CGATGT_L008_R1_paired_trimmed_paired_merged_contig_129702	131902_CGATGT_L008_R1_paired_trimmed_paired_merged_contig_93420
GO:0019899	enzyme binding	MF	0.0486	0.0214	149	61	16754	9736	OVER	131902_CGATGT_L008_R1_paired_trimmed_paired_merged_contig_94219	131902_CGATGT_L008_R1_paired_trimmed_paired_merged_contig_118377	131902_CGATGT_L008_R1_paired_trimmed_paired_merged_contig_16700	131902_CGATGT_L008_R1_paired_trimmed_paired_merged_contig_142381	131902_CGATGT_L008_R1_paired_trimmed_paired_merged_contig_64623	131902_CGATGT_L008_R1_paired_trimmed_paired_merged_contig_142240	131902_CGATGT_L008_R1_paired_trimmed_paired_merged_contig_43120	131902_CGATGT_L008_R1_paired_trimmed_paired_merged_contig_11775	131902_CGATGT_L008_R1_paired_trimmed_paired_merged_contig_133964	131902_CGATGT_L008_R1_paired_trimmed_paired_merged_contig_87402	131902_CGATGT_L008_R1_paired_trimmed_paired_merged_contig_119921	131902_CGATGT_L008_R1_paired_trimmed_paired_merged_contig_137910	131902_CGATGT_L008_R1_paired_trimmed_paired_merged_contig_63572	131902_CGATGT_L008_R1_paired_trimmed_paired_merged_contig_73043	131902_CGATGT_L008_R1_paired_trimmed_paired_merged_contig_31867	131902_CGATGT_L008_R1_paired_trimmed_paired_merged_contig_31486	131902_CGATGT_L008_R1_paired_trimmed_paired_merged_contig_84327	131902_CGATGT_L008_R1_paired_trimmed_paired_merged_contig_129772	131902_CGATGT_L008_R1_paired_trimmed_paired_merged_contig_130082	131902_CGATGT_L008_R1_paired_trimmed_paired_merged_contig_73467	131902_CGATGT_L008_R1_paired_trimmed_paired_merged_contig_13370	131902_CGATGT_L008_R1_paired_trimmed_paired_merged_contig_121633	131902_CGATGT_L008_R1_paired_trimmed_paired_merged_contig_149968	131902_CGATGT_L008_R1_paired_trimmed_paired_merged_contig_95599	131902_CGATGT_L008_R1_paired_trimmed_paired_merged_contig_95858	131902_CGATGT_L008_R1_paired_trimmed_paired_merged_contig_37073	131902_CGATGT_L008_R1_paired_trimmed_paired_merged_contig_44303	131902_CGATGT_L008_R1_paired_trimmed_paired_merged_contig_17666	131902_CGATGT_L008_R1_paired_trimmed_paired_merged_contig_12894	131902_CGATGT_L008_R1_paired_trimmed_paired_merged_contig_136011	131902_CGATGT_L008_R1_paired_trimmed_paired_merged_contig_52903	131902_CGATGT_L008_R1_paired_trimmed_paired_merged_contig_88920	131902_CGATGT_L008_R1_paired_trimmed_paired_merged_contig_113236	131902_CGATGT_L008_R1_paired_trimmed_paired_merged_contig_27594	131902_CGATGT_L008_R1_paired_trimmed_paired_merged_contig_10779	131902_CGATGT_L008_R1_paired_trimmed_paired_merged_contig_129780	131902_CGATGT_L008_R1_paired_trimmed_paired_merged_contig_107398	131902_CGATGT_L008_R1_paired_trimmed_paired_merged_contig_59529	131902_CGATGT_L008_R1_paired_trimmed_paired_merged_contig_30743	131902_CGATGT_L008_R1_paired_trimmed_paired_merged_contig_24088
[truncated: 461 more columns]
