# Supplementary material for: Identification of water use efficiency related genes in ‘Garnem’ almond-peach rootstock using time-course transcriptome analysis
Source: PLoS One. 2018 Oct 11;13(10):e0205493. doi: 10.1371/journal.pone.0205493 (PMC6181374; doi:10.1371/journal.pone.0205493)
Supplement: S6 Table — (XLSX) [file pone.0205493.s008.xlsx]

## Sheet: 2hS-24hS
List of metabolic pathways in which different annotated enzymes are implicated for the pool 2hS-24hS
Pathway	Pathway ID	#Enzs in Pathway	Enzyme	#Seqs of Enzyme	#Seqs in total	Seqs
Purine metabolism	map00230	24	ec:2.1.2.3 - formyltransferase, ec:2.7.4.8 - kinase, ec:2.7.4.6 - kinase, ec:2.7.4.3 - kinase, ec:6.3.4.4 - synthase, ec:3.6.1.3 - adenylpyrophosphatase, ec:4.3.2.2 - lyase, ec:1.17.4.1 - reductase, ec:2.7.1.40 - kinase, ec:3.5.4.6 - deaminase, ec:3.2.2.1 - nucleosidase, ec:1.1.1.205 - dehydrogenase, ec:2.7.1.25 - kinase, ec:3.6.1.15 - phosphatase, ec:2.7.7.4 - adenylyltransferase, ec:5.4.2.2 - (…	1, 1, 3, 4, 1, 144, 1, 2, 2, 1, 1, 1, 1, 209, 2, 1, 11, 3, 1, 2, 1, 2, 2, 1	398	131902_CGATGT_L008_R1_paired_trimmed_paired_merged_contig_124314, 131902_CGATGT_L008_R1_paired_trimmed_paired_merged_contig_102846, 131902_CGATGT_L008_R1_paired_trimmed_paired_merged_contig_84848, 131902_CGATGT_L008_R1_paired_trimmed_paired_merged_contig_89072, 131902_CGATGT_L008_R1_paired_trimmed_paired_merged_contig_130561, 131902_CGATGT_L008_R1_paired_trimmed_paired_merged_contig_100448, 13190…
Thiamine metabolism	map00730	1	ec:3.6.1.15 - phosphatase	209	209	131902_CGATGT_L008_R1_paired_trimmed_paired_merged_contig_45603, 131902_CGATGT_L008_R1_paired_trimmed_paired_merged_contig_126438, 131902_CGATGT_L008_R1_paired_trimmed_paired_merged_contig_127406, 131902_CGATGT_L008_R1_paired_trimmed_paired_merged_contig_97848, 131902_CGATGT_L008_R1_paired_trimmed_paired_merged_contig_89786, 131902_CGATGT_L008_R1_paired_trimmed_paired_merged_contig_106032, 131902…
Biosynthesis of antibiotics	map01130	54	ec:1.8.1.4 - dehydrogenase, ec:2.6.1.11 - transaminase, ec:6.4.1.2 - carboxylase, ec:2.1.2.3 - formyltransferase, ec:2.6.1.16 - transaminase (isomerizing), ec:5.3.1.1 - isomerase, ec:4.1.2.13 - aldolase, ec:2.7.4.6 - kinase, ec:2.7.4.3 - kinase, ec:5.3.1.9 - isomerase, ec:4.1.1.49 - carboxykinase (ATP), ec:3.1.3.3 - phosphatase, ec:4.2.1.2 - hydratase, ec:4.2.1.20 - synthase, ec:2.5.1.47 - syntha…	2, 1, 2, 1, 1, 6, 9, 3, 4, 1, 7, 1, 1, 3, 1, 1, 6, 1, 7, 1, 3, 3, 5, 1, 1, 2, 1, 1, 4, 3, 1, 11, 1, 3, 3, 3, 1, 1, 3, 3, 2, 3, 1, 1, 2, 1, 1, 2, 2, 1, 3, 1, 1, 1	135	131902_CGATGT_L008_R1_paired_trimmed_paired_merged_contig_101959, 131902_CGATGT_L008_R1_paired_trimmed_paired_merged_contig_95590, 131902_CGATGT_L008_R1_paired_trimmed_paired_merged_contig_51415, 131902_CGATGT_L008_R1_paired_trimmed_paired_merged_contig_131638, 131902_CGATGT_L008_R1_paired_trimmed_paired_merged_contig_122715, 131902_CGATGT_L008_R1_paired_trimmed_paired_merged_contig_124314, 13190…
Starch and sucrose metabolism	map00500	17	ec:3.2.1.4 - endo-1,4-beta-D-glucanase, ec:3.2.1.3 - 1,4-alpha-glucosidase, ec:3.2.1.2 - saccharogen amylase, ec:3.2.1.1 - glycogenase, ec:5.3.1.9 - isomerase, ec:2.7.1.1 - hexokinase type IV glucokinase, ec:5.4.2.2 - (alpha-D-glucose-1,6-bisphosphate-dependent), ec:3.2.1.21 - gentiobiase, ec:2.4.1.34 - synthase, ec:3.1.1.11 - pectin demethoxylase, ec:3.2.1.28 - trehalase, ec:2.4.1.43 - 4-alpha-g…	1, 1, 2, 2, 1, 4, 1, 2, 5, 11, 3, 3, 10, 2, 1, 2, 7	58	131902_CGATGT_L008_R1_paired_trimmed_paired_merged_contig_109820, 131902_CGATGT_L008_R1_paired_trimmed_paired_merged_contig_126498, 131902_CGATGT_L008_R1_paired_trimmed_paired_merged_contig_80383, 131902_CGATGT_L008_R1_paired_trimmed_paired_merged_contig_38000, 131902_CGATGT_L008_R1_paired_trimmed_paired_merged_contig_36056, 131902_CGATGT_L008_R1_paired_trimmed_paired_merged_contig_9917, 131902_C…
Glycolysis / Gluconeogenesis	map00010	13	ec:1.8.1.4 - dehydrogenase, ec:5.3.1.1 - isomerase, ec:4.1.2.13 - aldolase, ec:5.3.1.9 - isomerase, ec:4.1.1.49 - carboxykinase (ATP), ec:4.2.1.11 - hydratase, ec:2.7.2.3 - kinase, ec:2.7.1.40 - kinase, ec:2.7.1.1 - hexokinase type IV glucokinase, ec:1.2.1.5 - dehydrogenase [NAD(P)+], ec:1.2.1.3 - dehydrogenase (NAD+), ec:3.1.3.11 - hexose diphosphatase, ec:5.4.2.2 - (alpha-D-glucose-1,6-bisphosp…	2, 6, 9, 1, 7, 6, 5, 2, 4, 1, 3, 3, 1	50	131902_CGATGT_L008_R1_paired_trimmed_paired_merged_contig_101959, 131902_CGATGT_L008_R1_paired_trimmed_paired_merged_contig_95590, 131902_CGATGT_L008_R1_paired_trimmed_paired_merged_contig_83564, 131902_CGATGT_L008_R1_paired_trimmed_paired_merged_contig_125497, 131902_CGATGT_L008_R1_paired_trimmed_paired_merged_contig_92418, 131902_CGATGT_L008_R1_paired_trimmed_paired_merged_contig_111353, 131902…
Aminobenzoate degradation	map00627	3	ec:3.1.3.2 - phosphatase, ec:3.1.3.41 - nitrophenyl phosphatase, ec:3.5.5.1 - acetonitrilase	8, 40, 1	49	131902_CGATGT_L008_R1_paired_trimmed_paired_merged_contig_120574, 131902_CGATGT_L008_R1_paired_trimmed_paired_merged_contig_127282, 131902_CGATGT_L008_R1_paired_trimmed_paired_merged_contig_20953, 131902_CGATGT_L008_R1_paired_trimmed_paired_merged_contig_86937, 131902_CGATGT_L008_R1_paired_trimmed_paired_merged_contig_112672, 131902_CGATGT_L008_R1_paired_trimmed_paired_merged_contig_72710, 131902…
Cysteine and methionine metabolism	map00270	15	ec:2.5.1.6 - adenosyltransferase, ec:4.1.1.50 - decarboxylase, ec:2.7.1.100 - kinase, ec:4.4.1.14 - synthase, ec:3.2.2.16 - nucleosidase, ec:2.1.1.13 - synthase, ec:2.1.1.14 - S-methyltransferase, ec:3.3.1.1 - S-adenosylhomocysteine synthase, ec:2.5.1.47 - synthase, ec:2.6.1.1 - transaminase, ec:6.3.2.3 - synthase, ec:6.3.2.2 - ligase, ec:1.13.11.54 - dioxygenase [iron(II)-requiring], ec:2.5.1.16…	12, 3, 1, 1, 1, 1, 3, 13, 1, 1, 1, 3, 2, 1, 3	47	131902_CGATGT_L008_R1_paired_trimmed_paired_merged_contig_124558, 131902_CGATGT_L008_R1_paired_trimmed_paired_merged_contig_134025, 131902_CGATGT_L008_R1_paired_trimmed_paired_merged_contig_93733, 131902_CGATGT_L008_R1_paired_trimmed_paired_merged_contig_121173, 131902_CGATGT_L008_R1_paired_trimmed_paired_merged_contig_146494, 131902_CGATGT_L008_R1_paired_trimmed_paired_merged_contig_77716, 13190…
Carbon fixation in photosynthetic organisms	map00710	12	ec:5.3.1.1 - isomerase, ec:4.1.2.13 - aldolase, ec:4.1.1.49 - carboxykinase (ATP), ec:2.6.1.1 - transaminase, ec:2.2.1.1 - glycolaldehydetransferase, ec:2.7.2.3 - kinase, ec:2.7.9.1 - phosphate dikinase, ec:2.7.1.19 - phosphopentokinase, ec:1.1.1.37 - dehydrogenase, ec:5.1.3.1 - 3-epimerase, ec:1.1.1.39 - dehydrogenase (decarboxylating), ec:3.1.3.11 - hexose diphosphatase	6, 9, 7, 1, 1, 5, 1, 1, 3, 3, 4, 3	44	131902_CGATGT_L008_R1_paired_trimmed_paired_merged_contig_83564, 131902_CGATGT_L008_R1_paired_trimmed_paired_merged_contig_125497, 131902_CGATGT_L008_R1_paired_trimmed_paired_merged_contig_92418, 131902_CGATGT_L008_R1_paired_trimmed_paired_merged_contig_111353, 131902_CGATGT_L008_R1_paired_trimmed_paired_merged_contig_68417, 131902_CGATGT_L008_R1_paired_trimmed_paired_merged_contig_138449, 131902…
Oxidative phosphorylation	map00190	6	ec:1.6.5.3 - reductase (H+-translocating), ec:3.6.1.1 - diphosphatase, ec:3.6.3.6 - ATPase, ec:1.10.2.2 - reductase, ec:1.9.3.1 - oxidase, ec:1.6.99.3 - dehydrogenase	8, 8, 2, 3, 10, 12	43	131902_CGATGT_L008_R1_paired_trimmed_paired_merged_contig_81941, 131902_CGATGT_L008_R1_paired_trimmed_paired_merged_contig_64029, 131902_CGATGT_L008_R1_paired_trimmed_paired_merged_contig_90181, 131902_CGATGT_L008_R1_paired_trimmed_paired_merged_contig_76739, 131902_CGATGT_L008_R1_paired_trimmed_paired_merged_contig_78320, 131902_CGATGT_L008_R1_paired_trimmed_paired_merged_contig_84000, 131902_CG…
Phenylpropanoid biosynthesis	map00940	2	ec:1.11.1.7 - lactoperoxidase, ec:3.2.1.21 - gentiobiase	32, 2	34	131902_CGATGT_L008_R1_paired_trimmed_paired_merged_contig_64442, 131902_CGATGT_L008_R1_paired_trimmed_paired_merged_contig_49507, 131902_CGATGT_L008_R1_paired_trimmed_paired_merged_contig_61290, 131902_CGATGT_L008_R1_paired_trimmed_paired_merged_contig_119845, 131902_CGATGT_L008_R1_paired_trimmed_paired_merged_contig_51946, 131902_CGATGT_L008_R1_paired_trimmed_paired_merged_contig_110132, 131902_…
Pyruvate metabolism	map00620	13	ec:1.8.1.4 - dehydrogenase, ec:6.4.1.2 - carboxylase, ec:2.3.3.13 - synthase, ec:4.1.1.49 - carboxykinase (ATP), ec:4.2.1.2 - hydratase, ec:2.7.1.40 - kinase, ec:1.1.1.79 - reductase (NADP+), ec:2.7.9.1 - phosphate dikinase, ec:1.2.1.3 - dehydrogenase (NAD+), ec:1.1.1.37 - dehydrogenase, ec:1.1.1.39 - dehydrogenase (decarboxylating), ec:1.1.1.38 - dehydrogenase (oxaloacetate-decarboxylating), ec:…	2, 2, 1, 7, 1, 2, 2, 1, 3, 3, 4, 4, 1	33	131902_CGATGT_L008_R1_paired_trimmed_paired_merged_contig_101959, 131902_CGATGT_L008_R1_paired_trimmed_paired_merged_contig_95590, 131902_CGATGT_L008_R1_paired_trimmed_paired_merged_contig_131638, 131902_CGATGT_L008_R1_paired_trimmed_paired_merged_contig_122715, 131902_CGATGT_L008_R1_paired_trimmed_paired_merged_contig_115950, 131902_CGATGT_L008_R1_paired_trimmed_paired_merged_contig_87672, 13190…
Glutathione metabolism	map00480	12	ec:1.11.1.9 - peroxidase, ec:1.17.4.1 - reductase, ec:6.3.2.3 - synthase, ec:6.3.2.2 - ligase, ec:2.5.1.16 - synthase, ec:2.5.1.18 - transferase, ec:1.1.1.44 - dehydrogenase (NADP+-dependent, decarboxylating), ec:1.1.1.43 - 2-dehydrogenase, ec:1.1.1.42 - dehydrogenase (NADP+), ec:1.1.1.49 - dehydrogenase (NADP+), ec:1.11.1.11 - peroxidase, ec:1.11.1.15 - thioredoxin peroxidase	4, 2, 1, 3, 1, 6, 3, 1, 3, 2, 1, 4	31	131902_CGATGT_L008_R1_paired_trimmed_paired_merged_contig_110787, 131902_CGATGT_L008_R1_paired_trimmed_paired_merged_contig_61290, 131902_CGATGT_L008_R1_paired_trimmed_paired_merged_contig_110132, 131902_CGATGT_L008_R1_paired_trimmed_paired_merged_contig_125455, 131902_CGATGT_L008_R1_paired_trimmed_paired_merged_contig_111343, 131902_CGATGT_L008_R1_paired_trimmed_paired_merged_contig_114908, 1319…
Pyrimidine metabolism	map00240	10	ec:2.7.4.6 - kinase, ec:2.1.1.45 - synthase, ec:6.3.4.2 - synthase (glutamine hydrolysing), ec:1.3.5.2 - dehydrogenase (quinone), ec:2.7.1.48 - kinase, ec:1.17.4.1 - reductase, ec:2.7.7.6 - RNA polymerase, ec:2.7.7.7 - DNA polymerase, ec:2.7.7.8 - nucleotidyltransferase, ec:2.4.2.1 - phosphorylase	3, 1, 1, 1, 4, 2, 11, 3, 1, 1	28	131902_CGATGT_L008_R1_paired_trimmed_paired_merged_contig_84848, 131902_CGATGT_L008_R1_paired_trimmed_paired_merged_contig_89072, 131902_CGATGT_L008_R1_paired_trimmed_paired_merged_contig_130561, 131902_CGATGT_L008_R1_paired_trimmed_paired_merged_contig_104204, 131902_CGATGT_L008_R1_paired_trimmed_paired_merged_contig_69693, 131902_CGATGT_L008_R1_paired_trimmed_paired_merged_contig_94769, 131902_…
Amino sugar and nucleotide sugar metabolism	map00520	12	ec:2.6.1.16 - transaminase (isomerizing), ec:5.3.1.8 - isomerase, ec:5.3.1.9 - isomerase, ec:5.4.99.30 - mutase, ec:3.2.1.52 - hexosaminidase, ec:3.13.1.1 - synthase, ec:2.7.1.1 - hexokinase type IV glucokinase, ec:5.4.2.2 - (alpha-D-glucose-1,6-bisphosphate-dependent), ec:2.4.1.43 - 4-alpha-galacturonosyltransferase, ec:2.4.1.16 - synthase, ec:5.1.3.18 - 3,5-epimerase, ec:3.2.1.14 - chitodextrin…	1, 1, 1, 3, 1, 1, 4, 1, 3, 1, 1, 8	26	131902_CGATGT_L008_R1_paired_trimmed_paired_merged_contig_78920, 131902_CGATGT_L008_R1_paired_trimmed_paired_merged_contig_112760, 131902_CGATGT_L008_R1_paired_trimmed_paired_merged_contig_131099, 131902_CGATGT_L008_R1_paired_trimmed_paired_merged_contig_83083, 131902_CGATGT_L008_R1_paired_trimmed_paired_merged_contig_2222, 131902_CGATGT_L008_R1_paired_trimmed_paired_merged_contig_125145, 131902_…
Pentose phosphate pathway	map00030	10	ec:4.1.2.13 - aldolase, ec:5.3.1.9 - isomerase, ec:2.2.1.1 - glycolaldehydetransferase, ec:5.1.3.1 - 3-epimerase, ec:3.1.3.11 - hexose diphosphatase, ec:1.1.1.44 - dehydrogenase (NADP+-dependent, decarboxylating), ec:1.1.1.43 - 2-dehydrogenase, ec:1.1.1.49 - dehydrogenase (NADP+), ec:5.4.2.2 - (alpha-D-glucose-1,6-bisphosphate-dependent), ec:2.7.6.1 - diphosphokinase	9, 1, 1, 3, 3, 3, 1, 2, 1, 2	26	131902_CGATGT_L008_R1_paired_trimmed_paired_merged_contig_105979, 131902_CGATGT_L008_R1_paired_trimmed_paired_merged_contig_57486, 131902_CGATGT_L008_R1_paired_trimmed_paired_merged_contig_57665, 131902_CGATGT_L008_R1_paired_trimmed_paired_merged_contig_89328, 131902_CGATGT_L008_R1_paired_trimmed_paired_merged_contig_145359, 131902_CGATGT_L008_R1_paired_trimmed_paired_merged_contig_134207, 131902…
Pentose and glucuronate interconversions	map00040	6	ec:4.2.2.2 - lyase, ec:1.2.1.3 - dehydrogenase (NAD+), ec:2.7.1.17 - xylulokinase (phosphorylating), ec:5.1.3.1 - 3-epimerase, ec:3.1.1.11 - pectin demethoxylase, ec:3.2.1.15 - pectin depolymerase	1, 3, 1, 3, 11, 7	26	131902_CGATGT_L008_R1_paired_trimmed_paired_merged_contig_100471, 131902_CGATGT_L008_R1_paired_trimmed_paired_merged_contig_42441, 131902_CGATGT_L008_R1_paired_trimmed_paired_merged_contig_125110, 131902_CGATGT_L008_R1_paired_trimmed_paired_merged_contig_60953, 131902_CGATGT_L008_R1_paired_trimmed_paired_merged_contig_79737, 131902_CGATGT_L008_R1_paired_trimmed_paired_merged_contig_19302, 131902_…
Fructose and mannose metabolism	map00051	7	ec:5.3.1.1 - isomerase, ec:5.3.1.8 - isomerase, ec:4.1.2.13 - aldolase, ec:3.2.1.78 - endo-1,4-beta-mannosidase, ec:3.1.3.46 - 2-phosphatase, ec:2.7.1.1 - hexokinase type IV glucokinase, ec:3.1.3.11 - hexose diphosphatase	6, 1, 9, 1, 1, 4, 3	25	131902_CGATGT_L008_R1_paired_trimmed_paired_merged_contig_83564, 131902_CGATGT_L008_R1_paired_trimmed_paired_merged_contig_125497, 131902_CGATGT_L008_R1_paired_trimmed_paired_merged_contig_92418, 131902_CGATGT_L008_R1_paired_trimmed_paired_merged_contig_111353, 131902_CGATGT_L008_R1_paired_trimmed_paired_merged_contig_68417, 131902_CGATGT_L008_R1_paired_trimmed_paired_merged_contig_138449, 131902…
Glyoxylate and dicarboxylate metabolism	map00630	9	ec:6.3.1.2 - ligase, ec:4.1.3.1 - lyase, ec:1.11.1.6 - equilase, ec:1.1.1.79 - reductase (NADP+), ec:1.1.3.15 - oxidase, ec:1.1.1.81 - reductase, ec:1.1.1.37 - dehydrogenase, ec:3.1.3.18 - phosphatase, ec:2.3.3.9 - synthase	4, 3, 7, 2, 1, 2, 3, 1, 1	24	131902_CGATGT_L008_R1_paired_trimmed_paired_merged_contig_120828, 131902_CGATGT_L008_R1_paired_trimmed_paired_merged_contig_73824, 131902_CGATGT_L008_R1_paired_trimmed_paired_merged_contig_47342, 131902_CGATGT_L008_R1_paired_trimmed_paired_merged_contig_73199, 131902_CGATGT_L008_R1_paired_trimmed_paired_merged_contig_56613, 131902_CGATGT_L008_R1_paired_trimmed_paired_merged_contig_101030, 131902_…
Inositol phosphate metabolism	map00562	5	ec:5.3.1.1 - isomerase, ec:3.1.4.11 - phospholipase C, ec:5.5.1.4 - synthase, ec:3.1.3.25 - phosphatase, ec:1.13.99.1 - oxygenase	6, 1, 11, 1, 4	23	131902_CGATGT_L008_R1_paired_trimmed_paired_merged_contig_83564, 131902_CGATGT_L008_R1_paired_trimmed_paired_merged_contig_125497, 131902_CGATGT_L008_R1_paired_trimmed_paired_merged_contig_92418, 131902_CGATGT_L008_R1_paired_trimmed_paired_merged_contig_111353, 131902_CGATGT_L008_R1_paired_trimmed_paired_merged_contig_68417, 131902_CGATGT_L008_R1_paired_trimmed_paired_merged_contig_138449, 131902…
Citrate cycle (TCA cycle)	map00020	9	ec:1.8.1.4 - dehydrogenase, ec:4.1.1.49 - carboxykinase (ATP), ec:4.2.1.2 - hydratase, ec:6.2.1.5 - ligase (ADP-forming), ec:6.2.1.4 - ligase (GDP-forming), ec:1.1.1.37 - dehydrogenase, ec:1.1.1.42 - dehydrogenase (NADP+), ec:1.1.1.41 - dehydrogenase (NAD+), ec:1.2.4.2 - dehydrogenase (succinyl-transferring)	2, 7, 1, 1, 1, 3, 3, 1, 3	22	131902_CGATGT_L008_R1_paired_trimmed_paired_merged_contig_101959, 131902_CGATGT_L008_R1_paired_trimmed_paired_merged_contig_95590, 131902_CGATGT_L008_R1_paired_trimmed_paired_merged_contig_87672, 131902_CGATGT_L008_R1_paired_trimmed_paired_merged_contig_87671, 131902_CGATGT_L008_R1_paired_trimmed_paired_merged_contig_88075, 131902_CGATGT_L008_R1_paired_trimmed_paired_merged_contig_38747, 131902_C…
Methane metabolism	map00680	5	ec:4.1.2.13 - aldolase, ec:3.1.3.3 - phosphatase, ec:4.2.1.11 - hydratase, ec:1.1.1.37 - dehydrogenase, ec:3.1.3.11 - hexose diphosphatase	9, 1, 6, 3, 3	22	131902_CGATGT_L008_R1_paired_trimmed_paired_merged_contig_105979, 131902_CGATGT_L008_R1_paired_trimmed_paired_merged_contig_57486, 131902_CGATGT_L008_R1_paired_trimmed_paired_merged_contig_57665, 131902_CGATGT_L008_R1_paired_trimmed_paired_merged_contig_89328, 131902_CGATGT_L008_R1_paired_trimmed_paired_merged_contig_145359, 131902_CGATGT_L008_R1_paired_trimmed_paired_merged_contig_134207, 131902…
Drug metabolism - other enzymes	map00983	3	ec:2.7.1.48 - kinase, ec:1.1.1.205 - dehydrogenase, ec:3.1.1.1 - ali-esterase	4, 1, 15	20	131902_CGATGT_L008_R1_paired_trimmed_paired_merged_contig_22418, 131902_CGATGT_L008_R1_paired_trimmed_paired_merged_contig_20143, 131902_CGATGT_L008_R1_paired_trimmed_paired_merged_contig_45599, 131902_CGATGT_L008_R1_paired_trimmed_paired_merged_contig_74813, 131902_CGATGT_L008_R1_paired_trimmed_paired_merged_contig_95363, 131902_CGATGT_L008_R1_paired_trimmed_paired_merged_contig_89993, 131902_CG…
T cell receptor signaling pathway	map04660	1	ec:3.1.3.16 - phosphatase	19	19	131902_CGATGT_L008_R1_paired_trimmed_paired_merged_contig_65872, 131902_CGATGT_L008_R1_paired_trimmed_paired_merged_contig_142295, 131902_CGATGT_L008_R1_paired_trimmed_paired_merged_contig_33906, 131902_CGATGT_L008_R1_paired_trimmed_paired_merged_contig_73060, 131902_CGATGT_L008_R1_paired_trimmed_paired_merged_contig_35888, 131902_CGATGT_L008_R1_paired_trimmed_paired_merged_contig_143629, 131902_…
Carbon fixation pathways in prokaryotes	map00720	9	ec:6.4.1.2 - carboxylase, ec:6.3.4.3 - ligase, ec:1.5.1.20 - reductase [NAD(P)H], ec:4.2.1.2 - hydratase, ec:2.7.9.1 - phosphate dikinase, ec:6.2.1.5 - ligase (ADP-forming), ec:1.1.1.37 - dehydrogenase, ec:1.1.1.35 - dehydrogenase, ec:1.1.1.42 - dehydrogenase (NADP+)	2, 3, 1, 1, 1, 1, 3, 3, 3	18	131902_CGATGT_L008_R1_paired_trimmed_paired_merged_contig_131638, 131902_CGATGT_L008_R1_paired_trimmed_paired_merged_contig_122715, 131902_CGATGT_L008_R1_paired_trimmed_paired_merged_contig_97493, 131902_CGATGT_L008_R1_paired_trimmed_paired_merged_contig_150653, 131902_CGATGT_L008_R1_paired_trimmed_paired_merged_contig_142250, 131902_CGATGT_L008_R1_paired_trimmed_paired_merged_contig_146085, 1319…
Tryptophan metabolism	map00380	5	ec:1.11.1.6 - equilase, ec:1.2.1.3 - dehydrogenase (NAD+), ec:3.5.5.1 - acetonitrilase, ec:1.1.1.35 - dehydrogenase, ec:1.2.4.2 - dehydrogenase (succinyl-transferring)	7, 3, 1, 3, 3	17	131902_CGATGT_L008_R1_paired_trimmed_paired_merged_contig_111502, 131902_CGATGT_L008_R1_paired_trimmed_paired_merged_contig_41414, 131902_CGATGT_L008_R1_paired_trimmed_paired_merged_contig_46228, 131902_CGATGT_L008_R1_paired_trimmed_paired_merged_contig_56131, 131902_CGATGT_L008_R1_paired_trimmed_paired_merged_contig_98458, 131902_CGATGT_L008_R1_paired_trimmed_paired_merged_contig_99962, 131902_C…
Streptomycin biosynthesis	map00521	4	ec:2.7.1.1 - hexokinase type IV glucokinase, ec:5.5.1.4 - synthase, ec:3.1.3.25 - phosphatase, ec:5.4.2.2 - (alpha-D-glucose-1,6-bisphosphate-dependent)	4, 11, 1, 1	17	131902_CGATGT_L008_R1_paired_trimmed_paired_merged_contig_128116, 131902_CGATGT_L008_R1_paired_trimmed_paired_merged_contig_109170, 131902_CGATGT_L008_R1_paired_trimmed_paired_merged_contig_96757, 131902_CGATGT_L008_R1_paired_trimmed_paired_merged_contig_114730, 131902_CGATGT_L008_R1_paired_trimmed_paired_merged_contig_108993, 131902_CGATGT_L008_R1_paired_trimmed_paired_merged_contig_120132, 1319…
Alanine, aspartate and glutamate metabolism	map00250	10	ec:2.6.1.16 - transaminase (isomerizing), ec:6.3.4.4 - synthase, ec:6.3.1.2 - ligase, ec:1.2.1.24 - dehydrogenase (NAD+), ec:2.6.1.1 - transaminase, ec:4.3.2.2 - lyase, ec:1.2.1.16 - dehydrogenase [NAD(P)+], ec:6.3.5.4 - synthase (glutamine-hydrolysing), ec:4.1.1.15 - decarboxylase, ec:3.5.1.2 - glutaminase I	1, 1, 4, 1, 1, 1, 1, 3, 1, 1	15	131902_CGATGT_L008_R1_paired_trimmed_paired_merged_contig_78920, 131902_CGATGT_L008_R1_paired_trimmed_paired_merged_contig_88512, 131902_CGATGT_L008_R1_paired_trimmed_paired_merged_contig_120828, 131902_CGATGT_L008_R1_paired_trimmed_paired_merged_contig_73824, 131902_CGATGT_L008_R1_paired_trimmed_paired_merged_contig_47342, 131902_CGATGT_L008_R1_paired_trimmed_paired_merged_contig_73199, 131902_C…
beta-Alanine metabolism	map00410	7	ec:3.1.2.4 - hydrolase, ec:6.3.2.1 - ligase (AMP-forming), ec:1.2.1.5 - dehydrogenase [NAD(P)+], ec:1.2.1.3 - dehydrogenase (NAD+), ec:2.5.1.16 - synthase, ec:4.1.1.15 - decarboxylase, ec:1.4.3.21 - oxidase	4, 1, 1, 3, 1, 1, 4	15	131902_CGATGT_L008_R1_paired_trimmed_paired_merged_contig_96148, 131902_CGATGT_L008_R1_paired_trimmed_paired_merged_contig_113819, 131902_CGATGT_L008_R1_paired_trimmed_paired_merged_contig_142960, 131902_CGATGT_L008_R1_paired_trimmed_paired_merged_contig_108324, 131902_CGATGT_L008_R1_paired_trimmed_paired_merged_contig_58, 131902_CGATGT_L008_R1_paired_trimmed_paired_merged_contig_60953, 131902_CG…
Glycine, serine and threonine metabolism	map00260	7	ec:1.8.1.4 - dehydrogenase, ec:2.1.2.10 - S-aminomethyldihydrolipoylprotein:(6S)-tetrahydrofolate aminomethyltransferase (ammonia-forming), ec:3.1.3.3 - phosphatase, ec:4.2.1.20 - synthase, ec:1.4.4.2 - dehydrogenase (aminomethyl-transferring), ec:1.1.1.81 - reductase, ec:1.4.3.21 - oxidase	2, 1, 1, 3, 2, 2, 4	15	131902_CGATGT_L008_R1_paired_trimmed_paired_merged_contig_101959, 131902_CGATGT_L008_R1_paired_trimmed_paired_merged_contig_95590, 131902_CGATGT_L008_R1_paired_trimmed_paired_merged_contig_35097, 131902_CGATGT_L008_R1_paired_trimmed_paired_merged_contig_96356, 131902_CGATGT_L008_R1_paired_trimmed_paired_merged_contig_62217, 131902_CGATGT_L008_R1_paired_trimmed_paired_merged_contig_148634, 131902_…
Valine, leucine and isoleucine degradation	map00280	5	ec:1.8.1.4 - dehydrogenase, ec:3.1.2.4 - hydrolase, ec:1.2.1.27 - dehydrogenase (CoA-acylating), ec:1.2.1.3 - dehydrogenase (NAD+), ec:1.1.1.35 - dehydrogenase	2, 4, 3, 3, 3	15	131902_CGATGT_L008_R1_paired_trimmed_paired_merged_contig_101959, 131902_CGATGT_L008_R1_paired_trimmed_paired_merged_contig_95590, 131902_CGATGT_L008_R1_paired_trimmed_paired_merged_contig_96148, 131902_CGATGT_L008_R1_paired_trimmed_paired_merged_contig_113819, 131902_CGATGT_L008_R1_paired_trimmed_paired_merged_contig_142960, 131902_CGATGT_L008_R1_paired_trimmed_paired_merged_contig_108324, 13190…
Nitrogen metabolism	map00910	5	ec:4.2.1.1 - dehydratase, ec:1.7.1.4 - reductase [NAD(P)H], ec:6.3.1.2 - ligase, ec:3.5.5.1 - acetonitrilase, ec:1.13.12.16 - monooxygenase	6, 1, 4, 1, 3	15	131902_CGATGT_L008_R1_paired_trimmed_paired_merged_contig_92668, 131902_CGATGT_L008_R1_paired_trimmed_paired_merged_contig_77633, 131902_CGATGT_L008_R1_paired_trimmed_paired_merged_contig_22920, 131902_CGATGT_L008_R1_paired_trimmed_paired_merged_contig_97071, 131902_CGATGT_L008_R1_paired_trimmed_paired_merged_contig_111339, 131902_CGATGT_L008_R1_paired_trimmed_paired_merged_contig_48955, 131902_C…
Aminoacyl-tRNA biosynthesis	map00970	9	ec:6.1.1.14 - ligase, ec:6.1.1.16 - ligase, ec:6.1.1.15 - ligase, ec:6.1.1.12 - ligase, ec:6.1.1.7 - ligase, ec:6.1.1.2 - ligase, ec:6.1.1.3 - ligase, ec:6.1.1.1 - ligase, ec:6.1.1.22 - ligase	2, 1, 1, 1, 4, 1, 1, 1, 1	13	131902_CGATGT_L008_R1_paired_trimmed_paired_merged_contig_60779, 131902_CGATGT_L008_R1_paired_trimmed_paired_merged_contig_135231, 131902_CGATGT_L008_R1_paired_trimmed_paired_merged_contig_112176, 131902_CGATGT_L008_R1_paired_trimmed_paired_merged_contig_105722, 131902_CGATGT_L008_R1_paired_trimmed_paired_merged_contig_115953, 131902_CGATGT_L008_R1_paired_trimmed_paired_merged_contig_121585, 1319…
Propanoate metabolism	map00640	6	ec:1.8.1.4 - dehydrogenase, ec:6.4.1.2 - carboxylase, ec:3.1.2.4 - hydrolase, ec:1.2.1.27 - dehydrogenase (CoA-acylating), ec:6.2.1.5 - ligase (ADP-forming), ec:6.2.1.4 - ligase (GDP-forming)	2, 2, 4, 3, 1, 1	13	131902_CGATGT_L008_R1_paired_trimmed_paired_merged_contig_101959, 131902_CGATGT_L008_R1_paired_trimmed_paired_merged_contig_95590, 131902_CGATGT_L008_R1_paired_trimmed_paired_merged_contig_131638, 131902_CGATGT_L008_R1_paired_trimmed_paired_merged_contig_122715, 131902_CGATGT_L008_R1_paired_trimmed_paired_merged_contig_96148, 131902_CGATGT_L008_R1_paired_trimmed_paired_merged_contig_113819, 13190…
Arginine biosynthesis	map00220	6	ec:2.6.1.11 - transaminase, ec:6.3.1.2 - ligase, ec:2.6.1.1 - transaminase, ec:1.2.1.38 - reductase, ec:3.5.1.2 - glutaminase I, ec:3.5.1.5 - ec:3.5.1.5 urease	1, 4, 1, 1, 1, 2	10	131902_CGATGT_L008_R1_paired_trimmed_paired_merged_contig_51415, 131902_CGATGT_L008_R1_paired_trimmed_paired_merged_contig_120828, 131902_CGATGT_L008_R1_paired_trimmed_paired_merged_contig_73824, 131902_CGATGT_L008_R1_paired_trimmed_paired_merged_contig_47342, 131902_CGATGT_L008_R1_paired_trimmed_paired_merged_contig_73199, 131902_CGATGT_L008_R1_paired_trimmed_paired_merged_contig_139637, 131902_…
Arginine and proline metabolism	map00330	5	ec:4.1.1.50 - decarboxylase, ec:2.6.1.1 - transaminase, ec:1.2.1.3 - dehydrogenase (NAD+), ec:2.5.1.16 - synthase, ec:1.5.1.2 - reductase	3, 1, 3, 1, 2	10	131902_CGATGT_L008_R1_paired_trimmed_paired_merged_contig_92153, 131902_CGATGT_L008_R1_paired_trimmed_paired_merged_contig_58500, 131902_CGATGT_L008_R1_paired_trimmed_paired_merged_contig_129341, 131902_CGATGT_L008_R1_paired_trimmed_paired_merged_contig_139637, 131902_CGATGT_L008_R1_paired_trimmed_paired_merged_contig_42441, 131902_CGATGT_L008_R1_paired_trimmed_paired_merged_contig_125110, 131902…
Ascorbate and aldarate metabolism	map00053	5	ec:1.6.5.4 - reductase (NADH), ec:1.2.1.3 - dehydrogenase (NAD+), ec:1.11.1.11 - peroxidase, ec:5.1.3.18 - 3,5-epimerase, ec:1.13.99.1 - oxygenase	1, 3, 1, 1, 4	10	131902_CGATGT_L008_R1_paired_trimmed_paired_merged_contig_55978, 131902_CGATGT_L008_R1_paired_trimmed_paired_merged_contig_42441, 131902_CGATGT_L008_R1_paired_trimmed_paired_merged_contig_125110, 131902_CGATGT_L008_R1_paired_trimmed_paired_merged_contig_60953, 131902_CGATGT_L008_R1_paired_trimmed_paired_merged_contig_30034, 131902_CGATGT_L008_R1_paired_trimmed_paired_merged_contig_98504, 131902_C…
Tyrosine metabolism	map00350	6	ec:2.6.1.1 - transaminase, ec:1.2.1.5 - dehydrogenase [NAD(P)+], ec:1.13.11.27 - dioxygenase, ec:1.10.3.1 - oxidase, ec:1.2.1.16 - dehydrogenase [NAD(P)+], ec:1.4.3.21 - oxidase	1, 1, 1, 1, 1, 4	9	131902_CGATGT_L008_R1_paired_trimmed_paired_merged_contig_139637, 131902_CGATGT_L008_R1_paired_trimmed_paired_merged_contig_60953, 131902_CGATGT_L008_R1_paired_trimmed_paired_merged_contig_97415, 131902_CGATGT_L008_R1_paired_trimmed_paired_merged_contig_47303, 131902_CGATGT_L008_R1_paired_trimmed_paired_merged_contig_125110, 131902_CGATGT_L008_R1_paired_trimmed_paired_merged_contig_148557, 131902…
Phenylalanine, tyrosine and tryptophan biosynthesis	map00400	5	ec:4.2.1.20 - synthase, ec:2.6.1.1 - transaminase, ec:2.5.1.54 - synthase, ec:2.4.2.18 - phosphoribosyltransferase, ec:5.3.1.24 - isomerase	3, 1, 3, 1, 1	9	131902_CGATGT_L008_R1_paired_trimmed_paired_merged_contig_62217, 131902_CGATGT_L008_R1_paired_trimmed_paired_merged_contig_148634, 131902_CGATGT_L008_R1_paired_trimmed_paired_merged_contig_84582, 131902_CGATGT_L008_R1_paired_trimmed_paired_merged_contig_139637, 131902_CGATGT_L008_R1_paired_trimmed_paired_merged_contig_117968, 131902_CGATGT_L008_R1_paired_trimmed_paired_merged_contig_93913, 131902…
Lysine degradation	map00310	3	ec:1.2.1.3 - dehydrogenase (NAD+), ec:1.1.1.35 - dehydrogenase, ec:1.2.4.2 - dehydrogenase (succinyl-transferring)	3, 3, 3	9	131902_CGATGT_L008_R1_paired_trimmed_paired_merged_contig_42441, 131902_CGATGT_L008_R1_paired_trimmed_paired_merged_contig_125110, 131902_CGATGT_L008_R1_paired_trimmed_paired_merged_contig_60953, 131902_CGATGT_L008_R1_paired_trimmed_paired_merged_contig_130074, 131902_CGATGT_L008_R1_paired_trimmed_paired_merged_contig_96777, 131902_CGATGT_L008_R1_paired_trimmed_paired_merged_contig_141511, 131902…
One carbon pool by folate	map00670	6	ec:2.1.2.3 - formyltransferase, ec:2.1.2.10 - S-aminomethyldihydrolipoylprotein:(6S)-tetrahydrofolate aminomethyltransferase (ammonia-forming), ec:2.1.1.45 - synthase, ec:6.3.4.3 - ligase, ec:1.5.1.20 - reductase [NAD(P)H], ec:2.1.1.13 - synthase	1, 1, 1, 3, 1, 1	8	131902_CGATGT_L008_R1_paired_trimmed_paired_merged_contig_124314, 131902_CGATGT_L008_R1_paired_trimmed_paired_merged_contig_35097, 131902_CGATGT_L008_R1_paired_trimmed_paired_merged_contig_104204, 131902_CGATGT_L008_R1_paired_trimmed_paired_merged_contig_97493, 131902_CGATGT_L008_R1_paired_trimmed_paired_merged_contig_150653, 131902_CGATGT_L008_R1_paired_trimmed_paired_merged_contig_142250, 13190…
Fatty acid degradation	map00071	3	ec:1.2.1.3 - dehydrogenase (NAD+), ec:1.1.1.35 - dehydrogenase, ec:1.3.3.6 - oxidase	3, 3, 2	8	131902_CGATGT_L008_R1_paired_trimmed_paired_merged_contig_42441, 131902_CGATGT_L008_R1_paired_trimmed_paired_merged_contig_125110, 131902_CGATGT_L008_R1_paired_trimmed_paired_merged_contig_60953, 131902_CGATGT_L008_R1_paired_trimmed_paired_merged_contig_130074, 131902_CGATGT_L008_R1_paired_trimmed_paired_merged_contig_96777, 131902_CGATGT_L008_R1_paired_trimmed_paired_merged_contig_141511, 131902…
Drug metabolism - cytochrome P450	map00982	3	ec:1.14.13.8 - monooxygenase, ec:1.2.1.5 - dehydrogenase [NAD(P)+], ec:2.5.1.18 - transferase	1, 1, 6	8	131902_CGATGT_L008_R1_paired_trimmed_paired_merged_contig_59168, 131902_CGATGT_L008_R1_paired_trimmed_paired_merged_contig_60953, 131902_CGATGT_L008_R1_paired_trimmed_paired_merged_contig_99855, 131902_CGATGT_L008_R1_paired_trimmed_paired_merged_contig_89944, 131902_CGATGT_L008_R1_paired_trimmed_paired_merged_contig_47793, 131902_CGATGT_L008_R1_paired_trimmed_paired_merged_contig_46866, 131902_CG…
Porphyrin and chlorophyll metabolism	map00860	6	ec:4.4.1.17 - synthase, ec:4.1.1.37 - decarboxylase, ec:2.5.1.61 - synthase, ec:1.14.13.81 - IX monomethyl ester (oxidative) cyclase, ec:4.99.1.1 - ferro-protoporphyrin chelatase, ec:1.1.1.294 - b reductase	2, 1, 1, 1, 1, 1	7	131902_CGATGT_L008_R1_paired_trimmed_paired_merged_contig_120486, 131902_CGATGT_L008_R1_paired_trimmed_paired_merged_contig_92213, 131902_CGATGT_L008_R1_paired_trimmed_paired_merged_contig_62536, 131902_CGATGT_L008_R1_paired_trimmed_paired_merged_contig_142570, 131902_CGATGT_L008_R1_paired_trimmed_paired_merged_contig_54936, 131902_CGATGT_L008_R1_paired_trimmed_paired_merged_contig_88997, 131902_…
Nicotinate and nicotinamide metabolism	map00760	6	ec:1.2.1.24 - dehydrogenase (NAD+), ec:3.2.2.1 - nucleosidase, ec:1.6.1.2 - transhydrogenase (Re/Si-specific), ec:1.2.1.16 - dehydrogenase [NAD(P)+], ec:2.4.2.19 - diphosphorylase (carboxylating), ec:2.4.2.1 - phosphorylase	1, 1, 2, 1, 1, 1	7	131902_CGATGT_L008_R1_paired_trimmed_paired_merged_contig_125110, 131902_CGATGT_L008_R1_paired_trimmed_paired_merged_contig_125920, 131902_CGATGT_L008_R1_paired_trimmed_paired_merged_contig_111973, 131902_CGATGT_L008_R1_paired_trimmed_paired_merged_contig_105070, 131902_CGATGT_L008_R1_paired_trimmed_paired_merged_contig_125110, 131902_CGATGT_L008_R1_paired_trimmed_paired_merged_contig_140065, 131…
Glycerophospholipid metabolism	map00564	6	ec:3.1.4.46 - phosphodiesterase, ec:2.7.1.107 - kinase (ATP), ec:1.1.1.8 - dehydrogenase (NAD+), ec:1.1.1.94 - dehydrogenase [NAD(P)+], ec:4.1.1.65 - decarboxylase, ec:3.1.4.4 - D	1, 1, 1, 1, 2, 1	7	131902_CGATGT_L008_R1_paired_trimmed_paired_merged_contig_133748, 131902_CGATGT_L008_R1_paired_trimmed_paired_merged_contig_47874, 131902_CGATGT_L008_R1_paired_trimmed_paired_merged_contig_64861, 131902_CGATGT_L008_R1_paired_trimmed_paired_merged_contig_64861, 131902_CGATGT_L008_R1_paired_trimmed_paired_merged_contig_139045, 131902_CGATGT_L008_R1_paired_trimmed_paired_merged_contig_96008, 131902_…
Sulfur metabolism	map00920	5	ec:1.8.7.1 - sulfite reductase (ferredoxin), ec:2.5.1.47 - synthase, ec:2.7.1.25 - kinase, ec:1.8.4.8 - reductase (thioredoxin), ec:2.7.7.4 - adenylyltransferase	1, 1, 1, 2, 2	7	131902_CGATGT_L008_R1_paired_trimmed_paired_merged_contig_133660, 131902_CGATGT_L008_R1_paired_trimmed_paired_merged_contig_68421, 131902_CGATGT_L008_R1_paired_trimmed_paired_merged_contig_30654, 131902_CGATGT_L008_R1_paired_trimmed_paired_merged_contig_65846, 131902_CGATGT_L008_R1_paired_trimmed_paired_merged_contig_46885, 131902_CGATGT_L008_R1_paired_trimmed_paired_merged_contig_30654, 131902_C…
Butanoate metabolism	map00650	5	ec:1.2.1.24 - dehydrogenase (NAD+), ec:2.2.1.6 - synthase, ec:1.1.1.35 - dehydrogenase, ec:1.2.1.16 - dehydrogenase [NAD(P)+], ec:4.1.1.15 - decarboxylase	1, 1, 3, 1, 1	7	131902_CGATGT_L008_R1_paired_trimmed_paired_merged_contig_125110, 131902_CGATGT_L008_R1_paired_trimmed_paired_merged_contig_55722, 131902_CGATGT_L008_R1_paired_trimmed_paired_merged_contig_130074, 131902_CGATGT_L008_R1_paired_trimmed_paired_merged_contig_96777, 131902_CGATGT_L008_R1_paired_trimmed_paired_merged_contig_141511, 131902_CGATGT_L008_R1_paired_trimmed_paired_merged_contig_125110, 13190…
Galactose metabolism	map00052	4	ec:2.7.1.1 - hexokinase type IV glucokinase, ec:2.4.1.123 - 3-alpha-galactosyltransferase, ec:5.4.2.2 - (alpha-D-glucose-1,6-bisphosphate-dependent), ec:3.2.1.23 - lactase (ambiguous)	4, 1, 1, 1	7	131902_CGATGT_L008_R1_paired_trimmed_paired_merged_contig_128116, 131902_CGATGT_L008_R1_paired_trimmed_paired_merged_contig_109170, 131902_CGATGT_L008_R1_paired_trimmed_paired_merged_contig_96757, 131902_CGATGT_L008_R1_paired_trimmed_paired_merged_contig_114730, 131902_CGATGT_L008_R1_paired_trimmed_paired_merged_contig_58990, 131902_CGATGT_L008_R1_paired_trimmed_paired_merged_contig_141016, 13190…
Phenylalanine metabolism	map00360	4	ec:2.6.1.1 - transaminase, ec:1.2.1.5 - dehydrogenase [NAD(P)+], ec:1.13.11.27 - dioxygenase, ec:1.4.3.21 - oxidase	1, 1, 1, 4	7	131902_CGATGT_L008_R1_paired_trimmed_paired_merged_contig_139637, 131902_CGATGT_L008_R1_paired_trimmed_paired_merged_contig_60953, 131902_CGATGT_L008_R1_paired_trimmed_paired_merged_contig_97415, 131902_CGATGT_L008_R1_paired_trimmed_paired_merged_contig_148557, 131902_CGATGT_L008_R1_paired_trimmed_paired_merged_contig_123910, 131902_CGATGT_L008_R1_paired_trimmed_paired_merged_contig_91916, 131902…
Fatty acid elongation	map00062	2	ec:3.1.2.22 - hydrolase, ec:1.1.1.35 - dehydrogenase	4, 3	7	131902_CGATGT_L008_R1_paired_trimmed_paired_merged_contig_102389, 131902_CGATGT_L008_R1_paired_trimmed_paired_merged_contig_92039, 131902_CGATGT_L008_R1_paired_trimmed_paired_merged_contig_72903, 131902_CGATGT_L008_R1_paired_trimmed_paired_merged_contig_92970, 131902_CGATGT_L008_R1_paired_trimmed_paired_merged_contig_130074, 131902_CGATGT_L008_R1_paired_trimmed_paired_merged_contig_96777, 131902_…
Metabolism of xenobiotics by cytochrome P450	map00980	2	ec:1.2.1.5 - dehydrogenase [NAD(P)+], ec:2.5.1.18 - transferase	1, 6	7	131902_CGATGT_L008_R1_paired_trimmed_paired_merged_contig_60953, 131902_CGATGT_L008_R1_paired_trimmed_paired_merged_contig_99855, 131902_CGATGT_L008_R1_paired_trimmed_paired_merged_contig_89944, 131902_CGATGT_L008_R1_paired_trimmed_paired_merged_contig_47793, 131902_CGATGT_L008_R1_paired_trimmed_paired_merged_contig_46866, 131902_CGATGT_L008_R1_paired_trimmed_paired_merged_contig_45887, 131902_CG…
Cyanoamino acid metabolism	map00460	5	ec:4.1.2.10 - lyase, ec:3.5.5.4 - nitrilase, ec:3.5.5.1 - acetonitrilase, ec:4.2.1.65 - hydratase, ec:3.2.1.21 - gentiobiase	1, 1, 1, 1, 2	6	131902_CGATGT_L008_R1_paired_trimmed_paired_merged_contig_105076, 131902_CGATGT_L008_R1_paired_trimmed_paired_merged_contig_1717, 131902_CGATGT_L008_R1_paired_trimmed_paired_merged_contig_1717, 131902_CGATGT_L008_R1_paired_trimmed_paired_merged_contig_1717, 131902_CGATGT_L008_R1_paired_trimmed_paired_merged_contig_141787, 131902_CGATGT_L008_R1_paired_trimmed_paired_merged_contig_35795
Other glycan degradation	map00511	5	ec:3.2.1.45 - psychosine hydrolase, ec:3.2.1.52 - hexosaminidase, ec:3.2.1.24 - alpha-D-mannosidase, ec:3.2.1.25 - mannanase, ec:3.2.1.23 - lactase (ambiguous)	2, 1, 1, 1, 1	6	131902_CGATGT_L008_R1_paired_trimmed_paired_merged_contig_114850, 131902_CGATGT_L008_R1_paired_trimmed_paired_merged_contig_114851, 131902_CGATGT_L008_R1_paired_trimmed_paired_merged_contig_78934, 131902_CGATGT_L008_R1_paired_trimmed_paired_merged_contig_134069, 131902_CGATGT_L008_R1_paired_trimmed_paired_merged_contig_110177, 131902_CGATGT_L008_R1_paired_trimmed_paired_merged_contig_54764
Histidine metabolism	map00340	4	ec:1.2.1.5 - dehydrogenase [NAD(P)+], ec:1.2.1.3 - dehydrogenase (NAD+), ec:3.1.3.15 - histidinol phosphate phosphatase, ec:1.1.1.23 - dehydrogenase	1, 3, 1, 1	6	131902_CGATGT_L008_R1_paired_trimmed_paired_merged_contig_60953, 131902_CGATGT_L008_R1_paired_trimmed_paired_merged_contig_42441, 131902_CGATGT_L008_R1_paired_trimmed_paired_merged_contig_125110, 131902_CGATGT_L008_R1_paired_trimmed_paired_merged_contig_60953, 131902_CGATGT_L008_R1_paired_trimmed_paired_merged_contig_108246, 131902_CGATGT_L008_R1_paired_trimmed_paired_merged_contig_98575
Selenocompound metabolism	map00450	3	ec:2.1.1.13 - synthase, ec:2.1.1.14 - S-methyltransferase, ec:2.7.7.4 - adenylyltransferase	1, 3, 2	6	131902_CGATGT_L008_R1_paired_trimmed_paired_merged_contig_116348, 131902_CGATGT_L008_R1_paired_trimmed_paired_merged_contig_83072, 131902_CGATGT_L008_R1_paired_trimmed_paired_merged_contig_126443, 131902_CGATGT_L008_R1_paired_trimmed_paired_merged_contig_111916, 131902_CGATGT_L008_R1_paired_trimmed_paired_merged_contig_30654, 131902_CGATGT_L008_R1_paired_trimmed_paired_merged_contig_119917
Isoquinoline alkaloid biosynthesis	map00950	3	ec:2.6.1.1 - transaminase, ec:1.10.3.1 - oxidase, ec:1.4.3.21 - oxidase	1, 1, 4	6	131902_CGATGT_L008_R1_paired_trimmed_paired_merged_contig_139637, 131902_CGATGT_L008_R1_paired_trimmed_paired_merged_contig_47303, 131902_CGATGT_L008_R1_paired_trimmed_paired_merged_contig_148557, 131902_CGATGT_L008_R1_paired_trimmed_paired_merged_contig_123910, 131902_CGATGT_L008_R1_paired_trimmed_paired_merged_contig_91916, 131902_CGATGT_L008_R1_paired_trimmed_paired_merged_contig_145916
Pantothenate and CoA biosynthesis	map00770	5	ec:2.1.2.11 - hydroxymethyltransferase, ec:2.2.1.6 - synthase, ec:6.3.2.1 - ligase (AMP-forming), ec:2.7.1.33 - kinase, ec:2.7.1.24 - kinase	1, 1, 1, 1, 1	5	131902_CGATGT_L008_R1_paired_trimmed_paired_merged_contig_83104, 131902_CGATGT_L008_R1_paired_trimmed_paired_merged_contig_55722, 131902_CGATGT_L008_R1_paired_trimmed_paired_merged_contig_58, 131902_CGATGT_L008_R1_paired_trimmed_paired_merged_contig_63209, 131902_CGATGT_L008_R1_paired_trimmed_paired_merged_contig_18884
Glycerolipid metabolism	map00561	3	ec:2.7.1.107 - kinase (ATP), ec:3.13.1.1 - synthase, ec:1.2.1.3 - dehydrogenase (NAD+)	1, 1, 3	5	131902_CGATGT_L008_R1_paired_trimmed_paired_merged_contig_47874, 131902_CGATGT_L008_R1_paired_trimmed_paired_merged_contig_115901, 131902_CGATGT_L008_R1_paired_trimmed_paired_merged_contig_42441, 131902_CGATGT_L008_R1_paired_trimmed_paired_merged_contig_125110, 131902_CGATGT_L008_R1_paired_trimmed_paired_merged_contig_60953
Terpenoid backbone biosynthesis	map00900	3	ec:5.3.3.2 - Delta-isomerase, ec:1.1.1.34 - reductase (NADPH), ec:1.1.1.267 - reductoisomerase	3, 1, 1	5	131902_CGATGT_L008_R1_paired_trimmed_paired_merged_contig_92682, 131902_CGATGT_L008_R1_paired_trimmed_paired_merged_contig_85797, 131902_CGATGT_L008_R1_paired_trimmed_paired_merged_contig_103934, 131902_CGATGT_L008_R1_paired_trimmed_paired_merged_contig_112248, 131902_CGATGT_L008_R1_paired_trimmed_paired_merged_contig_41819
Tropane, piperidine and pyridine alkaloid biosynthesis	map00960	2	ec:2.6.1.1 - transaminase, ec:1.4.3.21 - oxidase	1, 4	5	131902_CGATGT_L008_R1_paired_trimmed_paired_merged_contig_139637, 131902_CGATGT_L008_R1_paired_trimmed_paired_merged_contig_148557, 131902_CGATGT_L008_R1_paired_trimmed_paired_merged_contig_123910, 131902_CGATGT_L008_R1_paired_trimmed_paired_merged_contig_91916, 131902_CGATGT_L008_R1_paired_trimmed_paired_merged_contig_145916
Riboflavin metabolism	map00740	3	ec:4.1.99.12 - synthase, ec:2.7.1.26 - kinase, ec:3.5.4.25 - cyclohydrolase II	2, 1, 1	4	131902_CGATGT_L008_R1_paired_trimmed_paired_merged_contig_6422, 131902_CGATGT_L008_R1_paired_trimmed_paired_merged_contig_65567, 131902_CGATGT_L008_R1_paired_trimmed_paired_merged_contig_129484, 131902_CGATGT_L008_R1_paired_trimmed_paired_merged_contig_6422
Neomycin, kanamycin and gentamicin biosynthesis	map00524	1	ec:2.7.1.1 - hexokinase type IV glucokinase	4	4	131902_CGATGT_L008_R1_paired_trimmed_paired_merged_contig_128116, 131902_CGATGT_L008_R1_paired_trimmed_paired_merged_contig_109170, 131902_CGATGT_L008_R1_paired_trimmed_paired_merged_contig_96757, 131902_CGATGT_L008_R1_paired_trimmed_paired_merged_contig_114730
Arachidonic acid metabolism	map00590	1	ec:1.11.1.9 - peroxidase	4	4	131902_CGATGT_L008_R1_paired_trimmed_paired_merged_contig_110787, 131902_CGATGT_L008_R1_paired_trimmed_paired_merged_contig_61290, 131902_CGATGT_L008_R1_paired_trimmed_paired_merged_contig_110132, 131902_CGATGT_L008_R1_paired_trimmed_paired_merged_contig_125455
Phosphatidylinositol signaling system	map04070	3	ec:2.7.1.107 - kinase (ATP), ec:3.1.4.11 - phospholipase C, ec:3.1.3.25 - phosphatase	1, 1, 1	3	131902_CGATGT_L008_R1_paired_trimmed_paired_merged_contig_47874, 131902_CGATGT_L008_R1_paired_trimmed_paired_merged_contig_96513, 131902_CGATGT_L008_R1_paired_trimmed_paired_merged_contig_74872
Monobactam biosynthesis	map00261	2	ec:2.7.7.4 - adenylyltransferase, ec:1.17.1.8 - reductase	2, 1	3	131902_CGATGT_L008_R1_paired_trimmed_paired_merged_contig_30654, 131902_CGATGT_L008_R1_paired_trimmed_paired_merged_contig_119917, 131902_CGATGT_L008_R1_paired_trimmed_paired_merged_contig_56465
N-Glycan biosynthesis	map00510	2	ec:2.4.1.83 - beta-D-mannosyltransferase, ec:3.2.1.106 - glucosidase	2, 1	3	131902_CGATGT_L008_R1_paired_trimmed_paired_merged_contig_128743, 131902_CGATGT_L008_R1_paired_trimmed_paired_merged_contig_137187, 131902_CGATGT_L008_R1_paired_trimmed_paired_merged_contig_109685
Sphingolipid metabolism	map00600	2	ec:3.2.1.45 - psychosine hydrolase, ec:3.2.1.23 - lactase (ambiguous)	2, 1	3	131902_CGATGT_L008_R1_paired_trimmed_paired_merged_contig_114850, 131902_CGATGT_L008_R1_paired_trimmed_paired_merged_contig_114851, 131902_CGATGT_L008_R1_paired_trimmed_paired_merged_contig_54764
Toluene degradation	map00623	1	ec:1.1.1.35 - dehydrogenase	3	3	131902_CGATGT_L008_R1_paired_trimmed_paired_merged_contig_130074, 131902_CGATGT_L008_R1_paired_trimmed_paired_merged_contig_96777, 131902_CGATGT_L008_R1_paired_trimmed_paired_merged_contig_141511
Caprolactam degradation	map00930	1	ec:1.1.1.35 - dehydrogenase	3	3	131902_CGATGT_L008_R1_paired_trimmed_paired_merged_contig_130074, 131902_CGATGT_L008_R1_paired_trimmed_paired_merged_contig_96777, 131902_CGATGT_L008_R1_paired_trimmed_paired_merged_contig_141511
Benzoate degradation	map00362	1	ec:1.1.1.35 - dehydrogenase	3	3	131902_CGATGT_L008_R1_paired_trimmed_paired_merged_contig_130074, 131902_CGATGT_L008_R1_paired_trimmed_paired_merged_contig_96777, 131902_CGATGT_L008_R1_paired_trimmed_paired_merged_contig_141511
Chloroalkane and chloroalkene degradation	map00625	1	ec:1.2.1.3 - dehydrogenase (NAD+)	3	3	131902_CGATGT_L008_R1_paired_trimmed_paired_merged_contig_42441, 131902_CGATGT_L008_R1_paired_trimmed_paired_merged_contig_125110, 131902_CGATGT_L008_R1_paired_trimmed_paired_merged_contig_60953
Primary bile acid biosynthesis	map00120	1	ec:1.1.1.35 - dehydrogenase	3	3	131902_CGATGT_L008_R1_paired_trimmed_paired_merged_contig_130074, 131902_CGATGT_L008_R1_paired_trimmed_paired_merged_contig_96777, 131902_CGATGT_L008_R1_paired_trimmed_paired_merged_contig_141511
Geraniol degradation	map00281	1	ec:1.1.1.35 - dehydrogenase	3	3	131902_CGATGT_L008_R1_paired_trimmed_paired_merged_contig_130074, 131902_CGATGT_L008_R1_paired_trimmed_paired_merged_contig_96777, 131902_CGATGT_L008_R1_paired_trimmed_paired_merged_contig_141511
Limonene and pinene degradation	map00903	1	ec:1.2.1.3 - dehydrogenase (NAD+)	3	3	131902_CGATGT_L008_R1_paired_trimmed_paired_merged_contig_42441, 131902_CGATGT_L008_R1_paired_trimmed_paired_merged_contig_125110, 131902_CGATGT_L008_R1_paired_trimmed_paired_merged_contig_60953
Carotenoid biosynthesis	map00906	2	ec:1.14.13.93 - acid 8'-hydroxylase, ec:1.14.13.90 - epoxidase	1, 1	2	131902_CGATGT_L008_R1_paired_trimmed_paired_merged_contig_66040, 131902_CGATGT_L008_R1_paired_trimmed_paired_merged_contig_87974
Valine, leucine and isoleucine biosynthesis	map00290	2	ec:2.3.3.13 - synthase, ec:2.2.1.6 - synthase	1, 1	2	131902_CGATGT_L008_R1_paired_trimmed_paired_merged_contig_115950, 131902_CGATGT_L008_R1_paired_trimmed_paired_merged_contig_55722
Glycosphingolipid biosynthesis - ganglio series	map00604	2	ec:3.2.1.52 - hexosaminidase, ec:3.2.1.23 - lactase (ambiguous)	1, 1	2	131902_CGATGT_L008_R1_paired_trimmed_paired_merged_contig_78934, 131902_CGATGT_L008_R1_paired_trimmed_paired_merged_contig_54764
Glycosphingolipid biosynthesis - globo and isoglobo series	map00603	2	ec:3.2.1.52 - hexosaminidase, ec:2.4.1.69 - 2-alpha-L-fucosyltransferase	1, 1	2	131902_CGATGT_L008_R1_paired_trimmed_paired_merged_contig_78934, 131902_CGATGT_L008_R1_paired_trimmed_paired_merged_contig_98438
C5-Branched dibasic acid metabolism	map00660	2	ec:2.2.1.6 - synthase, ec:6.2.1.5 - ligase (ADP-forming)	1, 1	2	131902_CGATGT_L008_R1_paired_trimmed_paired_merged_contig_55722, 131902_CGATGT_L008_R1_paired_trimmed_paired_merged_contig_19789
Glycosaminoglycan degradation	map00531	2	ec:3.2.1.52 - hexosaminidase, ec:3.2.1.23 - lactase (ambiguous)	1, 1	2	131902_CGATGT_L008_R1_paired_trimmed_paired_merged_contig_78934, 131902_CGATGT_L008_R1_paired_trimmed_paired_merged_contig_54764
alpha-Linolenic acid metabolism	map00592	1	ec:1.3.3.6 - oxidase	2	2	131902_CGATGT_L008_R1_paired_trimmed_paired_merged_contig_13002, 131902_CGATGT_L008_R1_paired_trimmed_paired_merged_contig_95563
Biosynthesis of unsaturated fatty acids	map01040	1	ec:1.3.3.6 - oxidase	2	2	131902_CGATGT_L008_R1_paired_trimmed_paired_merged_contig_13002, 131902_CGATGT_L008_R1_paired_trimmed_paired_merged_contig_95563
mTOR signaling pathway	map04150	1	ec:2.7.11.24 - protein kinase	2	2	131902_CGATGT_L008_R1_paired_trimmed_paired_merged_contig_88175, 131902_CGATGT_L008_R1_paired_trimmed_paired_merged_contig_64287
Atrazine degradation	map00791	1	ec:3.5.1.5 - ec:3.5.1.5 urease	2	2	131902_CGATGT_L008_R1_paired_trimmed_paired_merged_contig_114896, 131902_CGATGT_L008_R1_paired_trimmed_paired_merged_contig_80228
Fatty acid biosynthesis	map00061	1	ec:6.4.1.2 - carboxylase	2	2	131902_CGATGT_L008_R1_paired_trimmed_paired_merged_contig_131638, 131902_CGATGT_L008_R1_paired_trimmed_paired_merged_contig_122715
Aflatoxin biosynthesis	map00254	1	ec:6.4.1.2 - carboxylase	2	2	131902_CGATGT_L008_R1_paired_trimmed_paired_merged_contig_131638, 131902_CGATGT_L008_R1_paired_trimmed_paired_merged_contig_122715
Tetracycline biosynthesis	map00253	1	ec:6.4.1.2 - carboxylase	2	2	131902_CGATGT_L008_R1_paired_trimmed_paired_merged_contig_131638, 131902_CGATGT_L008_R1_paired_trimmed_paired_merged_contig_122715
Photosynthesis	map00195	1	ec:1.10.9.1 - reductase	1	1	131902_CGATGT_L008_R1_paired_trimmed_paired_merged_contig_51816
Steroid degradation	map00984	1	ec:1.1.1.145 - dehydrogenase	1	1	131902_CGATGT_L008_R1_paired_trimmed_paired_merged_contig_117806
Styrene degradation	map00643	1	ec:3.5.5.1 - acetonitrilase	1	1	131902_CGATGT_L008_R1_paired_trimmed_paired_merged_contig_1717
Lipoic acid metabolism	map00785	1	ec:2.8.1.8 - synthase	1	1	131902_CGATGT_L008_R1_paired_trimmed_paired_merged_contig_41500
Other types of O-glycan biosynthesis	map00514	1	ec:2.4.1.109 - mannosyltransferase	1	1	131902_CGATGT_L008_R1_paired_trimmed_paired_merged_contig_137187
Novobiocin biosynthesis	map00401	1	ec:2.6.1.1 - transaminase	1	1	131902_CGATGT_L008_R1_paired_trimmed_paired_merged_contig_139637
Taurine and hypotaurine metabolism	map00430	1	ec:4.1.1.15 - decarboxylase	1	1	131902_CGATGT_L008_R1_paired_trimmed_paired_merged_contig_32383
Indole alkaloid biosynthesis	map00901	1	ec:4.3.3.2 - synthase	1	1	131902_CGATGT_L008_R1_paired_trimmed_paired_merged_contig_110752
Biotin metabolism	map00780	1	ec:6.3.4.15 - ligase	1	1	131902_CGATGT_L008_R1_paired_trimmed_paired_merged_contig_121493
Various types of N-glycan biosynthesis	map00513	1	ec:3.2.1.52 - hexosaminidase	1	1	131902_CGATGT_L008_R1_paired_trimmed_paired_merged_contig_78934
Lysine biosynthesis	map00300	1	ec:1.17.1.8 - reductase	1	1	131902_CGATGT_L008_R1_paired_trimmed_paired_merged_contig_56465
Steroid hormone biosynthesis	map00140	1	ec:1.1.1.145 - dehydrogenase	1	1	131902_CGATGT_L008_R1_paired_trimmed_paired_merged_contig_117806
Vitamin B6 metabolism	map00750	1	ec:1.1.1.65 - 4-dehydrogenase	1	1	131902_CGATGT_L008_R1_paired_trimmed_paired_merged_contig_142672
Ether lipid metabolism	map00565	1	ec:3.1.4.4 - D	1	1	131902_CGATGT_L008_R1_paired_trimmed_paired_merged_contig_30495
Zeatin biosynthesis	map00908	1	ec:1.5.99.12 - dehydrogenase	1	1	131902_CGATGT_L008_R1_paired_trimmed_paired_merged_contig_31831
D-Glutamine and D-glutamate metabolism	map00471	1	ec:3.5.1.2 - glutaminase I	1	1	131902_CGATGT_L008_R1_paired_trimmed_paired_merged_contig_56134
Ubiquinone and other terpenoid-quinone biosynthesis	map00130	1	ec:1.13.11.27 - dioxygenase	1	1	131902_CGATGT_L008_R1_paired_trimmed_paired_merged_contig_97415
Biosynthesis of ansamycins	map01051	1	ec:2.2.1.1 - glycolaldehydetransferase	1	1	131902_CGATGT_L008_R1_paired_trimmed_paired_merged_contig_31181
Glycosphingolipid biosynthesis - lacto and neolacto series	map00601	1	ec:2.4.1.69 - 2-alpha-L-fucosyltransferase	1	1	131902_CGATGT_L008_R1_paired_trimmed_paired_merged_contig_98438

## Sheet: 2hC-2hSN
List of metabolic pathways in which different annotated enzymes are implicated for the pool 2hS-2hSN
Pathway	Pathway ID	#Enzs in Pathway	Enzyme	#Seqs of Enzyme	#Seqs in total	Seqs
Purine metabolism	map00230	46	ec:6.3.3.1 - cyclo-ligase, ec:2.1.2.3 - formyltransferase, ec:2.1.2.2 - formyltransferase, ec:2.7.4.6 - kinase, ec:2.7.4.3 - kinase, ec:3.5.2.5 - ec:3.5.2.5 allantoinase, ec:6.3.4.4 - synthase, ec:3.6.1.3 - adenylpyrophosphatase, ec:3.6.1.6 - diphosphate phosphatase, ec:4.1.1.21 - carboxylase, ec:3.5.3.4 - ec:3.5.3.4 allantoicase, ec:3.5.3.9 - deiminase, ec:3.1.4.17 - phosphodiesterase, ec:3.5.4.…	1, 2, 1, 12, 4, 1, 2, 498, 1, 1, 1, 1, 1, 7, 2, 1, 3, 19, 4, 1, 3, 2, 657, 3, 1, 63, 4, 2, 2, 2, 5, 2, 2, 1, 5, 1, 1, 2, 2, 2, 2, 5, 2, 4, 1, 4	1343	131902_CGATGT_L008_R1_paired_trimmed_paired_merged_contig_125403, 131902_CGATGT_L008_R1_paired_trimmed_paired_merged_contig_124894, 131902_CGATGT_L008_R1_paired_trimmed_paired_merged_contig_124314, 131902_CGATGT_L008_R1_paired_trimmed_paired_merged_contig_40916, 131902_CGATGT_L008_R1_paired_trimmed_paired_merged_contig_130342, 131902_CGATGT_L008_R1_paired_trimmed_paired_merged_contig_104153, 1319…
Thiamine metabolism	map00730	3	ec:2.2.1.7 - synthase, ec:3.6.1.15 - phosphatase, ec:2.5.1.3 - phosphate synthase	5, 657, 1	663	131902_CGATGT_L008_R1_paired_trimmed_paired_merged_contig_126825, 131902_CGATGT_L008_R1_paired_trimmed_paired_merged_contig_21342, 131902_CGATGT_L008_R1_paired_trimmed_paired_merged_contig_132143, 131902_CGATGT_L008_R1_paired_trimmed_paired_merged_contig_141209, 131902_CGATGT_L008_R1_paired_trimmed_paired_merged_contig_140747, 131902_CGATGT_L008_R1_paired_trimmed_paired_merged_contig_123846, 1319…
Biosynthesis of antibiotics	map01130	115	ec:2.3.3.10 - synthase, ec:6.3.3.1 - cyclo-ligase, ec:2.6.1.13 - aminotransferase, ec:2.1.2.3 - formyltransferase, ec:6.4.1.2 - carboxylase, ec:2.6.1.16 - transaminase (isomerizing), ec:2.1.2.2 - formyltransferase, ec:2.3.1.61 - succinyltransferase, ec:4.1.2.13 - aldolase, ec:2.7.4.6 - kinase, ec:2.7.4.3 - kinase, ec:4.1.1.48 - synthase, ec:4.1.1.49 - carboxykinase (ATP), ec:6.3.4.5 - synthase, e…	1, 1, 1, 2, 11, 5, 1, 2, 14, 12, 4, 2, 6, 2, 1, 2, 1, 3, 2, 1, 1, 1, 2, 1, 16, 1, 5, 2, 2, 4, 9, 2, 2, 4, 19, 4, 1, 1, 1, 10, 16, 2, 1, 2, 16, 1, 2, 2, 2, 2, 3, 2, 1, 3, 3, 3, 3, 5, 1, 1, 1, 1, 2, 1, 2, 5, 3, 1, 3, 5, 3, 1, 2, 1, 9, 5, 4, 1, 2, 1, 9, 4, 5, 6, 16, 1, 2, 2, 2, 1, 1, 3, 2, 2, 2, 16, 2, 10, 2, 6, 5, 9, 9, 22, 1, 2, 1, 5, 4, 5, 4, 1, 2, 1, 2	453	131902_CGATGT_L008_R1_paired_trimmed_paired_merged_contig_125156, 131902_CGATGT_L008_R1_paired_trimmed_paired_merged_contig_125403, 131902_CGATGT_L008_R1_paired_trimmed_paired_merged_contig_136000, 131902_CGATGT_L008_R1_paired_trimmed_paired_merged_contig_124894, 131902_CGATGT_L008_R1_paired_trimmed_paired_merged_contig_124314, 131902_CGATGT_L008_R1_paired_trimmed_paired_merged_contig_132025, 131…
Aminobenzoate degradation	map00627	3	ec:3.1.3.41 - nitrophenyl phosphatase, ec:3.1.3.2 - phosphatase, ec:4.2.1.17 - hydratase	159, 14, 2	175	131902_CGATGT_L008_R1_paired_trimmed_paired_merged_contig_120574, 131902_CGATGT_L008_R1_paired_trimmed_paired_merged_contig_41640, 131902_CGATGT_L008_R1_paired_trimmed_paired_merged_contig_68727, 131902_CGATGT_L008_R1_paired_trimmed_paired_merged_contig_139110, 131902_CGATGT_L008_R1_paired_trimmed_paired_merged_contig_60445, 131902_CGATGT_L008_R1_paired_trimmed_paired_merged_contig_112672, 131902…
Starch and sucrose metabolism	map00500	27	ec:2.7.1.2 - glucokinase (phosphorylating), ec:2.7.1.1 - hexokinase type IV glucokinase, ec:2.7.1.4 - fructokinase (phosphorylating), ec:3.1.3.12 - trehalose 6-phosphatase, ec:3.6.1.21 - diphosphatase, ec:3.1.3.24 - phosphatase, ec:3.2.1.3 - 1,4-alpha-glucosidase, ec:3.2.1.2 - saccharogen amylase, ec:3.2.1.1 - glycogenase, ec:3.2.1.68 - debranching enzyme, ec:5.3.1.9 - isomerase, ec:3.2.1.48 - al…	10, 16, 8, 1, 1, 3, 2, 9, 2, 1, 4, 2, 1, 2, 2, 11, 21, 4, 3, 1, 11, 1, 1, 6, 25, 1, 8	157	131902_CGATGT_L008_R1_paired_trimmed_paired_merged_contig_55666, 131902_CGATGT_L008_R1_paired_trimmed_paired_merged_contig_136209, 131902_CGATGT_L008_R1_paired_trimmed_paired_merged_contig_40375, 131902_CGATGT_L008_R1_paired_trimmed_paired_merged_contig_16080, 131902_CGATGT_L008_R1_paired_trimmed_paired_merged_contig_39061, 131902_CGATGT_L008_R1_paired_trimmed_paired_merged_contig_144150, 131902_…
Glycolysis / Gluconeogenesis	map00010	19	ec:4.1.2.13 - aldolase, ec:4.1.1.49 - carboxykinase (ATP), ec:2.7.2.3 - kinase, ec:2.7.1.40 - kinase, ec:2.7.1.2 - glucokinase (phosphorylating), ec:2.7.1.1 - hexokinase type IV glucokinase, ec:2.7.1.11 - phosphohexokinase, ec:4.1.1.1 - decarboxylase, ec:6.2.1.1 - ligase, ec:2.3.1.12 - acetyltransferase, ec:3.1.3.11 - hexose diphosphatase, ec:1.8.1.4 - dehydrogenase, ec:5.3.1.1 - isomerase, ec:5.…	14, 6, 9, 19, 10, 16, 16, 1, 2, 1, 3, 1, 9, 4, 16, 3, 16, 2, 4	152	131902_CGATGT_L008_R1_paired_trimmed_paired_merged_contig_145795, 131902_CGATGT_L008_R1_paired_trimmed_paired_merged_contig_81671, 131902_CGATGT_L008_R1_paired_trimmed_paired_merged_contig_134207, 131902_CGATGT_L008_R1_paired_trimmed_paired_merged_contig_87589, 131902_CGATGT_L008_R1_paired_trimmed_paired_merged_contig_57501, 131902_CGATGT_L008_R1_paired_trimmed_paired_merged_contig_142309, 131902…
Pyrimidine metabolism	map00240	21	ec:2.7.4.6 - kinase, ec:3.5.2.3 - carbamoylaspartic dehydrase, ec:2.7.4.9 - kinase, ec:6.3.4.2 - synthase (glutamine hydrolysing), ec:3.6.1.6 - diphosphate phosphatase, ec:1.3.5.2 - dehydrogenase (quinone), ec:4.1.1.23 - decarboxylase, ec:2.7.1.48 - kinase, ec:3.5.4.5 - deaminase, ec:1.17.4.1 - reductase, ec:2.7.1.21 - kinase, ec:2.7.7.6 - RNA polymerase, ec:2.7.7.7 - DNA polymerase, ec:2.7.7.8 -…	12, 1, 1, 4, 1, 4, 2, 13, 1, 3, 2, 63, 4, 2, 3, 1, 2, 1, 1, 2, 1	124	131902_CGATGT_L008_R1_paired_trimmed_paired_merged_contig_130342, 131902_CGATGT_L008_R1_paired_trimmed_paired_merged_contig_104153, 131902_CGATGT_L008_R1_paired_trimmed_paired_merged_contig_130561, 131902_CGATGT_L008_R1_paired_trimmed_paired_merged_contig_63588, 131902_CGATGT_L008_R1_paired_trimmed_paired_merged_contig_144508, 131902_CGATGT_L008_R1_paired_trimmed_paired_merged_contig_45049, 13190…
Amino sugar and nucleotide sugar metabolism	map00520	28	ec:2.6.1.16 - transaminase (isomerizing), ec:4.1.1.35 - decarboxylase, ec:2.7.1.44 - galacturonokinase (phosphorylating) D-galacturonic acid kinase, ec:2.7.1.46 - L-arabinokinase (phosphorylating), ec:2.7.1.43 - glucuronokinase (phosphorylating), ec:2.7.1.2 - glucokinase (phosphorylating), ec:2.7.1.1 - hexokinase type IV glucokinase, ec:2.7.1.7 - mannokinase (phosphorylating), ec:2.7.1.6 - galact…	5, 2, 1, 1, 1, 10, 16, 8, 1, 8, 1, 1, 3, 4, 5, 2, 6, 2, 1, 2, 1, 4, 2, 12, 2, 3, 1, 10	115	131902_CGATGT_L008_R1_paired_trimmed_paired_merged_contig_41763, 131902_CGATGT_L008_R1_paired_trimmed_paired_merged_contig_125088, 131902_CGATGT_L008_R1_paired_trimmed_paired_merged_contig_87886, 131902_CGATGT_L008_R1_paired_trimmed_paired_merged_contig_73036, 131902_CGATGT_L008_R1_paired_trimmed_paired_merged_contig_133225, 131902_CGATGT_L008_R1_paired_trimmed_paired_merged_contig_122189, 131902…
Cysteine and methionine metabolism	map00270	25	ec:4.1.1.50 - decarboxylase, ec:3.1.3.77 - synthase, ec:2.7.1.100 - kinase, ec:4.4.1.14 - synthase, ec:1.4.3.2 - oxidase, ec:5.1.1.10 - racemase, ec:2.7.2.4 - kinase, ec:6.3.2.3 - synthase, ec:6.3.2.2 - ligase, ec:2.6.1.44 - transaminase, ec:1.13.11.54 - dioxygenase [iron(II)-requiring], ec:2.5.1.16 - synthase, ec:1.2.1.11 - dehydrogenase, ec:2.3.1.30 - O-acetyltransferase, ec:2.5.1.6 - adenosylt…	9, 1, 1, 2, 1, 3, 4, 3, 2, 4, 5, 4, 1, 1, 12, 1, 1, 5, 9, 17, 5, 6, 2, 2, 7	108	131902_CGATGT_L008_R1_paired_trimmed_paired_merged_contig_69092, 131902_CGATGT_L008_R1_paired_trimmed_paired_merged_contig_121023, 131902_CGATGT_L008_R1_paired_trimmed_paired_merged_contig_31515, 131902_CGATGT_L008_R1_paired_trimmed_paired_merged_contig_77338, 131902_CGATGT_L008_R1_paired_trimmed_paired_merged_contig_129341, 131902_CGATGT_L008_R1_paired_trimmed_paired_merged_contig_149430, 131902…
Aminoacyl-tRNA biosynthesis	map00970	19	ec:6.1.1.7 - ligase, ec:6.1.1.9 - ligase, ec:6.1.1.2 - ligase, ec:6.1.1.3 - ligase, ec:6.1.1.4 - ligase, ec:6.1.1.5 - ligase, ec:6.1.1.1 - ligase, ec:6.3.5.7 - synthase (glutamine-hydrolysing), ec:6.1.1.18 - ligase, ec:6.1.1.17 - ligase, ec:6.1.1.19 - ligase, ec:6.1.1.14 - ligase, ec:6.1.1.16 - ligase, ec:6.1.1.15 - ligase, ec:6.1.1.10 - ligase, ec:6.1.1.11 - ligase, ec:6.1.1.21 - ligase, ec:6.1.…	9, 6, 5, 3, 8, 6, 2, 1, 7, 4, 4, 12, 2, 7, 3, 6, 3, 6, 5	99	131902_CGATGT_L008_R1_paired_trimmed_paired_merged_contig_131122, 131902_CGATGT_L008_R1_paired_trimmed_paired_merged_contig_135992, 131902_CGATGT_L008_R1_paired_trimmed_paired_merged_contig_129385, 131902_CGATGT_L008_R1_paired_trimmed_paired_merged_contig_132704, 131902_CGATGT_L008_R1_paired_trimmed_paired_merged_contig_134814, 131902_CGATGT_L008_R1_paired_trimmed_paired_merged_contig_127877, 131…
Pyruvate metabolism	map00620	18	ec:6.4.1.2 - carboxylase, ec:4.1.1.49 - carboxykinase (ATP), ec:4.1.1.31 - carboxylase, ec:4.2.1.2 - hydratase, ec:2.7.1.40 - kinase, ec:6.2.1.1 - ligase, ec:2.3.1.12 - acetyltransferase, ec:1.8.1.4 - dehydrogenase, ec:1.1.1.79 - reductase (NADP+), ec:2.7.9.1 - phosphate dikinase, ec:1.2.1.3 - dehydrogenase (NAD+), ec:1.1.1.82 - dehydrogenase (NADP+), ec:1.1.1.37 - dehydrogenase, ec:4.4.1.5 - lya…	11, 6, 6, 3, 19, 2, 1, 1, 2, 5, 16, 2, 2, 5, 6, 6, 2, 4	99	131902_CGATGT_L008_R1_paired_trimmed_paired_merged_contig_132025, 131902_CGATGT_L008_R1_paired_trimmed_paired_merged_contig_78854, 131902_CGATGT_L008_R1_paired_trimmed_paired_merged_contig_122715, 131902_CGATGT_L008_R1_paired_trimmed_paired_merged_contig_78869, 131902_CGATGT_L008_R1_paired_trimmed_paired_merged_contig_126762, 131902_CGATGT_L008_R1_paired_trimmed_paired_merged_contig_123240, 13190…
Oxidative phosphorylation	map00190	6	ec:3.6.1.1 - diphosphatase, ec:3.6.3.6 - ATPase, ec:1.9.3.1 - oxidase, ec:1.6.5.3 - reductase (H+-translocating), ec:1.10.2.2 - reductase, ec:1.6.99.3 - dehydrogenase	21, 10, 21, 12, 14, 20	98	131902_CGATGT_L008_R1_paired_trimmed_paired_merged_contig_86661, 131902_CGATGT_L008_R1_paired_trimmed_paired_merged_contig_127901, 131902_CGATGT_L008_R1_paired_trimmed_paired_merged_contig_142392, 131902_CGATGT_L008_R1_paired_trimmed_paired_merged_contig_16139, 131902_CGATGT_L008_R1_paired_trimmed_paired_merged_contig_85375, 131902_CGATGT_L008_R1_paired_trimmed_paired_merged_contig_46276, 131902_…
T cell receptor signaling pathway	map04660	1	ec:3.1.3.16 - phosphatase	92	92	131902_CGATGT_L008_R1_paired_trimmed_paired_merged_contig_41640, 131902_CGATGT_L008_R1_paired_trimmed_paired_merged_contig_139110, 131902_CGATGT_L008_R1_paired_trimmed_paired_merged_contig_63391, 131902_CGATGT_L008_R1_paired_trimmed_paired_merged_contig_65053, 131902_CGATGT_L008_R1_paired_trimmed_paired_merged_contig_130536, 131902_CGATGT_L008_R1_paired_trimmed_paired_merged_contig_53233, 131902_…
Fructose and mannose metabolism	map00051	14	ec:2.7.1.105 - phosphofructokinase 2, ec:4.1.2.13 - aldolase, ec:3.1.3.46 - 2-phosphatase, ec:2.7.1.1 - hexokinase type IV glucokinase, ec:2.7.1.7 - mannokinase (phosphorylating), ec:2.7.1.4 - fructokinase (phosphorylating), ec:2.7.1.11 - phosphohexokinase, ec:3.1.3.11 - hexose diphosphatase, ec:3.6.1.21 - diphosphatase, ec:5.3.1.1 - isomerase, ec:5.3.1.8 - isomerase, ec:5.3.1.5 - isomerase, ec:5…	1, 14, 1, 16, 8, 8, 16, 3, 1, 9, 3, 1, 5, 4	90	131902_CGATGT_L008_R1_paired_trimmed_paired_merged_contig_127752, 131902_CGATGT_L008_R1_paired_trimmed_paired_merged_contig_145795, 131902_CGATGT_L008_R1_paired_trimmed_paired_merged_contig_81671, 131902_CGATGT_L008_R1_paired_trimmed_paired_merged_contig_134207, 131902_CGATGT_L008_R1_paired_trimmed_paired_merged_contig_87589, 131902_CGATGT_L008_R1_paired_trimmed_paired_merged_contig_57501, 131902…
Pentose phosphate pathway	map00030	14	ec:4.1.2.13 - aldolase, ec:2.2.1.2 - dihydroxyacetonetransferase, ec:2.2.1.1 - glycolaldehydetransferase, ec:2.7.1.15 - deoxyribokinase, ec:2.7.1.11 - phosphohexokinase, ec:5.1.3.1 - 3-epimerase, ec:3.1.3.11 - hexose diphosphatase, ec:2.7.6.1 - diphosphokinase, ec:3.1.1.31 - phosphogluconolactonase, ec:5.3.1.6 - isomerase, ec:5.3.1.9 - isomerase, ec:1.1.1.44 - dehydrogenase (NADP+-dependent, deca…	14, 2, 1, 1, 16, 3, 3, 5, 3, 5, 4, 9, 22, 2	90	131902_CGATGT_L008_R1_paired_trimmed_paired_merged_contig_145795, 131902_CGATGT_L008_R1_paired_trimmed_paired_merged_contig_81671, 131902_CGATGT_L008_R1_paired_trimmed_paired_merged_contig_134207, 131902_CGATGT_L008_R1_paired_trimmed_paired_merged_contig_87589, 131902_CGATGT_L008_R1_paired_trimmed_paired_merged_contig_57501, 131902_CGATGT_L008_R1_paired_trimmed_paired_merged_contig_142309, 131902…
Phenylpropanoid biosynthesis	map00940	2	ec:1.11.1.7 - lactoperoxidase, ec:3.2.1.21 - gentiobiase	78, 11	89	131902_CGATGT_L008_R1_paired_trimmed_paired_merged_contig_1995, 131902_CGATGT_L008_R1_paired_trimmed_paired_merged_contig_60161, 131902_CGATGT_L008_R1_paired_trimmed_paired_merged_contig_117288, 131902_CGATGT_L008_R1_paired_trimmed_paired_merged_contig_61290, 131902_CGATGT_L008_R1_paired_trimmed_paired_merged_contig_22962, 131902_CGATGT_L008_R1_paired_trimmed_paired_merged_contig_100926, 131902_C…
Carbon fixation in photosynthetic organisms	map00710	17	ec:4.1.2.13 - aldolase, ec:4.1.1.49 - carboxykinase (ATP), ec:4.1.1.39 - carboxylase, ec:4.1.1.31 - carboxylase, ec:3.1.3.37 - SBPase, ec:2.2.1.1 - glycolaldehydetransferase, ec:2.7.2.3 - kinase, ec:5.1.3.1 - 3-epimerase, ec:3.1.3.11 - hexose diphosphatase, ec:5.3.1.1 - isomerase, ec:5.3.1.6 - isomerase, ec:2.6.1.2 - transaminase, ec:2.6.1.1 - transaminase, ec:2.7.9.1 - phosphate dikinase, ec:1.1…	14, 6, 1, 6, 1, 1, 9, 3, 3, 9, 5, 1, 6, 5, 2, 2, 6	80	131902_CGATGT_L008_R1_paired_trimmed_paired_merged_contig_145795, 131902_CGATGT_L008_R1_paired_trimmed_paired_merged_contig_81671, 131902_CGATGT_L008_R1_paired_trimmed_paired_merged_contig_134207, 131902_CGATGT_L008_R1_paired_trimmed_paired_merged_contig_87589, 131902_CGATGT_L008_R1_paired_trimmed_paired_merged_contig_57501, 131902_CGATGT_L008_R1_paired_trimmed_paired_merged_contig_142309, 131902…
Glutathione metabolism	map00480	12	ec:1.11.1.9 - peroxidase, ec:1.17.4.1 - reductase, ec:6.3.2.3 - synthase, ec:6.3.2.2 - ligase, ec:2.5.1.16 - synthase, ec:2.5.1.18 - transferase, ec:1.8.1.7 - reductase, ec:1.1.1.44 - dehydrogenase (NADP+-dependent, decarboxylating), ec:1.1.1.42 - dehydrogenase (NADP+), ec:2.3.2.2 - glutamyl transpeptidase, ec:1.1.1.49 - dehydrogenase (NADP+), ec:1.11.1.15 - thioredoxin peroxidase	7, 3, 3, 2, 4, 11, 1, 9, 9, 2, 22, 4	77	131902_CGATGT_L008_R1_paired_trimmed_paired_merged_contig_61290, 131902_CGATGT_L008_R1_paired_trimmed_paired_merged_contig_114195, 131902_CGATGT_L008_R1_paired_trimmed_paired_merged_contig_127680, 131902_CGATGT_L008_R1_paired_trimmed_paired_merged_contig_115739, 131902_CGATGT_L008_R1_paired_trimmed_paired_merged_contig_137992, 131902_CGATGT_L008_R1_paired_trimmed_paired_merged_contig_100926, 1319…
Drug metabolism - other enzymes	map00983	8	ec:2.7.1.48 - kinase, ec:3.5.4.5 - deaminase, ec:2.7.1.21 - kinase, ec:3.1.1.1 - ali-esterase, ec:1.1.1.205 - dehydrogenase, ec:6.3.5.2 - synthase (glutamine-hydrolysing), ec:2.4.1.17 - 1-naphthol glucuronyltransferase, ec:2.4.2.8 - phosphoribosyltransferase	13, 1, 2, 52, 2, 2, 3, 1	76	131902_CGATGT_L008_R1_paired_trimmed_paired_merged_contig_143134, 131902_CGATGT_L008_R1_paired_trimmed_paired_merged_contig_127935, 131902_CGATGT_L008_R1_paired_trimmed_paired_merged_contig_74813, 131902_CGATGT_L008_R1_paired_trimmed_paired_merged_contig_148253, 131902_CGATGT_L008_R1_paired_trimmed_paired_merged_contig_12456, 131902_CGATGT_L008_R1_paired_trimmed_paired_merged_contig_84553, 131902…
Methane metabolism	map00680	13	ec:4.1.2.13 - aldolase, ec:4.1.1.31 - carboxylase, ec:2.6.1.52 - transaminase, ec:2.7.1.11 - phosphohexokinase, ec:6.2.1.1 - ligase, ec:3.1.3.11 - hexose diphosphatase, ec:1.1.1.284 - dehydrogenase, ec:3.1.2.12 - hydrolase, ec:3.1.3.3 - phosphatase, ec:1.1.1.95 - dehydrogenase, ec:4.2.1.11 - hydratase, ec:1.2.1.2 - dehydrogenase, ec:1.1.1.37 - dehydrogenase	14, 6, 1, 16, 2, 3, 1, 1, 2, 4, 16, 1, 2	69	131902_CGATGT_L008_R1_paired_trimmed_paired_merged_contig_145795, 131902_CGATGT_L008_R1_paired_trimmed_paired_merged_contig_81671, 131902_CGATGT_L008_R1_paired_trimmed_paired_merged_contig_134207, 131902_CGATGT_L008_R1_paired_trimmed_paired_merged_contig_87589, 131902_CGATGT_L008_R1_paired_trimmed_paired_merged_contig_57501, 131902_CGATGT_L008_R1_paired_trimmed_paired_merged_contig_142309, 131902…
Alanine, aspartate and glutamate metabolism	map00250	19	ec:2.6.1.12 - transaminase, ec:2.6.1.16 - transaminase (isomerizing), ec:6.3.4.4 - synthase, ec:6.3.4.5 - synthase, ec:1.4.3.2 - oxidase, ec:6.3.1.1 - ligase, ec:6.3.1.2 - ligase, ec:1.2.1.24 - dehydrogenase (NAD+), ec:4.3.2.1 - lyase, ec:4.3.2.2 - lyase, ec:2.6.1.44 - transaminase, ec:1.2.1.16 - dehydrogenase [NAD(P)+], ec:4.1.1.15 - decarboxylase, ec:1.4.3.16 - oxidase, ec:2.6.1.2 - transaminas…	1, 5, 2, 2, 1, 1, 10, 3, 2, 2, 4, 3, 1, 1, 1, 6, 9, 2, 6	62	131902_CGATGT_L008_R1_paired_trimmed_paired_merged_contig_134716, 131902_CGATGT_L008_R1_paired_trimmed_paired_merged_contig_41763, 131902_CGATGT_L008_R1_paired_trimmed_paired_merged_contig_125088, 131902_CGATGT_L008_R1_paired_trimmed_paired_merged_contig_87886, 131902_CGATGT_L008_R1_paired_trimmed_paired_merged_contig_73036, 131902_CGATGT_L008_R1_paired_trimmed_paired_merged_contig_133225, 131902…
Pentose and glucuronate interconversions	map00040	8	ec:2.7.1.43 - glucuronokinase (phosphorylating), ec:5.1.3.1 - 3-epimerase, ec:3.1.1.11 - pectin demethoxylase, ec:5.3.1.5 - isomerase, ec:1.2.1.3 - dehydrogenase (NAD+), ec:1.1.1.22 - 6-dehydrogenase, ec:2.4.1.17 - 1-naphthol glucuronyltransferase, ec:3.2.1.15 - pectin depolymerase	1, 3, 19, 1, 16, 2, 3, 15	60	131902_CGATGT_L008_R1_paired_trimmed_paired_merged_contig_55066, 131902_CGATGT_L008_R1_paired_trimmed_paired_merged_contig_52903, 131902_CGATGT_L008_R1_paired_trimmed_paired_merged_contig_87051, 131902_CGATGT_L008_R1_paired_trimmed_paired_merged_contig_143737, 131902_CGATGT_L008_R1_paired_trimmed_paired_merged_contig_1148, 131902_CGATGT_L008_R1_paired_trimmed_paired_merged_contig_20149, 131902_CG…
Carbon fixation pathways in prokaryotes	map00720	14	ec:6.4.1.2 - carboxylase, ec:6.3.4.3 - ligase, ec:1.5.1.20 - reductase [NAD(P)H], ec:4.1.1.31 - carboxylase, ec:4.2.1.2 - hydratase, ec:3.5.4.9 - cyclohydrolase, ec:6.2.1.5 - ligase (ADP-forming), ec:6.2.1.1 - ligase, ec:4.2.1.17 - hydratase, ec:2.7.9.1 - phosphate dikinase, ec:1.1.1.37 - dehydrogenase, ec:1.1.1.35 - dehydrogenase, ec:1.1.1.42 - dehydrogenase (NADP+), ec:1.5.1.5 - dehydrogenase (…	11, 1, 2, 6, 3, 3, 2, 2, 2, 5, 2, 6, 9, 5	59	131902_CGATGT_L008_R1_paired_trimmed_paired_merged_contig_132025, 131902_CGATGT_L008_R1_paired_trimmed_paired_merged_contig_78854, 131902_CGATGT_L008_R1_paired_trimmed_paired_merged_contig_122715, 131902_CGATGT_L008_R1_paired_trimmed_paired_merged_contig_78869, 131902_CGATGT_L008_R1_paired_trimmed_paired_merged_contig_126762, 131902_CGATGT_L008_R1_paired_trimmed_paired_merged_contig_123240, 13190…
Galactose metabolism	map00052	9	ec:2.7.1.2 - glucokinase (phosphorylating), ec:2.7.1.1 - hexokinase type IV glucokinase, ec:2.7.1.6 - galactokinase (phosphorylating), ec:2.7.1.11 - phosphohexokinase, ec:2.4.1.123 - 3-alpha-galactosyltransferase, ec:5.4.2.2 - (alpha-D-glucose-1,6-bisphosphate-dependent), ec:3.2.1.26 - invertase, ec:3.2.1.22 - melibiase, ec:3.2.1.23 - lactase (ambiguous)	10, 16, 1, 16, 2, 2, 3, 2, 6	58	131902_CGATGT_L008_R1_paired_trimmed_paired_merged_contig_55666, 131902_CGATGT_L008_R1_paired_trimmed_paired_merged_contig_136209, 131902_CGATGT_L008_R1_paired_trimmed_paired_merged_contig_40375, 131902_CGATGT_L008_R1_paired_trimmed_paired_merged_contig_16080, 131902_CGATGT_L008_R1_paired_trimmed_paired_merged_contig_39061, 131902_CGATGT_L008_R1_paired_trimmed_paired_merged_contig_144150, 131902_…
Glycine, serine and threonine metabolism	map00260	20	ec:2.6.1.52 - transaminase, ec:5.1.1.10 - racemase, ec:1.4.4.2 - dehydrogenase (aminomethyl-transferring), ec:2.7.2.4 - kinase, ec:4.2.3.1 - synthase, ec:2.6.1.44 - transaminase, ec:4.1.2.5 - aldolase, ec:1.2.1.11 - dehydrogenase, ec:1.8.1.4 - dehydrogenase, ec:2.1.2.10 - S-aminomethyldihydrolipoylprotein:(6S)-tetrahydrofolate aminomethyltransferase (ammonia-forming), ec:3.1.3.3 - phosphatase, ec…	1, 3, 2, 4, 1, 4, 1, 1, 1, 1, 2, 1, 9, 4, 2, 2, 2, 2, 3, 9	55	131902_CGATGT_L008_R1_paired_trimmed_paired_merged_contig_135749, 131902_CGATGT_L008_R1_paired_trimmed_paired_merged_contig_87328, 131902_CGATGT_L008_R1_paired_trimmed_paired_merged_contig_32726, 131902_CGATGT_L008_R1_paired_trimmed_paired_merged_contig_132635, 131902_CGATGT_L008_R1_paired_trimmed_paired_merged_contig_27321, 131902_CGATGT_L008_R1_paired_trimmed_paired_merged_contig_90109, 131902_…
Glyoxylate and dicarboxylate metabolism	map00630	13	ec:4.1.1.39 - carboxylase, ec:6.3.1.2 - ligase, ec:4.1.3.1 - lyase, ec:1.11.1.6 - equilase, ec:4.1.1.2 - decarboxylase, ec:3.1.3.18 - phosphatase, ec:1.1.1.79 - reductase (NADP+), ec:1.1.3.15 - oxidase, ec:1.2.1.2 - dehydrogenase, ec:1.1.1.81 - reductase, ec:1.1.1.37 - dehydrogenase, ec:2.3.3.9 - synthase, ec:3.5.1.9 - kynurenine formamidase	1, 10, 4, 16, 4, 2, 2, 3, 1, 2, 2, 2, 3	52	131902_CGATGT_L008_R1_paired_trimmed_paired_merged_contig_132391, 131902_CGATGT_L008_R1_paired_trimmed_paired_merged_contig_138505, 131902_CGATGT_L008_R1_paired_trimmed_paired_merged_contig_73824, 131902_CGATGT_L008_R1_paired_trimmed_paired_merged_contig_137818, 131902_CGATGT_L008_R1_paired_trimmed_paired_merged_contig_71059, 131902_CGATGT_L008_R1_paired_trimmed_paired_merged_contig_47342, 131902…
Tryptophan metabolism	map00380	7	ec:1.4.3.2 - oxidase, ec:1.11.1.6 - equilase, ec:4.2.1.17 - hydratase, ec:1.2.1.3 - dehydrogenase (NAD+), ec:1.1.1.35 - dehydrogenase, ec:1.2.4.2 - dehydrogenase (succinyl-transferring), ec:3.5.1.9 - kynurenine formamidase	1, 16, 2, 16, 6, 5, 3	49	131902_CGATGT_L008_R1_paired_trimmed_paired_merged_contig_77665, 131902_CGATGT_L008_R1_paired_trimmed_paired_merged_contig_119752, 131902_CGATGT_L008_R1_paired_trimmed_paired_merged_contig_20777, 131902_CGATGT_L008_R1_paired_trimmed_paired_merged_contig_146431, 131902_CGATGT_L008_R1_paired_trimmed_paired_merged_contig_41414, 131902_CGATGT_L008_R1_paired_trimmed_paired_merged_contig_22962, 131902_…
Porphyrin and chlorophyll metabolism	map00860	19	ec:1.2.1.70 - reductase, ec:4.1.1.37 - decarboxylase, ec:4.2.1.75 - synthase, ec:4.99.1.3 - cobaltochelatase, ec:4.99.1.1 - ferro-protoporphyrin chelatase, ec:3.1.1.14 - CLH, ec:1.1.1.294 - b reductase, ec:2.1.1.11 - protoporphyrin IX methyltransferase, ec:1.3.1.33 - reductase, ec:4.2.1.24 - synthase, ec:2.5.1.61 - synthase, ec:1.14.13.122 - oxygenase, ec:5.4.3.8 - 2,1-aminomutase, ec:1.14.13.81 …	2, 5, 1, 1, 4, 3, 2, 3, 1, 1, 1, 6, 1, 1, 4, 3, 2, 4, 1	46	131902_CGATGT_L008_R1_paired_trimmed_paired_merged_contig_140040, 131902_CGATGT_L008_R1_paired_trimmed_paired_merged_contig_62969, 131902_CGATGT_L008_R1_paired_trimmed_paired_merged_contig_62536, 131902_CGATGT_L008_R1_paired_trimmed_paired_merged_contig_124692, 131902_CGATGT_L008_R1_paired_trimmed_paired_merged_contig_137183, 131902_CGATGT_L008_R1_paired_trimmed_paired_merged_contig_53685, 131902…
Inositol phosphate metabolism	map00562	11	ec:2.7.1.67 - 4-kinase, ec:3.1.4.11 - phospholipase C, ec:3.1.3.25 - phosphatase, ec:1.2.1.18 - dehydrogenase (acetylating), ec:2.7.1.137 - 3-kinase, ec:2.7.1.134 - 1-kinase, ec:2.7.1.159 - 5/6-kinase, ec:5.3.1.1 - isomerase, ec:2.7.8.11 - 3-phosphatidyltransferase, ec:5.5.1.4 - synthase, ec:1.13.99.1 - oxygenase	5, 2, 5, 2, 1, 4, 4, 9, 1, 10, 3	46	131902_CGATGT_L008_R1_paired_trimmed_paired_merged_contig_141729, 131902_CGATGT_L008_R1_paired_trimmed_paired_merged_contig_93149, 131902_CGATGT_L008_R1_paired_trimmed_paired_merged_contig_141736, 131902_CGATGT_L008_R1_paired_trimmed_paired_merged_contig_145369, 131902_CGATGT_L008_R1_paired_trimmed_paired_merged_contig_136402, 131902_CGATGT_L008_R1_paired_trimmed_paired_merged_contig_138196, 1319…
beta-Alanine metabolism	map00410	10	ec:6.3.2.1 - ligase (AMP-forming), ec:4.1.1.9 - decarboxylase, ec:2.5.1.16 - synthase, ec:1.2.1.18 - dehydrogenase (acetylating), ec:4.1.1.15 - decarboxylase, ec:3.1.2.4 - hydrolase, ec:4.2.1.17 - hydratase, ec:1.2.1.5 - dehydrogenase [NAD(P)+], ec:1.2.1.3 - dehydrogenase (NAD+), ec:1.4.3.21 - oxidase	1, 1, 4, 2, 1, 6, 2, 3, 16, 9	45	131902_CGATGT_L008_R1_paired_trimmed_paired_merged_contig_131742, 131902_CGATGT_L008_R1_paired_trimmed_paired_merged_contig_1051, 131902_CGATGT_L008_R1_paired_trimmed_paired_merged_contig_146850, 131902_CGATGT_L008_R1_paired_trimmed_paired_merged_contig_135716, 131902_CGATGT_L008_R1_paired_trimmed_paired_merged_contig_142736, 131902_CGATGT_L008_R1_paired_trimmed_paired_merged_contig_111625, 13190…
Streptomycin biosynthesis	map00521	7	ec:2.7.1.2 - glucokinase (phosphorylating), ec:2.7.1.1 - hexokinase type IV glucokinase, ec:3.1.3.25 - phosphatase, ec:1.1.1.133 - reductase, ec:5.5.1.4 - synthase, ec:5.4.2.2 - (alpha-D-glucose-1,6-bisphosphate-dependent), ec:5.1.3.13 - 3,5-epimerase	10, 16, 5, 1, 10, 2, 1	45	131902_CGATGT_L008_R1_paired_trimmed_paired_merged_contig_55666, 131902_CGATGT_L008_R1_paired_trimmed_paired_merged_contig_136209, 131902_CGATGT_L008_R1_paired_trimmed_paired_merged_contig_40375, 131902_CGATGT_L008_R1_paired_trimmed_paired_merged_contig_16080, 131902_CGATGT_L008_R1_paired_trimmed_paired_merged_contig_39061, 131902_CGATGT_L008_R1_paired_trimmed_paired_merged_contig_144150, 131902_…
Arginine biosynthesis	map00220	13	ec:6.3.4.5 - synthase, ec:3.5.3.1 - arginine amidinase, ec:6.3.1.2 - ligase, ec:2.7.2.8 - kinase, ec:4.3.2.1 - lyase, ec:1.2.1.38 - reductase, ec:2.1.3.3 - carbamoyltransferase, ec:2.3.1.35 - N-acetyltransferase, ec:2.6.1.2 - transaminase, ec:2.6.1.1 - transaminase, ec:2.3.1.1 - N-acetyltransferase, ec:3.5.1.2 - glutaminase I, ec:3.5.1.5 - ec:3.5.1.5 urease	2, 1, 10, 2, 2, 4, 1, 2, 1, 6, 2, 6, 4	43	131902_CGATGT_L008_R1_paired_trimmed_paired_merged_contig_129761, 131902_CGATGT_L008_R1_paired_trimmed_paired_merged_contig_129760, 131902_CGATGT_L008_R1_paired_trimmed_paired_merged_contig_78850, 131902_CGATGT_L008_R1_paired_trimmed_paired_merged_contig_138505, 131902_CGATGT_L008_R1_paired_trimmed_paired_merged_contig_73824, 131902_CGATGT_L008_R1_paired_trimmed_paired_merged_contig_137818, 13190…
Valine, leucine and isoleucine degradation	map00280	11	ec:2.3.3.10 - synthase, ec:6.4.1.4 - carboxylase, ec:1.4.3.2 - oxidase, ec:4.1.3.4 - lyase, ec:1.2.1.27 - dehydrogenase (CoA-acylating), ec:1.8.1.4 - dehydrogenase, ec:3.1.2.4 - hydrolase, ec:4.2.1.17 - hydratase, ec:1.2.1.3 - dehydrogenase (NAD+), ec:1.1.1.35 - dehydrogenase, ec:1.2.4.4 - dehydrogenase (2-methylpropanoyl-transferring)	1, 1, 1, 1, 7, 1, 6, 2, 16, 6, 1	43	131902_CGATGT_L008_R1_paired_trimmed_paired_merged_contig_125156, 131902_CGATGT_L008_R1_paired_trimmed_paired_merged_contig_139795, 131902_CGATGT_L008_R1_paired_trimmed_paired_merged_contig_77665, 131902_CGATGT_L008_R1_paired_trimmed_paired_merged_contig_144725, 131902_CGATGT_L008_R1_paired_trimmed_paired_merged_contig_69956, 131902_CGATGT_L008_R1_paired_trimmed_paired_merged_contig_83283, 131902…
Arginine and proline metabolism	map00330	8	ec:2.6.1.13 - aminotransferase, ec:4.1.1.50 - decarboxylase, ec:3.5.3.1 - arginine amidinase, ec:2.5.1.16 - synthase, ec:4.1.1.19 - decarboxylase, ec:2.6.1.1 - transaminase, ec:1.2.1.3 - dehydrogenase (NAD+), ec:1.5.1.2 - reductase	1, 9, 1, 4, 2, 6, 16, 4	43	131902_CGATGT_L008_R1_paired_trimmed_paired_merged_contig_136000, 131902_CGATGT_L008_R1_paired_trimmed_paired_merged_contig_69092, 131902_CGATGT_L008_R1_paired_trimmed_paired_merged_contig_121023, 131902_CGATGT_L008_R1_paired_trimmed_paired_merged_contig_31515, 131902_CGATGT_L008_R1_paired_trimmed_paired_merged_contig_77338, 131902_CGATGT_L008_R1_paired_trimmed_paired_merged_contig_129341, 131902…
Glycerophospholipid metabolism	map00564	13	ec:3.1.4.46 - phosphodiesterase, ec:2.7.1.107 - kinase (ATP), ec:4.1.1.65 - decarboxylase, ec:2.7.8.5 - 3-phosphatidyltransferase, ec:2.3.1.15 - 1-O-acyltransferase, ec:2.3.1.51 - O-acyltransferase, ec:2.3.1.43 - O-acyltransferase, ec:3.1.3.4 - phosphatase, ec:1.1.1.8 - dehydrogenase (NAD+), ec:2.7.7.41 - cytidylyltransferase, ec:2.7.8.11 - 3-phosphatidyltransferase, ec:1.1.1.94 - dehydrogenase […	3, 4, 6, 2, 2, 2, 1, 3, 4, 3, 1, 4, 4	39	131902_CGATGT_L008_R1_paired_trimmed_paired_merged_contig_141694, 131902_CGATGT_L008_R1_paired_trimmed_paired_merged_contig_82412, 131902_CGATGT_L008_R1_paired_trimmed_paired_merged_contig_126886, 131902_CGATGT_L008_R1_paired_trimmed_paired_merged_contig_47874, 131902_CGATGT_L008_R1_paired_trimmed_paired_merged_contig_137505, 131902_CGATGT_L008_R1_paired_trimmed_paired_merged_contig_130735, 13190…
Citrate cycle (TCA cycle)	map00020	11	ec:2.3.1.61 - succinyltransferase, ec:4.1.1.49 - carboxykinase (ATP), ec:4.2.1.2 - hydratase, ec:6.2.1.5 - ligase (ADP-forming), ec:6.2.1.4 - ligase (GDP-forming), ec:2.3.1.12 - acetyltransferase, ec:1.8.1.4 - dehydrogenase, ec:1.1.1.37 - dehydrogenase, ec:1.1.1.42 - dehydrogenase (NADP+), ec:1.2.4.2 - dehydrogenase (succinyl-transferring), ec:1.2.4.1 - dehydrogenase (acetyl-transferring)	2, 6, 3, 2, 2, 1, 1, 2, 9, 5, 4	37	131902_CGATGT_L008_R1_paired_trimmed_paired_merged_contig_81576, 131902_CGATGT_L008_R1_paired_trimmed_paired_merged_contig_129325, 131902_CGATGT_L008_R1_paired_trimmed_paired_merged_contig_87672, 131902_CGATGT_L008_R1_paired_trimmed_paired_merged_contig_120892, 131902_CGATGT_L008_R1_paired_trimmed_paired_merged_contig_87671, 131902_CGATGT_L008_R1_paired_trimmed_paired_merged_contig_10143, 131902_…
Propanoate metabolism	map00640	11	ec:6.4.1.2 - carboxylase, ec:1.2.1.27 - dehydrogenase (CoA-acylating), ec:4.1.1.9 - decarboxylase, ec:6.2.1.5 - ligase (ADP-forming), ec:6.2.1.4 - ligase (GDP-forming), ec:6.2.1.1 - ligase, ec:1.2.1.18 - dehydrogenase (acetylating), ec:1.8.1.4 - dehydrogenase, ec:3.1.2.4 - hydrolase, ec:4.2.1.17 - hydratase, ec:1.2.4.4 - dehydrogenase (2-methylpropanoyl-transferring)	11, 7, 1, 2, 2, 2, 2, 1, 6, 2, 1	37	131902_CGATGT_L008_R1_paired_trimmed_paired_merged_contig_132025, 131902_CGATGT_L008_R1_paired_trimmed_paired_merged_contig_78854, 131902_CGATGT_L008_R1_paired_trimmed_paired_merged_contig_122715, 131902_CGATGT_L008_R1_paired_trimmed_paired_merged_contig_78869, 131902_CGATGT_L008_R1_paired_trimmed_paired_merged_contig_126762, 131902_CGATGT_L008_R1_paired_trimmed_paired_merged_contig_123240, 13190…
Glycerolipid metabolism	map00561	8	ec:2.7.1.107 - kinase (ATP), ec:2.3.1.15 - 1-O-acyltransferase, ec:2.3.1.158 - acyltransferase, ec:2.3.1.20 - O-acyltransferase, ec:2.3.1.51 - O-acyltransferase, ec:3.1.3.4 - phosphatase, ec:1.2.1.3 - dehydrogenase (NAD+), ec:3.2.1.22 - melibiase	4, 2, 1, 6, 2, 3, 16, 2	36	131902_CGATGT_L008_R1_paired_trimmed_paired_merged_contig_47874, 131902_CGATGT_L008_R1_paired_trimmed_paired_merged_contig_137505, 131902_CGATGT_L008_R1_paired_trimmed_paired_merged_contig_130735, 131902_CGATGT_L008_R1_paired_trimmed_paired_merged_contig_141022, 131902_CGATGT_L008_R1_paired_trimmed_paired_merged_contig_61190, 131902_CGATGT_L008_R1_paired_trimmed_paired_merged_contig_141888, 13190…
Phenylalanine, tyrosine and tryptophan biosynthesis	map00400	12	ec:4.1.1.48 - synthase, ec:2.7.1.71 - kinase, ec:1.4.3.2 - oxidase, ec:4.1.3.27 - synthase, ec:4.2.3.5 - synthase, ec:4.2.3.4 - synthase, ec:5.4.99.5 - mutase, ec:4.2.1.20 - synthase, ec:2.6.1.1 - transaminase, ec:4.2.1.10 - dehydratase, ec:2.5.1.54 - synthase, ec:5.3.1.24 - isomerase	2, 2, 1, 2, 2, 1, 5, 9, 6, 1, 2, 2	35	131902_CGATGT_L008_R1_paired_trimmed_paired_merged_contig_132794, 131902_CGATGT_L008_R1_paired_trimmed_paired_merged_contig_83826, 131902_CGATGT_L008_R1_paired_trimmed_paired_merged_contig_138379, 131902_CGATGT_L008_R1_paired_trimmed_paired_merged_contig_136182, 131902_CGATGT_L008_R1_paired_trimmed_paired_merged_contig_77665, 131902_CGATGT_L008_R1_paired_trimmed_paired_merged_contig_143113, 13190…
Lysine degradation	map00310	6	ec:2.3.1.61 - succinyltransferase, ec:2.1.1.43 - N-methyltransferase, ec:4.2.1.17 - hydratase, ec:1.2.1.3 - dehydrogenase (NAD+), ec:1.1.1.35 - dehydrogenase, ec:1.2.4.2 - dehydrogenase (succinyl-transferring)	2, 3, 2, 16, 6, 5	34	131902_CGATGT_L008_R1_paired_trimmed_paired_merged_contig_81576, 131902_CGATGT_L008_R1_paired_trimmed_paired_merged_contig_129325, 131902_CGATGT_L008_R1_paired_trimmed_paired_merged_contig_130311, 131902_CGATGT_L008_R1_paired_trimmed_paired_merged_contig_34908, 131902_CGATGT_L008_R1_paired_trimmed_paired_merged_contig_144964, 131902_CGATGT_L008_R1_paired_trimmed_paired_merged_contig_134745, 13190…
Tyrosine metabolism	map00350	9	ec:1.4.3.2 - oxidase, ec:3.7.1.2 - beta-diketonase, ec:1.13.11.5 - 1,2-dioxygenase, ec:1.13.11.27 - dioxygenase, ec:1.2.1.16 - dehydrogenase [NAD(P)+], ec:2.6.1.1 - transaminase, ec:1.2.1.5 - dehydrogenase [NAD(P)+], ec:1.10.3.1 - oxidase, ec:1.4.3.21 - oxidase	1, 1, 3, 3, 3, 6, 3, 3, 9	32	131902_CGATGT_L008_R1_paired_trimmed_paired_merged_contig_77665, 131902_CGATGT_L008_R1_paired_trimmed_paired_merged_contig_136097, 131902_CGATGT_L008_R1_paired_trimmed_paired_merged_contig_34411, 131902_CGATGT_L008_R1_paired_trimmed_paired_merged_contig_96454, 131902_CGATGT_L008_R1_paired_trimmed_paired_merged_contig_135943, 131902_CGATGT_L008_R1_paired_trimmed_paired_merged_contig_131712, 131902…
Terpenoid backbone biosynthesis	map00900	16	ec:2.3.3.10 - synthase, ec:1.17.7.1 - synthase (ferredoxin), ec:2.2.1.7 - synthase, ec:2.7.1.36 - kinase, ec:1.1.1.216 - dehydrogenase (NADP+), ec:2.5.1.10 - diphosphate synthase, ec:2.5.1.29 - diphosphate synthase, ec:1.8.3.5 - oxidase, ec:2.7.1.148 - 5'-diphospho)-2-C-methyl-D-erythritol kinase, ec:1.1.1.267 - reductoisomerase, ec:2.5.1.1 - geranyl-diphosphate synthase, ec:4.6.1.12 - 2,4-cyclod…	1, 1, 5, 1, 1, 2, 3, 1, 1, 3, 2, 1, 1, 2, 1, 5	31	131902_CGATGT_L008_R1_paired_trimmed_paired_merged_contig_125156, 131902_CGATGT_L008_R1_paired_trimmed_paired_merged_contig_85033, 131902_CGATGT_L008_R1_paired_trimmed_paired_merged_contig_126825, 131902_CGATGT_L008_R1_paired_trimmed_paired_merged_contig_21342, 131902_CGATGT_L008_R1_paired_trimmed_paired_merged_contig_132143, 131902_CGATGT_L008_R1_paired_trimmed_paired_merged_contig_141209, 13190…
Fatty acid degradation	map00071	6	ec:5.1.2.3 - epimerase, ec:5.3.3.8 - isomerase, ec:4.2.1.17 - hydratase, ec:1.2.1.3 - dehydrogenase (NAD+), ec:1.1.1.35 - dehydrogenase, ec:1.3.3.6 - oxidase	1, 1, 2, 16, 6, 5	31	131902_CGATGT_L008_R1_paired_trimmed_paired_merged_contig_134745, 131902_CGATGT_L008_R1_paired_trimmed_paired_merged_contig_134745, 131902_CGATGT_L008_R1_paired_trimmed_paired_merged_contig_134745, 131902_CGATGT_L008_R1_paired_trimmed_paired_merged_contig_125623, 131902_CGATGT_L008_R1_paired_trimmed_paired_merged_contig_69956, 131902_CGATGT_L008_R1_paired_trimmed_paired_merged_contig_144276, 1319…
Histidine metabolism	map00340	8	ec:2.1.1.8 - N-methyltransferase, ec:3.1.3.15 - histidinol phosphate phosphatase, ec:4.2.1.19 - dehydratase, ec:1.2.1.5 - dehydrogenase [NAD(P)+], ec:1.2.1.3 - dehydrogenase (NAD+), ec:2.4.2.17 - phosphoribosyltransferase, ec:1.1.1.23 - dehydrogenase, ec:5.3.1.16 - isomerase	1, 1, 3, 3, 16, 2, 1, 1	28	131902_CGATGT_L008_R1_paired_trimmed_paired_merged_contig_137999, 131902_CGATGT_L008_R1_paired_trimmed_paired_merged_contig_108246, 131902_CGATGT_L008_R1_paired_trimmed_paired_merged_contig_127336, 131902_CGATGT_L008_R1_paired_trimmed_paired_merged_contig_115878, 131902_CGATGT_L008_R1_paired_trimmed_paired_merged_contig_22275, 131902_CGATGT_L008_R1_paired_trimmed_paired_merged_contig_60953, 13190…
Ascorbate and aldarate metabolism	map00053	7	ec:2.7.1.43 - glucuronokinase (phosphorylating), ec:1.6.5.4 - reductase (NADH), ec:1.2.1.3 - dehydrogenase (NAD+), ec:1.1.1.22 - 6-dehydrogenase, ec:2.4.1.17 - 1-naphthol glucuronyltransferase, ec:5.1.3.18 - 3,5-epimerase, ec:1.13.99.1 - oxygenase	1, 2, 16, 2, 3, 1, 3	28	131902_CGATGT_L008_R1_paired_trimmed_paired_merged_contig_55066, 131902_CGATGT_L008_R1_paired_trimmed_paired_merged_contig_55978, 131902_CGATGT_L008_R1_paired_trimmed_paired_merged_contig_126383, 131902_CGATGT_L008_R1_paired_trimmed_paired_merged_contig_69956, 131902_CGATGT_L008_R1_paired_trimmed_paired_merged_contig_144276, 131902_CGATGT_L008_R1_paired_trimmed_paired_merged_contig_140093, 131902…
Nicotinate and nicotinamide metabolism	map00760	9	ec:1.2.1.24 - dehydrogenase (NAD+), ec:2.7.1.23 - kinase, ec:1.2.1.16 - dehydrogenase [NAD(P)+], ec:1.4.3.16 - oxidase, ec:3.1.3.5 - uridine 5'-nucleotidase, ec:3.2.2.3 - nucleosidase, ec:3.2.2.1 - nucleosidase, ec:6.3.5.1 - synthase (glutamine-hydrolysing), ec:2.4.2.19 - diphosphorylase (carboxylating)	3, 3, 3, 1, 2, 1, 5, 4, 4	26	131902_CGATGT_L008_R1_paired_trimmed_paired_merged_contig_88714, 131902_CGATGT_L008_R1_paired_trimmed_paired_merged_contig_125110, 131902_CGATGT_L008_R1_paired_trimmed_paired_merged_contig_4753, 131902_CGATGT_L008_R1_paired_trimmed_paired_merged_contig_126036, 131902_CGATGT_L008_R1_paired_trimmed_paired_merged_contig_126316, 131902_CGATGT_L008_R1_paired_trimmed_paired_merged_contig_88540, 131902_…
Neomycin, kanamycin and gentamicin biosynthesis	map00524	2	ec:2.7.1.2 - glucokinase (phosphorylating), ec:2.7.1.1 - hexokinase type IV glucokinase	10, 16	26	131902_CGATGT_L008_R1_paired_trimmed_paired_merged_contig_55666, 131902_CGATGT_L008_R1_paired_trimmed_paired_merged_contig_136209, 131902_CGATGT_L008_R1_paired_trimmed_paired_merged_contig_40375, 131902_CGATGT_L008_R1_paired_trimmed_paired_merged_contig_16080, 131902_CGATGT_L008_R1_paired_trimmed_paired_merged_contig_39061, 131902_CGATGT_L008_R1_paired_trimmed_paired_merged_contig_144150, 131902_…
Phosphatidylinositol signaling system	map04070	8	ec:2.7.1.107 - kinase (ATP), ec:2.7.1.67 - 4-kinase, ec:3.1.4.11 - phospholipase C, ec:3.1.3.25 - phosphatase, ec:2.7.1.137 - 3-kinase, ec:2.7.1.159 - 5/6-kinase, ec:2.7.7.41 - cytidylyltransferase, ec:2.7.8.11 - 3-phosphatidyltransferase	4, 5, 2, 5, 1, 4, 3, 1	25	131902_CGATGT_L008_R1_paired_trimmed_paired_merged_contig_47874, 131902_CGATGT_L008_R1_paired_trimmed_paired_merged_contig_137505, 131902_CGATGT_L008_R1_paired_trimmed_paired_merged_contig_130735, 131902_CGATGT_L008_R1_paired_trimmed_paired_merged_contig_141022, 131902_CGATGT_L008_R1_paired_trimmed_paired_merged_contig_141729, 131902_CGATGT_L008_R1_paired_trimmed_paired_merged_contig_93149, 13190…
Phenylalanine metabolism	map00360	6	ec:1.4.3.2 - oxidase, ec:1.13.11.27 - dioxygenase, ec:2.6.1.1 - transaminase, ec:4.2.1.17 - hydratase, ec:1.2.1.5 - dehydrogenase [NAD(P)+], ec:1.4.3.21 - oxidase	1, 3, 6, 2, 3, 9	24	131902_CGATGT_L008_R1_paired_trimmed_paired_merged_contig_77665, 131902_CGATGT_L008_R1_paired_trimmed_paired_merged_contig_131712, 131902_CGATGT_L008_R1_paired_trimmed_paired_merged_contig_136174, 131902_CGATGT_L008_R1_paired_trimmed_paired_merged_contig_105976, 131902_CGATGT_L008_R1_paired_trimmed_paired_merged_contig_136191, 131902_CGATGT_L008_R1_paired_trimmed_paired_merged_contig_131565, 1319…
Sulfur metabolism	map00920	9	ec:1.8.7.1 - sulfite reductase (ferredoxin), ec:2.7.1.25 - kinase, ec:1.8.4.8 - reductase (thioredoxin), ec:2.7.7.4 - adenylyltransferase, ec:1.8.3.1 - oxidase, ec:2.3.1.30 - O-acetyltransferase, ec:3.1.3.7 - nucleotidase, ec:2.5.1.47 - synthase, ec:1.8.99.2 - reductase	3, 3, 2, 3, 1, 1, 3, 5, 2	23	131902_CGATGT_L008_R1_paired_trimmed_paired_merged_contig_133660, 131902_CGATGT_L008_R1_paired_trimmed_paired_merged_contig_136611, 131902_CGATGT_L008_R1_paired_trimmed_paired_merged_contig_125501, 131902_CGATGT_L008_R1_paired_trimmed_paired_merged_contig_30654, 131902_CGATGT_L008_R1_paired_trimmed_paired_merged_contig_145593, 131902_CGATGT_L008_R1_paired_trimmed_paired_merged_contig_77351, 13190…
Other glycan degradation	map00511	6	ec:3.2.1.51 - alpha-fucosidase, ec:3.2.1.52 - hexosaminidase, ec:3.2.1.96 - endo-beta-N-acetylglucosaminidase, ec:3.2.1.24 - alpha-D-mannosidase, ec:3.2.1.25 - mannanase, ec:3.2.1.23 - lactase (ambiguous)	2, 2, 1, 11, 1, 6	23	131902_CGATGT_L008_R1_paired_trimmed_paired_merged_contig_44137, 131902_CGATGT_L008_R1_paired_trimmed_paired_merged_contig_140908, 131902_CGATGT_L008_R1_paired_trimmed_paired_merged_contig_78934, 131902_CGATGT_L008_R1_paired_trimmed_paired_merged_contig_131123, 131902_CGATGT_L008_R1_paired_trimmed_paired_merged_contig_39639, 131902_CGATGT_L008_R1_paired_trimmed_paired_merged_contig_122951, 131902…
Selenocompound metabolism	map00450	5	ec:2.7.7.4 - adenylyltransferase, ec:1.8.1.9 - reductase, ec:2.1.1.13 - synthase, ec:2.1.1.14 - S-methyltransferase, ec:6.1.1.10 - ligase	3, 3, 5, 9, 3	23	131902_CGATGT_L008_R1_paired_trimmed_paired_merged_contig_30654, 131902_CGATGT_L008_R1_paired_trimmed_paired_merged_contig_104163, 131902_CGATGT_L008_R1_paired_trimmed_paired_merged_contig_77351, 131902_CGATGT_L008_R1_paired_trimmed_paired_merged_contig_135020, 131902_CGATGT_L008_R1_paired_trimmed_paired_merged_contig_77765, 131902_CGATGT_L008_R1_paired_trimmed_paired_merged_contig_133398, 131902…
One carbon pool by folate	map00670	10	ec:6.3.3.2 - cyclo-ligase, ec:2.1.2.3 - formyltransferase, ec:2.1.2.2 - formyltransferase, ec:6.3.4.3 - ligase, ec:1.5.1.20 - reductase [NAD(P)H], ec:3.5.4.9 - cyclohydrolase, ec:2.1.2.10 - S-aminomethyldihydrolipoylprotein:(6S)-tetrahydrofolate aminomethyltransferase (ammonia-forming), ec:2.1.1.45 - synthase, ec:2.1.1.13 - synthase, ec:1.5.1.5 - dehydrogenase (NADP+)	1, 2, 1, 1, 2, 3, 1, 1, 5, 5	22	131902_CGATGT_L008_R1_paired_trimmed_paired_merged_contig_135015, 131902_CGATGT_L008_R1_paired_trimmed_paired_merged_contig_124894, 131902_CGATGT_L008_R1_paired_trimmed_paired_merged_contig_124314, 131902_CGATGT_L008_R1_paired_trimmed_paired_merged_contig_40916, 131902_CGATGT_L008_R1_paired_trimmed_paired_merged_contig_79854, 131902_CGATGT_L008_R1_paired_trimmed_paired_merged_contig_146085, 13190…
N-Glycan biosynthesis	map00510	7	ec:2.4.1.143 - 2-beta-N-acetylglucosaminyltransferase, ec:2.4.1.144 - 4-beta-N-acetylglucosaminyltransferase, ec:3.6.1.43 - dolichol diphosphatase, ec:2.7.8.15 - N-acetylglucosaminephosphotransferase, ec:3.2.1.113 - 1,2-alpha-mannosidase, ec:2.4.1.83 - beta-D-mannosyltransferase, ec:3.2.1.106 - glucosidase	1, 4, 1, 2, 6, 5, 3	22	131902_CGATGT_L008_R1_paired_trimmed_paired_merged_contig_141508, 131902_CGATGT_L008_R1_paired_trimmed_paired_merged_contig_135445, 131902_CGATGT_L008_R1_paired_trimmed_paired_merged_contig_134751, 131902_CGATGT_L008_R1_paired_trimmed_paired_merged_contig_76514, 131902_CGATGT_L008_R1_paired_trimmed_paired_merged_contig_138925, 131902_CGATGT_L008_R1_paired_trimmed_paired_merged_contig_132759, 1319…
Drug metabolism - cytochrome P450	map00982	4	ec:2.5.1.18 - transferase, ec:1.14.13.8 - monooxygenase, ec:1.2.1.5 - dehydrogenase [NAD(P)+], ec:2.4.1.17 - 1-naphthol glucuronyltransferase	11, 5, 3, 3	22	131902_CGATGT_L008_R1_paired_trimmed_paired_merged_contig_16961, 131902_CGATGT_L008_R1_paired_trimmed_paired_merged_contig_132211, 131902_CGATGT_L008_R1_paired_trimmed_paired_merged_contig_4768, 131902_CGATGT_L008_R1_paired_trimmed_paired_merged_contig_6637, 131902_CGATGT_L008_R1_paired_trimmed_paired_merged_contig_57512, 131902_CGATGT_L008_R1_paired_trimmed_paired_merged_contig_139598, 131902_CG…
Isoquinoline alkaloid biosynthesis	map00950	5	ec:1.4.3.2 - oxidase, ec:1.1.1.247 - reductase (NADPH), ec:2.6.1.1 - transaminase, ec:1.10.3.1 - oxidase, ec:1.4.3.21 - oxidase	1, 1, 6, 3, 9	20	131902_CGATGT_L008_R1_paired_trimmed_paired_merged_contig_77665, 131902_CGATGT_L008_R1_paired_trimmed_paired_merged_contig_142961, 131902_CGATGT_L008_R1_paired_trimmed_paired_merged_contig_136191, 131902_CGATGT_L008_R1_paired_trimmed_paired_merged_contig_131565, 131902_CGATGT_L008_R1_paired_trimmed_paired_merged_contig_141872, 131902_CGATGT_L008_R1_paired_trimmed_paired_merged_contig_90857, 13190…
Nitrogen metabolism	map00910	4	ec:4.2.1.1 - dehydratase, ec:6.3.1.2 - ligase, ec:1.13.12.16 - monooxygenase, ec:4.2.1.104 - cyanate lyase	5, 10, 4, 1	20	131902_CGATGT_L008_R1_paired_trimmed_paired_merged_contig_101955, 131902_CGATGT_L008_R1_paired_trimmed_paired_merged_contig_142942, 131902_CGATGT_L008_R1_paired_trimmed_paired_merged_contig_111339, 131902_CGATGT_L008_R1_paired_trimmed_paired_merged_contig_48955, 131902_CGATGT_L008_R1_paired_trimmed_paired_merged_contig_11604, 131902_CGATGT_L008_R1_paired_trimmed_paired_merged_contig_138505, 13190…
Butanoate metabolism	map00650	9	ec:2.3.3.10 - synthase, ec:1.2.1.24 - dehydrogenase (NAD+), ec:4.1.3.4 - lyase, ec:2.2.1.6 - synthase, ec:5.1.2.3 - epimerase, ec:1.2.1.16 - dehydrogenase [NAD(P)+], ec:4.1.1.15 - decarboxylase, ec:4.2.1.17 - hydratase, ec:1.1.1.35 - dehydrogenase	1, 3, 1, 1, 1, 3, 1, 2, 6	19	131902_CGATGT_L008_R1_paired_trimmed_paired_merged_contig_125156, 131902_CGATGT_L008_R1_paired_trimmed_paired_merged_contig_88714, 131902_CGATGT_L008_R1_paired_trimmed_paired_merged_contig_125110, 131902_CGATGT_L008_R1_paired_trimmed_paired_merged_contig_4753, 131902_CGATGT_L008_R1_paired_trimmed_paired_merged_contig_144725, 131902_CGATGT_L008_R1_paired_trimmed_paired_merged_contig_139457, 131902…
Fatty acid biosynthesis	map00061	5	ec:6.4.1.2 - carboxylase, ec:2.3.1.85 - synthase, ec:1.1.1.100 - reductase, ec:2.3.1.41 - synthase I, ec:1.14.19.2 - 9-desaturase	11, 2, 1, 1, 3	18	131902_CGATGT_L008_R1_paired_trimmed_paired_merged_contig_132025, 131902_CGATGT_L008_R1_paired_trimmed_paired_merged_contig_78854, 131902_CGATGT_L008_R1_paired_trimmed_paired_merged_contig_122715, 131902_CGATGT_L008_R1_paired_trimmed_paired_merged_contig_78869, 131902_CGATGT_L008_R1_paired_trimmed_paired_merged_contig_126762, 131902_CGATGT_L008_R1_paired_trimmed_paired_merged_contig_123240, 13190…
Limonene and pinene degradation	map00903	2	ec:4.2.1.17 - hydratase, ec:1.2.1.3 - dehydrogenase (NAD+)	2, 16	18	131902_CGATGT_L008_R1_paired_trimmed_paired_merged_contig_134745, 131902_CGATGT_L008_R1_paired_trimmed_paired_merged_contig_125623, 131902_CGATGT_L008_R1_paired_trimmed_paired_merged_contig_69956, 131902_CGATGT_L008_R1_paired_trimmed_paired_merged_contig_144276, 131902_CGATGT_L008_R1_paired_trimmed_paired_merged_contig_140093, 131902_CGATGT_L008_R1_paired_trimmed_paired_merged_contig_88714, 13190…
Metabolism of xenobiotics by cytochrome P450	map00980	3	ec:2.5.1.18 - transferase, ec:1.2.1.5 - dehydrogenase [NAD(P)+], ec:2.4.1.17 - 1-naphthol glucuronyltransferase	11, 3, 3	17	131902_CGATGT_L008_R1_paired_trimmed_paired_merged_contig_16961, 131902_CGATGT_L008_R1_paired_trimmed_paired_merged_contig_132211, 131902_CGATGT_L008_R1_paired_trimmed_paired_merged_contig_4768, 131902_CGATGT_L008_R1_paired_trimmed_paired_merged_contig_6637, 131902_CGATGT_L008_R1_paired_trimmed_paired_merged_contig_57512, 131902_CGATGT_L008_R1_paired_trimmed_paired_merged_contig_139598, 131902_CG…
Lysine biosynthesis	map00300	8	ec:4.1.1.20 - decarboxylase, ec:2.7.2.4 - kinase, ec:2.6.1.83 - aminotransferase, ec:1.2.1.11 - dehydrogenase, ec:5.1.1.7 - epimerase, ec:1.17.1.8 - reductase, ec:1.1.1.3 - dehydrogenase, ec:4.3.3.7 - synthase	2, 4, 3, 1, 1, 3, 1, 1	16	131902_CGATGT_L008_R1_paired_trimmed_paired_merged_contig_134904, 131902_CGATGT_L008_R1_paired_trimmed_paired_merged_contig_137774, 131902_CGATGT_L008_R1_paired_trimmed_paired_merged_contig_119686, 131902_CGATGT_L008_R1_paired_trimmed_paired_merged_contig_133449, 131902_CGATGT_L008_R1_paired_trimmed_paired_merged_contig_25159, 131902_CGATGT_L008_R1_paired_trimmed_paired_merged_contig_66101, 13190…
Cyanoamino acid metabolism	map00460	4	ec:4.1.2.10 - lyase, ec:6.3.1.1 - ligase, ec:2.3.2.2 - glutamyl transpeptidase, ec:3.2.1.21 - gentiobiase	2, 1, 2, 11	16	131902_CGATGT_L008_R1_paired_trimmed_paired_merged_contig_105077, 131902_CGATGT_L008_R1_paired_trimmed_paired_merged_contig_56537, 131902_CGATGT_L008_R1_paired_trimmed_paired_merged_contig_134852, 131902_CGATGT_L008_R1_paired_trimmed_paired_merged_contig_134892, 131902_CGATGT_L008_R1_paired_trimmed_paired_merged_contig_78059, 131902_CGATGT_L008_R1_paired_trimmed_paired_merged_contig_127150, 13190…
Chloroalkane and chloroalkene degradation	map00625	1	ec:1.2.1.3 - dehydrogenase (NAD+)	16	16	131902_CGATGT_L008_R1_paired_trimmed_paired_merged_contig_69956, 131902_CGATGT_L008_R1_paired_trimmed_paired_merged_contig_144276, 131902_CGATGT_L008_R1_paired_trimmed_paired_merged_contig_140093, 131902_CGATGT_L008_R1_paired_trimmed_paired_merged_contig_88714, 131902_CGATGT_L008_R1_paired_trimmed_paired_merged_contig_42441, 131902_CGATGT_L008_R1_paired_trimmed_paired_merged_contig_81014, 131902_…
Folate biosynthesis	map00790	8	ec:4.1.2.25 - aldolase, ec:3.4.19.9 - hydrolase, ec:4.1.99.18 - pyranopterin phosphate synthase, ec:6.3.2.17 - synthase, ec:2.5.1.15 - synthase, ec:2.7.6.3 - diphosphokinase, ec:2.8.1.12 - synthase, ec:3.5.4.16 - cyclohydrolase I	3, 1, 1, 5, 1, 1, 1, 2	15	131902_CGATGT_L008_R1_paired_trimmed_paired_merged_contig_127767, 131902_CGATGT_L008_R1_paired_trimmed_paired_merged_contig_24693, 131902_CGATGT_L008_R1_paired_trimmed_paired_merged_contig_134171, 131902_CGATGT_L008_R1_paired_trimmed_paired_merged_contig_138865, 131902_CGATGT_L008_R1_paired_trimmed_paired_merged_contig_76963, 131902_CGATGT_L008_R1_paired_trimmed_paired_merged_contig_74710, 131902…
Tropane, piperidine and pyridine alkaloid biosynthesis	map00960	2	ec:2.6.1.1 - transaminase, ec:1.4.3.21 - oxidase	6, 9	15	131902_CGATGT_L008_R1_paired_trimmed_paired_merged_contig_136191, 131902_CGATGT_L008_R1_paired_trimmed_paired_merged_contig_131565, 131902_CGATGT_L008_R1_paired_trimmed_paired_merged_contig_141872, 131902_CGATGT_L008_R1_paired_trimmed_paired_merged_contig_90857, 131902_CGATGT_L008_R1_paired_trimmed_paired_merged_contig_139637, 131902_CGATGT_L008_R1_paired_trimmed_paired_merged_contig_144403, 1319…
Pantothenate and CoA biosynthesis	map00770	9	ec:4.1.1.36 - decarboxylase, ec:4.2.1.9 - dehydratase, ec:2.2.1.6 - synthase, ec:6.3.2.1 - ligase (AMP-forming), ec:2.7.1.33 - kinase, ec:2.7.1.24 - kinase, ec:2.7.8.7 - synthase, ec:2.1.2.11 - hydroxymethyltransferase, ec:1.1.1.86 - reductoisomerase (NADP+)	1, 1, 1, 1, 3, 2, 2, 1, 2	14	131902_CGATGT_L008_R1_paired_trimmed_paired_merged_contig_139171, 131902_CGATGT_L008_R1_paired_trimmed_paired_merged_contig_75556, 131902_CGATGT_L008_R1_paired_trimmed_paired_merged_contig_139457, 131902_CGATGT_L008_R1_paired_trimmed_paired_merged_contig_131742, 131902_CGATGT_L008_R1_paired_trimmed_paired_merged_contig_130145, 131902_CGATGT_L008_R1_paired_trimmed_paired_merged_contig_82613, 13190…
Sphingolipid metabolism	map00600	6	ec:2.3.1.24 - N-acyltransferase, ec:2.7.1.138 - kinase, ec:2.3.1.50 - C-palmitoyltransferase, ec:3.1.3.4 - phosphatase, ec:3.2.1.22 - melibiase, ec:3.2.1.23 - lactase (ambiguous)	1, 1, 1, 3, 2, 6	14	131902_CGATGT_L008_R1_paired_trimmed_paired_merged_contig_132879, 131902_CGATGT_L008_R1_paired_trimmed_paired_merged_contig_135435, 131902_CGATGT_L008_R1_paired_trimmed_paired_merged_contig_140062, 131902_CGATGT_L008_R1_paired_trimmed_paired_merged_contig_73506, 131902_CGATGT_L008_R1_paired_trimmed_paired_merged_contig_80273, 131902_CGATGT_L008_R1_paired_trimmed_paired_merged_contig_136762, 13190…
Monobactam biosynthesis	map00261	5	ec:2.7.2.4 - kinase, ec:2.7.7.4 - adenylyltransferase, ec:1.2.1.11 - dehydrogenase, ec:1.17.1.8 - reductase, ec:4.3.3.7 - synthase	4, 3, 1, 3, 1	12	131902_CGATGT_L008_R1_paired_trimmed_paired_merged_contig_119686, 131902_CGATGT_L008_R1_paired_trimmed_paired_merged_contig_133449, 131902_CGATGT_L008_R1_paired_trimmed_paired_merged_contig_25159, 131902_CGATGT_L008_R1_paired_trimmed_paired_merged_contig_66101, 131902_CGATGT_L008_R1_paired_trimmed_paired_merged_contig_30654, 131902_CGATGT_L008_R1_paired_trimmed_paired_merged_contig_104163, 131902…
Riboflavin metabolism	map00740	5	ec:1.1.1.193 - reductase, ec:4.1.99.12 - synthase, ec:2.7.1.26 - kinase, ec:2.7.7.2 - synthetase, ec:3.5.4.25 - cyclohydrolase II	1, 2, 5, 1, 2	11	131902_CGATGT_L008_R1_paired_trimmed_paired_merged_contig_140359, 131902_CGATGT_L008_R1_paired_trimmed_paired_merged_contig_110926, 131902_CGATGT_L008_R1_paired_trimmed_paired_merged_contig_131935, 131902_CGATGT_L008_R1_paired_trimmed_paired_merged_contig_150253, 131902_CGATGT_L008_R1_paired_trimmed_paired_merged_contig_42894, 131902_CGATGT_L008_R1_paired_trimmed_paired_merged_contig_77474, 13190…
Biosynthesis of unsaturated fatty acids	map01040	4	ec:1.1.1.100 - reductase, ec:4.2.1.17 - hydratase, ec:1.14.19.2 - 9-desaturase, ec:1.3.3.6 - oxidase	1, 2, 3, 5	11	131902_CGATGT_L008_R1_paired_trimmed_paired_merged_contig_134410, 131902_CGATGT_L008_R1_paired_trimmed_paired_merged_contig_134745, 131902_CGATGT_L008_R1_paired_trimmed_paired_merged_contig_125623, 131902_CGATGT_L008_R1_paired_trimmed_paired_merged_contig_87937, 131902_CGATGT_L008_R1_paired_trimmed_paired_merged_contig_143509, 131902_CGATGT_L008_R1_paired_trimmed_paired_merged_contig_136464, 1319…
Fatty acid elongation	map00062	3	ec:3.1.2.22 - hydrolase, ec:4.2.1.17 - hydratase, ec:1.1.1.35 - dehydrogenase	3, 2, 6	11	131902_CGATGT_L008_R1_paired_trimmed_paired_merged_contig_137324, 131902_CGATGT_L008_R1_paired_trimmed_paired_merged_contig_43396, 131902_CGATGT_L008_R1_paired_trimmed_paired_merged_contig_102389, 131902_CGATGT_L008_R1_paired_trimmed_paired_merged_contig_134745, 131902_CGATGT_L008_R1_paired_trimmed_paired_merged_contig_125623, 131902_CGATGT_L008_R1_paired_trimmed_paired_merged_contig_87426, 13190…
Aflatoxin biosynthesis	map00254	1	ec:6.4.1.2 - carboxylase	11	11	131902_CGATGT_L008_R1_paired_trimmed_paired_merged_contig_132025, 131902_CGATGT_L008_R1_paired_trimmed_paired_merged_contig_78854, 131902_CGATGT_L008_R1_paired_trimmed_paired_merged_contig_122715, 131902_CGATGT_L008_R1_paired_trimmed_paired_merged_contig_78869, 131902_CGATGT_L008_R1_paired_trimmed_paired_merged_contig_126762, 131902_CGATGT_L008_R1_paired_trimmed_paired_merged_contig_123240, 13190…
Tetracycline biosynthesis	map00253	1	ec:6.4.1.2 - carboxylase	11	11	131902_CGATGT_L008_R1_paired_trimmed_paired_merged_contig_132025, 131902_CGATGT_L008_R1_paired_trimmed_paired_merged_contig_78854, 131902_CGATGT_L008_R1_paired_trimmed_paired_merged_contig_122715, 131902_CGATGT_L008_R1_paired_trimmed_paired_merged_contig_78869, 131902_CGATGT_L008_R1_paired_trimmed_paired_merged_contig_126762, 131902_CGATGT_L008_R1_paired_trimmed_paired_merged_contig_123240, 13190…
Valine, leucine and isoleucine biosynthesis	map00290	6	ec:4.2.1.9 - dehydratase, ec:2.2.1.6 - synthase, ec:4.3.1.19 - ammonia-lyase, ec:4.2.1.33 - dehydratase, ec:1.1.1.86 - reductoisomerase (NADP+), ec:1.1.1.85 - dehydrogenase	1, 1, 2, 1, 2, 3	10	131902_CGATGT_L008_R1_paired_trimmed_paired_merged_contig_75556, 131902_CGATGT_L008_R1_paired_trimmed_paired_merged_contig_139457, 131902_CGATGT_L008_R1_paired_trimmed_paired_merged_contig_138152, 131902_CGATGT_L008_R1_paired_trimmed_paired_merged_contig_133590, 131902_CGATGT_L008_R1_paired_trimmed_paired_merged_contig_92905, 131902_CGATGT_L008_R1_paired_trimmed_paired_merged_contig_73356, 131902…
Steroid hormone biosynthesis	map00140	2	ec:1.1.1.145 - dehydrogenase, ec:2.4.1.17 - 1-naphthol glucuronyltransferase	7, 3	10	131902_CGATGT_L008_R1_paired_trimmed_paired_merged_contig_111613, 131902_CGATGT_L008_R1_paired_trimmed_paired_merged_contig_26871, 131902_CGATGT_L008_R1_paired_trimmed_paired_merged_contig_137808, 131902_CGATGT_L008_R1_paired_trimmed_paired_merged_contig_136373, 131902_CGATGT_L008_R1_paired_trimmed_paired_merged_contig_124891, 131902_CGATGT_L008_R1_paired_trimmed_paired_merged_contig_78641, 13190…
alpha-Linolenic acid metabolism	map00592	3	ec:1.3.1.42 - reductase, ec:4.2.1.17 - hydratase, ec:1.3.3.6 - oxidase	2, 2, 5	9	131902_CGATGT_L008_R1_paired_trimmed_paired_merged_contig_130366, 131902_CGATGT_L008_R1_paired_trimmed_paired_merged_contig_136748, 131902_CGATGT_L008_R1_paired_trimmed_paired_merged_contig_134745, 131902_CGATGT_L008_R1_paired_trimmed_paired_merged_contig_125623, 131902_CGATGT_L008_R1_paired_trimmed_paired_merged_contig_1162, 131902_CGATGT_L008_R1_paired_trimmed_paired_merged_contig_133537, 13190…
Various types of N-glycan biosynthesis	map00513	3	ec:2.4.1.143 - 2-beta-N-acetylglucosaminyltransferase, ec:3.2.1.52 - hexosaminidase, ec:3.2.1.113 - 1,2-alpha-mannosidase	1, 2, 6	9	131902_CGATGT_L008_R1_paired_trimmed_paired_merged_contig_141508, 131902_CGATGT_L008_R1_paired_trimmed_paired_merged_contig_78934, 131902_CGATGT_L008_R1_paired_trimmed_paired_merged_contig_131123, 131902_CGATGT_L008_R1_paired_trimmed_paired_merged_contig_122951, 131902_CGATGT_L008_R1_paired_trimmed_paired_merged_contig_71168, 131902_CGATGT_L008_R1_paired_trimmed_paired_merged_contig_133956, 13190…
Benzoate degradation	map00362	3	ec:1.13.11.1 - 1,2-dioxygenase, ec:4.2.1.17 - hydratase, ec:1.1.1.35 - dehydrogenase	1, 2, 6	9	131902_CGATGT_L008_R1_paired_trimmed_paired_merged_contig_104139, 131902_CGATGT_L008_R1_paired_trimmed_paired_merged_contig_134745, 131902_CGATGT_L008_R1_paired_trimmed_paired_merged_contig_125623, 131902_CGATGT_L008_R1_paired_trimmed_paired_merged_contig_87426, 131902_CGATGT_L008_R1_paired_trimmed_paired_merged_contig_89612, 131902_CGATGT_L008_R1_paired_trimmed_paired_merged_contig_130074, 13190…
Geraniol degradation	map00281	3	ec:4.1.3.4 - lyase, ec:4.2.1.17 - hydratase, ec:1.1.1.35 - dehydrogenase	1, 2, 6	9	131902_CGATGT_L008_R1_paired_trimmed_paired_merged_contig_144725, 131902_CGATGT_L008_R1_paired_trimmed_paired_merged_contig_134745, 131902_CGATGT_L008_R1_paired_trimmed_paired_merged_contig_125623, 131902_CGATGT_L008_R1_paired_trimmed_paired_merged_contig_87426, 131902_CGATGT_L008_R1_paired_trimmed_paired_merged_contig_89612, 131902_CGATGT_L008_R1_paired_trimmed_paired_merged_contig_130074, 13190…
D-Glutamine and D-glutamate metabolism	map00471	2	ec:5.1.1.10 - racemase, ec:3.5.1.2 - glutaminase I	3, 6	9	131902_CGATGT_L008_R1_paired_trimmed_paired_merged_contig_87328, 131902_CGATGT_L008_R1_paired_trimmed_paired_merged_contig_32726, 131902_CGATGT_L008_R1_paired_trimmed_paired_merged_contig_132635, 131902_CGATGT_L008_R1_paired_trimmed_paired_merged_contig_134618, 131902_CGATGT_L008_R1_paired_trimmed_paired_merged_contig_124667, 131902_CGATGT_L008_R1_paired_trimmed_paired_merged_contig_126274, 13190…
Glycosphingolipid biosynthesis - ganglio series	map00604	2	ec:3.2.1.52 - hexosaminidase, ec:3.2.1.23 - lactase (ambiguous)	2, 6	8	131902_CGATGT_L008_R1_paired_trimmed_paired_merged_contig_78934, 131902_CGATGT_L008_R1_paired_trimmed_paired_merged_contig_131123, 131902_CGATGT_L008_R1_paired_trimmed_paired_merged_contig_35271, 131902_CGATGT_L008_R1_paired_trimmed_paired_merged_contig_78493, 131902_CGATGT_L008_R1_paired_trimmed_paired_merged_contig_134307, 131902_CGATGT_L008_R1_paired_trimmed_paired_merged_contig_73380, 131902_…
Caprolactam degradation	map00930	2	ec:4.2.1.17 - hydratase, ec:1.1.1.35 - dehydrogenase	2, 6	8	131902_CGATGT_L008_R1_paired_trimmed_paired_merged_contig_134745, 131902_CGATGT_L008_R1_paired_trimmed_paired_merged_contig_125623, 131902_CGATGT_L008_R1_paired_trimmed_paired_merged_contig_87426, 131902_CGATGT_L008_R1_paired_trimmed_paired_merged_contig_89612, 131902_CGATGT_L008_R1_paired_trimmed_paired_merged_contig_130074, 131902_CGATGT_L008_R1_paired_trimmed_paired_merged_contig_125623, 13190…
Glycosaminoglycan degradation	map00531	2	ec:3.2.1.52 - hexosaminidase, ec:3.2.1.23 - lactase (ambiguous)	2, 6	8	131902_CGATGT_L008_R1_paired_trimmed_paired_merged_contig_78934, 131902_CGATGT_L008_R1_paired_trimmed_paired_merged_contig_131123, 131902_CGATGT_L008_R1_paired_trimmed_paired_merged_contig_35271, 131902_CGATGT_L008_R1_paired_trimmed_paired_merged_contig_78493, 131902_CGATGT_L008_R1_paired_trimmed_paired_merged_contig_134307, 131902_CGATGT_L008_R1_paired_trimmed_paired_merged_contig_73380, 131902_…
Other types of O-glycan biosynthesis	map00514	3	ec:2.4.1.109 - mannosyltransferase, ec:2.4.1.221 - GDP-L-fucose:polypeptide fucosyltransferase, ec:2.4.1.135 - 3-beta-glucuronosyltransferase	3, 3, 1	7	131902_CGATGT_L008_R1_paired_trimmed_paired_merged_contig_27189, 131902_CGATGT_L008_R1_paired_trimmed_paired_merged_contig_132093, 131902_CGATGT_L008_R1_paired_trimmed_paired_merged_contig_141235, 131902_CGATGT_L008_R1_paired_trimmed_paired_merged_contig_140048, 131902_CGATGT_L008_R1_paired_trimmed_paired_merged_contig_136869, 131902_CGATGT_L008_R1_paired_trimmed_paired_merged_contig_140049, 1319…
Toluene degradation	map00623	2	ec:1.13.11.1 - 1,2-dioxygenase, ec:1.1.1.35 - dehydrogenase	1, 6	7	131902_CGATGT_L008_R1_paired_trimmed_paired_merged_contig_104139, 131902_CGATGT_L008_R1_paired_trimmed_paired_merged_contig_87426, 131902_CGATGT_L008_R1_paired_trimmed_paired_merged_contig_89612, 131902_CGATGT_L008_R1_paired_trimmed_paired_merged_contig_130074, 131902_CGATGT_L008_R1_paired_trimmed_paired_merged_contig_125623, 131902_CGATGT_L008_R1_paired_trimmed_paired_merged_contig_91060, 131902…
Ether lipid metabolism	map00565	2	ec:3.1.3.4 - phosphatase, ec:3.1.4.4 - D	3, 4	7	131902_CGATGT_L008_R1_paired_trimmed_paired_merged_contig_73506, 131902_CGATGT_L008_R1_paired_trimmed_paired_merged_contig_80273, 131902_CGATGT_L008_R1_paired_trimmed_paired_merged_contig_136762, 131902_CGATGT_L008_R1_paired_trimmed_paired_merged_contig_38968, 131902_CGATGT_L008_R1_paired_trimmed_paired_merged_contig_30495, 131902_CGATGT_L008_R1_paired_trimmed_paired_merged_contig_918, 131902_CGA…
Steroid degradation	map00984	1	ec:1.1.1.145 - dehydrogenase	7	7	131902_CGATGT_L008_R1_paired_trimmed_paired_merged_contig_111613, 131902_CGATGT_L008_R1_paired_trimmed_paired_merged_contig_26871, 131902_CGATGT_L008_R1_paired_trimmed_paired_merged_contig_137808, 131902_CGATGT_L008_R1_paired_trimmed_paired_merged_contig_136373, 131902_CGATGT_L008_R1_paired_trimmed_paired_merged_contig_124891, 131902_CGATGT_L008_R1_paired_trimmed_paired_merged_contig_78641, 13190…
Arachidonic acid metabolism	map00590	1	ec:1.11.1.9 - peroxidase	7	7	131902_CGATGT_L008_R1_paired_trimmed_paired_merged_contig_61290, 131902_CGATGT_L008_R1_paired_trimmed_paired_merged_contig_114195, 131902_CGATGT_L008_R1_paired_trimmed_paired_merged_contig_127680, 131902_CGATGT_L008_R1_paired_trimmed_paired_merged_contig_115739, 131902_CGATGT_L008_R1_paired_trimmed_paired_merged_contig_137992, 131902_CGATGT_L008_R1_paired_trimmed_paired_merged_contig_100926, 1319…
C5-Branched dibasic acid metabolism	map00660	3	ec:2.2.1.6 - synthase, ec:6.2.1.5 - ligase (ADP-forming), ec:1.1.1.85 - dehydrogenase	1, 2, 3	6	131902_CGATGT_L008_R1_paired_trimmed_paired_merged_contig_139457, 131902_CGATGT_L008_R1_paired_trimmed_paired_merged_contig_80551, 131902_CGATGT_L008_R1_paired_trimmed_paired_merged_contig_95448, 131902_CGATGT_L008_R1_paired_trimmed_paired_merged_contig_144085, 131902_CGATGT_L008_R1_paired_trimmed_paired_merged_contig_142489, 131902_CGATGT_L008_R1_paired_trimmed_paired_merged_contig_150354
Novobiocin biosynthesis	map00401	1	ec:2.6.1.1 - transaminase	6	6	131902_CGATGT_L008_R1_paired_trimmed_paired_merged_contig_136191, 131902_CGATGT_L008_R1_paired_trimmed_paired_merged_contig_131565, 131902_CGATGT_L008_R1_paired_trimmed_paired_merged_contig_141872, 131902_CGATGT_L008_R1_paired_trimmed_paired_merged_contig_90857, 131902_CGATGT_L008_R1_paired_trimmed_paired_merged_contig_139637, 131902_CGATGT_L008_R1_paired_trimmed_paired_merged_contig_144403
Indole alkaloid biosynthesis	map00901	1	ec:4.3.3.2 - synthase	6	6	131902_CGATGT_L008_R1_paired_trimmed_paired_merged_contig_44437, 131902_CGATGT_L008_R1_paired_trimmed_paired_merged_contig_110752, 131902_CGATGT_L008_R1_paired_trimmed_paired_merged_contig_136093, 131902_CGATGT_L008_R1_paired_trimmed_paired_merged_contig_134538, 131902_CGATGT_L008_R1_paired_trimmed_paired_merged_contig_126904, 131902_CGATGT_L008_R1_paired_trimmed_paired_merged_contig_132796
Primary bile acid biosynthesis	map00120	1	ec:1.1.1.35 - dehydrogenase	6	6	131902_CGATGT_L008_R1_paired_trimmed_paired_merged_contig_87426, 131902_CGATGT_L008_R1_paired_trimmed_paired_merged_contig_89612, 131902_CGATGT_L008_R1_paired_trimmed_paired_merged_contig_130074, 131902_CGATGT_L008_R1_paired_trimmed_paired_merged_contig_125623, 131902_CGATGT_L008_R1_paired_trimmed_paired_merged_contig_91060, 131902_CGATGT_L008_R1_paired_trimmed_paired_merged_contig_141511
Cutin, suberine and wax biosynthesis	map00073	1	ec:2.3.1.20 - O-acyltransferase	6	6	131902_CGATGT_L008_R1_paired_trimmed_paired_merged_contig_126487, 131902_CGATGT_L008_R1_paired_trimmed_paired_merged_contig_144726, 131902_CGATGT_L008_R1_paired_trimmed_paired_merged_contig_135913, 131902_CGATGT_L008_R1_paired_trimmed_paired_merged_contig_141432, 131902_CGATGT_L008_R1_paired_trimmed_paired_merged_contig_142621, 131902_CGATGT_L008_R1_paired_trimmed_paired_merged_contig_137451
Vitamin B6 metabolism	map00750	5	ec:1.4.3.5 - 5'-phosphate synthase, ec:2.6.1.52 - transaminase, ec:2.7.1.35 - kinase, ec:4.2.3.1 - synthase, ec:1.1.1.65 - 4-dehydrogenase	1, 1, 1, 1, 1	5	131902_CGATGT_L008_R1_paired_trimmed_paired_merged_contig_132795, 131902_CGATGT_L008_R1_paired_trimmed_paired_merged_contig_135749, 131902_CGATGT_L008_R1_paired_trimmed_paired_merged_contig_72439, 131902_CGATGT_L008_R1_paired_trimmed_paired_merged_contig_141337, 131902_CGATGT_L008_R1_paired_trimmed_paired_merged_contig_142672
Zeatin biosynthesis	map00908	1	ec:1.5.99.12 - dehydrogenase	5	5	131902_CGATGT_L008_R1_paired_trimmed_paired_merged_contig_38702, 131902_CGATGT_L008_R1_paired_trimmed_paired_merged_contig_138981, 131902_CGATGT_L008_R1_paired_trimmed_paired_merged_contig_10591, 131902_CGATGT_L008_R1_paired_trimmed_paired_merged_contig_132448, 131902_CGATGT_L008_R1_paired_trimmed_paired_merged_contig_116637
Biotin metabolism	map00780	4	ec:2.8.1.6 - synthase, ec:1.1.1.100 - reductase, ec:6.3.4.15 - ligase, ec:2.3.1.41 - synthase I	1, 1, 1, 1	4	131902_CGATGT_L008_R1_paired_trimmed_paired_merged_contig_124441, 131902_CGATGT_L008_R1_paired_trimmed_paired_merged_contig_134410, 131902_CGATGT_L008_R1_paired_trimmed_paired_merged_contig_137753, 131902_CGATGT_L008_R1_paired_trimmed_paired_merged_contig_141394
Lipopolysaccharide biosynthesis	map00540	3	ec:2.7.1.130 - 4'-kinase, ec:2.7.7.38 - cytidylyltransferase, ec:2.5.1.55 - synthase	1, 1, 2	4	131902_CGATGT_L008_R1_paired_trimmed_paired_merged_contig_142139, 131902_CGATGT_L008_R1_paired_trimmed_paired_merged_contig_129465, 131902_CGATGT_L008_R1_paired_trimmed_paired_merged_contig_140970, 131902_CGATGT_L008_R1_paired_trimmed_paired_merged_contig_81938
Styrene degradation	map00643	2	ec:3.7.1.2 - beta-diketonase, ec:1.13.11.5 - 1,2-dioxygenase	1, 3	4	131902_CGATGT_L008_R1_paired_trimmed_paired_merged_contig_136097, 131902_CGATGT_L008_R1_paired_trimmed_paired_merged_contig_34411, 131902_CGATGT_L008_R1_paired_trimmed_paired_merged_contig_96454, 131902_CGATGT_L008_R1_paired_trimmed_paired_merged_contig_135943
Glycosphingolipid biosynthesis - globo and isoglobo series	map00603	2	ec:3.2.1.52 - hexosaminidase, ec:3.2.1.22 - melibiase	2, 2	4	131902_CGATGT_L008_R1_paired_trimmed_paired_merged_contig_78934, 131902_CGATGT_L008_R1_paired_trimmed_paired_merged_contig_131123, 131902_CGATGT_L008_R1_paired_trimmed_paired_merged_contig_135310, 131902_CGATGT_L008_R1_paired_trimmed_paired_merged_contig_126608
Ubiquinone and other terpenoid-quinone biosynthesis	map00130	2	ec:1.13.11.27 - dioxygenase, ec:4.2.99.20 - synthase	3, 1	4	131902_CGATGT_L008_R1_paired_trimmed_paired_merged_contig_131712, 131902_CGATGT_L008_R1_paired_trimmed_paired_merged_contig_136174, 131902_CGATGT_L008_R1_paired_trimmed_paired_merged_contig_105976, 131902_CGATGT_L008_R1_paired_trimmed_paired_merged_contig_124988
Atrazine degradation	map00791	1	ec:3.5.1.5 - ec:3.5.1.5 urease	4	4	131902_CGATGT_L008_R1_paired_trimmed_paired_merged_contig_75363, 131902_CGATGT_L008_R1_paired_trimmed_paired_merged_contig_141668, 131902_CGATGT_L008_R1_paired_trimmed_paired_merged_contig_89842, 131902_CGATGT_L008_R1_paired_trimmed_paired_merged_contig_64374
Diterpenoid biosynthesis	map00904	1	ec:1.14.11.13 - 2beta-dioxygenase	4	4	131902_CGATGT_L008_R1_paired_trimmed_paired_merged_contig_42068, 131902_CGATGT_L008_R1_paired_trimmed_paired_merged_contig_57621, 131902_CGATGT_L008_R1_paired_trimmed_paired_merged_contig_6304, 131902_CGATGT_L008_R1_paired_trimmed_paired_merged_contig_46078
Taurine and hypotaurine metabolism	map00430	2	ec:4.1.1.15 - decarboxylase, ec:2.3.2.2 - glutamyl transpeptidase	1, 2	3	131902_CGATGT_L008_R1_paired_trimmed_paired_merged_contig_136978, 131902_CGATGT_L008_R1_paired_trimmed_paired_merged_contig_134892, 131902_CGATGT_L008_R1_paired_trimmed_paired_merged_contig_78059
Steroid biosynthesis	map00100	2	ec:1.3.1.70 - reductase, ec:5.4.99.8 - synthase	2, 1	3	131902_CGATGT_L008_R1_paired_trimmed_paired_merged_contig_130082, 131902_CGATGT_L008_R1_paired_trimmed_paired_merged_contig_27451, 131902_CGATGT_L008_R1_paired_trimmed_paired_merged_contig_133667
Lipoic acid metabolism	map00785	1	ec:2.8.1.8 - synthase	3	3	131902_CGATGT_L008_R1_paired_trimmed_paired_merged_contig_132233, 131902_CGATGT_L008_R1_paired_trimmed_paired_merged_contig_131905, 131902_CGATGT_L008_R1_paired_trimmed_paired_merged_contig_41500
Flavonoid biosynthesis	map00941	1	ec:5.5.1.6 - isomerase	3	3	131902_CGATGT_L008_R1_paired_trimmed_paired_merged_contig_50257, 131902_CGATGT_L008_R1_paired_trimmed_paired_merged_contig_67561, 131902_CGATGT_L008_R1_paired_trimmed_paired_merged_contig_131058
D-Arginine and D-ornithine metabolism	map00472	1	ec:5.1.1.10 - racemase	3	3	131902_CGATGT_L008_R1_paired_trimmed_paired_merged_contig_87328, 131902_CGATGT_L008_R1_paired_trimmed_paired_merged_contig_32726, 131902_CGATGT_L008_R1_paired_trimmed_paired_merged_contig_132635
Retinol metabolism	map00830	1	ec:2.4.1.17 - 1-naphthol glucuronyltransferase	3	3	131902_CGATGT_L008_R1_paired_trimmed_paired_merged_contig_20301, 131902_CGATGT_L008_R1_paired_trimmed_paired_merged_contig_142542, 131902_CGATGT_L008_R1_paired_trimmed_paired_merged_contig_139137
Synthesis and degradation of ketone bodies	map00072	2	ec:2.3.3.10 - synthase, ec:4.1.3.4 - lyase	1, 1	2	131902_CGATGT_L008_R1_paired_trimmed_paired_merged_contig_125156, 131902_CGATGT_L008_R1_paired_trimmed_paired_merged_contig_144725
Polyketide sugar unit biosynthesis	map00523	2	ec:1.1.1.133 - reductase, ec:5.1.3.13 - 3,5-epimerase	1, 1	2	131902_CGATGT_L008_R1_paired_trimmed_paired_merged_contig_121794, 131902_CGATGT_L008_R1_paired_trimmed_paired_merged_contig_121794
Peptidoglycan biosynthesis	map00550	2	ec:6.3.2.4 - ligase, ec:2.7.8.13 - MraY transferase	1, 1	2	131902_CGATGT_L008_R1_paired_trimmed_paired_merged_contig_143147, 131902_CGATGT_L008_R1_paired_trimmed_paired_merged_contig_140884
Photosynthesis	map00195	1	ec:1.10.9.1 - reductase	2	2	131902_CGATGT_L008_R1_paired_trimmed_paired_merged_contig_51816, 131902_CGATGT_L008_R1_paired_trimmed_paired_merged_contig_41241
Glycosaminoglycan biosynthesis - heparan sulfate / heparin	map00534	1	ec:2.4.1.135 - 3-beta-glucuronosyltransferase	1	1	131902_CGATGT_L008_R1_paired_trimmed_paired_merged_contig_142542
Glycosylphosphatidylinositol(GPI)-anchor biosynthesis	map00563	1	ec:2.4.1.198 - N-acetylglucosaminyltransferase	1	1	131902_CGATGT_L008_R1_paired_trimmed_paired_merged_contig_106683
Carotenoid biosynthesis	map00906	1	ec:1.14.13.93 - acid 8'-hydroxylase	1	1	131902_CGATGT_L008_R1_paired_trimmed_paired_merged_contig_141792
Fluorobenzoate degradation	map00364	1	ec:1.13.11.1 - 1,2-dioxygenase	1	1	131902_CGATGT_L008_R1_paired_trimmed_paired_merged_contig_104139
D-Alanine metabolism	map00473	1	ec:6.3.2.4 - ligase	1	1	131902_CGATGT_L008_R1_paired_trimmed_paired_merged_contig_143147
mTOR signaling pathway	map04150	1	ec:2.7.11.24 - protein kinase	1	1	131902_CGATGT_L008_R1_paired_trimmed_paired_merged_contig_54315
Sesquiterpenoid and triterpenoid biosynthesis	map00909	1	ec:1.1.1.216 - dehydrogenase (NADP+)	1	1	131902_CGATGT_L008_R1_paired_trimmed_paired_merged_contig_39508
Glycosaminoglycan biosynthesis - chondroitin sulfate / dermatan sulfate	map00532	1	ec:2.4.1.135 - 3-beta-glucuronosyltransferase	1	1	131902_CGATGT_L008_R1_paired_trimmed_paired_merged_contig_142542
Biosynthesis of ansamycins	map01051	1	ec:2.2.1.1 - glycolaldehydetransferase	1	1	131902_CGATGT_L008_R1_paired_trimmed_paired_merged_contig_31181
Insect hormone biosynthesis	map00981	1	ec:1.1.1.216 - dehydrogenase (NADP+)	1	1	131902_CGATGT_L008_R1_paired_trimmed_paired_merged_contig_39508
Chlorocyclohexane and chlorobenzene degradation	map00361	1	ec:1.13.11.1 - 1,2-dioxygenase	1	1	131902_CGATGT_L008_R1_paired_trimmed_paired_merged_contig_104139
						ired_merged_contig_138956, 131902_CGATGT_L008_R1_paired_trimmed_paired_merged_contig_112205, 131902_CGATGT_L008_R1_paired_trimmed_paired_merged_contig_135696, 131902_CGATGT_L008_R1_paired_trimmed_paired_merged_contig_133153, 131902_CGATGT_L008_R1_paired_trimmed_paired_merged_contig_135571, 131902_CGATGT_L008_R1_paired_trimmed_paired_merged_contig_123112, 131902_CGATGT_L008_R1_paired_trimmed_paire…
						ired_trimmed_paired_merged_contig_148256, 131902_CGATGT_L008_R1_paired_trimmed_paired_merged_contig_1944, 131902_CGATGT_L008_R1_paired_trimmed_paired_merged_contig_148493, 131902_CGATGT_L008_R1_paired_trimmed_paired_merged_contig_139544, 131902_CGATGT_L008_R1_paired_trimmed_paired_merged_contig_67443, 131902_CGATGT_L008_R1_paired_trimmed_paired_merged_contig_137126, 131902_CGATGT_L008_R1_paired_t…
						ed_contig_49803, 131902_CGATGT_L008_R1_paired_trimmed_paired_merged_contig_147770, 131902_CGATGT_L008_R1_paired_trimmed_paired_merged_contig_46536, 131902_CGATGT_L008_R1_paired_trimmed_paired_merged_contig_144142, 131902_CGATGT_L008_R1_paired_trimmed_paired_merged_contig_44231, 131902_CGATGT_L008_R1_paired_trimmed_paired_merged_contig_135429, 131902_CGATGT_L008_R1_paired_trimmed_paired_merged_con…

## Sheet: 24hC-24hSN
List of metabolic pathways in which different annotated enzymes are implicated for the pool 24hS-24hSN
Pathway	Pathway ID	#Enzs in Pathway	Enzyme	#Seqs of Enzyme	#Seqs in total	Seqs
Purine metabolism	map00230	44	ec:2.7.4.6 - kinase, ec:2.7.4.3 - kinase, ec:3.5.2.5 - ec:3.5.2.5 allantoinase, ec:4.1.1.21 - carboxylase, ec:3.1.4.17 - phosphodiesterase, ec:3.5.4.4 - deaminase, ec:4.3.2.2 - lyase, ec:2.7.1.40 - kinase, ec:3.5.4.6 - deaminase, ec:2.7.1.25 - kinase, ec:2.7.1.20 - kinase, ec:2.7.6.5 - diphosphokinase, ec:2.7.6.1 - diphosphokinase, ec:1.17.1.4 - dehydrogenase, ec:1.7.3.3 - urate hydroxylase, ec:4…	4, 5, 2, 1, 1, 4, 1, 10, 2, 4, 1, 3, 7, 3, 1, 1, 3, 3, 1, 6, 2, 1, 4, 501, 1, 1, 1, 1, 1, 791, 6, 3, 40, 10, 2, 2, 1, 1, 2, 2, 2, 1, 2, 1	1442	131902_CGATGT_L008_R1_paired_trimmed_paired_merged_contig_115795, 131902_CGATGT_L008_R1_paired_trimmed_paired_merged_contig_111948, 131902_CGATGT_L008_R1_paired_trimmed_paired_merged_contig_70394, 131902_CGATGT_L008_R1_paired_trimmed_paired_merged_contig_78309, 131902_CGATGT_L008_R1_paired_trimmed_paired_merged_contig_132945, 131902_CGATGT_L008_R1_paired_trimmed_paired_merged_contig_122187, 13190…
Thiamine metabolism	map00730	5	ec:2.2.1.7 - synthase, ec:2.7.6.2 - diphosphokinase, ec:2.8.1.7 - desulfurase, ec:3.6.1.15 - phosphatase, ec:3.5.99.2 - aminohydrolase	3, 1, 2, 791, 1	798	131902_CGATGT_L008_R1_paired_trimmed_paired_merged_contig_140747, 131902_CGATGT_L008_R1_paired_trimmed_paired_merged_contig_132143, 131902_CGATGT_L008_R1_paired_trimmed_paired_merged_contig_141209, 131902_CGATGT_L008_R1_paired_trimmed_paired_merged_contig_43263, 131902_CGATGT_L008_R1_paired_trimmed_paired_merged_contig_141648, 131902_CGATGT_L008_R1_paired_trimmed_paired_merged_contig_138055, 1319…
Biosynthesis of antibiotics	map01130	139	ec:2.6.1.13 - aminotransferase, ec:6.4.1.2 - carboxylase, ec:2.6.1.16 - transaminase (isomerizing), ec:2.7.1.90 - 1-phosphotransferase, ec:2.7.4.6 - kinase, ec:2.7.4.3 - kinase, ec:4.1.1.48 - synthase, ec:4.1.1.49 - carboxykinase (ATP), ec:4.1.1.33 - decarboxylase, ec:4.1.1.39 - carboxylase, ec:1.3.5.1 - dehydrogenase, ec:2.7.1.71 - kinase, ec:4.1.1.20 - decarboxylase, ec:2.6.1.57 - transaminase,…	4, 13, 3, 6, 4, 5, 1, 6, 1, 3, 4, 2, 2, 10, 3, 3, 3, 3, 2, 3, 2, 2, 1, 5, 1, 10, 2, 4, 1, 2, 4, 2, 14, 6, 3, 3, 7, 2, 1, 2, 3, 2, 1, 1, 2, 2, 1, 7, 2, 3, 6, 6, 1, 3, 2, 1, 2, 2, 1, 4, 1, 11, 10, 15, 2, 1, 1, 2, 2, 2, 1, 19, 1, 8, 6, 1, 1, 3, 3, 1, 3, 1, 7, 1, 10, 2, 7, 2, 3, 9, 4, 1, 1, 7, 3, 1, 2, 3, 2, 6, 6, 6, 2, 2, 4, 2, 1, 5, 2, 1, 3, 4, 3, 13, 1, 2, 2, 1, 2, 2, 1, 4, 7, 3, 3, 1, 12, 9, 5, 1…	515	131902_CGATGT_L008_R1_paired_trimmed_paired_merged_contig_136000, 131902_CGATGT_L008_R1_paired_trimmed_paired_merged_contig_105584, 131902_CGATGT_L008_R1_paired_trimmed_paired_merged_contig_112005, 131902_CGATGT_L008_R1_paired_trimmed_paired_merged_contig_34052, 131902_CGATGT_L008_R1_paired_trimmed_paired_merged_contig_137095, 131902_CGATGT_L008_R1_paired_trimmed_paired_merged_contig_90316, 13190…
Aminobenzoate degradation	map00627	6	ec:3.1.3.2 - phosphatase, ec:1.14.14.1 - monooxygenase, ec:3.5.1.4 - acylamidase, ec:3.1.3.41 - nitrophenyl phosphatase, ec:3.5.5.1 - acetonitrilase, ec:4.2.1.17 - hydratase	23, 2, 3, 186, 1, 1	216	131902_CGATGT_L008_R1_paired_trimmed_paired_merged_contig_145531, 131902_CGATGT_L008_R1_paired_trimmed_paired_merged_contig_20953, 131902_CGATGT_L008_R1_paired_trimmed_paired_merged_contig_143491, 131902_CGATGT_L008_R1_paired_trimmed_paired_merged_contig_103504, 131902_CGATGT_L008_R1_paired_trimmed_paired_merged_contig_143780, 131902_CGATGT_L008_R1_paired_trimmed_paired_merged_contig_85227, 13190…
Starch and sucrose metabolism	map00500	31	ec:3.2.1.4 - endo-1,4-beta-D-glucanase, ec:3.2.1.3 - 1,4-alpha-glucosidase, ec:3.2.1.2 - saccharogen amylase, ec:3.2.1.1 - glycogenase, ec:3.2.1.68 - debranching enzyme, ec:5.3.1.9 - isomerase, ec:3.2.1.48 - alpha-glucosidase, ec:2.7.7.27 - adenylyltransferase, ec:3.2.1.20 - maltase, ec:3.2.1.21 - gentiobiase, ec:2.4.1.34 - synthase, ec:3.2.1.28 - trehalase, ec:3.2.1.26 - invertase, ec:3.2.1.39 -…	5, 1, 6, 5, 1, 2, 7, 3, 1, 17, 18, 2, 7, 1, 10, 4, 5, 12, 17, 11, 6, 6, 3, 1, 1, 7, 4, 9, 3, 2, 2	179	131902_CGATGT_L008_R1_paired_trimmed_paired_merged_contig_23805, 131902_CGATGT_L008_R1_paired_trimmed_paired_merged_contig_89047, 131902_CGATGT_L008_R1_paired_trimmed_paired_merged_contig_90539, 131902_CGATGT_L008_R1_paired_trimmed_paired_merged_contig_111475, 131902_CGATGT_L008_R1_paired_trimmed_paired_merged_contig_141205, 131902_CGATGT_L008_R1_paired_trimmed_paired_merged_contig_55189, 131902_…
Glycolysis / Gluconeogenesis	map00010	26	ec:2.7.1.90 - 1-phosphotransferase, ec:4.1.1.49 - carboxykinase (ATP), ec:2.7.2.3 - kinase, ec:2.7.1.40 - kinase, ec:1.2.1.59 - dehydrogenase (NAD(P)+) (phosphorylating), ec:2.7.1.11 - phosphohexokinase, ec:6.2.1.1 - ligase, ec:1.2.1.12 - dehydrogenase (phosphorylating), ec:1.8.1.4 - dehydrogenase, ec:5.3.1.1 - isomerase, ec:5.3.1.9 - isomerase, ec:1.1.1.2 - dehydrogenase (NADP+), ec:1.1.1.1 - de…	6, 6, 2, 10, 2, 14, 7, 2, 6, 1, 2, 1, 4, 4, 19, 3, 10, 1, 7, 3, 1, 3, 2, 13, 2, 7	138	131902_CGATGT_L008_R1_paired_trimmed_paired_merged_contig_105043, 131902_CGATGT_L008_R1_paired_trimmed_paired_merged_contig_143190, 131902_CGATGT_L008_R1_paired_trimmed_paired_merged_contig_139763, 131902_CGATGT_L008_R1_paired_trimmed_paired_merged_contig_136011, 131902_CGATGT_L008_R1_paired_trimmed_paired_merged_contig_139759, 131902_CGATGT_L008_R1_paired_trimmed_paired_merged_contig_138190, 131…
T cell receptor signaling pathway	map04660	2	ec:2.7.10.2 - protein-tyrosine kinase, ec:3.1.3.16 - phosphatase	12, 114	126	131902_CGATGT_L008_R1_paired_trimmed_paired_merged_contig_133298, 131902_CGATGT_L008_R1_paired_trimmed_paired_merged_contig_147671, 131902_CGATGT_L008_R1_paired_trimmed_paired_merged_contig_137819, 131902_CGATGT_L008_R1_paired_trimmed_paired_merged_contig_142249, 131902_CGATGT_L008_R1_paired_trimmed_paired_merged_contig_103983, 131902_CGATGT_L008_R1_paired_trimmed_paired_merged_contig_35698, 1319…
Cysteine and methionine metabolism	map00270	29	ec:4.1.1.50 - decarboxylase, ec:2.1.1.5 - S-methyltransferase, ec:2.6.1.57 - transaminase, ec:2.7.2.4 - kinase, ec:2.6.1.42 - transaminase, ec:2.6.1.44 - transaminase, ec:2.5.1.16 - synthase, ec:2.5.1.22 - synthase, ec:1.2.1.11 - dehydrogenase, ec:2.5.1.6 - adenosyltransferase, ec:1.1.1.3 - dehydrogenase, ec:2.1.1.13 - synthase, ec:2.1.1.14 - S-methyltransferase, ec:2.6.1.5 - transaminase, ec:3.3…	4, 1, 10, 3, 4, 1, 4, 2, 1, 13, 1, 1, 2, 11, 14, 15, 1, 1, 2, 1, 1, 1, 4, 3, 4, 1, 3, 7, 4	120	131902_CGATGT_L008_R1_paired_trimmed_paired_merged_contig_98719, 131902_CGATGT_L008_R1_paired_trimmed_paired_merged_contig_92154, 131902_CGATGT_L008_R1_paired_trimmed_paired_merged_contig_127047, 131902_CGATGT_L008_R1_paired_trimmed_paired_merged_contig_43630, 131902_CGATGT_L008_R1_paired_trimmed_paired_merged_contig_131971, 131902_CGATGT_L008_R1_paired_trimmed_paired_merged_contig_136191, 131902…
Pyruvate metabolism	map00620	23	ec:6.4.1.1 - carboxylase, ec:6.4.1.2 - carboxylase, ec:4.1.1.49 - carboxykinase (ATP), ec:4.1.1.31 - carboxylase, ec:2.7.1.40 - kinase, ec:6.2.1.1 - ligase, ec:1.8.1.4 - dehydrogenase, ec:1.2.1.3 - dehydrogenase (NAD+), ec:2.3.1.9 - C-acetyltransferase, ec:4.4.1.5 - lyase, ec:2.3.3.9 - synthase, ec:2.3.3.13 - synthase, ec:4.2.1.2 - hydratase, ec:4.1.1.3 - decarboxylase, ec:2.3.1.12 - acetyltransf…	2, 13, 6, 1, 10, 7, 6, 19, 1, 7, 1, 3, 2, 2, 3, 1, 1, 1, 7, 8, 10, 2, 7	120	131902_CGATGT_L008_R1_paired_trimmed_paired_merged_contig_95760, 131902_CGATGT_L008_R1_paired_trimmed_paired_merged_contig_101383, 131902_CGATGT_L008_R1_paired_trimmed_paired_merged_contig_137095, 131902_CGATGT_L008_R1_paired_trimmed_paired_merged_contig_90316, 131902_CGATGT_L008_R1_paired_trimmed_paired_merged_contig_131638, 131902_CGATGT_L008_R1_paired_trimmed_paired_merged_contig_123958, 13190…
Amino sugar and nucleotide sugar metabolism	map00520	36	ec:2.6.1.16 - transaminase (isomerizing), ec:4.1.1.35 - decarboxylase, ec:5.3.1.8 - isomerase, ec:5.3.1.9 - isomerase, ec:2.7.7.64 - uridylyltransferase, ec:5.4.99.30 - mutase, ec:3.2.1.52 - hexosaminidase, ec:2.7.7.44 - uridylyltransferase, ec:3.2.1.55 - end alpha-L-arabinofuranosidase, ec:3.13.1.1 - synthase, ec:2.7.7.27 - adenylyltransferase, ec:2.7.7.22 - guanylyltransferase (GDP), ec:2.7.7.2…	3, 2, 2, 2, 2, 2, 2, 1, 5, 1, 3, 2, 1, 3, 1, 1, 1, 10, 2, 3, 8, 1, 7, 1, 1, 4, 5, 1, 2, 1, 1, 5, 2, 2, 4, 2	96	131902_CGATGT_L008_R1_paired_trimmed_paired_merged_contig_78920, 131902_CGATGT_L008_R1_paired_trimmed_paired_merged_contig_133225, 131902_CGATGT_L008_R1_paired_trimmed_paired_merged_contig_38866, 131902_CGATGT_L008_R1_paired_trimmed_paired_merged_contig_131059, 131902_CGATGT_L008_R1_paired_trimmed_paired_merged_contig_122189, 131902_CGATGT_L008_R1_paired_trimmed_paired_merged_contig_132804, 13190…
Oxidative phosphorylation	map00190	7	ec:1.3.5.1 - dehydrogenase, ec:1.6.5.3 - reductase (H+-translocating), ec:3.6.1.1 - diphosphatase, ec:3.6.3.6 - ATPase, ec:1.9.3.1 - oxidase, ec:1.10.2.2 - reductase, ec:1.6.99.3 - dehydrogenase	4, 23, 16, 9, 13, 5, 26	96	131902_CGATGT_L008_R1_paired_trimmed_paired_merged_contig_134605, 131902_CGATGT_L008_R1_paired_trimmed_paired_merged_contig_107757, 131902_CGATGT_L008_R1_paired_trimmed_paired_merged_contig_106161, 131902_CGATGT_L008_R1_paired_trimmed_paired_merged_contig_114293, 131902_CGATGT_L008_R1_paired_trimmed_paired_merged_contig_123759, 131902_CGATGT_L008_R1_paired_trimmed_paired_merged_contig_145143, 131…
Glutathione metabolism	map00480	18	ec:3.5.2.9 - (ATP-hydrolysing), ec:2.5.1.16 - synthase, ec:2.5.1.18 - transferase, ec:2.5.1.22 - synthase, ec:1.8.4.2 - reductase (glutathione), ec:4.1.1.17 - decarboxylase, ec:1.8.1.7 - reductase, ec:1.11.1.9 - peroxidase, ec:1.17.4.1 - reductase, ec:6.3.2.2 - ligase, ec:1.8.5.1 - dehydrogenase (ascorbate), ec:1.1.1.44 - dehydrogenase (NADP+-dependent, decarboxylating), ec:1.1.1.43 - 2-dehydroge…	3, 4, 18, 2, 2, 2, 2, 7, 1, 4, 3, 12, 2, 9, 1, 11, 3, 9	95	131902_CGATGT_L008_R1_paired_trimmed_paired_merged_contig_144509, 131902_CGATGT_L008_R1_paired_trimmed_paired_merged_contig_135140, 131902_CGATGT_L008_R1_paired_trimmed_paired_merged_contig_140269, 131902_CGATGT_L008_R1_paired_trimmed_paired_merged_contig_135716, 131902_CGATGT_L008_R1_paired_trimmed_paired_merged_contig_142736, 131902_CGATGT_L008_R1_paired_trimmed_paired_merged_contig_111625, 131…
Drug metabolism - other enzymes	map00983	9	ec:2.7.1.48 - kinase, ec:2.7.1.21 - kinase, ec:3.1.1.1 - ali-esterase, ec:1.3.1.2 - dehydrogenase (NADP+), ec:6.3.5.2 - synthase (glutamine-hydrolysing), ec:2.4.1.17 - 1-naphthol glucuronyltransferase, ec:3.5.1.6 - N-carbamoyl-beta-alanine amidohydrolase, ec:1.1.1.205 - dehydrogenase, ec:2.4.2.8 - phosphoribosyltransferase	7, 1, 76, 1, 1, 4, 2, 2, 1	95	131902_CGATGT_L008_R1_paired_trimmed_paired_merged_contig_133782, 131902_CGATGT_L008_R1_paired_trimmed_paired_merged_contig_143134, 131902_CGATGT_L008_R1_paired_trimmed_paired_merged_contig_96087, 131902_CGATGT_L008_R1_paired_trimmed_paired_merged_contig_55734, 131902_CGATGT_L008_R1_paired_trimmed_paired_merged_contig_20143, 131902_CGATGT_L008_R1_paired_trimmed_paired_merged_contig_148253, 131902…
Pyrimidine metabolism	map00240	21	ec:2.7.4.6 - kinase, ec:3.5.2.3 - carbamoylaspartic dehydrase, ec:2.7.4.9 - kinase, ec:1.3.5.2 - dehydrogenase (quinone), ec:2.7.1.48 - kinase, ec:2.7.1.21 - kinase, ec:1.8.1.9 - reductase, ec:2.1.1.45 - synthase, ec:3.1.3.5 - uridine 5'-nucleotidase, ec:1.3.1.2 - dehydrogenase (NADP+), ec:6.3.5.5 - synthase (glutamine-hydrolysing), ec:3.5.1.6 - N-carbamoyl-beta-alanine amidohydrolase, ec:6.3.4.2…	4, 1, 1, 2, 7, 1, 2, 2, 3, 1, 3, 2, 4, 1, 1, 40, 10, 2, 2, 2, 3	94	131902_CGATGT_L008_R1_paired_trimmed_paired_merged_contig_115795, 131902_CGATGT_L008_R1_paired_trimmed_paired_merged_contig_111948, 131902_CGATGT_L008_R1_paired_trimmed_paired_merged_contig_70394, 131902_CGATGT_L008_R1_paired_trimmed_paired_merged_contig_78309, 131902_CGATGT_L008_R1_paired_trimmed_paired_merged_contig_133060, 131902_CGATGT_L008_R1_paired_trimmed_paired_merged_contig_134567, 13190…
Phenylpropanoid biosynthesis	map00940	10	ec:1.1.1.195 - dehydrogenase, ec:1.2.1.44 - reductase, ec:2.3.1.133 - O-hydroxycinnamoyltransferase, ec:6.2.1.12 - ligase, ec:2.1.1.68 - O-methyltransferase, ec:3.2.1.21 - gentiobiase, ec:2.3.1.99 - O-hydroxycinnamoyltransferase, ec:1.11.1.7 - lactoperoxidase, ec:1.14.13.11 - 4-monooxygenase, ec:2.1.1.104 - O-methyltransferase	1, 1, 3, 3, 2, 17, 2, 62, 1, 1	93	131902_CGATGT_L008_R1_paired_trimmed_paired_merged_contig_42276, 131902_CGATGT_L008_R1_paired_trimmed_paired_merged_contig_142749, 131902_CGATGT_L008_R1_paired_trimmed_paired_merged_contig_135211, 131902_CGATGT_L008_R1_paired_trimmed_paired_merged_contig_113688, 131902_CGATGT_L008_R1_paired_trimmed_paired_merged_contig_9246, 131902_CGATGT_L008_R1_paired_trimmed_paired_merged_contig_130487, 131902…
Pentose phosphate pathway	map00030	14	ec:2.7.1.90 - 1-phosphotransferase, ec:2.2.1.1 - glycolaldehydetransferase, ec:2.7.1.15 - deoxyribokinase, ec:2.7.1.11 - phosphohexokinase, ec:2.7.6.1 - diphosphokinase, ec:5.3.1.6 - isomerase, ec:5.3.1.9 - isomerase, ec:4.1.2.13 - aldolase, ec:3.1.3.11 - hexose diphosphatase, ec:3.1.1.31 - phosphogluconolactonase, ec:1.1.1.44 - dehydrogenase (NADP+-dependent, decarboxylating), ec:1.1.1.43 - 2-de…	6, 3, 7, 14, 7, 3, 2, 10, 2, 5, 12, 2, 11, 2	86	131902_CGATGT_L008_R1_paired_trimmed_paired_merged_contig_105043, 131902_CGATGT_L008_R1_paired_trimmed_paired_merged_contig_143190, 131902_CGATGT_L008_R1_paired_trimmed_paired_merged_contig_139763, 131902_CGATGT_L008_R1_paired_trimmed_paired_merged_contig_136011, 131902_CGATGT_L008_R1_paired_trimmed_paired_merged_contig_139759, 131902_CGATGT_L008_R1_paired_trimmed_paired_merged_contig_138190, 131…
Aminoacyl-tRNA biosynthesis	map00970	22	ec:6.1.1.6 - ligase, ec:6.1.1.7 - ligase, ec:6.1.1.9 - ligase, ec:6.1.1.2 - ligase, ec:6.1.1.3 - ligase, ec:6.1.1.4 - ligase, ec:6.1.1.5 - ligase, ec:6.1.1.1 - ligase, ec:6.3.5.7 - synthase (glutamine-hydrolysing), ec:2.1.2.9 - formyltransferase, ec:6.1.1.18 - ligase, ec:6.1.1.17 - ligase, ec:6.1.1.19 - ligase, ec:6.1.1.14 - ligase, ec:6.1.1.16 - ligase, ec:6.1.1.15 - ligase, ec:6.1.1.10 - ligase…	5, 6, 4, 2, 3, 6, 6, 3, 2, 2, 3, 5, 2, 7, 3, 6, 4, 2, 4, 1, 4, 3	83	131902_CGATGT_L008_R1_paired_trimmed_paired_merged_contig_140705, 131902_CGATGT_L008_R1_paired_trimmed_paired_merged_contig_90575, 131902_CGATGT_L008_R1_paired_trimmed_paired_merged_contig_83577, 131902_CGATGT_L008_R1_paired_trimmed_paired_merged_contig_150577, 131902_CGATGT_L008_R1_paired_trimmed_paired_merged_contig_77559, 131902_CGATGT_L008_R1_paired_trimmed_paired_merged_contig_132704, 131902…
Arginine and proline metabolism	map00330	18	ec:2.6.1.13 - aminotransferase, ec:4.1.1.50 - decarboxylase, ec:2.6.1.21 - transaminase, ec:1.2.1.41 - dehydrogenase, ec:1.14.11.2 - dioxygenase, ec:2.5.1.16 - synthase, ec:2.5.1.22 - synthase, ec:1.2.1.19 - dehydrogenase, ec:4.1.1.19 - decarboxylase, ec:4.1.1.17 - decarboxylase, ec:2.6.1.1 - transaminase, ec:1.2.1.3 - dehydrogenase (NAD+), ec:3.5.1.53 - amidase, ec:3.5.1.4 - acylamidase, ec:3.5.…	4, 4, 1, 4, 3, 4, 2, 2, 3, 2, 15, 19, 1, 3, 3, 4, 1, 1	76	131902_CGATGT_L008_R1_paired_trimmed_paired_merged_contig_136000, 131902_CGATGT_L008_R1_paired_trimmed_paired_merged_contig_105584, 131902_CGATGT_L008_R1_paired_trimmed_paired_merged_contig_112005, 131902_CGATGT_L008_R1_paired_trimmed_paired_merged_contig_34052, 131902_CGATGT_L008_R1_paired_trimmed_paired_merged_contig_98719, 131902_CGATGT_L008_R1_paired_trimmed_paired_merged_contig_92154, 131902…
Citrate cycle (TCA cycle)	map00020	17	ec:6.4.1.1 - carboxylase, ec:4.1.1.49 - carboxykinase (ATP), ec:1.3.5.1 - dehydrogenase, ec:6.2.1.5 - ligase (ADP-forming), ec:6.2.1.4 - ligase (GDP-forming), ec:1.8.1.4 - dehydrogenase, ec:2.3.3.8 - citrate synthase, ec:2.3.3.1 - (Si)-synthase, ec:2.3.1.61 - succinyltransferase, ec:4.2.1.3 - hydratase, ec:4.2.1.2 - hydratase, ec:2.3.1.12 - acetyltransferase, ec:1.1.1.37 - dehydrogenase, ec:1.1.1…	2, 6, 4, 3, 3, 6, 1, 3, 1, 7, 2, 3, 7, 9, 5, 4, 7	73	131902_CGATGT_L008_R1_paired_trimmed_paired_merged_contig_95760, 131902_CGATGT_L008_R1_paired_trimmed_paired_merged_contig_101383, 131902_CGATGT_L008_R1_paired_trimmed_paired_merged_contig_137860, 131902_CGATGT_L008_R1_paired_trimmed_paired_merged_contig_42590, 131902_CGATGT_L008_R1_paired_trimmed_paired_merged_contig_67115, 131902_CGATGT_L008_R1_paired_trimmed_paired_merged_contig_76154, 131902_…
Carbon fixation pathways in prokaryotes	map00720	18	ec:6.4.1.1 - carboxylase, ec:6.4.1.2 - carboxylase, ec:1.3.5.1 - dehydrogenase, ec:4.1.1.31 - carboxylase, ec:3.5.4.9 - cyclohydrolase, ec:6.2.1.5 - ligase (ADP-forming), ec:6.2.1.1 - ligase, ec:2.3.1.9 - C-acetyltransferase, ec:1.5.1.5 - dehydrogenase (NADP+), ec:2.3.3.8 - citrate synthase, ec:6.3.4.3 - ligase, ec:1.5.1.20 - reductase [NAD(P)H], ec:4.2.1.3 - hydratase, ec:4.2.1.2 - hydratase, ec…	2, 13, 4, 1, 2, 3, 7, 1, 2, 1, 4, 3, 7, 2, 1, 7, 3, 9	72	131902_CGATGT_L008_R1_paired_trimmed_paired_merged_contig_95760, 131902_CGATGT_L008_R1_paired_trimmed_paired_merged_contig_101383, 131902_CGATGT_L008_R1_paired_trimmed_paired_merged_contig_137095, 131902_CGATGT_L008_R1_paired_trimmed_paired_merged_contig_90316, 131902_CGATGT_L008_R1_paired_trimmed_paired_merged_contig_131638, 131902_CGATGT_L008_R1_paired_trimmed_paired_merged_contig_123958, 13190…
Glyoxylate and dicarboxylate metabolism	map00630	21	ec:4.1.1.39 - carboxylase, ec:6.3.1.2 - ligase, ec:2.7.1.31 - 3-kinase, ec:6.2.1.8 - ligase, ec:1.4.7.1 - synthase (ferredoxin), ec:3.5.1.10 - deformylase, ec:2.3.1.9 - C-acetyltransferase, ec:2.3.3.9 - synthase, ec:2.3.3.1 - (Si)-synthase, ec:3.5.1.9 - kynurenine formamidase, ec:2.1.2.1 - hydroxymethyltransferase, ec:4.2.1.3 - hydratase, ec:4.1.3.1 - lyase, ec:1.11.1.6 - equilase, ec:4.1.1.2 - d…	3, 11, 2, 1, 2, 2, 1, 1, 3, 2, 7, 7, 5, 9, 1, 2, 1, 2, 1, 1, 7	71	131902_CGATGT_L008_R1_paired_trimmed_paired_merged_contig_87504, 131902_CGATGT_L008_R1_paired_trimmed_paired_merged_contig_5927, 131902_CGATGT_L008_R1_paired_trimmed_paired_merged_contig_72220, 131902_CGATGT_L008_R1_paired_trimmed_paired_merged_contig_94658, 131902_CGATGT_L008_R1_paired_trimmed_paired_merged_contig_140182, 131902_CGATGT_L008_R1_paired_trimmed_paired_merged_contig_73923, 131902_CG…
Tyrosine metabolism	map00350	14	ec:2.6.1.57 - transaminase, ec:1.13.11.5 - 1,2-dioxygenase, ec:4.1.1.68 - decarboxylase, ec:1.2.1.16 - dehydrogenase [NAD(P)+], ec:1.1.1.1 - dehydrogenase, ec:2.6.1.5 - transaminase, ec:2.6.1.9 - transaminase, ec:2.6.1.1 - transaminase, ec:1.2.1.5 - dehydrogenase [NAD(P)+], ec:1.10.3.1 - oxidase, ec:3.7.1.2 - beta-diketonase, ec:1.13.11.27 - dioxygenase, ec:5.3.2.1 - tautomerase, ec:1.4.3.21 - ox…	10, 2, 1, 1, 4, 11, 10, 15, 4, 1, 2, 1, 1, 8	71	131902_CGATGT_L008_R1_paired_trimmed_paired_merged_contig_136191, 131902_CGATGT_L008_R1_paired_trimmed_paired_merged_contig_83739, 131902_CGATGT_L008_R1_paired_trimmed_paired_merged_contig_75957, 131902_CGATGT_L008_R1_paired_trimmed_paired_merged_contig_140718, 131902_CGATGT_L008_R1_paired_trimmed_paired_merged_contig_136036, 131902_CGATGT_L008_R1_paired_trimmed_paired_merged_contig_131565, 13190…
Phenylalanine, tyrosine and tryptophan biosynthesis	map00400	17	ec:4.1.1.48 - synthase, ec:2.7.1.71 - kinase, ec:2.6.1.57 - transaminase, ec:4.1.3.27 - synthase, ec:2.6.1.78 - aminotransferase, ec:2.6.1.79 - aminotransferase, ec:2.6.1.5 - transaminase, ec:2.6.1.9 - transaminase, ec:2.6.1.1 - transaminase, ec:1.3.1.13 - dehydrogenase (NADP+), ec:1.3.1.12 - dehydrogenase, ec:5.4.99.5 - mutase, ec:4.2.1.20 - synthase, ec:4.2.1.10 - dehydratase, ec:2.5.1.54 - syn…	1, 2, 10, 3, 1, 1, 11, 10, 15, 2, 2, 2, 3, 1, 2, 1, 3	70	131902_CGATGT_L008_R1_paired_trimmed_paired_merged_contig_132794, 131902_CGATGT_L008_R1_paired_trimmed_paired_merged_contig_138379, 131902_CGATGT_L008_R1_paired_trimmed_paired_merged_contig_136182, 131902_CGATGT_L008_R1_paired_trimmed_paired_merged_contig_136191, 131902_CGATGT_L008_R1_paired_trimmed_paired_merged_contig_83739, 131902_CGATGT_L008_R1_paired_trimmed_paired_merged_contig_75957, 13190…
Phenylalanine metabolism	map00360	14	ec:2.6.1.21 - transaminase, ec:2.6.1.57 - transaminase, ec:6.2.1.12 - ligase, ec:2.6.1.5 - transaminase, ec:2.6.1.9 - transaminase, ec:2.6.1.1 - transaminase, ec:1.2.1.5 - dehydrogenase [NAD(P)+], ec:3.5.1.4 - acylamidase, ec:1.14.13.11 - 4-monooxygenase, ec:1.13.11.27 - dioxygenase, ec:2.1.1.104 - O-methyltransferase, ec:4.2.1.17 - hydratase, ec:5.3.2.1 - tautomerase, ec:1.4.3.21 - oxidase	1, 10, 3, 11, 10, 15, 4, 3, 1, 1, 1, 1, 1, 8	70	131902_CGATGT_L008_R1_paired_trimmed_paired_merged_contig_132044, 131902_CGATGT_L008_R1_paired_trimmed_paired_merged_contig_136191, 131902_CGATGT_L008_R1_paired_trimmed_paired_merged_contig_83739, 131902_CGATGT_L008_R1_paired_trimmed_paired_merged_contig_75957, 131902_CGATGT_L008_R1_paired_trimmed_paired_merged_contig_140718, 131902_CGATGT_L008_R1_paired_trimmed_paired_merged_contig_136036, 13190…
Methane metabolism	map00680	13	ec:4.1.1.31 - carboxylase, ec:2.7.1.29 - kinase, ec:2.7.1.11 - phosphohexokinase, ec:6.2.1.1 - ligase, ec:3.1.2.12 - hydrolase, ec:3.1.3.3 - phosphatase, ec:2.1.2.1 - hydroxymethyltransferase, ec:4.1.2.13 - aldolase, ec:3.1.3.11 - hexose diphosphatase, ec:1.1.1.284 - dehydrogenase, ec:1.1.1.95 - dehydrogenase, ec:4.2.1.11 - hydratase, ec:1.1.1.37 - dehydrogenase	1, 1, 14, 7, 1, 2, 7, 10, 2, 1, 4, 13, 7	70	131902_CGATGT_L008_R1_paired_trimmed_paired_merged_contig_144588, 131902_CGATGT_L008_R1_paired_trimmed_paired_merged_contig_78840, 131902_CGATGT_L008_R1_paired_trimmed_paired_merged_contig_133926, 131902_CGATGT_L008_R1_paired_trimmed_paired_merged_contig_15631, 131902_CGATGT_L008_R1_paired_trimmed_paired_merged_contig_137593, 131902_CGATGT_L008_R1_paired_trimmed_paired_merged_contig_143190, 13190…
Carbon fixation in photosynthetic organisms	map00710	17	ec:4.1.1.49 - carboxykinase (ATP), ec:4.1.1.39 - carboxylase, ec:4.1.1.31 - carboxylase, ec:2.2.1.1 - glycolaldehydetransferase, ec:2.7.2.3 - kinase, ec:1.2.1.59 - dehydrogenase (NAD(P)+) (phosphorylating), ec:1.2.1.12 - dehydrogenase (phosphorylating), ec:5.3.1.1 - isomerase, ec:5.3.1.6 - isomerase, ec:2.6.1.2 - transaminase, ec:2.6.1.1 - transaminase, ec:4.1.2.13 - aldolase, ec:3.1.3.37 - SBPas…	6, 3, 1, 3, 2, 2, 2, 1, 3, 1, 15, 10, 1, 2, 7, 8, 2	69	131902_CGATGT_L008_R1_paired_trimmed_paired_merged_contig_137860, 131902_CGATGT_L008_R1_paired_trimmed_paired_merged_contig_42590, 131902_CGATGT_L008_R1_paired_trimmed_paired_merged_contig_67115, 131902_CGATGT_L008_R1_paired_trimmed_paired_merged_contig_76154, 131902_CGATGT_L008_R1_paired_trimmed_paired_merged_contig_88075, 131902_CGATGT_L008_R1_paired_trimmed_paired_merged_contig_78528, 131902_C…
Alanine, aspartate and glutamate metabolism	map00250	21	ec:2.6.1.12 - transaminase, ec:2.6.1.16 - transaminase (isomerizing), ec:6.3.1.1 - ligase, ec:6.3.1.2 - ligase, ec:1.2.1.24 - dehydrogenase (NAD+), ec:4.3.2.1 - lyase, ec:4.3.2.2 - lyase, ec:2.6.1.44 - transaminase, ec:1.2.1.16 - dehydrogenase [NAD(P)+], ec:4.1.1.15 - decarboxylase, ec:2.6.1.2 - transaminase, ec:2.6.1.1 - transaminase, ec:6.3.5.4 - synthase (glutamine-hydrolysing), ec:6.3.5.5 - s…	1, 3, 1, 11, 1, 2, 1, 1, 1, 1, 1, 15, 11, 3, 1, 5, 1, 4, 1, 2, 1	68	131902_CGATGT_L008_R1_paired_trimmed_paired_merged_contig_134716, 131902_CGATGT_L008_R1_paired_trimmed_paired_merged_contig_78920, 131902_CGATGT_L008_R1_paired_trimmed_paired_merged_contig_133225, 131902_CGATGT_L008_R1_paired_trimmed_paired_merged_contig_38866, 131902_CGATGT_L008_R1_paired_trimmed_paired_merged_contig_134852, 131902_CGATGT_L008_R1_paired_trimmed_paired_merged_contig_94658, 131902…
Fructose and mannose metabolism	map00051	19	ec:2.7.1.90 - 1-phosphotransferase, ec:2.7.1.105 - phosphofructokinase 2, ec:2.7.1.11 - phosphohexokinase, ec:5.3.1.1 - isomerase, ec:5.3.1.8 - isomerase, ec:5.3.1.5 - isomerase, ec:5.3.1.6 - isomerase, ec:3.2.1.78 - endo-1,4-beta-mannosidase, ec:2.7.7.22 - guanylyltransferase (GDP), ec:2.7.7.13 - guanylyltransferase, ec:4.1.2.13 - aldolase, ec:2.7.1.1 - hexokinase type IV glucokinase, ec:2.7.1.7…	6, 1, 14, 1, 2, 1, 3, 2, 2, 3, 10, 7, 1, 4, 2, 3, 1, 1, 4	68	131902_CGATGT_L008_R1_paired_trimmed_paired_merged_contig_105043, 131902_CGATGT_L008_R1_paired_trimmed_paired_merged_contig_143190, 131902_CGATGT_L008_R1_paired_trimmed_paired_merged_contig_139763, 131902_CGATGT_L008_R1_paired_trimmed_paired_merged_contig_136011, 131902_CGATGT_L008_R1_paired_trimmed_paired_merged_contig_139759, 131902_CGATGT_L008_R1_paired_trimmed_paired_merged_contig_138190, 131…
Pentose and glucuronate interconversions	map00040	13	ec:4.2.2.2 - lyase, ec:2.7.1.17 - xylulokinase (phosphorylating), ec:3.2.1.67 - 1,4-alpha-galacturonidase, ec:5.3.1.5 - isomerase, ec:2.7.7.64 - uridylyltransferase, ec:1.1.1.2 - dehydrogenase (NADP+), ec:2.7.7.44 - uridylyltransferase, ec:1.2.1.3 - dehydrogenase (NAD+), ec:2.4.1.17 - 1-naphthol glucuronyltransferase, ec:3.2.1.15 - pectin depolymerase, ec:2.7.7.9 - uridylyltransferase, ec:3.1.1.1…	2, 1, 1, 1, 2, 1, 1, 19, 4, 17, 2, 15, 2	68	131902_CGATGT_L008_R1_paired_trimmed_paired_merged_contig_31020, 131902_CGATGT_L008_R1_paired_trimmed_paired_merged_contig_26139, 131902_CGATGT_L008_R1_paired_trimmed_paired_merged_contig_142062, 131902_CGATGT_L008_R1_paired_trimmed_paired_merged_contig_145157, 131902_CGATGT_L008_R1_paired_trimmed_paired_merged_contig_72645, 131902_CGATGT_L008_R1_paired_trimmed_paired_merged_contig_137952, 131902…
Valine, leucine and isoleucine degradation	map00280	17	ec:6.4.1.4 - carboxylase, ec:1.2.1.27 - dehydrogenase (CoA-acylating), ec:2.6.1.42 - transaminase, ec:2.3.1.168 - (2-methylpropanoyl)transferase, ec:1.8.1.4 - dehydrogenase, ec:1.2.1.3 - dehydrogenase (NAD+), ec:2.3.1.9 - C-acetyltransferase, ec:2.3.3.10 - synthase, ec:4.1.3.4 - lyase, ec:1.3.99.12 - dehydrogenase, ec:2.3.1.16 - C-acyltransferase, ec:3.1.2.4 - hydrolase, ec:4.2.1.18 - hydratase, …	3, 6, 4, 1, 6, 19, 1, 3, 1, 1, 6, 8, 1, 1, 3, 2, 1	67	131902_CGATGT_L008_R1_paired_trimmed_paired_merged_contig_138475, 131902_CGATGT_L008_R1_paired_trimmed_paired_merged_contig_139795, 131902_CGATGT_L008_R1_paired_trimmed_paired_merged_contig_135801, 131902_CGATGT_L008_R1_paired_trimmed_paired_merged_contig_149132, 131902_CGATGT_L008_R1_paired_trimmed_paired_merged_contig_23461, 131902_CGATGT_L008_R1_paired_trimmed_paired_merged_contig_88681, 13190…
Glycerophospholipid metabolism	map00564	22	ec:3.1.4.46 - phosphodiesterase, ec:2.7.1.107 - kinase (ATP), ec:4.1.1.65 - decarboxylase, ec:1.1.1.101 - reductase, ec:2.7.8.5 - 3-phosphatidyltransferase, ec:3.1.1.4 - A2, ec:3.1.1.5 - lecithinase B, ec:3.1.3.4 - phosphatase, ec:2.1.1.71 - N-methyltransferase, ec:1.1.1.8 - dehydrogenase (NAD+), ec:2.7.7.41 - cytidylyltransferase, ec:2.7.7.14 - cytidylyltransferase, ec:1.1.5.3 - dehydrogenase, e…	5, 4, 6, 1, 2, 4, 2, 5, 1, 6, 4, 1, 2, 1, 3, 1, 4, 2, 1, 6, 1, 4	66	131902_CGATGT_L008_R1_paired_trimmed_paired_merged_contig_64453, 131902_CGATGT_L008_R1_paired_trimmed_paired_merged_contig_81906, 131902_CGATGT_L008_R1_paired_trimmed_paired_merged_contig_141694, 131902_CGATGT_L008_R1_paired_trimmed_paired_merged_contig_82412, 131902_CGATGT_L008_R1_paired_trimmed_paired_merged_contig_71022, 131902_CGATGT_L008_R1_paired_trimmed_paired_merged_contig_145344, 131902_…
Glycerolipid metabolism	map00561	19	ec:2.7.1.107 - kinase (ATP), ec:2.7.1.30 - kinase, ec:2.7.1.31 - 3-kinase, ec:2.7.1.29 - kinase, ec:2.4.1.241 - synthase, ec:2.3.1.158 - acyltransferase, ec:3.1.1.3 - lipase, ec:3.1.3.4 - phosphatase, ec:1.1.1.2 - dehydrogenase (NADP+), ec:3.13.1.1 - synthase, ec:1.2.1.3 - dehydrogenase (NAD+), ec:3.2.1.22 - melibiase, ec:2.4.1.46 - synthase, ec:2.3.1.15 - 1-O-acyltransferase, ec:3.1.1.23 - lipas…	4, 1, 2, 1, 1, 2, 1, 5, 1, 1, 19, 5, 1, 3, 3, 6, 3, 1, 4	64	131902_CGATGT_L008_R1_paired_trimmed_paired_merged_contig_145344, 131902_CGATGT_L008_R1_paired_trimmed_paired_merged_contig_131182, 131902_CGATGT_L008_R1_paired_trimmed_paired_merged_contig_141022, 131902_CGATGT_L008_R1_paired_trimmed_paired_merged_contig_5086, 131902_CGATGT_L008_R1_paired_trimmed_paired_merged_contig_132116, 131902_CGATGT_L008_R1_paired_trimmed_paired_merged_contig_20143, 131902…
Galactose metabolism	map00052	17	ec:2.7.1.11 - phosphohexokinase, ec:2.7.7.64 - uridylyltransferase, ec:2.7.7.10 - uridylyltransferase, ec:2.7.7.12 - uridylyltransferase, ec:2.4.1.67 - galactosyltransferase, ec:3.2.1.20 - maltase, ec:3.2.1.26 - invertase, ec:3.2.1.22 - melibiase, ec:3.2.1.23 - lactase (ambiguous), ec:2.7.1.2 - glucokinase (phosphorylating), ec:2.7.1.1 - hexokinase type IV glucokinase, ec:2.7.1.6 - galactokinase …	14, 2, 1, 1, 1, 1, 7, 5, 11, 1, 7, 1, 2, 1, 5, 2, 2	64	131902_CGATGT_L008_R1_paired_trimmed_paired_merged_contig_133926, 131902_CGATGT_L008_R1_paired_trimmed_paired_merged_contig_15631, 131902_CGATGT_L008_R1_paired_trimmed_paired_merged_contig_137593, 131902_CGATGT_L008_R1_paired_trimmed_paired_merged_contig_143190, 131902_CGATGT_L008_R1_paired_trimmed_paired_merged_contig_139763, 131902_CGATGT_L008_R1_paired_trimmed_paired_merged_contig_136011, 1319…
Inositol phosphate metabolism	map00562	20	ec:2.7.1.67 - 4-kinase, ec:2.7.1.68 - 5-kinase, ec:3.1.4.11 - phospholipase C, ec:1.2.1.18 - dehydrogenase (acetylating), ec:2.7.1.137 - 3-kinase, ec:2.7.1.134 - 1-kinase, ec:2.7.1.158 - 2-kinase, ec:2.7.1.159 - 5/6-kinase, ec:2.7.1.150 - 5-kinase, ec:5.3.1.1 - isomerase, ec:5.5.1.4 - synthase, ec:3.1.3.36 - 5-phosphatase, ec:3.1.3.57 - 1-phosphatase, ec:3.1.3.67 - 3-phosphatase, ec:3.1.3.62 - in…	4, 2, 3, 2, 1, 8, 2, 8, 1, 1, 8, 3, 1, 2, 1, 6, 1, 1, 1, 3	59	131902_CGATGT_L008_R1_paired_trimmed_paired_merged_contig_140365, 131902_CGATGT_L008_R1_paired_trimmed_paired_merged_contig_145369, 131902_CGATGT_L008_R1_paired_trimmed_paired_merged_contig_136402, 131902_CGATGT_L008_R1_paired_trimmed_paired_merged_contig_137437, 131902_CGATGT_L008_R1_paired_trimmed_paired_merged_contig_139510, 131902_CGATGT_L008_R1_paired_trimmed_paired_merged_contig_28690, 1319…
beta-Alanine metabolism	map00410	15	ec:2.5.1.16 - synthase, ec:2.5.1.22 - synthase, ec:1.2.1.18 - dehydrogenase (acetylating), ec:1.2.1.19 - dehydrogenase, ec:4.1.1.15 - decarboxylase, ec:1.2.1.5 - dehydrogenase [NAD(P)+], ec:1.2.1.3 - dehydrogenase (NAD+), ec:1.3.1.2 - dehydrogenase (NADP+), ec:3.5.1.6 - N-carbamoyl-beta-alanine amidohydrolase, ec:6.3.2.1 - ligase (AMP-forming), ec:1.5.3.17 - polyamine oxidase, ec:1.5.3.16 - oxida…	4, 2, 2, 2, 1, 4, 19, 1, 2, 2, 1, 1, 8, 1, 8	58	131902_CGATGT_L008_R1_paired_trimmed_paired_merged_contig_135716, 131902_CGATGT_L008_R1_paired_trimmed_paired_merged_contig_142736, 131902_CGATGT_L008_R1_paired_trimmed_paired_merged_contig_111625, 131902_CGATGT_L008_R1_paired_trimmed_paired_merged_contig_83562, 131902_CGATGT_L008_R1_paired_trimmed_paired_merged_contig_130280, 131902_CGATGT_L008_R1_paired_trimmed_paired_merged_contig_83562, 13190…
Tropane, piperidine and pyridine alkaloid biosynthesis	map00960	7	ec:2.6.1.57 - transaminase, ec:4.1.1.18 - decarboxylase, ec:2.6.1.5 - transaminase, ec:2.6.1.9 - transaminase, ec:2.6.1.1 - transaminase, ec:1.1.1.206 - reductase I, ec:1.4.3.21 - oxidase	10, 1, 11, 10, 15, 1, 8	56	131902_CGATGT_L008_R1_paired_trimmed_paired_merged_contig_136191, 131902_CGATGT_L008_R1_paired_trimmed_paired_merged_contig_83739, 131902_CGATGT_L008_R1_paired_trimmed_paired_merged_contig_75957, 131902_CGATGT_L008_R1_paired_trimmed_paired_merged_contig_140718, 131902_CGATGT_L008_R1_paired_trimmed_paired_merged_contig_136036, 131902_CGATGT_L008_R1_paired_trimmed_paired_merged_contig_131565, 13190…
Glycine, serine and threonine metabolism	map00260	21	ec:2.1.1.5 - S-methyltransferase, ec:2.7.2.4 - kinase, ec:2.7.1.31 - 3-kinase, ec:2.6.1.44 - transaminase, ec:4.1.2.5 - aldolase, ec:1.2.1.11 - dehydrogenase, ec:1.8.1.4 - dehydrogenase, ec:3.1.3.3 - phosphatase, ec:1.1.1.1 - dehydrogenase, ec:1.1.1.3 - dehydrogenase, ec:4.3.1.17 - ammonia-lyase, ec:4.3.1.19 - ammonia-lyase, ec:1.2.1.8 - dehydrogenase, ec:2.1.2.1 - hydroxymethyltransferase, ec:5.…	1, 3, 2, 1, 1, 1, 6, 2, 4, 1, 1, 2, 1, 7, 1, 1, 1, 3, 4, 1, 8	52	131902_CGATGT_L008_R1_paired_trimmed_paired_merged_contig_131971, 131902_CGATGT_L008_R1_paired_trimmed_paired_merged_contig_133448, 131902_CGATGT_L008_R1_paired_trimmed_paired_merged_contig_119686, 131902_CGATGT_L008_R1_paired_trimmed_paired_merged_contig_133449, 131902_CGATGT_L008_R1_paired_trimmed_paired_merged_contig_20143, 131902_CGATGT_L008_R1_paired_trimmed_paired_merged_contig_148253, 1319…
Propanoate metabolism	map00640	12	ec:6.4.1.2 - carboxylase, ec:1.2.1.27 - dehydrogenase (CoA-acylating), ec:6.2.1.5 - ligase (ADP-forming), ec:6.2.1.4 - ligase (GDP-forming), ec:6.2.1.1 - ligase, ec:2.3.1.168 - (2-methylpropanoyl)transferase, ec:1.2.1.18 - dehydrogenase (acetylating), ec:1.8.1.4 - dehydrogenase, ec:2.3.1.9 - C-acetyltransferase, ec:3.1.2.4 - hydrolase, ec:4.2.1.17 - hydratase, ec:1.2.4.4 - dehydrogenase (2-methyl…	13, 6, 3, 3, 7, 1, 2, 6, 1, 8, 1, 1	52	131902_CGATGT_L008_R1_paired_trimmed_paired_merged_contig_137095, 131902_CGATGT_L008_R1_paired_trimmed_paired_merged_contig_90316, 131902_CGATGT_L008_R1_paired_trimmed_paired_merged_contig_131638, 131902_CGATGT_L008_R1_paired_trimmed_paired_merged_contig_123958, 131902_CGATGT_L008_R1_paired_trimmed_paired_merged_contig_131623, 131902_CGATGT_L008_R1_paired_trimmed_paired_merged_contig_131406, 1319…
Arginine biosynthesis	map00220	12	ec:6.3.1.2 - ligase, ec:2.7.2.8 - kinase, ec:4.3.2.1 - lyase, ec:1.2.1.38 - reductase, ec:2.1.3.3 - carbamoyltransferase, ec:2.6.1.2 - transaminase, ec:2.6.1.1 - transaminase, ec:1.4.1.3 - dehydrogenase [NAD(P)+], ec:3.5.1.2 - glutaminase I, ec:3.5.1.5 - ec:3.5.1.5 urease, ec:3.5.3.1 - arginine amidinase, ec:6.3.4.16 - synthase (ammonia)	11, 2, 2, 5, 1, 1, 15, 1, 5, 2, 3, 1	49	131902_CGATGT_L008_R1_paired_trimmed_paired_merged_contig_94658, 131902_CGATGT_L008_R1_paired_trimmed_paired_merged_contig_140182, 131902_CGATGT_L008_R1_paired_trimmed_paired_merged_contig_73923, 131902_CGATGT_L008_R1_paired_trimmed_paired_merged_contig_88084, 131902_CGATGT_L008_R1_paired_trimmed_paired_merged_contig_137818, 131902_CGATGT_L008_R1_paired_trimmed_paired_merged_contig_115711, 131902…
Tryptophan metabolism	map00380	12	ec:1.14.14.1 - monooxygenase, ec:2.6.1.7 - transaminase, ec:1.2.1.3 - dehydrogenase (NAD+), ec:2.3.1.9 - C-acetyltransferase, ec:3.5.1.4 - acylamidase, ec:3.5.1.9 - kynurenine formamidase, ec:2.3.1.87 - N-acetyltransferase, ec:1.11.1.6 - equilase, ec:3.5.5.1 - acetonitrilase, ec:4.2.1.17 - hydratase, ec:1.1.1.35 - dehydrogenase, ec:1.2.4.2 - dehydrogenase (succinyl-transferring)	2, 1, 19, 1, 3, 2, 2, 9, 1, 1, 3, 4	48	131902_CGATGT_L008_R1_paired_trimmed_paired_merged_contig_107761, 131902_CGATGT_L008_R1_paired_trimmed_paired_merged_contig_105559, 131902_CGATGT_L008_R1_paired_trimmed_paired_merged_contig_75957, 131902_CGATGT_L008_R1_paired_trimmed_paired_merged_contig_144276, 131902_CGATGT_L008_R1_paired_trimmed_paired_merged_contig_124128, 131902_CGATGT_L008_R1_paired_trimmed_paired_merged_contig_140093, 1319…
Fatty acid degradation	map00071	12	ec:5.1.2.3 - epimerase, ec:6.2.1.3 - ligase, ec:1.1.1.1 - dehydrogenase, ec:1.14.14.1 - monooxygenase, ec:5.3.3.8 - isomerase, ec:1.2.1.3 - dehydrogenase (NAD+), ec:2.3.1.9 - C-acetyltransferase, ec:1.3.3.6 - oxidase, ec:2.3.1.16 - C-acyltransferase, ec:1.14.15.3 - 1-monooxygenase, ec:4.2.1.17 - hydratase, ec:1.1.1.35 - dehydrogenase	1, 4, 4, 2, 2, 19, 1, 4, 6, 1, 1, 3	48	131902_CGATGT_L008_R1_paired_trimmed_paired_merged_contig_134745, 131902_CGATGT_L008_R1_paired_trimmed_paired_merged_contig_144386, 131902_CGATGT_L008_R1_paired_trimmed_paired_merged_contig_103379, 131902_CGATGT_L008_R1_paired_trimmed_paired_merged_contig_129014, 131902_CGATGT_L008_R1_paired_trimmed_paired_merged_contig_138887, 131902_CGATGT_L008_R1_paired_trimmed_paired_merged_contig_136119, 131…
Novobiocin biosynthesis	map00401	5	ec:2.6.1.57 - transaminase, ec:2.6.1.5 - transaminase, ec:2.6.1.9 - transaminase, ec:2.6.1.1 - transaminase, ec:1.3.1.12 - dehydrogenase	10, 11, 10, 15, 2	48	131902_CGATGT_L008_R1_paired_trimmed_paired_merged_contig_136191, 131902_CGATGT_L008_R1_paired_trimmed_paired_merged_contig_83739, 131902_CGATGT_L008_R1_paired_trimmed_paired_merged_contig_75957, 131902_CGATGT_L008_R1_paired_trimmed_paired_merged_contig_140718, 131902_CGATGT_L008_R1_paired_trimmed_paired_merged_contig_136036, 131902_CGATGT_L008_R1_paired_trimmed_paired_merged_contig_131565, 13190…
Lysine degradation	map00310	10	ec:2.6.1.21 - transaminase, ec:1.2.1.31 - dehydrogenase, ec:4.1.1.18 - decarboxylase, ec:2.1.1.43 - N-methyltransferase, ec:1.2.1.3 - dehydrogenase (NAD+), ec:2.3.1.9 - C-acetyltransferase, ec:2.3.1.61 - succinyltransferase, ec:4.2.1.17 - hydratase, ec:1.1.1.35 - dehydrogenase, ec:1.2.4.2 - dehydrogenase (succinyl-transferring)	1, 1, 1, 14, 19, 1, 1, 1, 3, 4	46	131902_CGATGT_L008_R1_paired_trimmed_paired_merged_contig_132044, 131902_CGATGT_L008_R1_paired_trimmed_paired_merged_contig_144276, 131902_CGATGT_L008_R1_paired_trimmed_paired_merged_contig_137487, 131902_CGATGT_L008_R1_paired_trimmed_paired_merged_contig_142563, 131902_CGATGT_L008_R1_paired_trimmed_paired_merged_contig_148068, 131902_CGATGT_L008_R1_paired_trimmed_paired_merged_contig_138320, 131…
Isoquinoline alkaloid biosynthesis	map00950	6	ec:2.6.1.57 - transaminase, ec:2.6.1.5 - transaminase, ec:2.6.1.1 - transaminase, ec:1.10.3.1 - oxidase, ec:1.21.3.3 - oxidase, ec:1.4.3.21 - oxidase	10, 11, 15, 1, 1, 8	46	131902_CGATGT_L008_R1_paired_trimmed_paired_merged_contig_136191, 131902_CGATGT_L008_R1_paired_trimmed_paired_merged_contig_83739, 131902_CGATGT_L008_R1_paired_trimmed_paired_merged_contig_75957, 131902_CGATGT_L008_R1_paired_trimmed_paired_merged_contig_140718, 131902_CGATGT_L008_R1_paired_trimmed_paired_merged_contig_136036, 131902_CGATGT_L008_R1_paired_trimmed_paired_merged_contig_131565, 13190…
Ascorbate and aldarate metabolism	map00053	12	ec:1.6.5.4 - reductase (NADH), ec:2.7.7.64 - uridylyltransferase, ec:2.7.7.44 - uridylyltransferase, ec:1.2.1.3 - dehydrogenase (NAD+), ec:1.10.3.3 - oxidase, ec:2.4.1.17 - 1-naphthol glucuronyltransferase, ec:5.1.3.18 - 3,5-epimerase, ec:1.8.5.1 - dehydrogenase (ascorbate), ec:1.11.1.11 - peroxidase, ec:1.3.2.3 - dehydrogenase, ec:1.1.1.22 - 6-dehydrogenase, ec:1.13.99.1 - oxygenase	2, 2, 1, 19, 1, 4, 3, 3, 3, 1, 2, 3	44	131902_CGATGT_L008_R1_paired_trimmed_paired_merged_contig_139436, 131902_CGATGT_L008_R1_paired_trimmed_paired_merged_contig_126383, 131902_CGATGT_L008_R1_paired_trimmed_paired_merged_contig_137952, 131902_CGATGT_L008_R1_paired_trimmed_paired_merged_contig_131604, 131902_CGATGT_L008_R1_paired_trimmed_paired_merged_contig_137952, 131902_CGATGT_L008_R1_paired_trimmed_paired_merged_contig_144276, 131…
Phosphatidylinositol signaling system	map04070	14	ec:2.7.1.107 - kinase (ATP), ec:2.7.1.67 - 4-kinase, ec:2.7.1.68 - 5-kinase, ec:3.1.4.11 - phospholipase C, ec:2.7.1.137 - 3-kinase, ec:2.7.1.158 - 2-kinase, ec:2.7.1.159 - 5/6-kinase, ec:2.7.1.150 - 5-kinase, ec:2.7.7.41 - cytidylyltransferase, ec:3.1.3.36 - 5-phosphatase, ec:3.1.3.57 - 1-phosphatase, ec:3.1.3.67 - 3-phosphatase, ec:3.1.3.25 - phosphatase, ec:2.7.8.11 - 3-phosphatidyltransferase	4, 4, 2, 3, 1, 2, 8, 1, 4, 3, 1, 2, 6, 1	42	131902_CGATGT_L008_R1_paired_trimmed_paired_merged_contig_145344, 131902_CGATGT_L008_R1_paired_trimmed_paired_merged_contig_131182, 131902_CGATGT_L008_R1_paired_trimmed_paired_merged_contig_141022, 131902_CGATGT_L008_R1_paired_trimmed_paired_merged_contig_5086, 131902_CGATGT_L008_R1_paired_trimmed_paired_merged_contig_140365, 131902_CGATGT_L008_R1_paired_trimmed_paired_merged_contig_145369, 13190…
Histidine metabolism	map00340	9	ec:2.6.1.9 - transaminase, ec:1.2.1.5 - dehydrogenase [NAD(P)+], ec:1.2.1.3 - dehydrogenase (NAD+), ec:3.1.3.15 - histidinol phosphate phosphatase, ec:3.6.1.31 - diphosphatase, ec:1.1.1.23 - dehydrogenase, ec:2.4.2.17 - phosphoribosyltransferase, ec:5.3.1.16 - isomerase, ec:3.5.4.19 - cyclohydrolase	10, 4, 19, 1, 1, 2, 2, 2, 1	42	131902_CGATGT_L008_R1_paired_trimmed_paired_merged_contig_136191, 131902_CGATGT_L008_R1_paired_trimmed_paired_merged_contig_83739, 131902_CGATGT_L008_R1_paired_trimmed_paired_merged_contig_75957, 131902_CGATGT_L008_R1_paired_trimmed_paired_merged_contig_140718, 131902_CGATGT_L008_R1_paired_trimmed_paired_merged_contig_136036, 131902_CGATGT_L008_R1_paired_trimmed_paired_merged_contig_131565, 13190…
Fatty acid biosynthesis	map00061	10	ec:6.4.1.2 - carboxylase, ec:1.1.1.100 - reductase, ec:6.2.1.3 - ligase, ec:4.2.1.59 - dehydratase, ec:2.3.1.179 - synthase II, ec:3.1.2.14 - hydrolase, ec:2.3.1.85 - synthase, ec:2.3.1.39 - S-malonyltransferase, ec:2.3.1.41 - synthase I, ec:1.14.19.2 - 9-desaturase	13, 4, 4, 1, 2, 1, 9, 1, 2, 3	40	131902_CGATGT_L008_R1_paired_trimmed_paired_merged_contig_137095, 131902_CGATGT_L008_R1_paired_trimmed_paired_merged_contig_90316, 131902_CGATGT_L008_R1_paired_trimmed_paired_merged_contig_131638, 131902_CGATGT_L008_R1_paired_trimmed_paired_merged_contig_123958, 131902_CGATGT_L008_R1_paired_trimmed_paired_merged_contig_131623, 131902_CGATGT_L008_R1_paired_trimmed_paired_merged_contig_131406, 1319…
Other glycan degradation	map00511	7	ec:3.2.1.45 - psychosine hydrolase, ec:3.2.1.51 - alpha-fucosidase, ec:3.2.1.52 - hexosaminidase, ec:3.2.1.96 - endo-beta-N-acetylglucosaminidase, ec:3.2.1.24 - alpha-D-mannosidase, ec:3.2.1.25 - mannanase, ec:3.2.1.23 - lactase (ambiguous)	5, 2, 2, 2, 14, 3, 11	39	131902_CGATGT_L008_R1_paired_trimmed_paired_merged_contig_140873, 131902_CGATGT_L008_R1_paired_trimmed_paired_merged_contig_138233, 131902_CGATGT_L008_R1_paired_trimmed_paired_merged_contig_140180, 131902_CGATGT_L008_R1_paired_trimmed_paired_merged_contig_133516, 131902_CGATGT_L008_R1_paired_trimmed_paired_merged_contig_138034, 131902_CGATGT_L008_R1_paired_trimmed_paired_merged_contig_143672, 131…
Drug metabolism - cytochrome P450	map00982	6	ec:2.5.1.18 - transferase, ec:1.1.1.1 - dehydrogenase, ec:1.14.14.1 - monooxygenase, ec:1.2.1.5 - dehydrogenase [NAD(P)+], ec:2.4.1.17 - 1-naphthol glucuronyltransferase, ec:1.14.13.8 - monooxygenase	18, 4, 2, 4, 4, 7	39	131902_CGATGT_L008_R1_paired_trimmed_paired_merged_contig_4219, 131902_CGATGT_L008_R1_paired_trimmed_paired_merged_contig_117087, 131902_CGATGT_L008_R1_paired_trimmed_paired_merged_contig_142761, 131902_CGATGT_L008_R1_paired_trimmed_paired_merged_contig_10692, 131902_CGATGT_L008_R1_paired_trimmed_paired_merged_contig_131649, 131902_CGATGT_L008_R1_paired_trimmed_paired_merged_contig_48008, 131902_…
Porphyrin and chlorophyll metabolism	map00860	18	ec:1.2.1.70 - reductase, ec:4.1.1.37 - decarboxylase, ec:4.2.1.75 - synthase, ec:4.99.1.4 - ferrochelatase, ec:4.99.1.3 - cobaltochelatase, ec:4.99.1.1 - ferro-protoporphyrin chelatase, ec:1.16.3.1 - ceruloplasmin, ec:2.4.1.17 - 1-naphthol glucuronyltransferase, ec:1.3.3.4 - oxidase, ec:1.3.3.3 - oxidase, ec:6.6.1.1 - chelatase, ec:3.1.1.82 - phedase, ec:3.1.1.14 - CLH, ec:1.1.1.294 - b reductase…	2, 1, 2, 1, 1, 4, 2, 4, 1, 1, 2, 1, 3, 2, 1, 2, 3, 5	38	131902_CGATGT_L008_R1_paired_trimmed_paired_merged_contig_140040, 131902_CGATGT_L008_R1_paired_trimmed_paired_merged_contig_69988, 131902_CGATGT_L008_R1_paired_trimmed_paired_merged_contig_62536, 131902_CGATGT_L008_R1_paired_trimmed_paired_merged_contig_39545, 131902_CGATGT_L008_R1_paired_trimmed_paired_merged_contig_141523, 131902_CGATGT_L008_R1_paired_trimmed_paired_merged_contig_133244, 131902…
Sphingolipid metabolism	map00600	9	ec:3.1.4.12 - phosphodiesterase, ec:2.7.1.138 - kinase, ec:3.1.3.4 - phosphatase, ec:3.2.1.45 - psychosine hydrolase, ec:3.5.1.23 - acylsphingosine deacylase, ec:3.2.1.22 - melibiase, ec:3.2.1.23 - lactase (ambiguous), ec:4.1.2.27 - aldolase, ec:2.3.1.50 - C-palmitoyltransferase	3, 3, 5, 5, 2, 5, 11, 1, 3	38	131902_CGATGT_L008_R1_paired_trimmed_paired_merged_contig_80139, 131902_CGATGT_L008_R1_paired_trimmed_paired_merged_contig_22687, 131902_CGATGT_L008_R1_paired_trimmed_paired_merged_contig_111136, 131902_CGATGT_L008_R1_paired_trimmed_paired_merged_contig_137548, 131902_CGATGT_L008_R1_paired_trimmed_paired_merged_contig_144523, 131902_CGATGT_L008_R1_paired_trimmed_paired_merged_contig_54299, 131902…
Terpenoid backbone biosynthesis	map00900	16	ec:4.1.1.33 - decarboxylase, ec:2.2.1.7 - synthase, ec:2.5.1.10 - diphosphate synthase, ec:2.5.1.29 - diphosphate synthase, ec:2.7.1.148 - 5'-diphospho)-2-C-methyl-D-erythritol kinase, ec:2.5.1.1 - geranyl-diphosphate synthase, ec:2.7.7.60 - 4-phosphate cytidylyltransferase, ec:5.3.3.2 - Delta-isomerase, ec:2.3.1.9 - C-acetyltransferase, ec:2.3.3.10 - synthase, ec:1.1.1.216 - dehydrogenase (NADP+…	1, 3, 6, 3, 1, 6, 1, 2, 1, 3, 1, 2, 1, 2, 1, 3	37	131902_CGATGT_L008_R1_paired_trimmed_paired_merged_contig_138150, 131902_CGATGT_L008_R1_paired_trimmed_paired_merged_contig_140747, 131902_CGATGT_L008_R1_paired_trimmed_paired_merged_contig_132143, 131902_CGATGT_L008_R1_paired_trimmed_paired_merged_contig_141209, 131902_CGATGT_L008_R1_paired_trimmed_paired_merged_contig_141272, 131902_CGATGT_L008_R1_paired_trimmed_paired_merged_contig_20018, 1319…
Nitrogen metabolism	map00910	10	ec:6.3.1.2 - ligase, ec:1.4.7.1 - synthase (ferredoxin), ec:1.13.12.16 - monooxygenase, ec:1.4.1.3 - dehydrogenase [NAD(P)+], ec:4.2.1.1 - dehydratase, ec:3.5.5.1 - acetonitrilase, ec:1.7.7.1 - reductase, ec:6.3.4.16 - synthase (ammonia), ec:1.7.2.1 - reductase (NO-forming), ec:1.4.1.14 - synthase (NADH)	11, 2, 7, 1, 7, 1, 1, 1, 1, 2	34	131902_CGATGT_L008_R1_paired_trimmed_paired_merged_contig_94658, 131902_CGATGT_L008_R1_paired_trimmed_paired_merged_contig_140182, 131902_CGATGT_L008_R1_paired_trimmed_paired_merged_contig_73923, 131902_CGATGT_L008_R1_paired_trimmed_paired_merged_contig_88084, 131902_CGATGT_L008_R1_paired_trimmed_paired_merged_contig_137818, 131902_CGATGT_L008_R1_paired_trimmed_paired_merged_contig_115711, 131902…
Metabolism of xenobiotics by cytochrome P450	map00980	6	ec:2.5.1.18 - transferase, ec:1.1.1.1 - dehydrogenase, ec:1.14.14.1 - monooxygenase, ec:1.2.1.5 - dehydrogenase [NAD(P)+], ec:2.4.1.17 - 1-naphthol glucuronyltransferase, ec:3.3.2.9 - epoxide hydrolase	18, 4, 2, 4, 4, 1	33	131902_CGATGT_L008_R1_paired_trimmed_paired_merged_contig_4219, 131902_CGATGT_L008_R1_paired_trimmed_paired_merged_contig_117087, 131902_CGATGT_L008_R1_paired_trimmed_paired_merged_contig_142761, 131902_CGATGT_L008_R1_paired_trimmed_paired_merged_contig_10692, 131902_CGATGT_L008_R1_paired_trimmed_paired_merged_contig_131649, 131902_CGATGT_L008_R1_paired_trimmed_paired_merged_contig_48008, 131902_…
One carbon pool by folate	map00670	12	ec:6.3.3.2 - cyclo-ligase, ec:3.5.4.9 - cyclohydrolase, ec:2.1.1.45 - synthase, ec:2.1.1.13 - synthase, ec:3.5.1.10 - deformylase, ec:1.5.1.3 - reductase, ec:1.5.1.5 - dehydrogenase (NADP+), ec:2.1.2.2 - formyltransferase, ec:2.1.2.1 - hydroxymethyltransferase, ec:2.1.2.9 - formyltransferase, ec:6.3.4.3 - ligase, ec:1.5.1.20 - reductase [NAD(P)H]	3, 2, 2, 1, 2, 1, 2, 1, 7, 2, 4, 3	30	131902_CGATGT_L008_R1_paired_trimmed_paired_merged_contig_105377, 131902_CGATGT_L008_R1_paired_trimmed_paired_merged_contig_135015, 131902_CGATGT_L008_R1_paired_trimmed_paired_merged_contig_136831, 131902_CGATGT_L008_R1_paired_trimmed_paired_merged_contig_140254, 131902_CGATGT_L008_R1_paired_trimmed_paired_merged_contig_134677, 131902_CGATGT_L008_R1_paired_trimmed_paired_merged_contig_119545, 131…
Sulfur metabolism	map00920	9	ec:3.6.2.1 - adenosine 5-phosphosulfate sulfohydrolase, ec:2.7.1.25 - kinase, ec:3.1.3.7 - nucleotidase, ec:2.8.1.1 - sulfurtransferase, ec:1.8.7.1 - sulfite reductase (ferredoxin), ec:2.7.7.4 - adenylyltransferase, ec:2.7.7.5 - adenylyltransferase (ADP), ec:2.3.1.30 - O-acetyltransferase, ec:2.5.1.47 - synthase	4, 4, 4, 1, 3, 6, 1, 4, 3	30	131902_CGATGT_L008_R1_paired_trimmed_paired_merged_contig_138255, 131902_CGATGT_L008_R1_paired_trimmed_paired_merged_contig_46040, 131902_CGATGT_L008_R1_paired_trimmed_paired_merged_contig_137939, 131902_CGATGT_L008_R1_paired_trimmed_paired_merged_contig_343, 131902_CGATGT_L008_R1_paired_trimmed_paired_merged_contig_18757, 131902_CGATGT_L008_R1_paired_trimmed_paired_merged_contig_108988, 131902_C…
Cyanoamino acid metabolism	map00460	8	ec:6.3.1.1 - ligase, ec:4.4.1.9 - synthase, ec:3.2.1.21 - gentiobiase, ec:3.5.1.1 - asparaginase II, ec:2.1.2.1 - hydroxymethyltransferase, ec:1.14.13.68 - oxime monooxygenase, ec:3.5.5.1 - acetonitrilase, ec:2.3.2.2 - glutamyl transpeptidase	1, 1, 17, 1, 7, 1, 1, 1	30	131902_CGATGT_L008_R1_paired_trimmed_paired_merged_contig_134852, 131902_CGATGT_L008_R1_paired_trimmed_paired_merged_contig_136625, 131902_CGATGT_L008_R1_paired_trimmed_paired_merged_contig_141771, 131902_CGATGT_L008_R1_paired_trimmed_paired_merged_contig_118443, 131902_CGATGT_L008_R1_paired_trimmed_paired_merged_contig_140042, 131902_CGATGT_L008_R1_paired_trimmed_paired_merged_contig_147483, 131…
Pantothenate and CoA biosynthesis	map00770	12	ec:4.1.1.36 - decarboxylase, ec:2.2.1.6 - synthase, ec:2.7.1.33 - kinase, ec:2.6.1.42 - transaminase, ec:2.7.1.24 - kinase, ec:2.7.8.7 - synthase, ec:1.3.1.2 - dehydrogenase (NADP+), ec:3.5.1.6 - N-carbamoyl-beta-alanine amidohydrolase, ec:3.6.1.9 - diphosphatase, ec:4.2.1.9 - dehydratase, ec:6.3.2.1 - ligase (AMP-forming), ec:1.1.1.86 - reductoisomerase (NADP+)	2, 3, 5, 4, 1, 2, 1, 2, 1, 2, 2, 4	29	131902_CGATGT_L008_R1_paired_trimmed_paired_merged_contig_139171, 131902_CGATGT_L008_R1_paired_trimmed_paired_merged_contig_86777, 131902_CGATGT_L008_R1_paired_trimmed_paired_merged_contig_110423, 131902_CGATGT_L008_R1_paired_trimmed_paired_merged_contig_55722, 131902_CGATGT_L008_R1_paired_trimmed_paired_merged_contig_130714, 131902_CGATGT_L008_R1_paired_trimmed_paired_merged_contig_63209, 131902…
Streptomycin biosynthesis	map00521	9	ec:1.1.1.133 - reductase, ec:5.5.1.4 - synthase, ec:5.1.3.13 - 3,5-epimerase, ec:2.7.1.2 - glucokinase (phosphorylating), ec:2.7.1.1 - hexokinase type IV glucokinase, ec:3.1.3.25 - phosphatase, ec:4.2.1.46 - 4,6-dehydratase, ec:5.4.2.2 - (alpha-D-glucose-1,6-bisphosphate-dependent), ec:1.1.1.18 - 2-dehydrogenase	1, 8, 1, 1, 7, 6, 1, 2, 1	28	131902_CGATGT_L008_R1_paired_trimmed_paired_merged_contig_121794, 131902_CGATGT_L008_R1_paired_trimmed_paired_merged_contig_145241, 131902_CGATGT_L008_R1_paired_trimmed_paired_merged_contig_74282, 131902_CGATGT_L008_R1_paired_trimmed_paired_merged_contig_149178, 131902_CGATGT_L008_R1_paired_trimmed_paired_merged_contig_67915, 131902_CGATGT_L008_R1_paired_trimmed_paired_merged_contig_89170, 131902…
Chloroalkane and chloroalkene degradation	map00625	4	ec:1.1.1.1 - dehydrogenase, ec:1.2.1.3 - dehydrogenase (NAD+), ec:3.3.2.10 - epoxide hydrolase, ec:3.8.1.5 - dehalogenase	4, 19, 2, 1	26	131902_CGATGT_L008_R1_paired_trimmed_paired_merged_contig_136119, 131902_CGATGT_L008_R1_paired_trimmed_paired_merged_contig_8989, 131902_CGATGT_L008_R1_paired_trimmed_paired_merged_contig_145125, 131902_CGATGT_L008_R1_paired_trimmed_paired_merged_contig_137325, 131902_CGATGT_L008_R1_paired_trimmed_paired_merged_contig_144276, 131902_CGATGT_L008_R1_paired_trimmed_paired_merged_contig_124128, 13190…
alpha-Linolenic acid metabolism	map00592	10	ec:4.2.1.92 - dehydratase, ec:3.1.1.4 - A2, ec:1.1.1.1 - dehydrogenase, ec:1.3.1.42 - reductase, ec:1.3.3.6 - oxidase, ec:2.3.1.16 - C-acyltransferase, ec:1.13.11.12 - 13S-lipoxygenase, ec:3.1.1.32 - A1, ec:4.2.1.17 - hydratase, ec:2.1.1.141 - O-methyltransferase	1, 4, 4, 1, 4, 6, 2, 1, 1, 1	25	131902_CGATGT_L008_R1_paired_trimmed_paired_merged_contig_143651, 131902_CGATGT_L008_R1_paired_trimmed_paired_merged_contig_128102, 131902_CGATGT_L008_R1_paired_trimmed_paired_merged_contig_135520, 131902_CGATGT_L008_R1_paired_trimmed_paired_merged_contig_138952, 131902_CGATGT_L008_R1_paired_trimmed_paired_merged_contig_27436, 131902_CGATGT_L008_R1_paired_trimmed_paired_merged_contig_136119, 1319…
Lysine biosynthesis	map00300	9	ec:4.1.1.20 - decarboxylase, ec:2.6.1.57 - transaminase, ec:2.7.2.4 - kinase, ec:1.2.1.31 - dehydrogenase, ec:2.6.1.83 - aminotransferase, ec:1.2.1.11 - dehydrogenase, ec:1.17.1.8 - reductase, ec:1.1.1.3 - dehydrogenase, ec:5.1.1.7 - epimerase	2, 10, 3, 1, 2, 1, 3, 1, 1	24	131902_CGATGT_L008_R1_paired_trimmed_paired_merged_contig_134904, 131902_CGATGT_L008_R1_paired_trimmed_paired_merged_contig_137774, 131902_CGATGT_L008_R1_paired_trimmed_paired_merged_contig_136191, 131902_CGATGT_L008_R1_paired_trimmed_paired_merged_contig_83739, 131902_CGATGT_L008_R1_paired_trimmed_paired_merged_contig_75957, 131902_CGATGT_L008_R1_paired_trimmed_paired_merged_contig_140718, 13190…
Biosynthesis of unsaturated fatty acids	map01040	8	ec:1.1.1.100 - reductase, ec:1.3.1.38 - reductase (NADPH), ec:1.3.3.6 - oxidase, ec:2.3.1.16 - C-acyltransferase, ec:3.1.2.2 - hydrolase, ec:4.2.1.17 - hydratase, ec:1.14.19.2 - 9-desaturase, ec:1.14.19.1 - 9-desaturase	4, 2, 4, 6, 2, 1, 3, 1	23	131902_CGATGT_L008_R1_paired_trimmed_paired_merged_contig_134410, 131902_CGATGT_L008_R1_paired_trimmed_paired_merged_contig_8989, 131902_CGATGT_L008_R1_paired_trimmed_paired_merged_contig_34346, 131902_CGATGT_L008_R1_paired_trimmed_paired_merged_contig_136571, 131902_CGATGT_L008_R1_paired_trimmed_paired_merged_contig_135892, 131902_CGATGT_L008_R1_paired_trimmed_paired_merged_contig_62160, 131902_…
N-Glycan biosynthesis	map00510	10	ec:2.7.1.108 - kinase, ec:3.2.1.84 - 1,3-alpha-glucosidase, ec:3.2.1.113 - 1,2-alpha-mannosidase, ec:2.4.1.83 - beta-D-mannosyltransferase, ec:3.2.1.106 - glucosidase, ec:2.4.1.131 - alpha-1,2-mannosyltransferase, ec:2.4.1.141 - N-acetylglucosaminyltransferase, ec:2.4.1.144 - 4-beta-N-acetylglucosaminyltransferase, ec:3.6.1.43 - dolichol diphosphatase, ec:2.7.8.15 - N-acetylglucosaminephosphotran…	1, 2, 6, 4, 3, 1, 1, 2, 1, 1	22	131902_CGATGT_L008_R1_paired_trimmed_paired_merged_contig_136982, 131902_CGATGT_L008_R1_paired_trimmed_paired_merged_contig_134889, 131902_CGATGT_L008_R1_paired_trimmed_paired_merged_contig_18167, 131902_CGATGT_L008_R1_paired_trimmed_paired_merged_contig_122951, 131902_CGATGT_L008_R1_paired_trimmed_paired_merged_contig_133956, 131902_CGATGT_L008_R1_paired_trimmed_paired_merged_contig_136903, 1319…
Valine, leucine and isoleucine biosynthesis	map00290	8	ec:2.2.1.6 - synthase, ec:2.6.1.42 - transaminase, ec:4.3.1.19 - ammonia-lyase, ec:2.3.3.13 - synthase, ec:4.2.1.9 - dehydratase, ec:4.2.1.33 - dehydratase, ec:1.1.1.86 - reductoisomerase (NADP+), ec:1.1.1.85 - dehydrogenase	3, 4, 2, 3, 2, 2, 4, 2	22	131902_CGATGT_L008_R1_paired_trimmed_paired_merged_contig_110423, 131902_CGATGT_L008_R1_paired_trimmed_paired_merged_contig_55722, 131902_CGATGT_L008_R1_paired_trimmed_paired_merged_contig_130714, 131902_CGATGT_L008_R1_paired_trimmed_paired_merged_contig_126924, 131902_CGATGT_L008_R1_paired_trimmed_paired_merged_contig_145410, 131902_CGATGT_L008_R1_paired_trimmed_paired_merged_contig_136559, 1319…
Ubiquinone and other terpenoid-quinone biosynthesis	map00130	8	ec:4.1.3.36 - synthase, ec:2.2.1.9 - synthase, ec:6.2.1.26 - ligase, ec:6.2.1.12 - ligase, ec:1.6.5.2 - dehydrogenase (quinone), ec:2.6.1.5 - transaminase, ec:1.14.13.11 - 4-monooxygenase, ec:1.13.11.27 - dioxygenase	1, 2, 2, 3, 1, 11, 1, 1	22	131902_CGATGT_L008_R1_paired_trimmed_paired_merged_contig_91200, 131902_CGATGT_L008_R1_paired_trimmed_paired_merged_contig_145545, 131902_CGATGT_L008_R1_paired_trimmed_paired_merged_contig_140687, 131902_CGATGT_L008_R1_paired_trimmed_paired_merged_contig_130487, 131902_CGATGT_L008_R1_paired_trimmed_paired_merged_contig_8782, 131902_CGATGT_L008_R1_paired_trimmed_paired_merged_contig_130487, 131902…
Selenocompound metabolism	map00450	8	ec:1.8.1.9 - reductase, ec:2.1.1.13 - synthase, ec:2.1.1.14 - S-methyltransferase, ec:4.4.1.8 - beta-lyase, ec:4.4.1.16 - lyase, ec:4.4.1.13 - beta-lyase, ec:2.7.7.4 - adenylyltransferase, ec:6.1.1.10 - ligase	2, 1, 2, 2, 4, 1, 6, 4	22	131902_CGATGT_L008_R1_paired_trimmed_paired_merged_contig_127459, 131902_CGATGT_L008_R1_paired_trimmed_paired_merged_contig_24713, 131902_CGATGT_L008_R1_paired_trimmed_paired_merged_contig_105892, 131902_CGATGT_L008_R1_paired_trimmed_paired_merged_contig_104591, 131902_CGATGT_L008_R1_paired_trimmed_paired_merged_contig_105892, 131902_CGATGT_L008_R1_paired_trimmed_paired_merged_contig_143910, 1319…
Butanoate metabolism	map00650	12	ec:1.3.5.1 - dehydrogenase, ec:1.2.1.24 - dehydrogenase (NAD+), ec:2.2.1.6 - synthase, ec:5.1.2.3 - epimerase, ec:6.2.1.2 - ligase, ec:1.2.1.16 - dehydrogenase [NAD(P)+], ec:4.1.1.15 - decarboxylase, ec:2.3.1.9 - C-acetyltransferase, ec:2.3.3.10 - synthase, ec:4.1.3.4 - lyase, ec:4.2.1.17 - hydratase, ec:1.1.1.35 - dehydrogenase	4, 1, 3, 1, 1, 1, 1, 1, 3, 1, 1, 3	21	131902_CGATGT_L008_R1_paired_trimmed_paired_merged_contig_134605, 131902_CGATGT_L008_R1_paired_trimmed_paired_merged_contig_107757, 131902_CGATGT_L008_R1_paired_trimmed_paired_merged_contig_106161, 131902_CGATGT_L008_R1_paired_trimmed_paired_merged_contig_114293, 131902_CGATGT_L008_R1_paired_trimmed_paired_merged_contig_111947, 131902_CGATGT_L008_R1_paired_trimmed_paired_merged_contig_110423, 131…
Riboflavin metabolism	map00740	8	ec:1.1.1.193 - reductase, ec:4.1.99.12 - synthase, ec:2.7.1.26 - kinase, ec:2.5.1.9 - synthase, ec:3.6.1.18 - diphosphatase, ec:2.7.7.2 - synthetase, ec:3.5.4.26 - deaminase, ec:3.5.4.25 - cyclohydrolase II	4, 5, 2, 1, 1, 1, 4, 3	21	131902_CGATGT_L008_R1_paired_trimmed_paired_merged_contig_61633, 131902_CGATGT_L008_R1_paired_trimmed_paired_merged_contig_125200, 131902_CGATGT_L008_R1_paired_trimmed_paired_merged_contig_24428, 131902_CGATGT_L008_R1_paired_trimmed_paired_merged_contig_141605, 131902_CGATGT_L008_R1_paired_trimmed_paired_merged_contig_110926, 131902_CGATGT_L008_R1_paired_trimmed_paired_merged_contig_65567, 131902…
Flavonoid biosynthesis	map00941	12	ec:1.14.11.9 - 3-dioxygenase, ec:2.3.1.133 - O-hydroxycinnamoyltransferase, ec:2.3.1.170 - synthase, ec:5.5.1.6 - isomerase, ec:1.14.13.88 - 3',5'-hydroxylase, ec:2.3.1.74 - synthase, ec:1.14.13.21 - 3'-monooxygenase, ec:1.14.13.11 - 4-monooxygenase, ec:1.14.11.23 - synthase, ec:1.14.11.19 - oxygenase, ec:1.1.1.219 - 4-reductase, ec:2.1.1.104 - O-methyltransferase	1, 3, 1, 1, 2, 1, 1, 1, 4, 1, 3, 1	20	131902_CGATGT_L008_R1_paired_trimmed_paired_merged_contig_148606, 131902_CGATGT_L008_R1_paired_trimmed_paired_merged_contig_135211, 131902_CGATGT_L008_R1_paired_trimmed_paired_merged_contig_113688, 131902_CGATGT_L008_R1_paired_trimmed_paired_merged_contig_9246, 131902_CGATGT_L008_R1_paired_trimmed_paired_merged_contig_134399, 131902_CGATGT_L008_R1_paired_trimmed_paired_merged_contig_100669, 13190…
Limonene and pinene degradation	map00903	2	ec:1.2.1.3 - dehydrogenase (NAD+), ec:4.2.1.17 - hydratase	19, 1	20	131902_CGATGT_L008_R1_paired_trimmed_paired_merged_contig_144276, 131902_CGATGT_L008_R1_paired_trimmed_paired_merged_contig_124128, 131902_CGATGT_L008_R1_paired_trimmed_paired_merged_contig_140093, 131902_CGATGT_L008_R1_paired_trimmed_paired_merged_contig_121372, 131902_CGATGT_L008_R1_paired_trimmed_paired_merged_contig_88670, 131902_CGATGT_L008_R1_paired_trimmed_paired_merged_contig_149310, 1319…
Ether lipid metabolism	map00565	7	ec:1.1.1.101 - reductase, ec:3.1.1.4 - A2, ec:3.1.3.4 - phosphatase, ec:2.3.1.25 - synthase, ec:3.1.1.47 - esterase, ec:3.1.4.3 - C, ec:3.1.4.4 - D	1, 4, 5, 3, 1, 1, 4	19	131902_CGATGT_L008_R1_paired_trimmed_paired_merged_contig_10812, 131902_CGATGT_L008_R1_paired_trimmed_paired_merged_contig_128102, 131902_CGATGT_L008_R1_paired_trimmed_paired_merged_contig_135520, 131902_CGATGT_L008_R1_paired_trimmed_paired_merged_contig_138952, 131902_CGATGT_L008_R1_paired_trimmed_paired_merged_contig_27436, 131902_CGATGT_L008_R1_paired_trimmed_paired_merged_contig_130493, 13190…
Fatty acid elongation	map00062	6	ec:3.1.2.22 - hydrolase, ec:1.3.1.38 - reductase (NADPH), ec:2.3.1.16 - C-acyltransferase, ec:3.1.2.2 - hydrolase, ec:4.2.1.17 - hydratase, ec:1.1.1.35 - dehydrogenase	4, 2, 6, 2, 1, 3	18	131902_CGATGT_L008_R1_paired_trimmed_paired_merged_contig_132960, 131902_CGATGT_L008_R1_paired_trimmed_paired_merged_contig_92039, 131902_CGATGT_L008_R1_paired_trimmed_paired_merged_contig_137324, 131902_CGATGT_L008_R1_paired_trimmed_paired_merged_contig_90175, 131902_CGATGT_L008_R1_paired_trimmed_paired_merged_contig_135892, 131902_CGATGT_L008_R1_paired_trimmed_paired_merged_contig_62160, 131902…
Biotin metabolism	map00780	7	ec:1.1.1.100 - reductase, ec:4.2.1.59 - dehydratase, ec:2.3.1.179 - synthase II, ec:2.8.1.6 - synthase, ec:6.3.4.15 - ligase, ec:2.3.1.41 - synthase I, ec:2.3.1.47 - synthase	4, 1, 2, 3, 2, 2, 3	17	131902_CGATGT_L008_R1_paired_trimmed_paired_merged_contig_134410, 131902_CGATGT_L008_R1_paired_trimmed_paired_merged_contig_8989, 131902_CGATGT_L008_R1_paired_trimmed_paired_merged_contig_34346, 131902_CGATGT_L008_R1_paired_trimmed_paired_merged_contig_136571, 131902_CGATGT_L008_R1_paired_trimmed_paired_merged_contig_142424, 131902_CGATGT_L008_R1_paired_trimmed_paired_merged_contig_132673, 131902…
Arachidonic acid metabolism	map00590	6	ec:3.1.1.4 - A2, ec:1.14.14.1 - monooxygenase, ec:1.11.1.9 - peroxidase, ec:3.3.2.10 - epoxide hydrolase, ec:1.14.15.3 - 1-monooxygenase, ec:3.3.2.6 - hydrolase	4, 2, 7, 2, 1, 1	17	131902_CGATGT_L008_R1_paired_trimmed_paired_merged_contig_128102, 131902_CGATGT_L008_R1_paired_trimmed_paired_merged_contig_135520, 131902_CGATGT_L008_R1_paired_trimmed_paired_merged_contig_138952, 131902_CGATGT_L008_R1_paired_trimmed_paired_merged_contig_27436, 131902_CGATGT_L008_R1_paired_trimmed_paired_merged_contig_107761, 131902_CGATGT_L008_R1_paired_trimmed_paired_merged_contig_105559, 1319…
Folate biosynthesis	map00790	8	ec:2.5.1.15 - synthase, ec:2.6.1.85 - synthase, ec:2.7.6.3 - diphosphokinase, ec:2.8.1.12 - synthase, ec:1.5.1.3 - reductase, ec:4.1.2.25 - aldolase, ec:6.3.2.17 - synthase, ec:3.5.4.16 - cyclohydrolase I	1, 2, 2, 1, 1, 4, 4, 1	16	131902_CGATGT_L008_R1_paired_trimmed_paired_merged_contig_137476, 131902_CGATGT_L008_R1_paired_trimmed_paired_merged_contig_144181, 131902_CGATGT_L008_R1_paired_trimmed_paired_merged_contig_106935, 131902_CGATGT_L008_R1_paired_trimmed_paired_merged_contig_137476, 131902_CGATGT_L008_R1_paired_trimmed_paired_merged_contig_73495, 131902_CGATGT_L008_R1_paired_trimmed_paired_merged_contig_137221, 1319…
Glycosaminoglycan degradation	map00531	4	ec:3.2.1.52 - hexosaminidase, ec:3.2.1.50 - alpha-acetylglucosaminidase, ec:3.2.1.23 - lactase (ambiguous), ec:2.3.1.78 - N-acetyltransferase	2, 2, 11, 1	16	131902_CGATGT_L008_R1_paired_trimmed_paired_merged_contig_103221, 131902_CGATGT_L008_R1_paired_trimmed_paired_merged_contig_90504, 131902_CGATGT_L008_R1_paired_trimmed_paired_merged_contig_144801, 131902_CGATGT_L008_R1_paired_trimmed_paired_merged_contig_131816, 131902_CGATGT_L008_R1_paired_trimmed_paired_merged_contig_54764, 131902_CGATGT_L008_R1_paired_trimmed_paired_merged_contig_137922, 13190…
Nicotinate and nicotinamide metabolism	map00760	7	ec:1.2.1.24 - dehydrogenase (NAD+), ec:1.2.1.16 - dehydrogenase [NAD(P)+], ec:3.1.3.5 - uridine 5'-nucleotidase, ec:3.5.1.19 - nicotinamide deaminase, ec:6.3.5.1 - synthase (glutamine-hydrolysing), ec:3.6.1.9 - diphosphatase, ec:3.2.2.1 - nucleosidase	1, 1, 3, 1, 5, 1, 2	14	131902_CGATGT_L008_R1_paired_trimmed_paired_merged_contig_111947, 131902_CGATGT_L008_R1_paired_trimmed_paired_merged_contig_111947, 131902_CGATGT_L008_R1_paired_trimmed_paired_merged_contig_68727, 131902_CGATGT_L008_R1_paired_trimmed_paired_merged_contig_145691, 131902_CGATGT_L008_R1_paired_trimmed_paired_merged_contig_132026, 131902_CGATGT_L008_R1_paired_trimmed_paired_merged_contig_136542, 1319…
Benzoate degradation	map00362	6	ec:4.1.3.17 - aldolase, ec:1.13.11.1 - 1,2-dioxygenase, ec:2.3.1.9 - C-acetyltransferase, ec:2.3.1.16 - C-acyltransferase, ec:4.2.1.17 - hydratase, ec:1.1.1.35 - dehydrogenase	2, 1, 1, 6, 1, 3	14	131902_CGATGT_L008_R1_paired_trimmed_paired_merged_contig_54973, 131902_CGATGT_L008_R1_paired_trimmed_paired_merged_contig_137699, 131902_CGATGT_L008_R1_paired_trimmed_paired_merged_contig_104139, 131902_CGATGT_L008_R1_paired_trimmed_paired_merged_contig_15800, 131902_CGATGT_L008_R1_paired_trimmed_paired_merged_contig_120824, 131902_CGATGT_L008_R1_paired_trimmed_paired_merged_contig_64417, 131902…
Monobactam biosynthesis	map00261	4	ec:2.7.2.4 - kinase, ec:1.2.1.11 - dehydrogenase, ec:1.17.1.8 - reductase, ec:2.7.7.4 - adenylyltransferase	3, 1, 3, 6	13	131902_CGATGT_L008_R1_paired_trimmed_paired_merged_contig_133448, 131902_CGATGT_L008_R1_paired_trimmed_paired_merged_contig_119686, 131902_CGATGT_L008_R1_paired_trimmed_paired_merged_contig_133449, 131902_CGATGT_L008_R1_paired_trimmed_paired_merged_contig_133246, 131902_CGATGT_L008_R1_paired_trimmed_paired_merged_contig_130744, 131902_CGATGT_L008_R1_paired_trimmed_paired_merged_contig_56465, 1319…
Glycosphingolipid biosynthesis - ganglio series	map00604	2	ec:3.2.1.52 - hexosaminidase, ec:3.2.1.23 - lactase (ambiguous)	2, 11	13	131902_CGATGT_L008_R1_paired_trimmed_paired_merged_contig_103221, 131902_CGATGT_L008_R1_paired_trimmed_paired_merged_contig_90504, 131902_CGATGT_L008_R1_paired_trimmed_paired_merged_contig_54764, 131902_CGATGT_L008_R1_paired_trimmed_paired_merged_contig_137922, 131902_CGATGT_L008_R1_paired_trimmed_paired_merged_contig_132597, 131902_CGATGT_L008_R1_paired_trimmed_paired_merged_contig_22866, 131902…
Aflatoxin biosynthesis	map00254	1	ec:6.4.1.2 - carboxylase	13	13	131902_CGATGT_L008_R1_paired_trimmed_paired_merged_contig_137095, 131902_CGATGT_L008_R1_paired_trimmed_paired_merged_contig_90316, 131902_CGATGT_L008_R1_paired_trimmed_paired_merged_contig_131638, 131902_CGATGT_L008_R1_paired_trimmed_paired_merged_contig_123958, 131902_CGATGT_L008_R1_paired_trimmed_paired_merged_contig_131623, 131902_CGATGT_L008_R1_paired_trimmed_paired_merged_contig_131406, 1319…
Tetracycline biosynthesis	map00253	1	ec:6.4.1.2 - carboxylase	13	13	131902_CGATGT_L008_R1_paired_trimmed_paired_merged_contig_137095, 131902_CGATGT_L008_R1_paired_trimmed_paired_merged_contig_90316, 131902_CGATGT_L008_R1_paired_trimmed_paired_merged_contig_131638, 131902_CGATGT_L008_R1_paired_trimmed_paired_merged_contig_123958, 131902_CGATGT_L008_R1_paired_trimmed_paired_merged_contig_131623, 131902_CGATGT_L008_R1_paired_trimmed_paired_merged_contig_131406, 1319…
Various types of N-glycan biosynthesis	map00513	6	ec:2.4.1.214 - 3-alpha-L-fucosyltransferase, ec:3.2.1.52 - hexosaminidase, ec:3.2.1.113 - 1,2-alpha-mannosidase, ec:2.4.1.131 - alpha-1,2-mannosyltransferase, ec:2.4.1.141 - N-acetylglucosaminyltransferase, ec:2.4.2.38 - 2-beta-D-xylosyltransferase	1, 2, 6, 1, 1, 1	12	131902_CGATGT_L008_R1_paired_trimmed_paired_merged_contig_131237, 131902_CGATGT_L008_R1_paired_trimmed_paired_merged_contig_103221, 131902_CGATGT_L008_R1_paired_trimmed_paired_merged_contig_90504, 131902_CGATGT_L008_R1_paired_trimmed_paired_merged_contig_122951, 131902_CGATGT_L008_R1_paired_trimmed_paired_merged_contig_133956, 131902_CGATGT_L008_R1_paired_trimmed_paired_merged_contig_136903, 1319…
Steroid hormone biosynthesis	map00140	3	ec:1.1.1.145 - dehydrogenase, ec:1.14.14.1 - monooxygenase, ec:2.4.1.17 - 1-naphthol glucuronyltransferase	6, 2, 4	12	131902_CGATGT_L008_R1_paired_trimmed_paired_merged_contig_131386, 131902_CGATGT_L008_R1_paired_trimmed_paired_merged_contig_136158, 131902_CGATGT_L008_R1_paired_trimmed_paired_merged_contig_139032, 131902_CGATGT_L008_R1_paired_trimmed_paired_merged_contig_78641, 131902_CGATGT_L008_R1_paired_trimmed_paired_merged_contig_136373, 131902_CGATGT_L008_R1_paired_trimmed_paired_merged_contig_137808, 1319…
mTOR signaling pathway	map04150	1	ec:2.7.11.24 - protein kinase	12	12	131902_CGATGT_L008_R1_paired_trimmed_paired_merged_contig_109665, 131902_CGATGT_L008_R1_paired_trimmed_paired_merged_contig_133683, 131902_CGATGT_L008_R1_paired_trimmed_paired_merged_contig_135037, 131902_CGATGT_L008_R1_paired_trimmed_paired_merged_contig_132693, 131902_CGATGT_L008_R1_paired_trimmed_paired_merged_contig_40810, 131902_CGATGT_L008_R1_paired_trimmed_paired_merged_contig_88175, 13190…
Geraniol degradation	map00281	4	ec:4.1.3.4 - lyase, ec:2.3.1.16 - C-acyltransferase, ec:4.2.1.17 - hydratase, ec:1.1.1.35 - dehydrogenase	1, 6, 1, 3	11	131902_CGATGT_L008_R1_paired_trimmed_paired_merged_contig_116889, 131902_CGATGT_L008_R1_paired_trimmed_paired_merged_contig_120824, 131902_CGATGT_L008_R1_paired_trimmed_paired_merged_contig_64417, 131902_CGATGT_L008_R1_paired_trimmed_paired_merged_contig_133617, 131902_CGATGT_L008_R1_paired_trimmed_paired_merged_contig_15800, 131902_CGATGT_L008_R1_paired_trimmed_paired_merged_contig_31124, 131902…
Retinol metabolism	map00830	4	ec:1.1.1.1 - dehydrogenase, ec:1.14.14.1 - monooxygenase, ec:2.4.1.17 - 1-naphthol glucuronyltransferase, ec:1.14.15.3 - 1-monooxygenase	4, 2, 4, 1	11	131902_CGATGT_L008_R1_paired_trimmed_paired_merged_contig_136119, 131902_CGATGT_L008_R1_paired_trimmed_paired_merged_contig_8989, 131902_CGATGT_L008_R1_paired_trimmed_paired_merged_contig_145125, 131902_CGATGT_L008_R1_paired_trimmed_paired_merged_contig_137325, 131902_CGATGT_L008_R1_paired_trimmed_paired_merged_contig_107761, 131902_CGATGT_L008_R1_paired_trimmed_paired_merged_contig_105559, 13190…
C5-Branched dibasic acid metabolism	map00660	4	ec:2.2.1.6 - synthase, ec:4.1.3.17 - aldolase, ec:6.2.1.5 - ligase (ADP-forming), ec:1.1.1.85 - dehydrogenase	3, 2, 3, 2	10	131902_CGATGT_L008_R1_paired_trimmed_paired_merged_contig_110423, 131902_CGATGT_L008_R1_paired_trimmed_paired_merged_contig_55722, 131902_CGATGT_L008_R1_paired_trimmed_paired_merged_contig_130714, 131902_CGATGT_L008_R1_paired_trimmed_paired_merged_contig_54973, 131902_CGATGT_L008_R1_paired_trimmed_paired_merged_contig_137699, 131902_CGATGT_L008_R1_paired_trimmed_paired_merged_contig_136651, 13190…
Carotenoid biosynthesis	map00906	4	ec:1.3.5.6 - desaturase, ec:1.14.13.93 - acid 8'-hydroxylase, ec:1.14.13.90 - epoxidase, ec:1.1.1.288 - dehydrogenase	1, 6, 2, 1	10	131902_CGATGT_L008_R1_paired_trimmed_paired_merged_contig_133974, 131902_CGATGT_L008_R1_paired_trimmed_paired_merged_contig_66040, 131902_CGATGT_L008_R1_paired_trimmed_paired_merged_contig_141792, 131902_CGATGT_L008_R1_paired_trimmed_paired_merged_contig_28624, 131902_CGATGT_L008_R1_paired_trimmed_paired_merged_contig_131015, 131902_CGATGT_L008_R1_paired_trimmed_paired_merged_contig_71878, 131902…
Steroid biosynthesis	map00100	5	ec:2.5.1.21 - synthase, ec:1.1.1.170 - 3-dehydrogenase (decarboxylating), ec:5.3.3.5 - Delta-isomerase, ec:1.14.13.72 - monooxygenase, ec:5.4.99.8 - synthase	2, 2, 1, 1, 3	9	131902_CGATGT_L008_R1_paired_trimmed_paired_merged_contig_143459, 131902_CGATGT_L008_R1_paired_trimmed_paired_merged_contig_134425, 131902_CGATGT_L008_R1_paired_trimmed_paired_merged_contig_131386, 131902_CGATGT_L008_R1_paired_trimmed_paired_merged_contig_136373, 131902_CGATGT_L008_R1_paired_trimmed_paired_merged_contig_114574, 131902_CGATGT_L008_R1_paired_trimmed_paired_merged_contig_120549, 131…
Glycosaminoglycan biosynthesis - heparan sulfate / heparin	map00534	4	ec:2.4.1.224 - 4-alpha-N-acetylglucosaminyltransferase, ec:2.4.1.134 - 3-beta-galactosyltransferase, ec:2.4.1.135 - 3-beta-glucuronosyltransferase, ec:2.4.2.26 - xylosyltransferase	4, 3, 1, 1	9	131902_CGATGT_L008_R1_paired_trimmed_paired_merged_contig_140880, 131902_CGATGT_L008_R1_paired_trimmed_paired_merged_contig_135013, 131902_CGATGT_L008_R1_paired_trimmed_paired_merged_contig_136127, 131902_CGATGT_L008_R1_paired_trimmed_paired_merged_contig_129495, 131902_CGATGT_L008_R1_paired_trimmed_paired_merged_contig_125551, 131902_CGATGT_L008_R1_paired_trimmed_paired_merged_contig_137754, 131…
Styrene degradation	map00643	4	ec:1.13.11.5 - 1,2-dioxygenase, ec:3.5.1.4 - acylamidase, ec:3.7.1.2 - beta-diketonase, ec:3.5.5.1 - acetonitrilase	2, 3, 2, 1	8	131902_CGATGT_L008_R1_paired_trimmed_paired_merged_contig_3023, 131902_CGATGT_L008_R1_paired_trimmed_paired_merged_contig_135943, 131902_CGATGT_L008_R1_paired_trimmed_paired_merged_contig_132289, 131902_CGATGT_L008_R1_paired_trimmed_paired_merged_contig_74764, 131902_CGATGT_L008_R1_paired_trimmed_paired_merged_contig_145408, 131902_CGATGT_L008_R1_paired_trimmed_paired_merged_contig_124906, 131902…
Linoleic acid metabolism	map00591	3	ec:3.1.1.4 - A2, ec:1.14.14.1 - monooxygenase, ec:1.13.11.12 - 13S-lipoxygenase	4, 2, 2	8	131902_CGATGT_L008_R1_paired_trimmed_paired_merged_contig_128102, 131902_CGATGT_L008_R1_paired_trimmed_paired_merged_contig_135520, 131902_CGATGT_L008_R1_paired_trimmed_paired_merged_contig_138952, 131902_CGATGT_L008_R1_paired_trimmed_paired_merged_contig_27436, 131902_CGATGT_L008_R1_paired_trimmed_paired_merged_contig_107761, 131902_CGATGT_L008_R1_paired_trimmed_paired_merged_contig_105559, 1319…
Neomycin, kanamycin and gentamicin biosynthesis	map00524	2	ec:2.7.1.2 - glucokinase (phosphorylating), ec:2.7.1.1 - hexokinase type IV glucokinase	1, 7	8	131902_CGATGT_L008_R1_paired_trimmed_paired_merged_contig_55666, 131902_CGATGT_L008_R1_paired_trimmed_paired_merged_contig_55666, 131902_CGATGT_L008_R1_paired_trimmed_paired_merged_contig_133253, 131902_CGATGT_L008_R1_paired_trimmed_paired_merged_contig_144780, 131902_CGATGT_L008_R1_paired_trimmed_paired_merged_contig_132800, 131902_CGATGT_L008_R1_paired_trimmed_paired_merged_contig_96414, 131902…
Steroid degradation	map00984	2	ec:1.1.1.145 - dehydrogenase, ec:1.3.99.5 - 4-dehydrogenase (acceptor)	6, 2	8	131902_CGATGT_L008_R1_paired_trimmed_paired_merged_contig_131386, 131902_CGATGT_L008_R1_paired_trimmed_paired_merged_contig_136158, 131902_CGATGT_L008_R1_paired_trimmed_paired_merged_contig_139032, 131902_CGATGT_L008_R1_paired_trimmed_paired_merged_contig_78641, 131902_CGATGT_L008_R1_paired_trimmed_paired_merged_contig_136373, 131902_CGATGT_L008_R1_paired_trimmed_paired_merged_contig_137808, 1319…
Cutin, suberine and wax biosynthesis	map00073	2	ec:2.3.1.75 - O-fatty-acyltransferase, ec:2.3.1.20 - O-acyltransferase	2, 6	8	131902_CGATGT_L008_R1_paired_trimmed_paired_merged_contig_142621, 131902_CGATGT_L008_R1_paired_trimmed_paired_merged_contig_137451, 131902_CGATGT_L008_R1_paired_trimmed_paired_merged_contig_134913, 131902_CGATGT_L008_R1_paired_trimmed_paired_merged_contig_144726, 131902_CGATGT_L008_R1_paired_trimmed_paired_merged_contig_139525, 131902_CGATGT_L008_R1_paired_trimmed_paired_merged_contig_30597, 1319…
Carbapenem biosynthesis	map00332	2	ec:1.2.1.41 - dehydrogenase, ec:2.7.2.11 - 5-kinase	4, 4	8	131902_CGATGT_L008_R1_paired_trimmed_paired_merged_contig_138002, 131902_CGATGT_L008_R1_paired_trimmed_paired_merged_contig_134872, 131902_CGATGT_L008_R1_paired_trimmed_paired_merged_contig_137663, 131902_CGATGT_L008_R1_paired_trimmed_paired_merged_contig_133286, 131902_CGATGT_L008_R1_paired_trimmed_paired_merged_contig_138002, 131902_CGATGT_L008_R1_paired_trimmed_paired_merged_contig_134872, 131…
Caprolactam degradation	map00930	5	ec:1.1.1.2 - dehydrogenase (NADP+), ec:1.2.1.4 - dehydrogenase (NADP+), ec:1.14.15.3 - 1-monooxygenase, ec:4.2.1.17 - hydratase, ec:1.1.1.35 - dehydrogenase	1, 1, 1, 1, 3	7	131902_CGATGT_L008_R1_paired_trimmed_paired_merged_contig_143733, 131902_CGATGT_L008_R1_paired_trimmed_paired_merged_contig_78937, 131902_CGATGT_L008_R1_paired_trimmed_paired_merged_contig_76067, 131902_CGATGT_L008_R1_paired_trimmed_paired_merged_contig_134745, 131902_CGATGT_L008_R1_paired_trimmed_paired_merged_contig_148529, 131902_CGATGT_L008_R1_paired_trimmed_paired_merged_contig_134745, 13190…
Stilbenoid, diarylheptanoid and gingerol biosynthesis	map00945	4	ec:2.3.1.133 - O-hydroxycinnamoyltransferase, ec:2.3.1.99 - O-hydroxycinnamoyltransferase, ec:1.14.13.11 - 4-monooxygenase, ec:2.1.1.104 - O-methyltransferase	3, 2, 1, 1	7	131902_CGATGT_L008_R1_paired_trimmed_paired_merged_contig_135211, 131902_CGATGT_L008_R1_paired_trimmed_paired_merged_contig_113688, 131902_CGATGT_L008_R1_paired_trimmed_paired_merged_contig_9246, 131902_CGATGT_L008_R1_paired_trimmed_paired_merged_contig_135211, 131902_CGATGT_L008_R1_paired_trimmed_paired_merged_contig_9246, 131902_CGATGT_L008_R1_paired_trimmed_paired_merged_contig_7964, 131902_CG…
Toluene degradation	map00623	3	ec:1.13.11.1 - 1,2-dioxygenase, ec:3.1.1.45 - maleylacetate enol-lactonase, ec:1.1.1.35 - dehydrogenase	1, 3, 3	7	131902_CGATGT_L008_R1_paired_trimmed_paired_merged_contig_104139, 131902_CGATGT_L008_R1_paired_trimmed_paired_merged_contig_1812, 131902_CGATGT_L008_R1_paired_trimmed_paired_merged_contig_36843, 131902_CGATGT_L008_R1_paired_trimmed_paired_merged_contig_140151, 131902_CGATGT_L008_R1_paired_trimmed_paired_merged_contig_148529, 131902_CGATGT_L008_R1_paired_trimmed_paired_merged_contig_134745, 131902…
D-Glutamine and D-glutamate metabolism	map00471	3	ec:1.4.1.3 - dehydrogenase [NAD(P)+], ec:3.5.1.2 - glutaminase I, ec:5.1.1.10 - racemase	1, 5, 1	7	131902_CGATGT_L008_R1_paired_trimmed_paired_merged_contig_125556, 131902_CGATGT_L008_R1_paired_trimmed_paired_merged_contig_134618, 131902_CGATGT_L008_R1_paired_trimmed_paired_merged_contig_71934, 131902_CGATGT_L008_R1_paired_trimmed_paired_merged_contig_114735, 131902_CGATGT_L008_R1_paired_trimmed_paired_merged_contig_145655, 131902_CGATGT_L008_R1_paired_trimmed_paired_merged_contig_143120, 1319…
Glycosphingolipid biosynthesis - globo and isoglobo series	map00603	2	ec:3.2.1.52 - hexosaminidase, ec:3.2.1.22 - melibiase	2, 5	7	131902_CGATGT_L008_R1_paired_trimmed_paired_merged_contig_103221, 131902_CGATGT_L008_R1_paired_trimmed_paired_merged_contig_90504, 131902_CGATGT_L008_R1_paired_trimmed_paired_merged_contig_139924, 131902_CGATGT_L008_R1_paired_trimmed_paired_merged_contig_138728, 131902_CGATGT_L008_R1_paired_trimmed_paired_merged_contig_143783, 131902_CGATGT_L008_R1_paired_trimmed_paired_merged_contig_135310, 1319…
Other types of O-glycan biosynthesis	map00514	3	ec:2.4.1.221 - GDP-L-fucose:polypeptide fucosyltransferase, ec:2.4.1.109 - mannosyltransferase, ec:2.4.1.135 - 3-beta-glucuronosyltransferase	2, 3, 1	6	131902_CGATGT_L008_R1_paired_trimmed_paired_merged_contig_140048, 131902_CGATGT_L008_R1_paired_trimmed_paired_merged_contig_136869, 131902_CGATGT_L008_R1_paired_trimmed_paired_merged_contig_119204, 131902_CGATGT_L008_R1_paired_trimmed_paired_merged_contig_141235, 131902_CGATGT_L008_R1_paired_trimmed_paired_merged_contig_137187, 131902_CGATGT_L008_R1_paired_trimmed_paired_merged_contig_142542
Diterpenoid biosynthesis	map00904	3	ec:1.14.13.76 - 10beta-hydroxylase, ec:1.14.11.15 - 3beta-dioxygenase, ec:1.14.11.13 - 2beta-dioxygenase	2, 3, 1	6	131902_CGATGT_L008_R1_paired_trimmed_paired_merged_contig_105420, 131902_CGATGT_L008_R1_paired_trimmed_paired_merged_contig_87094, 131902_CGATGT_L008_R1_paired_trimmed_paired_merged_contig_38911, 131902_CGATGT_L008_R1_paired_trimmed_paired_merged_contig_75647, 131902_CGATGT_L008_R1_paired_trimmed_paired_merged_contig_50955, 131902_CGATGT_L008_R1_paired_trimmed_paired_merged_contig_80472
Ethylbenzene degradation	map00642	1	ec:2.3.1.16 - C-acyltransferase	6	6	131902_CGATGT_L008_R1_paired_trimmed_paired_merged_contig_120824, 131902_CGATGT_L008_R1_paired_trimmed_paired_merged_contig_64417, 131902_CGATGT_L008_R1_paired_trimmed_paired_merged_contig_133617, 131902_CGATGT_L008_R1_paired_trimmed_paired_merged_contig_15800, 131902_CGATGT_L008_R1_paired_trimmed_paired_merged_contig_31124, 131902_CGATGT_L008_R1_paired_trimmed_paired_merged_contig_103354
Synthesis and degradation of ketone bodies	map00072	3	ec:2.3.1.9 - C-acetyltransferase, ec:2.3.3.10 - synthase, ec:4.1.3.4 - lyase	1, 3, 1	5	131902_CGATGT_L008_R1_paired_trimmed_paired_merged_contig_15800, 131902_CGATGT_L008_R1_paired_trimmed_paired_merged_contig_89213, 131902_CGATGT_L008_R1_paired_trimmed_paired_merged_contig_150478, 131902_CGATGT_L008_R1_paired_trimmed_paired_merged_contig_139292, 131902_CGATGT_L008_R1_paired_trimmed_paired_merged_contig_116889
Glycosaminoglycan biosynthesis - chondroitin sulfate / dermatan sulfate	map00532	3	ec:2.4.1.134 - 3-beta-galactosyltransferase, ec:2.4.1.135 - 3-beta-glucuronosyltransferase, ec:2.4.2.26 - xylosyltransferase	3, 1, 1	5	131902_CGATGT_L008_R1_paired_trimmed_paired_merged_contig_125551, 131902_CGATGT_L008_R1_paired_trimmed_paired_merged_contig_137754, 131902_CGATGT_L008_R1_paired_trimmed_paired_merged_contig_82690, 131902_CGATGT_L008_R1_paired_trimmed_paired_merged_contig_142542, 131902_CGATGT_L008_R1_paired_trimmed_paired_merged_contig_57731
Chlorocyclohexane and chlorobenzene degradation	map00361	3	ec:1.13.11.1 - 1,2-dioxygenase, ec:3.8.1.5 - dehalogenase, ec:3.1.1.45 - maleylacetate enol-lactonase	1, 1, 3	5	131902_CGATGT_L008_R1_paired_trimmed_paired_merged_contig_104139, 131902_CGATGT_L008_R1_paired_trimmed_paired_merged_contig_67680, 131902_CGATGT_L008_R1_paired_trimmed_paired_merged_contig_1812, 131902_CGATGT_L008_R1_paired_trimmed_paired_merged_contig_36843, 131902_CGATGT_L008_R1_paired_trimmed_paired_merged_contig_140151
Vitamin B6 metabolism	map00750	4	ec:1.4.3.5 - 5'-phosphate synthase, ec:4.3.3.6 - 5'-phosphate synthase (glutamine hydrolysing), ec:4.2.3.1 - synthase, ec:1.1.1.65 - 4-dehydrogenase	1, 1, 1, 1	4	131902_CGATGT_L008_R1_paired_trimmed_paired_merged_contig_144587, 131902_CGATGT_L008_R1_paired_trimmed_paired_merged_contig_99652, 131902_CGATGT_L008_R1_paired_trimmed_paired_merged_contig_141337, 131902_CGATGT_L008_R1_paired_trimmed_paired_merged_contig_131192
Monoterpenoid biosynthesis	map00902	3	ec:4.2.3.25 - synthase, ec:4.2.3.20 - synthase, ec:1.3.3.9 - synthase	2, 1, 1	4	131902_CGATGT_L008_R1_paired_trimmed_paired_merged_contig_80050, 131902_CGATGT_L008_R1_paired_trimmed_paired_merged_contig_111036, 131902_CGATGT_L008_R1_paired_trimmed_paired_merged_contig_111036, 131902_CGATGT_L008_R1_paired_trimmed_paired_merged_contig_58565
Peptidoglycan biosynthesis	map00550	3	ec:2.4.1.227 - beta-N-acetylglucosaminyltransferase, ec:6.3.2.4 - ligase, ec:2.7.8.13 - MraY transferase	2, 1, 1	4	131902_CGATGT_L008_R1_paired_trimmed_paired_merged_contig_137307, 131902_CGATGT_L008_R1_paired_trimmed_paired_merged_contig_102254, 131902_CGATGT_L008_R1_paired_trimmed_paired_merged_contig_140678, 131902_CGATGT_L008_R1_paired_trimmed_paired_merged_contig_144832
Fluorobenzoate degradation	map00364	2	ec:1.13.11.1 - 1,2-dioxygenase, ec:3.1.1.45 - maleylacetate enol-lactonase	1, 3	4	131902_CGATGT_L008_R1_paired_trimmed_paired_merged_contig_104139, 131902_CGATGT_L008_R1_paired_trimmed_paired_merged_contig_1812, 131902_CGATGT_L008_R1_paired_trimmed_paired_merged_contig_36843, 131902_CGATGT_L008_R1_paired_trimmed_paired_merged_contig_140151
Naphthalene degradation	map00626	1	ec:1.1.1.1 - dehydrogenase	4	4	131902_CGATGT_L008_R1_paired_trimmed_paired_merged_contig_136119, 131902_CGATGT_L008_R1_paired_trimmed_paired_merged_contig_8989, 131902_CGATGT_L008_R1_paired_trimmed_paired_merged_contig_145125, 131902_CGATGT_L008_R1_paired_trimmed_paired_merged_contig_137325
Glucosinolate biosynthesis	map00966	1	ec:2.6.1.42 - transaminase	4	4	131902_CGATGT_L008_R1_paired_trimmed_paired_merged_contig_126924, 131902_CGATGT_L008_R1_paired_trimmed_paired_merged_contig_145410, 131902_CGATGT_L008_R1_paired_trimmed_paired_merged_contig_136559, 131902_CGATGT_L008_R1_paired_trimmed_paired_merged_contig_147775
Polyketide sugar unit biosynthesis	map00523	3	ec:1.1.1.133 - reductase, ec:5.1.3.13 - 3,5-epimerase, ec:4.2.1.46 - 4,6-dehydratase	1, 1, 1	3	131902_CGATGT_L008_R1_paired_trimmed_paired_merged_contig_121794, 131902_CGATGT_L008_R1_paired_trimmed_paired_merged_contig_121794, 131902_CGATGT_L008_R1_paired_trimmed_paired_merged_contig_131059
Caffeine metabolism	map00232	2	ec:1.7.3.3 - urate hydroxylase, ec:1.14.14.1 - monooxygenase	1, 2	3	131902_CGATGT_L008_R1_paired_trimmed_paired_merged_contig_114507, 131902_CGATGT_L008_R1_paired_trimmed_paired_merged_contig_107761, 131902_CGATGT_L008_R1_paired_trimmed_paired_merged_contig_105559
Flavone and flavonol biosynthesis	map00944	2	ec:1.14.13.88 - 3',5'-hydroxylase, ec:1.14.13.21 - 3'-monooxygenase	2, 1	3	131902_CGATGT_L008_R1_paired_trimmed_paired_merged_contig_61398, 131902_CGATGT_L008_R1_paired_trimmed_paired_merged_contig_89308, 131902_CGATGT_L008_R1_paired_trimmed_paired_merged_contig_54381
Sesquiterpenoid and triterpenoid biosynthesis	map00909	2	ec:2.5.1.21 - synthase, ec:1.1.1.216 - dehydrogenase (NADP+)	2, 1	3	131902_CGATGT_L008_R1_paired_trimmed_paired_merged_contig_143459, 131902_CGATGT_L008_R1_paired_trimmed_paired_merged_contig_134425, 131902_CGATGT_L008_R1_paired_trimmed_paired_merged_contig_147664
Isoflavonoid biosynthesis	map00943	2	ec:1.3.1.45 - reductase, ec:1.14.13.89 - 2'-hydroxylase	2, 1	3	131902_CGATGT_L008_R1_paired_trimmed_paired_merged_contig_86180, 131902_CGATGT_L008_R1_paired_trimmed_paired_merged_contig_140980, 131902_CGATGT_L008_R1_paired_trimmed_paired_merged_contig_102095
Primary bile acid biosynthesis	map00120	1	ec:1.1.1.35 - dehydrogenase	3	3	131902_CGATGT_L008_R1_paired_trimmed_paired_merged_contig_148529, 131902_CGATGT_L008_R1_paired_trimmed_paired_merged_contig_134745, 131902_CGATGT_L008_R1_paired_trimmed_paired_merged_contig_89612
Glycosylphosphatidylinositol(GPI)-anchor biosynthesis	map00563	1	ec:2.4.1.198 - N-acetylglucosaminyltransferase	3	3	131902_CGATGT_L008_R1_paired_trimmed_paired_merged_contig_29159, 131902_CGATGT_L008_R1_paired_trimmed_paired_merged_contig_143320, 131902_CGATGT_L008_R1_paired_trimmed_paired_merged_contig_74284
Zeatin biosynthesis	map00908	1	ec:1.5.99.12 - dehydrogenase	3	3	131902_CGATGT_L008_R1_paired_trimmed_paired_merged_contig_116637, 131902_CGATGT_L008_R1_paired_trimmed_paired_merged_contig_138981, 131902_CGATGT_L008_R1_paired_trimmed_paired_merged_contig_72158
Biosynthesis of ansamycins	map01051	1	ec:2.2.1.1 - glycolaldehydetransferase	3	3	131902_CGATGT_L008_R1_paired_trimmed_paired_merged_contig_131571, 131902_CGATGT_L008_R1_paired_trimmed_paired_merged_contig_116960, 131902_CGATGT_L008_R1_paired_trimmed_paired_merged_contig_134970
Lipopolysaccharide biosynthesis	map00540	2	ec:2.7.1.130 - 4'-kinase, ec:2.5.1.55 - synthase	1, 1	2	131902_CGATGT_L008_R1_paired_trimmed_paired_merged_contig_142139, 131902_CGATGT_L008_R1_paired_trimmed_paired_merged_contig_140970
Lipoic acid metabolism	map00785	2	ec:2.3.1.181 - transferase, ec:2.8.1.8 - synthase	1, 1	2	131902_CGATGT_L008_R1_paired_trimmed_paired_merged_contig_141060, 131902_CGATGT_L008_R1_paired_trimmed_paired_merged_contig_131905
Taurine and hypotaurine metabolism	map00430	2	ec:4.1.1.15 - decarboxylase, ec:2.3.2.2 - glutamyl transpeptidase	1, 1	2	131902_CGATGT_L008_R1_paired_trimmed_paired_merged_contig_32383, 131902_CGATGT_L008_R1_paired_trimmed_paired_merged_contig_134892
D-Arginine and D-ornithine metabolism	map00472	2	ec:2.6.1.21 - transaminase, ec:5.1.1.10 - racemase	1, 1	2	131902_CGATGT_L008_R1_paired_trimmed_paired_merged_contig_132044, 131902_CGATGT_L008_R1_paired_trimmed_paired_merged_contig_87328
D-Alanine metabolism	map00473	2	ec:2.6.1.21 - transaminase, ec:6.3.2.4 - ligase	1, 1	2	131902_CGATGT_L008_R1_paired_trimmed_paired_merged_contig_132044, 131902_CGATGT_L008_R1_paired_trimmed_paired_merged_contig_140678
Biosynthesis of siderophore group nonribosomal peptides	map01053	2	ec:1.3.1.28 - dehydrogenase, ec:3.3.2.1 - 2,3-dihydro-2,3-dihydroxybenzoate synthase	1, 1	2	131902_CGATGT_L008_R1_paired_trimmed_paired_merged_contig_131633, 131902_CGATGT_L008_R1_paired_trimmed_paired_merged_contig_143724
Indole alkaloid biosynthesis	map00901	2	ec:4.3.3.2 - synthase, ec:1.14.11.20 - 4-hydroxylase	1, 1	2	131902_CGATGT_L008_R1_paired_trimmed_paired_merged_contig_136093, 131902_CGATGT_L008_R1_paired_trimmed_paired_merged_contig_34328
Anthocyanin biosynthesis	map00942	1	ec:2.4.1.115 - 3-O-glucosyltransferase	2	2	131902_CGATGT_L008_R1_paired_trimmed_paired_merged_contig_83410, 131902_CGATGT_L008_R1_paired_trimmed_paired_merged_contig_147124
Atrazine degradation	map00791	1	ec:3.5.1.5 - ec:3.5.1.5 urease	2	2	131902_CGATGT_L008_R1_paired_trimmed_paired_merged_contig_141668, 131902_CGATGT_L008_R1_paired_trimmed_paired_merged_contig_136226
Phosphonate and phosphinate metabolism	map00440	1	ec:2.7.7.14 - cytidylyltransferase	1	1	131902_CGATGT_L008_R1_paired_trimmed_paired_merged_contig_143271
Biosynthesis of vancomycin group antibiotics	map01055	1	ec:4.2.1.46 - 4,6-dehydratase	1	1	131902_CGATGT_L008_R1_paired_trimmed_paired_merged_contig_131059
Insect hormone biosynthesis	map00981	1	ec:1.1.1.216 - dehydrogenase (NADP+)	1	1	131902_CGATGT_L008_R1_paired_trimmed_paired_merged_contig_147664
Acarbose and validamycin biosynthesis	map00525	1	ec:4.2.1.46 - 4,6-dehydratase	1	1	131902_CGATGT_L008_R1_paired_trimmed_paired_merged_contig_131059
Photosynthesis	map00195	1	ec:1.18.1.2 - reductase	1	1	131902_CGATGT_L008_R1_paired_trimmed_paired_merged_contig_131208
						ged_contig_100675, 131902_CGATGT_L008_R1_paired_trimmed_paired_merged_contig_98642, 131902_CGATGT_L008_R1_paired_trimmed_paired_merged_contig_123534, 131902_CGATGT_L008_R1_paired_trimmed_paired_merged_contig_125956, 131902_CGATGT_L008_R1_paired_trimmed_paired_merged_contig_142057, 131902_CGATGT_L008_R1_paired_trimmed_paired_merged_contig_6615, 131902_CGATGT_L008_R1_paired_trimmed_paired_merged_co…
						merged_contig_107014, 131902_CGATGT_L008_R1_paired_trimmed_paired_merged_contig_130251, 131902_CGATGT_L008_R1_paired_trimmed_paired_merged_contig_111989, 131902_CGATGT_L008_R1_paired_trimmed_paired_merged_contig_120218, 131902_CGATGT_L008_R1_paired_trimmed_paired_merged_contig_94357, 131902_CGATGT_L008_R1_paired_trimmed_paired_merged_contig_143799, 131902_CGATGT_L008_R1_paired_trimmed_paired_merg…
						_trimmed_paired_merged_contig_142294, 131902_CGATGT_L008_R1_paired_trimmed_paired_merged_contig_150315, 131902_CGATGT_L008_R1_paired_trimmed_paired_merged_contig_104140, 131902_CGATGT_L008_R1_paired_trimmed_paired_merged_contig_135759, 131902_CGATGT_L008_R1_paired_trimmed_paired_merged_contig_136890, 131902_CGATGT_L008_R1_paired_trimmed_paired_merged_contig_92992, 131902_CGATGT_L008_R1_paired_tri…
						7, 131902_CGATGT_L008_R1_paired_trimmed_paired_merged_contig_111525, 131902_CGATGT_L008_R1_paired_trimmed_paired_merged_contig_113948, 131902_CGATGT_L008_R1_paired_trimmed_paired_merged_contig_94370, 131902_CGATGT_L008_R1_paired_trimmed_paired_merged_contig_132690, 131902_CGATGT_L008_R1_paired_trimmed_paired_merged_contig_145759, 131902_CGATGT_L008_R1_paired_trimmed_paired_merged_contig_96799, 13…

## Sheet: 2hS-24hSN
List of metabolic pathways in which different annotated enzymes are implicated for the pool 2hS-24hSN
Pathway	Pathway ID	#Enzs in Pathway	Enzyme	#Seqs of Enzyme	#Seqs in total	Seqs
Purine metabolism	map00230	52	ec:6.3.3.1 - cyclo-ligase, ec:2.7.4.8 - kinase, ec:2.7.4.6 - kinase, ec:2.7.4.3 - kinase, ec:3.5.2.5 - ec:3.5.2.5 allantoinase, ec:4.1.1.21 - carboxylase, ec:3.1.4.17 - phosphodiesterase, ec:3.5.4.4 - deaminase, ec:4.3.2.2 - lyase, ec:3.5.4.3 - deaminase, ec:2.7.1.40 - kinase, ec:3.5.4.6 - deaminase, ec:2.7.1.25 - kinase, ec:2.7.1.20 - kinase, ec:1.17.3.2 - oxidase, ec:2.7.6.5 - diphosphokinase, …	2, 3, 10, 9, 3, 1, 3, 8, 3, 1, 26, 5, 5, 3, 1, 9, 10, 3, 1, 1, 7, 1, 1, 10, 2, 7, 5, 3, 1, 4, 747, 3, 1, 1, 3, 2, 1078, 8, 3, 81, 15, 3, 2, 1, 1, 3, 1, 4, 3, 4, 1, 1	2114	131902_CGATGT_L008_R1_paired_trimmed_paired_merged_contig_43019, 131902_CGATGT_L008_R1_paired_trimmed_paired_merged_contig_125403, 131902_CGATGT_L008_R1_paired_trimmed_paired_merged_contig_82025, 131902_CGATGT_L008_R1_paired_trimmed_paired_merged_contig_152, 131902_CGATGT_L008_R1_paired_trimmed_paired_merged_contig_31529, 131902_CGATGT_L008_R1_paired_trimmed_paired_merged_contig_128717, 131902_CG…
Thiamine metabolism	map00730	9	ec:2.7.4.7 - kinase, ec:2.7.4.3 - kinase, ec:2.7.1.49 - kinase, ec:2.2.1.7 - synthase, ec:2.7.6.2 - diphosphokinase, ec:2.5.1.3 - phosphate synthase, ec:2.8.1.7 - desulfurase, ec:3.6.1.15 - phosphatase, ec:3.5.99.2 - aminohydrolase	1, 9, 1, 6, 1, 1, 5, 1078, 1	1103	131902_CGATGT_L008_R1_paired_trimmed_paired_merged_contig_136220, 131902_CGATGT_L008_R1_paired_trimmed_paired_merged_contig_88860, 131902_CGATGT_L008_R1_paired_trimmed_paired_merged_contig_57899, 131902_CGATGT_L008_R1_paired_trimmed_paired_merged_contig_132945, 131902_CGATGT_L008_R1_paired_trimmed_paired_merged_contig_46653, 131902_CGATGT_L008_R1_paired_trimmed_paired_merged_contig_127663, 131902…
Biosynthesis of antibiotics	map01130	163	ec:2.6.1.11 - transaminase, ec:2.6.1.13 - aminotransferase, ec:6.3.3.1 - cyclo-ligase, ec:6.4.1.2 - carboxylase, ec:2.6.1.16 - transaminase (isomerizing), ec:2.7.1.90 - 1-phosphotransferase, ec:6.4.1.3 - carboxylase, ec:2.7.4.6 - kinase, ec:2.7.4.3 - kinase, ec:4.1.1.48 - synthase, ec:4.1.1.49 - carboxykinase (ATP), ec:4.1.1.33 - decarboxylase, ec:4.1.1.39 - carboxylase, ec:1.3.5.1 - dehydrogenas…	1, 3, 2, 18, 5, 6, 1, 10, 9, 3, 11, 1, 4, 3, 4, 2, 2, 2, 6, 3, 3, 4, 6, 5, 1, 4, 11, 3, 3, 5, 1, 26, 5, 3, 1, 1, 2, 5, 1, 2, 1, 18, 2, 4, 7, 3, 7, 1, 1, 3, 2, 1, 2, 2, 2, 1, 2, 10, 3, 2, 7, 3, 1, 10, 4, 7, 2, 2, 1, 2, 6, 1, 7, 6, 15, 2, 4, 1, 2, 1, 35, 1, 1, 12, 7, 1, 2, 2, 3, 2, 6, 1, 1, 3, 3, 1, 10, 3, 18, 2, 1, 1, 6, 2, 2, 1, 11, 5, 2, 8, 20, 2, 2, 2, 4, 2, 3, 6, 3, 8, 11, 2, 3, 4, 1, 2, 2, 1,…	778	131902_CGATGT_L008_R1_paired_trimmed_paired_merged_contig_129356, 131902_CGATGT_L008_R1_paired_trimmed_paired_merged_contig_136000, 131902_CGATGT_L008_R1_paired_trimmed_paired_merged_contig_118982, 131902_CGATGT_L008_R1_paired_trimmed_paired_merged_contig_109314, 131902_CGATGT_L008_R1_paired_trimmed_paired_merged_contig_43019, 131902_CGATGT_L008_R1_paired_trimmed_paired_merged_contig_125403, 1319…
Aminobenzoate degradation	map00627	8	ec:3.1.3.2 - phosphatase, ec:1.14.14.1 - monooxygenase, ec:1.14.13.82 - monooxygenase, ec:3.5.1.4 - acylamidase, ec:3.6.1.7 - acetylphosphatase, ec:3.1.3.41 - nitrophenyl phosphatase, ec:3.5.5.1 - acetonitrilase, ec:4.2.1.17 - hydratase	34, 3, 1, 3, 1, 310, 1, 4	357	131902_CGATGT_L008_R1_paired_trimmed_paired_merged_contig_120574, 131902_CGATGT_L008_R1_paired_trimmed_paired_merged_contig_4968, 131902_CGATGT_L008_R1_paired_trimmed_paired_merged_contig_145531, 131902_CGATGT_L008_R1_paired_trimmed_paired_merged_contig_122512, 131902_CGATGT_L008_R1_paired_trimmed_paired_merged_contig_112672, 131902_CGATGT_L008_R1_paired_trimmed_paired_merged_contig_114793, 13190…
Starch and sucrose metabolism	map00500	34	ec:3.2.1.4 - endo-1,4-beta-D-glucanase, ec:3.2.1.3 - 1,4-alpha-glucosidase, ec:3.2.1.2 - saccharogen amylase, ec:3.2.1.1 - glycogenase, ec:3.2.1.68 - debranching enzyme, ec:5.3.1.9 - isomerase, ec:3.2.1.48 - alpha-glucosidase, ec:3.2.1.58 - 1,3-beta-glucosidase, ec:2.7.7.27 - adenylyltransferase, ec:3.2.1.20 - maltase, ec:3.2.1.21 - gentiobiase, ec:2.4.1.34 - synthase, ec:3.2.1.28 - trehalase, ec…	4, 1, 9, 8, 3, 7, 3, 1, 5, 2, 33, 34, 2, 3, 4, 15, 7, 7, 8, 16, 35, 10, 11, 4, 3, 8, 20, 13, 12, 3, 2, 2, 4, 1	300	131902_CGATGT_L008_R1_paired_trimmed_paired_merged_contig_90539, 131902_CGATGT_L008_R1_paired_trimmed_paired_merged_contig_2042, 131902_CGATGT_L008_R1_paired_trimmed_paired_merged_contig_141205, 131902_CGATGT_L008_R1_paired_trimmed_paired_merged_contig_110333, 131902_CGATGT_L008_R1_paired_trimmed_paired_merged_contig_55189, 131902_CGATGT_L008_R1_paired_trimmed_paired_merged_contig_148477, 131902_…
Glycolysis / Gluconeogenesis	map00010	26	ec:2.7.1.90 - 1-phosphotransferase, ec:4.1.1.49 - carboxykinase (ATP), ec:2.7.2.3 - kinase, ec:2.7.1.40 - kinase, ec:1.2.1.59 - dehydrogenase (NAD(P)+) (phosphorylating), ec:2.7.1.11 - phosphohexokinase, ec:6.2.1.1 - ligase, ec:1.2.1.12 - dehydrogenase (phosphorylating), ec:1.8.1.4 - dehydrogenase, ec:5.3.1.1 - isomerase, ec:5.3.1.9 - isomerase, ec:1.1.1.2 - dehydrogenase (NADP+), ec:1.1.1.1 - de…	6, 11, 11, 26, 2, 18, 7, 2, 7, 10, 7, 2, 6, 6, 35, 1, 1, 18, 8, 20, 2, 3, 6, 18, 4, 11	248	131902_CGATGT_L008_R1_paired_trimmed_paired_merged_contig_136011, 131902_CGATGT_L008_R1_paired_trimmed_paired_merged_contig_77194, 131902_CGATGT_L008_R1_paired_trimmed_paired_merged_contig_139759, 131902_CGATGT_L008_R1_paired_trimmed_paired_merged_contig_130892, 131902_CGATGT_L008_R1_paired_trimmed_paired_merged_contig_144161, 131902_CGATGT_L008_R1_paired_trimmed_paired_merged_contig_125923, 1319…
T cell receptor signaling pathway	map04660	2	ec:2.7.10.2 - protein-tyrosine kinase, ec:3.1.3.16 - phosphatase	21, 172	193	131902_CGATGT_L008_R1_paired_trimmed_paired_merged_contig_66028, 131902_CGATGT_L008_R1_paired_trimmed_paired_merged_contig_145372, 131902_CGATGT_L008_R1_paired_trimmed_paired_merged_contig_22369, 131902_CGATGT_L008_R1_paired_trimmed_paired_merged_contig_147671, 131902_CGATGT_L008_R1_paired_trimmed_paired_merged_contig_138870, 131902_CGATGT_L008_R1_paired_trimmed_paired_merged_contig_147043, 13190…
Pyruvate metabolism	map00620	26	ec:6.4.1.1 - carboxylase, ec:6.4.1.2 - carboxylase, ec:4.1.1.49 - carboxykinase (ATP), ec:4.1.1.31 - carboxylase, ec:2.7.1.40 - kinase, ec:6.2.1.1 - ligase, ec:1.8.1.4 - dehydrogenase, ec:1.2.1.3 - dehydrogenase (NAD+), ec:4.4.1.5 - lyase, ec:2.3.3.9 - synthase, ec:2.3.3.13 - synthase, ec:3.6.1.7 - acetylphosphatase, ec:4.2.1.2 - hydratase, ec:4.1.1.3 - decarboxylase, ec:2.3.1.12 - acetyltransfer…	2, 18, 11, 6, 26, 7, 7, 35, 7, 1, 3, 1, 2, 2, 3, 1, 3, 4, 5, 1, 8, 10, 12, 3, 1, 11	190	131902_CGATGT_L008_R1_paired_trimmed_paired_merged_contig_109969, 131902_CGATGT_L008_R1_paired_trimmed_paired_merged_contig_109974, 131902_CGATGT_L008_R1_paired_trimmed_paired_merged_contig_40298, 131902_CGATGT_L008_R1_paired_trimmed_paired_merged_contig_137095, 131902_CGATGT_L008_R1_paired_trimmed_paired_merged_contig_131638, 131902_CGATGT_L008_R1_paired_trimmed_paired_merged_contig_122715, 1319…
Amino sugar and nucleotide sugar metabolism	map00520	37	ec:2.6.1.16 - transaminase (isomerizing), ec:4.1.1.35 - decarboxylase, ec:4.2.1.76 - 4,6-dehydratase, ec:2.5.1.7 - 1-carboxyvinyltransferase, ec:5.3.1.8 - isomerase, ec:5.3.1.9 - isomerase, ec:2.7.7.64 - uridylyltransferase, ec:5.4.99.30 - mutase, ec:3.2.1.52 - hexosaminidase, ec:3.2.1.55 - end alpha-L-arabinofuranosidase, ec:3.13.1.1 - synthase, ec:2.7.7.27 - adenylyltransferase, ec:2.7.7.22 - g…	5, 5, 2, 1, 4, 7, 2, 6, 5, 12, 2, 5, 1, 4, 3, 2, 19, 3, 3, 1, 1, 14, 8, 20, 8, 4, 13, 4, 1, 2, 1, 5, 1, 4, 2, 5, 3	188	131902_CGATGT_L008_R1_paired_trimmed_paired_merged_contig_41763, 131902_CGATGT_L008_R1_paired_trimmed_paired_merged_contig_125088, 131902_CGATGT_L008_R1_paired_trimmed_paired_merged_contig_78920, 131902_CGATGT_L008_R1_paired_trimmed_paired_merged_contig_65732, 131902_CGATGT_L008_R1_paired_trimmed_paired_merged_contig_133225, 131902_CGATGT_L008_R1_paired_trimmed_paired_merged_contig_88058, 131902_…
Pyrimidine metabolism	map00240	23	ec:2.7.4.6 - kinase, ec:3.5.2.3 - carbamoylaspartic dehydrase, ec:2.7.4.9 - kinase, ec:1.3.5.2 - dehydrogenase (quinone), ec:4.1.1.23 - decarboxylase, ec:2.7.1.48 - kinase, ec:3.5.4.1 - deaminase, ec:2.7.1.21 - kinase, ec:1.8.1.9 - reductase, ec:2.1.1.45 - synthase, ec:3.1.3.5 - uridine 5'-nucleotidase, ec:6.3.5.5 - synthase (glutamine-hydrolysing), ec:3.5.1.6 - N-carbamoyl-beta-alanine amidohydr…	10, 2, 3, 4, 1, 15, 1, 3, 5, 2, 7, 5, 2, 6, 3, 3, 81, 15, 3, 1, 3, 3, 2	180	131902_CGATGT_L008_R1_paired_trimmed_paired_merged_contig_128717, 131902_CGATGT_L008_R1_paired_trimmed_paired_merged_contig_89003, 131902_CGATGT_L008_R1_paired_trimmed_paired_merged_contig_104153, 131902_CGATGT_L008_R1_paired_trimmed_paired_merged_contig_130342, 131902_CGATGT_L008_R1_paired_trimmed_paired_merged_contig_130561, 131902_CGATGT_L008_R1_paired_trimmed_paired_merged_contig_72307, 13190…
Cysteine and methionine metabolism	map00270	37	ec:4.1.1.50 - decarboxylase, ec:2.7.1.100 - kinase, ec:2.1.1.5 - S-methyltransferase, ec:1.4.3.2 - oxidase, ec:2.6.1.57 - transaminase, ec:2.7.2.4 - kinase, ec:2.6.1.42 - transaminase, ec:2.6.1.44 - transaminase, ec:2.5.1.16 - synthase, ec:2.5.1.22 - synthase, ec:1.2.1.11 - dehydrogenase, ec:2.5.1.6 - adenosyltransferase, ec:1.1.1.3 - dehydrogenase, ec:2.1.1.13 - synthase, ec:2.1.1.14 - S-methylt…	8, 3, 1, 1, 6, 4, 5, 4, 5, 1, 2, 12, 1, 5, 7, 7, 11, 15, 1, 1, 2, 1, 1, 3, 1, 2, 4, 2, 5, 4, 1, 1, 3, 11, 1, 8, 8	158	131902_CGATGT_L008_R1_paired_trimmed_paired_merged_contig_98719, 131902_CGATGT_L008_R1_paired_trimmed_paired_merged_contig_128748, 131902_CGATGT_L008_R1_paired_trimmed_paired_merged_contig_129341, 131902_CGATGT_L008_R1_paired_trimmed_paired_merged_contig_92154, 131902_CGATGT_L008_R1_paired_trimmed_paired_merged_contig_58500, 131902_CGATGT_L008_R1_paired_trimmed_paired_merged_contig_125048, 131902…
Glutathione metabolism	map00480	19	ec:3.5.2.9 - (ATP-hydrolysing), ec:2.5.1.16 - synthase, ec:2.5.1.18 - transferase, ec:2.5.1.22 - synthase, ec:4.1.1.17 - decarboxylase, ec:1.8.1.7 - reductase, ec:1.11.1.9 - peroxidase, ec:1.17.4.1 - reductase, ec:6.3.2.3 - synthase, ec:6.3.2.2 - ligase, ec:1.8.5.1 - dehydrogenase (ascorbate), ec:1.1.1.44 - dehydrogenase (NADP+-dependent, decarboxylating), ec:1.1.1.43 - 2-dehydrogenase, ec:1.1.1.…	2, 5, 33, 1, 2, 4, 16, 3, 4, 2, 1, 18, 4, 13, 3, 3, 19, 7, 7	147	131902_CGATGT_L008_R1_paired_trimmed_paired_merged_contig_135140, 131902_CGATGT_L008_R1_paired_trimmed_paired_merged_contig_140269, 131902_CGATGT_L008_R1_paired_trimmed_paired_merged_contig_146850, 131902_CGATGT_L008_R1_paired_trimmed_paired_merged_contig_135716, 131902_CGATGT_L008_R1_paired_trimmed_paired_merged_contig_142736, 131902_CGATGT_L008_R1_paired_trimmed_paired_merged_contig_111625, 131…
Oxidative phosphorylation	map00190	7	ec:1.3.5.1 - dehydrogenase, ec:1.6.5.3 - reductase (H+-translocating), ec:3.6.1.1 - diphosphatase, ec:3.6.3.6 - ATPase, ec:1.9.3.1 - oxidase, ec:1.10.2.2 - reductase, ec:1.6.99.3 - dehydrogenase	3, 30, 24, 14, 23, 14, 38	146	131902_CGATGT_L008_R1_paired_trimmed_paired_merged_contig_147262, 131902_CGATGT_L008_R1_paired_trimmed_paired_merged_contig_134605, 131902_CGATGT_L008_R1_paired_trimmed_paired_merged_contig_91662, 131902_CGATGT_L008_R1_paired_trimmed_paired_merged_contig_86133, 131902_CGATGT_L008_R1_paired_trimmed_paired_merged_contig_64029, 131902_CGATGT_L008_R1_paired_trimmed_paired_merged_contig_108706, 131902…
Aminoacyl-tRNA biosynthesis	map00970	22	ec:6.1.1.6 - ligase, ec:6.1.1.7 - ligase, ec:6.1.1.9 - ligase, ec:6.1.1.2 - ligase, ec:6.1.1.3 - ligase, ec:6.1.1.4 - ligase, ec:6.1.1.5 - ligase, ec:6.1.1.1 - ligase, ec:6.3.5.6 - synthase (glutamine-hydrolysing), ec:6.3.5.7 - synthase (glutamine-hydrolysing), ec:6.1.1.18 - ligase, ec:6.1.1.17 - ligase, ec:6.1.1.19 - ligase, ec:6.1.1.14 - ligase, ec:6.1.1.16 - ligase, ec:6.1.1.15 - ligase, ec:6.…	3, 12, 6, 6, 6, 8, 8, 2, 1, 2, 9, 6, 5, 17, 3, 10, 8, 4, 6, 4, 12, 7	145	131902_CGATGT_L008_R1_paired_trimmed_paired_merged_contig_140705, 131902_CGATGT_L008_R1_paired_trimmed_paired_merged_contig_90575, 131902_CGATGT_L008_R1_paired_trimmed_paired_merged_contig_120328, 131902_CGATGT_L008_R1_paired_trimmed_paired_merged_contig_131122, 131902_CGATGT_L008_R1_paired_trimmed_paired_merged_contig_135992, 131902_CGATGT_L008_R1_paired_trimmed_paired_merged_contig_103734, 1319…
Pentose phosphate pathway	map00030	18	ec:2.7.1.90 - 1-phosphotransferase, ec:2.2.1.2 - dihydroxyacetonetransferase, ec:2.2.1.1 - glycolaldehydetransferase, ec:2.7.1.15 - deoxyribokinase, ec:2.7.1.11 - phosphohexokinase, ec:2.7.6.1 - diphosphokinase, ec:5.3.1.6 - isomerase, ec:5.3.1.9 - isomerase, ec:1.2.1.9 - dehydrogenase (NADP+), ec:4.1.2.13 - aldolase, ec:5.1.3.1 - 3-epimerase, ec:3.1.3.11 - hexose diphosphatase, ec:3.1.1.31 - pho…	6, 3, 3, 10, 18, 10, 4, 7, 1, 18, 4, 6, 4, 2, 18, 4, 19, 4	141	131902_CGATGT_L008_R1_paired_trimmed_paired_merged_contig_136011, 131902_CGATGT_L008_R1_paired_trimmed_paired_merged_contig_77194, 131902_CGATGT_L008_R1_paired_trimmed_paired_merged_contig_139759, 131902_CGATGT_L008_R1_paired_trimmed_paired_merged_contig_130892, 131902_CGATGT_L008_R1_paired_trimmed_paired_merged_contig_144161, 131902_CGATGT_L008_R1_paired_trimmed_paired_merged_contig_125923, 1319…
Phenylpropanoid biosynthesis	map00940	13	ec:1.2.1.68 - dehydrogenase, ec:1.1.1.195 - dehydrogenase, ec:1.2.1.44 - reductase, ec:2.3.1.133 - O-hydroxycinnamoyltransferase, ec:6.2.1.12 - ligase, ec:4.3.1.24 - ammonia-lyase, ec:4.3.1.25 - ammonia-lyase, ec:3.2.1.21 - gentiobiase, ec:2.3.1.99 - O-hydroxycinnamoyltransferase, ec:1.11.1.7 - lactoperoxidase, ec:1.14.13.11 - 4-monooxygenase, ec:2.1.1.104 - O-methyltransferase, ec:2.1.1.146 - O-…	1, 2, 1, 2, 1, 3, 3, 33, 2, 85, 1, 3, 1	138	131902_CGATGT_L008_R1_paired_trimmed_paired_merged_contig_81014, 131902_CGATGT_L008_R1_paired_trimmed_paired_merged_contig_129572, 131902_CGATGT_L008_R1_paired_trimmed_paired_merged_contig_96378, 131902_CGATGT_L008_R1_paired_trimmed_paired_merged_contig_142749, 131902_CGATGT_L008_R1_paired_trimmed_paired_merged_contig_135211, 131902_CGATGT_L008_R1_paired_trimmed_paired_merged_contig_50623, 131902…
Drug metabolism - other enzymes	map00983	11	ec:2.7.1.48 - kinase, ec:2.7.1.21 - kinase, ec:1.17.3.2 - oxidase, ec:3.1.1.1 - ali-esterase, ec:6.3.5.2 - synthase (glutamine-hydrolysing), ec:3.2.1.31 - beta-glucuronide glucuronohydrolase glucuronidase, ec:2.4.1.17 - 1-naphthol glucuronyltransferase, ec:3.5.1.6 - N-carbamoyl-beta-alanine amidohydrolase, ec:1.1.1.205 - dehydrogenase, ec:2.4.2.10 - phosphoribosyltransferase, ec:2.4.2.8 - phospho…	15, 3, 1, 102, 2, 1, 9, 2, 1, 1, 1	138	131902_CGATGT_L008_R1_paired_trimmed_paired_merged_contig_22418, 131902_CGATGT_L008_R1_paired_trimmed_paired_merged_contig_143134, 131902_CGATGT_L008_R1_paired_trimmed_paired_merged_contig_118410, 131902_CGATGT_L008_R1_paired_trimmed_paired_merged_contig_127935, 131902_CGATGT_L008_R1_paired_trimmed_paired_merged_contig_74813, 131902_CGATGT_L008_R1_paired_trimmed_paired_merged_contig_148253, 13190…
Fructose and mannose metabolism	map00051	21	ec:2.7.1.90 - 1-phosphotransferase, ec:2.7.1.105 - phosphofructokinase 2, ec:2.7.1.11 - phosphohexokinase, ec:5.3.1.1 - isomerase, ec:5.3.1.8 - isomerase, ec:5.3.1.5 - isomerase, ec:5.3.1.6 - isomerase, ec:3.2.1.78 - endo-1,4-beta-mannosidase, ec:2.7.7.22 - guanylyltransferase (GDP), ec:2.7.7.13 - guanylyltransferase, ec:4.1.2.13 - aldolase, ec:3.1.3.46 - 2-phosphatase, ec:2.7.1.1 - hexokinase ty…	6, 2, 18, 10, 4, 2, 4, 6, 1, 3, 18, 2, 20, 8, 13, 6, 3, 1, 5, 1, 1	134	131902_CGATGT_L008_R1_paired_trimmed_paired_merged_contig_136011, 131902_CGATGT_L008_R1_paired_trimmed_paired_merged_contig_77194, 131902_CGATGT_L008_R1_paired_trimmed_paired_merged_contig_139759, 131902_CGATGT_L008_R1_paired_trimmed_paired_merged_contig_130892, 131902_CGATGT_L008_R1_paired_trimmed_paired_merged_contig_144161, 131902_CGATGT_L008_R1_paired_trimmed_paired_merged_contig_125923, 1319…
Carbon fixation in photosynthetic organisms	map00710	21	ec:4.1.1.49 - carboxykinase (ATP), ec:4.1.1.39 - carboxylase, ec:4.1.1.31 - carboxylase, ec:2.2.1.1 - glycolaldehydetransferase, ec:2.7.2.3 - kinase, ec:1.2.1.59 - dehydrogenase (NAD(P)+) (phosphorylating), ec:2.7.1.19 - phosphopentokinase, ec:1.2.1.12 - dehydrogenase (phosphorylating), ec:5.3.1.1 - isomerase, ec:5.3.1.6 - isomerase, ec:2.6.1.2 - transaminase, ec:2.6.1.1 - transaminase, ec:4.1.2.…	11, 4, 6, 3, 11, 2, 2, 2, 10, 4, 1, 15, 18, 3, 4, 6, 5, 1, 8, 10, 3	129	131902_CGATGT_L008_R1_paired_trimmed_paired_merged_contig_87672, 131902_CGATGT_L008_R1_paired_trimmed_paired_merged_contig_120892, 131902_CGATGT_L008_R1_paired_trimmed_paired_merged_contig_87671, 131902_CGATGT_L008_R1_paired_trimmed_paired_merged_contig_40248, 131902_CGATGT_L008_R1_paired_trimmed_paired_merged_contig_78528, 131902_CGATGT_L008_R1_paired_trimmed_paired_merged_contig_105161, 131902_…
Glycerolipid metabolism	map00561	18	ec:2.7.1.107 - kinase (ATP), ec:2.7.1.30 - kinase, ec:2.7.1.31 - 3-kinase, ec:2.7.1.29 - kinase, ec:2.3.1.158 - acyltransferase, ec:3.1.1.3 - lipase, ec:3.1.3.4 - phosphatase, ec:1.1.1.2 - dehydrogenase (NADP+), ec:3.13.1.1 - synthase, ec:1.2.1.3 - dehydrogenase (NAD+), ec:3.2.1.22 - melibiase, ec:2.4.1.46 - synthase, ec:2.3.1.15 - 1-O-acyltransferase, ec:3.1.1.23 - lipase, ec:2.3.1.20 - O-acyltr…	8, 1, 2, 1, 3, 3, 11, 2, 2, 35, 5, 1, 6, 6, 15, 2, 7, 1	111	131902_CGATGT_L008_R1_paired_trimmed_paired_merged_contig_145344, 131902_CGATGT_L008_R1_paired_trimmed_paired_merged_contig_137505, 131902_CGATGT_L008_R1_paired_trimmed_paired_merged_contig_31014, 131902_CGATGT_L008_R1_paired_trimmed_paired_merged_contig_141022, 131902_CGATGT_L008_R1_paired_trimmed_paired_merged_contig_18373, 131902_CGATGT_L008_R1_paired_trimmed_paired_merged_contig_47874, 131902…
Glyoxylate and dicarboxylate metabolism	map00630	24	ec:6.4.1.3 - carboxylase, ec:4.1.1.39 - carboxylase, ec:6.3.1.2 - ligase, ec:1.1.99.14 - dehydrogenase, ec:2.7.1.31 - 3-kinase, ec:2.6.1.45 - transaminase, ec:6.2.1.8 - ligase, ec:1.4.7.1 - synthase (ferredoxin), ec:3.5.1.10 - deformylase, ec:1.2.1.2 - dehydrogenase, ec:2.3.3.9 - synthase, ec:2.3.3.1 - (Si)-synthase, ec:3.5.1.9 - kynurenine formamidase, ec:2.1.2.1 - hydroxymethyltransferase, ec:4…	1, 4, 14, 1, 2, 1, 2, 6, 1, 3, 1, 6, 2, 10, 6, 6, 11, 6, 2, 4, 6, 4, 3, 8	110	131902_CGATGT_L008_R1_paired_trimmed_paired_merged_contig_141151, 131902_CGATGT_L008_R1_paired_trimmed_paired_merged_contig_87504, 131902_CGATGT_L008_R1_paired_trimmed_paired_merged_contig_132391, 131902_CGATGT_L008_R1_paired_trimmed_paired_merged_contig_55675, 131902_CGATGT_L008_R1_paired_trimmed_paired_merged_contig_68670, 131902_CGATGT_L008_R1_paired_trimmed_paired_merged_contig_147732, 131902…
Carbon fixation pathways in prokaryotes	map00720	19	ec:6.4.1.1 - carboxylase, ec:6.4.1.2 - carboxylase, ec:6.4.1.3 - carboxylase, ec:1.3.5.1 - dehydrogenase, ec:4.1.1.31 - carboxylase, ec:3.5.4.9 - cyclohydrolase, ec:6.2.1.5 - ligase (ADP-forming), ec:6.2.1.1 - ligase, ec:1.5.1.5 - dehydrogenase (NADP+), ec:2.3.3.8 - citrate synthase, ec:6.3.4.3 - ligase, ec:1.5.1.20 - reductase [NAD(P)H], ec:4.2.1.3 - hydratase, ec:4.2.1.2 - hydratase, ec:4.2.1.1…	2, 18, 1, 3, 6, 5, 7, 7, 6, 2, 4, 4, 6, 2, 4, 5, 8, 7, 13	110	131902_CGATGT_L008_R1_paired_trimmed_paired_merged_contig_109969, 131902_CGATGT_L008_R1_paired_trimmed_paired_merged_contig_109974, 131902_CGATGT_L008_R1_paired_trimmed_paired_merged_contig_40298, 131902_CGATGT_L008_R1_paired_trimmed_paired_merged_contig_137095, 131902_CGATGT_L008_R1_paired_trimmed_paired_merged_contig_131638, 131902_CGATGT_L008_R1_paired_trimmed_paired_merged_contig_122715, 1319…
Methane metabolism	map00680	16	ec:4.1.1.31 - carboxylase, ec:2.6.1.52 - transaminase, ec:2.7.1.29 - kinase, ec:2.6.1.45 - transaminase, ec:2.7.1.11 - phosphohexokinase, ec:6.2.1.1 - ligase, ec:3.1.2.12 - hydrolase, ec:3.1.3.3 - phosphatase, ec:1.2.1.2 - dehydrogenase, ec:2.1.2.1 - hydroxymethyltransferase, ec:4.1.2.13 - aldolase, ec:3.1.3.11 - hexose diphosphatase, ec:1.1.1.284 - dehydrogenase, ec:1.1.1.95 - dehydrogenase, ec:…	6, 2, 1, 1, 18, 7, 1, 1, 3, 10, 18, 6, 2, 8, 18, 8	110	131902_CGATGT_L008_R1_paired_trimmed_paired_merged_contig_129227, 131902_CGATGT_L008_R1_paired_trimmed_paired_merged_contig_47061, 131902_CGATGT_L008_R1_paired_trimmed_paired_merged_contig_140900, 131902_CGATGT_L008_R1_paired_trimmed_paired_merged_contig_144588, 131902_CGATGT_L008_R1_paired_trimmed_paired_merged_contig_133995, 131902_CGATGT_L008_R1_paired_trimmed_paired_merged_contig_136876, 1319…
Citrate cycle (TCA cycle)	map00020	17	ec:6.4.1.1 - carboxylase, ec:4.1.1.49 - carboxykinase (ATP), ec:1.3.5.1 - dehydrogenase, ec:6.2.1.5 - ligase (ADP-forming), ec:6.2.1.4 - ligase (GDP-forming), ec:1.8.1.4 - dehydrogenase, ec:2.3.3.8 - citrate synthase, ec:2.3.3.1 - (Si)-synthase, ec:2.3.1.61 - succinyltransferase, ec:4.2.1.3 - hydratase, ec:4.2.1.2 - hydratase, ec:2.3.1.12 - acetyltransferase, ec:1.1.1.37 - dehydrogenase, ec:1.1.1…	2, 11, 3, 7, 3, 7, 2, 6, 3, 6, 2, 3, 8, 13, 9, 7, 11	103	131902_CGATGT_L008_R1_paired_trimmed_paired_merged_contig_109969, 131902_CGATGT_L008_R1_paired_trimmed_paired_merged_contig_109974, 131902_CGATGT_L008_R1_paired_trimmed_paired_merged_contig_87672, 131902_CGATGT_L008_R1_paired_trimmed_paired_merged_contig_120892, 131902_CGATGT_L008_R1_paired_trimmed_paired_merged_contig_87671, 131902_CGATGT_L008_R1_paired_trimmed_paired_merged_contig_40248, 131902…
Pentose and glucuronate interconversions	map00040	16	ec:4.2.2.2 - lyase, ec:2.7.1.17 - xylulokinase (phosphorylating), ec:3.2.1.67 - 1,4-alpha-galacturonidase, ec:5.3.1.5 - isomerase, ec:2.7.7.64 - uridylyltransferase, ec:1.1.1.2 - dehydrogenase (NADP+), ec:1.2.1.3 - dehydrogenase (NAD+), ec:3.2.1.31 - beta-glucuronide glucuronohydrolase glucuronidase, ec:2.4.1.17 - 1-naphthol glucuronyltransferase, ec:3.2.1.15 - pectin depolymerase, ec:5.1.3.1 - 3…	4, 1, 1, 2, 2, 2, 35, 1, 9, 12, 4, 2, 23, 1, 3, 1	103	131902_CGATGT_L008_R1_paired_trimmed_paired_merged_contig_109849, 131902_CGATGT_L008_R1_paired_trimmed_paired_merged_contig_21828, 131902_CGATGT_L008_R1_paired_trimmed_paired_merged_contig_26139, 131902_CGATGT_L008_R1_paired_trimmed_paired_merged_contig_37509, 131902_CGATGT_L008_R1_paired_trimmed_paired_merged_contig_142062, 131902_CGATGT_L008_R1_paired_trimmed_paired_merged_contig_85044, 131902_…
Galactose metabolism	map00052	16	ec:2.7.1.11 - phosphohexokinase, ec:2.7.7.64 - uridylyltransferase, ec:2.7.7.12 - uridylyltransferase, ec:2.4.1.67 - galactosyltransferase, ec:3.2.1.20 - maltase, ec:3.2.1.26 - invertase, ec:3.2.1.22 - melibiase, ec:3.2.1.23 - lactase (ambiguous), ec:2.7.1.2 - glucokinase (phosphorylating), ec:2.7.1.1 - hexokinase type IV glucokinase, ec:2.7.1.6 - galactokinase (phosphorylating), ec:2.4.1.123 - 3…	18, 2, 2, 2, 2, 3, 5, 21, 8, 20, 4, 3, 4, 2, 4, 1	101	131902_CGATGT_L008_R1_paired_trimmed_paired_merged_contig_125923, 131902_CGATGT_L008_R1_paired_trimmed_paired_merged_contig_137593, 131902_CGATGT_L008_R1_paired_trimmed_paired_merged_contig_133926, 131902_CGATGT_L008_R1_paired_trimmed_paired_merged_contig_136011, 131902_CGATGT_L008_R1_paired_trimmed_paired_merged_contig_139763, 131902_CGATGT_L008_R1_paired_trimmed_paired_merged_contig_144161, 131…
Arginine and proline metabolism	map00330	21	ec:2.6.1.13 - aminotransferase, ec:4.1.1.50 - decarboxylase, ec:3.5.4.1 - deaminase, ec:1.2.1.41 - dehydrogenase, ec:1.14.11.2 - dioxygenase, ec:2.5.1.16 - synthase, ec:2.5.1.22 - synthase, ec:1.2.1.19 - dehydrogenase, ec:4.1.1.19 - decarboxylase, ec:4.1.1.17 - decarboxylase, ec:2.6.1.1 - transaminase, ec:1.2.1.3 - dehydrogenase (NAD+), ec:3.5.3.12 - deiminase, ec:3.5.1.53 - amidase, ec:1.5.1.2 -…	3, 8, 1, 3, 1, 5, 1, 2, 6, 2, 15, 35, 1, 1, 3, 3, 1, 2, 5, 1, 1	100	131902_CGATGT_L008_R1_paired_trimmed_paired_merged_contig_136000, 131902_CGATGT_L008_R1_paired_trimmed_paired_merged_contig_118982, 131902_CGATGT_L008_R1_paired_trimmed_paired_merged_contig_109314, 131902_CGATGT_L008_R1_paired_trimmed_paired_merged_contig_98719, 131902_CGATGT_L008_R1_paired_trimmed_paired_merged_contig_128748, 131902_CGATGT_L008_R1_paired_trimmed_paired_merged_contig_129341, 1319…
Alanine, aspartate and glutamate metabolism	map00250	24	ec:2.6.1.12 - transaminase, ec:2.6.1.16 - transaminase (isomerizing), ec:2.6.1.19 - transaminase, ec:1.4.3.2 - oxidase, ec:6.3.1.1 - ligase, ec:6.3.1.2 - ligase, ec:1.2.1.24 - dehydrogenase (NAD+), ec:4.3.2.1 - lyase, ec:4.3.2.2 - lyase, ec:2.6.1.44 - transaminase, ec:1.2.1.16 - dehydrogenase [NAD(P)+], ec:4.1.1.15 - decarboxylase, ec:2.6.1.2 - transaminase, ec:2.6.1.1 - transaminase, ec:6.3.5.4 …	1, 5, 1, 1, 1, 14, 3, 3, 3, 4, 3, 1, 1, 15, 9, 5, 1, 8, 3, 1, 4, 2, 1, 2	92	131902_CGATGT_L008_R1_paired_trimmed_paired_merged_contig_134716, 131902_CGATGT_L008_R1_paired_trimmed_paired_merged_contig_41763, 131902_CGATGT_L008_R1_paired_trimmed_paired_merged_contig_125088, 131902_CGATGT_L008_R1_paired_trimmed_paired_merged_contig_78920, 131902_CGATGT_L008_R1_paired_trimmed_paired_merged_contig_65732, 131902_CGATGT_L008_R1_paired_trimmed_paired_merged_contig_133225, 131902…
Valine, leucine and isoleucine degradation	map00280	16	ec:6.4.1.3 - carboxylase, ec:6.4.1.4 - carboxylase, ec:1.4.3.2 - oxidase, ec:1.2.1.27 - dehydrogenase (CoA-acylating), ec:2.6.1.42 - transaminase, ec:1.8.1.4 - dehydrogenase, ec:1.2.1.3 - dehydrogenase (NAD+), ec:2.3.3.10 - synthase, ec:4.1.3.4 - lyase, ec:1.3.99.12 - dehydrogenase, ec:2.3.1.16 - C-acyltransferase, ec:3.1.2.4 - hydrolase, ec:4.2.1.17 - hydratase, ec:1.1.1.35 - dehydrogenase, ec:1…	1, 5, 1, 4, 5, 7, 35, 3, 1, 1, 3, 9, 4, 7, 3, 1	90	131902_CGATGT_L008_R1_paired_trimmed_paired_merged_contig_141151, 131902_CGATGT_L008_R1_paired_trimmed_paired_merged_contig_139795, 131902_CGATGT_L008_R1_paired_trimmed_paired_merged_contig_138475, 131902_CGATGT_L008_R1_paired_trimmed_paired_merged_contig_135801, 131902_CGATGT_L008_R1_paired_trimmed_paired_merged_contig_126017, 131902_CGATGT_L008_R1_paired_trimmed_paired_merged_contig_127348, 131…
Glycine, serine and threonine metabolism	map00260	25	ec:2.1.1.5 - S-methyltransferase, ec:2.6.1.52 - transaminase, ec:2.7.2.4 - kinase, ec:2.7.1.31 - 3-kinase, ec:2.6.1.44 - transaminase, ec:2.6.1.45 - transaminase, ec:4.1.2.5 - aldolase, ec:1.2.1.11 - dehydrogenase, ec:1.8.1.4 - dehydrogenase, ec:3.1.3.3 - phosphatase, ec:1.1.1.1 - dehydrogenase, ec:1.1.1.3 - dehydrogenase, ec:4.3.1.17 - ammonia-lyase, ec:4.3.1.18 - ammonia-lyase, ec:4.3.1.19 - am…	1, 2, 4, 2, 4, 1, 1, 2, 7, 1, 6, 1, 1, 1, 2, 4, 10, 3, 2, 1, 1, 5, 8, 4, 12	86	131902_CGATGT_L008_R1_paired_trimmed_paired_merged_contig_131971, 131902_CGATGT_L008_R1_paired_trimmed_paired_merged_contig_135749, 131902_CGATGT_L008_R1_paired_trimmed_paired_merged_contig_127135, 131902_CGATGT_L008_R1_paired_trimmed_paired_merged_contig_1646, 131902_CGATGT_L008_R1_paired_trimmed_paired_merged_contig_133449, 131902_CGATGT_L008_R1_paired_trimmed_paired_merged_contig_133448, 13190…
Inositol phosphate metabolism	map00562	20	ec:2.7.1.127 - 3-kinase, ec:2.7.1.67 - 4-kinase, ec:2.7.1.68 - 5-kinase, ec:3.1.4.11 - phospholipase C, ec:1.2.1.18 - dehydrogenase (acetylating), ec:2.7.1.137 - 3-kinase, ec:2.7.1.134 - 1-kinase, ec:2.7.1.159 - 5/6-kinase, ec:2.7.1.150 - 5-kinase, ec:5.3.1.1 - isomerase, ec:5.5.1.4 - synthase, ec:3.1.3.36 - 5-phosphatase, ec:3.1.3.56 - 5-phosphatase, ec:3.1.3.57 - 1-phosphatase, ec:3.1.3.67 - 3-…	1, 7, 1, 3, 4, 1, 7, 7, 5, 10, 12, 4, 1, 1, 3, 1, 11, 2, 1, 4	86	131902_CGATGT_L008_R1_paired_trimmed_paired_merged_contig_30599, 131902_CGATGT_L008_R1_paired_trimmed_paired_merged_contig_141729, 131902_CGATGT_L008_R1_paired_trimmed_paired_merged_contig_93149, 131902_CGATGT_L008_R1_paired_trimmed_paired_merged_contig_141736, 131902_CGATGT_L008_R1_paired_trimmed_paired_merged_contig_140365, 131902_CGATGT_L008_R1_paired_trimmed_paired_merged_contig_145369, 13190…
beta-Alanine metabolism	map00410	15	ec:2.6.1.19 - transaminase, ec:2.5.1.16 - synthase, ec:2.5.1.22 - synthase, ec:1.2.1.18 - dehydrogenase (acetylating), ec:1.2.1.19 - dehydrogenase, ec:4.1.1.15 - decarboxylase, ec:1.2.1.5 - dehydrogenase [NAD(P)+], ec:1.2.1.3 - dehydrogenase (NAD+), ec:3.5.1.6 - N-carbamoyl-beta-alanine amidohydrolase, ec:6.3.2.1 - ligase (AMP-forming), ec:1.5.3.17 - polyamine oxidase, ec:1.5.3.16 - oxidase, ec:3…	1, 5, 1, 4, 2, 1, 6, 35, 2, 2, 1, 1, 9, 4, 12	86	131902_CGATGT_L008_R1_paired_trimmed_paired_merged_contig_134400, 131902_CGATGT_L008_R1_paired_trimmed_paired_merged_contig_146850, 131902_CGATGT_L008_R1_paired_trimmed_paired_merged_contig_135716, 131902_CGATGT_L008_R1_paired_trimmed_paired_merged_contig_142736, 131902_CGATGT_L008_R1_paired_trimmed_paired_merged_contig_111625, 131902_CGATGT_L008_R1_paired_trimmed_paired_merged_contig_83562, 1319…
Porphyrin and chlorophyll metabolism	map00860	27	ec:1.2.1.70 - reductase, ec:4.1.1.37 - decarboxylase, ec:1.3.1.76 - dehydrogenase, ec:4.2.1.75 - synthase, ec:4.99.1.4 - ferrochelatase, ec:4.99.1.3 - cobaltochelatase, ec:4.99.1.1 - ferro-protoporphyrin chelatase, ec:1.16.3.1 - ceruloplasmin, ec:2.1.1.11 - protoporphyrin IX methyltransferase, ec:1.3.1.33 - reductase, ec:5.4.3.8 - 2,1-aminomutase, ec:1.14.13.81 - IX monomethyl ester (oxidative) c…	2, 5, 1, 4, 1, 2, 7, 4, 2, 2, 1, 1, 1, 9, 3, 3, 4, 1, 1, 3, 5, 2, 2, 2, 4, 5, 6	83	131902_CGATGT_L008_R1_paired_trimmed_paired_merged_contig_140040, 131902_CGATGT_L008_R1_paired_trimmed_paired_merged_contig_62969, 131902_CGATGT_L008_R1_paired_trimmed_paired_merged_contig_124692, 131902_CGATGT_L008_R1_paired_trimmed_paired_merged_contig_53685, 131902_CGATGT_L008_R1_paired_trimmed_paired_merged_contig_137183, 131902_CGATGT_L008_R1_paired_trimmed_paired_merged_contig_71378, 131902…
Glycerophospholipid metabolism	map00564	21	ec:3.1.4.46 - phosphodiesterase, ec:2.7.1.107 - kinase (ATP), ec:4.1.1.65 - decarboxylase, ec:1.1.1.101 - reductase, ec:2.7.8.5 - 3-phosphatidyltransferase, ec:3.1.1.4 - A2, ec:3.1.1.5 - lecithinase B, ec:3.1.3.4 - phosphatase, ec:2.1.1.71 - N-methyltransferase, ec:1.1.1.8 - dehydrogenase (NAD+), ec:2.7.7.41 - cytidylyltransferase, ec:2.7.7.14 - cytidylyltransferase, ec:1.1.5.3 - dehydrogenase, e…	6, 8, 7, 1, 2, 3, 3, 11, 1, 1, 5, 2, 1, 6, 1, 1, 7, 2, 2, 1, 9	80	131902_CGATGT_L008_R1_paired_trimmed_paired_merged_contig_133748, 131902_CGATGT_L008_R1_paired_trimmed_paired_merged_contig_81906, 131902_CGATGT_L008_R1_paired_trimmed_paired_merged_contig_141694, 131902_CGATGT_L008_R1_paired_trimmed_paired_merged_contig_127633, 131902_CGATGT_L008_R1_paired_trimmed_paired_merged_contig_126886, 131902_CGATGT_L008_R1_paired_trimmed_paired_merged_contig_71022, 13190…
Tyrosine metabolism	map00350	15	ec:1.4.3.2 - oxidase, ec:2.6.1.57 - transaminase, ec:1.13.11.5 - 1,2-dioxygenase, ec:4.1.1.68 - decarboxylase, ec:1.2.1.16 - dehydrogenase [NAD(P)+], ec:1.1.1.1 - dehydrogenase, ec:2.6.1.5 - transaminase, ec:2.6.1.9 - transaminase, ec:2.6.1.1 - transaminase, ec:1.2.1.5 - dehydrogenase [NAD(P)+], ec:1.10.3.1 - oxidase, ec:1.14.18.1 - monophenol monooxygenase, ec:3.7.1.2 - beta-diketonase, ec:1.13.…	1, 6, 2, 2, 3, 6, 7, 6, 15, 6, 6, 3, 3, 2, 12	80	131902_CGATGT_L008_R1_paired_trimmed_paired_merged_contig_77665, 131902_CGATGT_L008_R1_paired_trimmed_paired_merged_contig_83739, 131902_CGATGT_L008_R1_paired_trimmed_paired_merged_contig_126093, 131902_CGATGT_L008_R1_paired_trimmed_paired_merged_contig_25738, 131902_CGATGT_L008_R1_paired_trimmed_paired_merged_contig_90857, 131902_CGATGT_L008_R1_paired_trimmed_paired_merged_contig_139637, 131902_…
Fatty acid degradation	map00071	11	ec:5.1.2.3 - epimerase, ec:6.2.1.3 - ligase, ec:4.2.1.74 - hydratase, ec:1.1.1.1 - dehydrogenase, ec:1.14.14.1 - monooxygenase, ec:5.3.3.8 - isomerase, ec:1.2.1.3 - dehydrogenase (NAD+), ec:1.3.3.6 - oxidase, ec:2.3.1.16 - C-acyltransferase, ec:4.2.1.17 - hydratase, ec:1.1.1.35 - dehydrogenase	2, 6, 1, 6, 3, 2, 35, 8, 3, 4, 7	77	131902_CGATGT_L008_R1_paired_trimmed_paired_merged_contig_134745, 131902_CGATGT_L008_R1_paired_trimmed_paired_merged_contig_125623, 131902_CGATGT_L008_R1_paired_trimmed_paired_merged_contig_144386, 131902_CGATGT_L008_R1_paired_trimmed_paired_merged_contig_40298, 131902_CGATGT_L008_R1_paired_trimmed_paired_merged_contig_126002, 131902_CGATGT_L008_R1_paired_trimmed_paired_merged_contig_129014, 1319…
Phenylalanine, tyrosine and tryptophan biosynthesis	map00400	19	ec:4.1.1.48 - synthase, ec:2.7.1.71 - kinase, ec:1.4.3.2 - oxidase, ec:2.6.1.57 - transaminase, ec:4.1.3.27 - synthase, ec:4.2.1.51 - dehydratase, ec:4.2.1.91 - dehydratase, ec:2.6.1.5 - transaminase, ec:2.6.1.9 - transaminase, ec:2.6.1.1 - transaminase, ec:4.2.3.5 - synthase, ec:4.2.3.4 - synthase, ec:1.1.1.282 - dehydrogenase, ec:5.4.99.5 - mutase, ec:4.2.1.20 - synthase, ec:4.2.1.10 - dehydrat…	3, 4, 1, 6, 5, 2, 2, 7, 6, 15, 2, 2, 1, 3, 5, 2, 5, 1, 4	76	131902_CGATGT_L008_R1_paired_trimmed_paired_merged_contig_132794, 131902_CGATGT_L008_R1_paired_trimmed_paired_merged_contig_12710, 131902_CGATGT_L008_R1_paired_trimmed_paired_merged_contig_83826, 131902_CGATGT_L008_R1_paired_trimmed_paired_merged_contig_138379, 131902_CGATGT_L008_R1_paired_trimmed_paired_merged_contig_136182, 131902_CGATGT_L008_R1_paired_trimmed_paired_merged_contig_143179, 13190…
Tryptophan metabolism	map00380	12	ec:1.4.3.2 - oxidase, ec:1.14.14.1 - monooxygenase, ec:1.2.1.3 - dehydrogenase (NAD+), ec:3.5.1.4 - acylamidase, ec:3.5.1.9 - kynurenine formamidase, ec:2.3.1.87 - N-acetyltransferase, ec:1.11.1.6 - equilase, ec:3.5.5.1 - acetonitrilase, ec:2.4.1.195 - S-beta-glucosyltransferase, ec:4.2.1.17 - hydratase, ec:1.1.1.35 - dehydrogenase, ec:1.2.4.2 - dehydrogenase (succinyl-transferring)	1, 3, 35, 3, 2, 1, 11, 1, 1, 4, 7, 7	76	131902_CGATGT_L008_R1_paired_trimmed_paired_merged_contig_77665, 131902_CGATGT_L008_R1_paired_trimmed_paired_merged_contig_26195, 131902_CGATGT_L008_R1_paired_trimmed_paired_merged_contig_130921, 131902_CGATGT_L008_R1_paired_trimmed_paired_merged_contig_26196, 131902_CGATGT_L008_R1_paired_trimmed_paired_merged_contig_69956, 131902_CGATGT_L008_R1_paired_trimmed_paired_merged_contig_88714, 131902_C…
Phenylalanine metabolism	map00360	16	ec:1.4.3.2 - oxidase, ec:2.6.1.57 - transaminase, ec:6.2.1.12 - ligase, ec:1.1.1.157 - dehydrogenase, ec:2.6.1.5 - transaminase, ec:2.6.1.9 - transaminase, ec:2.6.1.1 - transaminase, ec:4.3.1.24 - ammonia-lyase, ec:4.3.1.25 - ammonia-lyase, ec:1.2.1.5 - dehydrogenase [NAD(P)+], ec:3.5.1.4 - acylamidase, ec:1.14.13.11 - 4-monooxygenase, ec:1.13.11.27 - dioxygenase, ec:2.1.1.104 - O-methyltransfera…	1, 6, 1, 1, 7, 6, 15, 3, 3, 6, 3, 1, 2, 3, 4, 12	74	131902_CGATGT_L008_R1_paired_trimmed_paired_merged_contig_77665, 131902_CGATGT_L008_R1_paired_trimmed_paired_merged_contig_83739, 131902_CGATGT_L008_R1_paired_trimmed_paired_merged_contig_126093, 131902_CGATGT_L008_R1_paired_trimmed_paired_merged_contig_25738, 131902_CGATGT_L008_R1_paired_trimmed_paired_merged_contig_90857, 131902_CGATGT_L008_R1_paired_trimmed_paired_merged_contig_139637, 131902_…
Lysine degradation	map00310	10	ec:1.2.1.31 - dehydrogenase, ec:4.1.1.18 - decarboxylase, ec:2.1.1.43 - N-methyltransferase, ec:1.2.1.3 - dehydrogenase (NAD+), ec:1.5.1.8 - dehydrogenase (NADP+, L-lysine-forming), ec:2.3.1.61 - succinyltransferase, ec:1.5.1.10 - dehydrogenase (NADP+, L-glutamate-forming), ec:4.2.1.17 - hydratase, ec:1.1.1.35 - dehydrogenase, ec:1.2.4.2 - dehydrogenase (succinyl-transferring)	1, 1, 13, 35, 2, 3, 1, 4, 7, 7	74	131902_CGATGT_L008_R1_paired_trimmed_paired_merged_contig_144276, 131902_CGATGT_L008_R1_paired_trimmed_paired_merged_contig_137487, 131902_CGATGT_L008_R1_paired_trimmed_paired_merged_contig_145465, 131902_CGATGT_L008_R1_paired_trimmed_paired_merged_contig_42555, 131902_CGATGT_L008_R1_paired_trimmed_paired_merged_contig_142563, 131902_CGATGT_L008_R1_paired_trimmed_paired_merged_contig_138320, 1319…
Ascorbate and aldarate metabolism	map00053	10	ec:1.6.5.4 - reductase (NADH), ec:2.7.7.64 - uridylyltransferase, ec:1.2.1.3 - dehydrogenase (NAD+), ec:1.10.3.3 - oxidase, ec:2.4.1.17 - 1-naphthol glucuronyltransferase, ec:5.1.3.18 - 3,5-epimerase, ec:1.8.5.1 - dehydrogenase (ascorbate), ec:1.11.1.11 - peroxidase, ec:1.1.1.22 - 6-dehydrogenase, ec:1.13.99.1 - oxygenase	4, 2, 35, 6, 9, 1, 1, 7, 3, 4	72	131902_CGATGT_L008_R1_paired_trimmed_paired_merged_contig_55978, 131902_CGATGT_L008_R1_paired_trimmed_paired_merged_contig_41916, 131902_CGATGT_L008_R1_paired_trimmed_paired_merged_contig_126383, 131902_CGATGT_L008_R1_paired_trimmed_paired_merged_contig_58648, 131902_CGATGT_L008_R1_paired_trimmed_paired_merged_contig_88277, 131902_CGATGT_L008_R1_paired_trimmed_paired_merged_contig_126497, 131902_…
Propanoate metabolism	map00640	13	ec:6.4.1.2 - carboxylase, ec:2.6.1.19 - transaminase, ec:6.4.1.3 - carboxylase, ec:4.1.3.30 - lyase, ec:1.2.1.27 - dehydrogenase (CoA-acylating), ec:6.2.1.5 - ligase (ADP-forming), ec:6.2.1.4 - ligase (GDP-forming), ec:6.2.1.1 - ligase, ec:1.2.1.18 - dehydrogenase (acetylating), ec:1.8.1.4 - dehydrogenase, ec:3.1.2.4 - hydrolase, ec:4.2.1.17 - hydratase, ec:1.2.4.4 - dehydrogenase (2-methylpropan…	18, 1, 1, 1, 4, 7, 3, 7, 4, 7, 9, 4, 1	67	131902_CGATGT_L008_R1_paired_trimmed_paired_merged_contig_40298, 131902_CGATGT_L008_R1_paired_trimmed_paired_merged_contig_137095, 131902_CGATGT_L008_R1_paired_trimmed_paired_merged_contig_131638, 131902_CGATGT_L008_R1_paired_trimmed_paired_merged_contig_122715, 131902_CGATGT_L008_R1_paired_trimmed_paired_merged_contig_84874, 131902_CGATGT_L008_R1_paired_trimmed_paired_merged_contig_131623, 13190…
Sphingolipid metabolism	map00600	11	ec:3.1.4.12 - phosphodiesterase, ec:1.1.1.102 - reductase, ec:2.7.1.138 - kinase, ec:3.1.3.4 - phosphatase, ec:3.2.1.45 - psychosine hydrolase, ec:3.5.1.23 - acylsphingosine deacylase, ec:3.2.1.22 - melibiase, ec:3.2.1.23 - lactase (ambiguous), ec:2.3.1.24 - N-acyltransferase, ec:2.3.1.50 - C-palmitoyltransferase, ec:2.7.8.27 - synthase	5, 1, 4, 11, 5, 3, 5, 21, 1, 7, 1	64	131902_CGATGT_L008_R1_paired_trimmed_paired_merged_contig_80139, 131902_CGATGT_L008_R1_paired_trimmed_paired_merged_contig_15418, 131902_CGATGT_L008_R1_paired_trimmed_paired_merged_contig_135182, 131902_CGATGT_L008_R1_paired_trimmed_paired_merged_contig_147079, 131902_CGATGT_L008_R1_paired_trimmed_paired_merged_contig_89519, 131902_CGATGT_L008_R1_paired_trimmed_paired_merged_contig_17932, 131902_…
Drug metabolism - cytochrome P450	map00982	6	ec:2.5.1.18 - transferase, ec:1.1.1.1 - dehydrogenase, ec:1.14.14.1 - monooxygenase, ec:1.2.1.5 - dehydrogenase [NAD(P)+], ec:2.4.1.17 - 1-naphthol glucuronyltransferase, ec:1.14.13.8 - monooxygenase	33, 6, 3, 6, 9, 7	64	131902_CGATGT_L008_R1_paired_trimmed_paired_merged_contig_117087, 131902_CGATGT_L008_R1_paired_trimmed_paired_merged_contig_142761, 131902_CGATGT_L008_R1_paired_trimmed_paired_merged_contig_73976, 131902_CGATGT_L008_R1_paired_trimmed_paired_merged_contig_45887, 131902_CGATGT_L008_R1_paired_trimmed_paired_merged_contig_130535, 131902_CGATGT_L008_R1_paired_trimmed_paired_merged_contig_139598, 13190…
Phosphatidylinositol signaling system	map04070	16	ec:2.7.1.107 - kinase (ATP), ec:2.7.1.127 - 3-kinase, ec:2.7.1.67 - 4-kinase, ec:2.7.1.68 - 5-kinase, ec:3.1.4.11 - phospholipase C, ec:2.7.1.137 - 3-kinase, ec:2.7.1.159 - 5/6-kinase, ec:2.7.1.150 - 5-kinase, ec:2.7.11.13 - kinase C, ec:2.7.7.41 - cytidylyltransferase, ec:3.1.3.36 - 5-phosphatase, ec:3.1.3.56 - 5-phosphatase, ec:3.1.3.57 - 1-phosphatase, ec:3.1.3.67 - 3-phosphatase, ec:3.1.3.25 …	8, 1, 7, 1, 3, 1, 7, 5, 2, 5, 4, 1, 1, 3, 11, 2	62	131902_CGATGT_L008_R1_paired_trimmed_paired_merged_contig_145344, 131902_CGATGT_L008_R1_paired_trimmed_paired_merged_contig_137505, 131902_CGATGT_L008_R1_paired_trimmed_paired_merged_contig_31014, 131902_CGATGT_L008_R1_paired_trimmed_paired_merged_contig_141022, 131902_CGATGT_L008_R1_paired_trimmed_paired_merged_contig_18373, 131902_CGATGT_L008_R1_paired_trimmed_paired_merged_contig_47874, 131902…
Arginine biosynthesis	map00220	16	ec:2.6.1.11 - transaminase, ec:6.3.1.2 - ligase, ec:2.7.2.8 - kinase, ec:4.3.2.1 - lyase, ec:1.2.1.38 - reductase, ec:2.1.3.3 - carbamoyltransferase, ec:2.6.1.2 - transaminase, ec:2.6.1.1 - transaminase, ec:3.5.1.14 - acid amidohydrolase, ec:2.3.1.1 - N-acetyltransferase, ec:1.4.1.3 - dehydrogenase [NAD(P)+], ec:3.5.1.2 - glutaminase I, ec:3.5.1.5 - ec:3.5.1.5 urease, ec:6.3.4.5 - synthase, ec:3.…	1, 14, 1, 3, 5, 1, 1, 15, 1, 1, 1, 8, 5, 2, 2, 1	62	131902_CGATGT_L008_R1_paired_trimmed_paired_merged_contig_129356, 131902_CGATGT_L008_R1_paired_trimmed_paired_merged_contig_147732, 131902_CGATGT_L008_R1_paired_trimmed_paired_merged_contig_94658, 131902_CGATGT_L008_R1_paired_trimmed_paired_merged_contig_73824, 131902_CGATGT_L008_R1_paired_trimmed_paired_merged_contig_73923, 131902_CGATGT_L008_R1_paired_trimmed_paired_merged_contig_67880, 131902_…
Streptomycin biosynthesis	map00521	9	ec:1.1.1.133 - reductase, ec:5.5.1.4 - synthase, ec:5.1.3.13 - 3,5-epimerase, ec:2.7.1.2 - glucokinase (phosphorylating), ec:2.7.1.1 - hexokinase type IV glucokinase, ec:3.1.3.25 - phosphatase, ec:4.2.1.46 - 4,6-dehydratase, ec:5.4.2.2 - (alpha-D-glucose-1,6-bisphosphate-dependent), ec:1.1.1.18 - 2-dehydrogenase	1, 12, 1, 8, 20, 11, 2, 4, 1	60	131902_CGATGT_L008_R1_paired_trimmed_paired_merged_contig_131135, 131902_CGATGT_L008_R1_paired_trimmed_paired_merged_contig_149768, 131902_CGATGT_L008_R1_paired_trimmed_paired_merged_contig_127802, 131902_CGATGT_L008_R1_paired_trimmed_paired_merged_contig_127803, 131902_CGATGT_L008_R1_paired_trimmed_paired_merged_contig_74282, 131902_CGATGT_L008_R1_paired_trimmed_paired_merged_contig_122901, 1319…
Other glycan degradation	map00511	7	ec:3.2.1.45 - psychosine hydrolase, ec:3.2.1.51 - alpha-fucosidase, ec:3.2.1.52 - hexosaminidase, ec:3.2.1.96 - endo-beta-N-acetylglucosaminidase, ec:3.2.1.24 - alpha-D-mannosidase, ec:3.2.1.25 - mannanase, ec:3.2.1.23 - lactase (ambiguous)	5, 2, 5, 1, 19, 7, 21	60	131902_CGATGT_L008_R1_paired_trimmed_paired_merged_contig_140873, 131902_CGATGT_L008_R1_paired_trimmed_paired_merged_contig_71751, 131902_CGATGT_L008_R1_paired_trimmed_paired_merged_contig_139756, 131902_CGATGT_L008_R1_paired_trimmed_paired_merged_contig_54354, 131902_CGATGT_L008_R1_paired_trimmed_paired_merged_contig_68050, 131902_CGATGT_L008_R1_paired_trimmed_paired_merged_contig_31576, 131902_…
Metabolism of xenobiotics by cytochrome P450	map00980	6	ec:2.5.1.18 - transferase, ec:1.1.1.1 - dehydrogenase, ec:1.14.14.1 - monooxygenase, ec:1.2.1.5 - dehydrogenase [NAD(P)+], ec:2.4.1.17 - 1-naphthol glucuronyltransferase, ec:3.3.2.9 - epoxide hydrolase	33, 6, 3, 6, 9, 3	60	131902_CGATGT_L008_R1_paired_trimmed_paired_merged_contig_117087, 131902_CGATGT_L008_R1_paired_trimmed_paired_merged_contig_142761, 131902_CGATGT_L008_R1_paired_trimmed_paired_merged_contig_73976, 131902_CGATGT_L008_R1_paired_trimmed_paired_merged_contig_45887, 131902_CGATGT_L008_R1_paired_trimmed_paired_merged_contig_130535, 131902_CGATGT_L008_R1_paired_trimmed_paired_merged_contig_139598, 13190…
Histidine metabolism	map00340	9	ec:2.1.1.8 - N-methyltransferase, ec:2.6.1.9 - transaminase, ec:1.2.1.5 - dehydrogenase [NAD(P)+], ec:1.2.1.3 - dehydrogenase (NAD+), ec:3.1.3.15 - histidinol phosphate phosphatase, ec:4.2.1.19 - dehydratase, ec:2.4.2.17 - phosphoribosyltransferase, ec:1.1.1.23 - dehydrogenase, ec:5.3.1.16 - isomerase	1, 6, 6, 35, 3, 1, 2, 2, 2	58	131902_CGATGT_L008_R1_paired_trimmed_paired_merged_contig_137999, 131902_CGATGT_L008_R1_paired_trimmed_paired_merged_contig_83739, 131902_CGATGT_L008_R1_paired_trimmed_paired_merged_contig_126093, 131902_CGATGT_L008_R1_paired_trimmed_paired_merged_contig_25738, 131902_CGATGT_L008_R1_paired_trimmed_paired_merged_contig_90857, 131902_CGATGT_L008_R1_paired_trimmed_paired_merged_contig_139637, 131902…
Cyanoamino acid metabolism	map00460	10	ec:6.3.1.1 - ligase, ec:3.2.1.118 - beta-glucosidase, ec:3.2.1.21 - gentiobiase, ec:3.5.1.1 - asparaginase II, ec:2.1.2.1 - hydroxymethyltransferase, ec:4.1.2.10 - lyase, ec:1.14.13.68 - oxime monooxygenase, ec:3.5.5.4 - nitrilase, ec:3.5.5.1 - acetonitrilase, ec:2.3.2.2 - glutamyl transpeptidase	1, 1, 33, 3, 10, 1, 2, 1, 1, 3	56	131902_CGATGT_L008_R1_paired_trimmed_paired_merged_contig_134852, 131902_CGATGT_L008_R1_paired_trimmed_paired_merged_contig_7860, 131902_CGATGT_L008_R1_paired_trimmed_paired_merged_contig_92337, 131902_CGATGT_L008_R1_paired_trimmed_paired_merged_contig_140042, 131902_CGATGT_L008_R1_paired_trimmed_paired_merged_contig_91989, 131902_CGATGT_L008_R1_paired_trimmed_paired_merged_contig_132416, 131902_…
Sulfur metabolism	map00920	13	ec:3.6.2.1 - adenosine 5-phosphosulfate sulfohydrolase, ec:2.7.1.25 - kinase, ec:1.8.4.8 - reductase (thioredoxin), ec:1.8.4.9 - reductase (glutathione), ec:3.1.3.7 - nucleotidase, ec:1.8.99.2 - reductase, ec:2.8.1.1 - sulfurtransferase, ec:1.8.7.1 - sulfite reductase (ferredoxin), ec:2.7.7.4 - adenylyltransferase, ec:1.8.3.1 - oxidase, ec:2.3.1.30 - O-acetyltransferase, ec:2.5.1.48 - gamma-synth…	1, 5, 2, 4, 8, 1, 3, 3, 8, 2, 4, 3, 11	55	131902_CGATGT_L008_R1_paired_trimmed_paired_merged_contig_46040, 131902_CGATGT_L008_R1_paired_trimmed_paired_merged_contig_30654, 131902_CGATGT_L008_R1_paired_trimmed_paired_merged_contig_104163, 131902_CGATGT_L008_R1_paired_trimmed_paired_merged_contig_108988, 131902_CGATGT_L008_R1_paired_trimmed_paired_merged_contig_145593, 131902_CGATGT_L008_R1_paired_trimmed_paired_merged_contig_10, 131902_CG…
Isoquinoline alkaloid biosynthesis	map00950	8	ec:1.4.3.2 - oxidase, ec:2.6.1.57 - transaminase, ec:2.6.1.5 - transaminase, ec:2.6.1.1 - transaminase, ec:1.10.3.1 - oxidase, ec:1.14.18.1 - monophenol monooxygenase, ec:1.1.1.247 - reductase (NADPH), ec:1.4.3.21 - oxidase	1, 6, 7, 15, 6, 3, 1, 12	51	131902_CGATGT_L008_R1_paired_trimmed_paired_merged_contig_77665, 131902_CGATGT_L008_R1_paired_trimmed_paired_merged_contig_83739, 131902_CGATGT_L008_R1_paired_trimmed_paired_merged_contig_126093, 131902_CGATGT_L008_R1_paired_trimmed_paired_merged_contig_25738, 131902_CGATGT_L008_R1_paired_trimmed_paired_merged_contig_90857, 131902_CGATGT_L008_R1_paired_trimmed_paired_merged_contig_139637, 131902_…
Nitrogen metabolism	map00910	12	ec:6.3.1.2 - ligase, ec:1.4.7.1 - synthase (ferredoxin), ec:1.13.12.16 - monooxygenase, ec:1.7.1.1 - reductase (NADH), ec:1.7.1.3 - reductase (NADPH), ec:1.4.1.3 - dehydrogenase [NAD(P)+], ec:4.2.1.1 - dehydratase, ec:3.5.5.1 - acetonitrilase, ec:1.7.7.1 - reductase, ec:1.7.99.4 - reductase, ec:4.2.1.104 - cyanate lyase, ec:1.4.1.14 - synthase (NADH)	14, 6, 10, 1, 1, 1, 10, 1, 2, 1, 1, 2	50	131902_CGATGT_L008_R1_paired_trimmed_paired_merged_contig_147732, 131902_CGATGT_L008_R1_paired_trimmed_paired_merged_contig_94658, 131902_CGATGT_L008_R1_paired_trimmed_paired_merged_contig_73824, 131902_CGATGT_L008_R1_paired_trimmed_paired_merged_contig_73923, 131902_CGATGT_L008_R1_paired_trimmed_paired_merged_contig_67880, 131902_CGATGT_L008_R1_paired_trimmed_paired_merged_contig_47342, 131902_C…
One carbon pool by folate	map00670	13	ec:6.3.3.2 - cyclo-ligase, ec:3.5.4.9 - cyclohydrolase, ec:2.1.1.45 - synthase, ec:2.1.1.13 - synthase, ec:3.5.1.10 - deformylase, ec:1.5.1.3 - reductase, ec:1.5.1.5 - dehydrogenase (NADP+), ec:2.1.2.3 - formyltransferase, ec:2.1.2.2 - formyltransferase, ec:2.1.2.1 - hydroxymethyltransferase, ec:6.3.4.3 - ligase, ec:1.5.1.20 - reductase [NAD(P)H], ec:2.1.2.10 - S-aminomethyldihydrolipoylprotein:(…	3, 5, 2, 5, 1, 3, 6, 3, 1, 10, 4, 4, 1	48	131902_CGATGT_L008_R1_paired_trimmed_paired_merged_contig_105377, 131902_CGATGT_L008_R1_paired_trimmed_paired_merged_contig_135015, 131902_CGATGT_L008_R1_paired_trimmed_paired_merged_contig_136831, 131902_CGATGT_L008_R1_paired_trimmed_paired_merged_contig_79854, 131902_CGATGT_L008_R1_paired_trimmed_paired_merged_contig_140254, 131902_CGATGT_L008_R1_paired_trimmed_paired_merged_contig_44411, 13190…
Tropane, piperidine and pyridine alkaloid biosynthesis	map00960	7	ec:2.6.1.57 - transaminase, ec:4.1.1.18 - decarboxylase, ec:2.6.1.5 - transaminase, ec:2.6.1.9 - transaminase, ec:2.6.1.1 - transaminase, ec:1.1.1.206 - reductase I, ec:1.4.3.21 - oxidase	6, 1, 7, 6, 15, 1, 12	48	131902_CGATGT_L008_R1_paired_trimmed_paired_merged_contig_83739, 131902_CGATGT_L008_R1_paired_trimmed_paired_merged_contig_126093, 131902_CGATGT_L008_R1_paired_trimmed_paired_merged_contig_25738, 131902_CGATGT_L008_R1_paired_trimmed_paired_merged_contig_90857, 131902_CGATGT_L008_R1_paired_trimmed_paired_merged_contig_139637, 131902_CGATGT_L008_R1_paired_trimmed_paired_merged_contig_131434, 131902…
Chloroalkane and chloroalkene degradation	map00625	4	ec:1.1.1.1 - dehydrogenase, ec:1.2.1.3 - dehydrogenase (NAD+), ec:3.3.2.10 - epoxide hydrolase, ec:3.8.1.5 - dehalogenase	6, 35, 6, 1	48	131902_CGATGT_L008_R1_paired_trimmed_paired_merged_contig_76637, 131902_CGATGT_L008_R1_paired_trimmed_paired_merged_contig_136119, 131902_CGATGT_L008_R1_paired_trimmed_paired_merged_contig_135577, 131902_CGATGT_L008_R1_paired_trimmed_paired_merged_contig_60815, 131902_CGATGT_L008_R1_paired_trimmed_paired_merged_contig_129949, 131902_CGATGT_L008_R1_paired_trimmed_paired_merged_contig_137325, 13190…
Terpenoid backbone biosynthesis	map00900	17	ec:4.1.1.33 - decarboxylase, ec:1.17.7.1 - synthase (ferredoxin), ec:2.2.1.7 - synthase, ec:2.7.1.36 - kinase, ec:2.5.1.10 - diphosphate synthase, ec:2.5.1.29 - diphosphate synthase, ec:2.7.1.148 - 5'-diphospho)-2-C-methyl-D-erythritol kinase, ec:2.5.1.1 - geranyl-diphosphate synthase, ec:4.6.1.12 - 2,4-cyclodiphosphate synthase, ec:2.7.7.60 - 4-phosphate cytidylyltransferase, ec:5.3.3.2 - Delta-…	1, 2, 6, 1, 4, 3, 1, 3, 1, 2, 2, 3, 3, 2, 2, 3, 7	46	131902_CGATGT_L008_R1_paired_trimmed_paired_merged_contig_138150, 131902_CGATGT_L008_R1_paired_trimmed_paired_merged_contig_85033, 131902_CGATGT_L008_R1_paired_trimmed_paired_merged_contig_93058, 131902_CGATGT_L008_R1_paired_trimmed_paired_merged_contig_126825, 131902_CGATGT_L008_R1_paired_trimmed_paired_merged_contig_81359, 131902_CGATGT_L008_R1_paired_trimmed_paired_merged_contig_140747, 131902…
Selenocompound metabolism	map00450	9	ec:1.8.1.9 - reductase, ec:2.1.1.13 - synthase, ec:2.1.1.14 - S-methyltransferase, ec:4.4.1.8 - beta-lyase, ec:4.4.1.16 - lyase, ec:4.4.1.11 - gamma-lyase, ec:2.7.7.4 - adenylyltransferase, ec:2.5.1.48 - gamma-synthase, ec:6.1.1.10 - ligase	5, 5, 7, 2, 4, 1, 8, 3, 8	43	131902_CGATGT_L008_R1_paired_trimmed_paired_merged_contig_135020, 131902_CGATGT_L008_R1_paired_trimmed_paired_merged_contig_77765, 131902_CGATGT_L008_R1_paired_trimmed_paired_merged_contig_81655, 131902_CGATGT_L008_R1_paired_trimmed_paired_merged_contig_133398, 131902_CGATGT_L008_R1_paired_trimmed_paired_merged_contig_98324, 131902_CGATGT_L008_R1_paired_trimmed_paired_merged_contig_69893, 131902_…
Fatty acid biosynthesis	map00061	8	ec:6.4.1.2 - carboxylase, ec:1.1.1.100 - reductase, ec:6.2.1.3 - ligase, ec:2.3.1.179 - synthase II, ec:3.1.2.14 - hydrolase, ec:2.3.1.85 - synthase, ec:2.3.1.41 - synthase I, ec:1.14.19.2 - 9-desaturase	18, 2, 6, 2, 1, 6, 3, 5	43	131902_CGATGT_L008_R1_paired_trimmed_paired_merged_contig_40298, 131902_CGATGT_L008_R1_paired_trimmed_paired_merged_contig_137095, 131902_CGATGT_L008_R1_paired_trimmed_paired_merged_contig_131638, 131902_CGATGT_L008_R1_paired_trimmed_paired_merged_contig_122715, 131902_CGATGT_L008_R1_paired_trimmed_paired_merged_contig_84874, 131902_CGATGT_L008_R1_paired_trimmed_paired_merged_contig_131623, 13190…
N-Glycan biosynthesis	map00510	12	ec:3.2.1.84 - 1,3-alpha-glucosidase, ec:3.2.1.113 - 1,2-alpha-mannosidase, ec:2.4.1.83 - beta-D-mannosyltransferase, ec:3.2.1.106 - glucosidase, ec:2.4.1.101 - 2-beta-N-acetylglucosaminyltransferase, ec:2.4.1.117 - beta-glucosyltransferase, ec:2.4.1.131 - alpha-1,2-mannosyltransferase, ec:2.4.1.141 - N-acetylglucosaminyltransferase, ec:2.4.1.143 - 2-beta-N-acetylglucosaminyltransferase, ec:2.4.1.…	3, 11, 9, 2, 1, 1, 1, 2, 1, 5, 3, 3	42	131902_CGATGT_L008_R1_paired_trimmed_paired_merged_contig_58285, 131902_CGATGT_L008_R1_paired_trimmed_paired_merged_contig_134889, 131902_CGATGT_L008_R1_paired_trimmed_paired_merged_contig_65090, 131902_CGATGT_L008_R1_paired_trimmed_paired_merged_contig_122951, 131902_CGATGT_L008_R1_paired_trimmed_paired_merged_contig_136903, 131902_CGATGT_L008_R1_paired_trimmed_paired_merged_contig_84779, 131902…
Nicotinate and nicotinamide metabolism	map00760	14	ec:1.2.1.24 - dehydrogenase (NAD+), ec:2.7.1.23 - kinase, ec:1.2.1.16 - dehydrogenase [NAD(P)+], ec:3.1.3.5 - uridine 5'-nucleotidase, ec:2.7.7.18 - adenylyltransferase, ec:3.5.1.19 - nicotinamide deaminase, ec:1.6.1.2 - transhydrogenase (Re/Si-specific), ec:6.3.5.1 - synthase (glutamine-hydrolysing), ec:3.6.1.9 - diphosphatase, ec:2.7.7.1 - adenylyltransferase, ec:3.6.1.22 - diphosphatase, ec:1.…	3, 4, 3, 7, 1, 1, 1, 7, 3, 1, 1, 1, 3, 4	40	131902_CGATGT_L008_R1_paired_trimmed_paired_merged_contig_88714, 131902_CGATGT_L008_R1_paired_trimmed_paired_merged_contig_95773, 131902_CGATGT_L008_R1_paired_trimmed_paired_merged_contig_125110, 131902_CGATGT_L008_R1_paired_trimmed_paired_merged_contig_126036, 131902_CGATGT_L008_R1_paired_trimmed_paired_merged_contig_88540, 131902_CGATGT_L008_R1_paired_trimmed_paired_merged_contig_125272, 131902…
Limonene and pinene degradation	map00903	2	ec:1.2.1.3 - dehydrogenase (NAD+), ec:4.2.1.17 - hydratase	35, 4	39	131902_CGATGT_L008_R1_paired_trimmed_paired_merged_contig_69956, 131902_CGATGT_L008_R1_paired_trimmed_paired_merged_contig_88714, 131902_CGATGT_L008_R1_paired_trimmed_paired_merged_contig_88613, 131902_CGATGT_L008_R1_paired_trimmed_paired_merged_contig_119727, 131902_CGATGT_L008_R1_paired_trimmed_paired_merged_contig_29288, 131902_CGATGT_L008_R1_paired_trimmed_paired_merged_contig_42572, 131902_C…
Butanoate metabolism	map00650	14	ec:2.6.1.19 - transaminase, ec:1.3.5.1 - dehydrogenase, ec:1.2.1.24 - dehydrogenase (NAD+), ec:2.2.1.6 - synthase, ec:5.1.2.3 - epimerase, ec:6.2.1.2 - ligase, ec:1.2.1.16 - dehydrogenase [NAD(P)+], ec:4.1.1.15 - decarboxylase, ec:1.1.1.157 - dehydrogenase, ec:1.1.99.2 - dehydrogenase, ec:2.3.3.10 - synthase, ec:4.1.3.4 - lyase, ec:4.2.1.17 - hydratase, ec:1.1.1.35 - dehydrogenase	1, 3, 3, 4, 2, 1, 3, 1, 1, 1, 3, 1, 4, 7	35	131902_CGATGT_L008_R1_paired_trimmed_paired_merged_contig_134400, 131902_CGATGT_L008_R1_paired_trimmed_paired_merged_contig_147262, 131902_CGATGT_L008_R1_paired_trimmed_paired_merged_contig_134605, 131902_CGATGT_L008_R1_paired_trimmed_paired_merged_contig_91662, 131902_CGATGT_L008_R1_paired_trimmed_paired_merged_contig_88714, 131902_CGATGT_L008_R1_paired_trimmed_paired_merged_contig_95773, 131902…
alpha-Linolenic acid metabolism	map00592	10	ec:4.2.1.92 - dehydratase, ec:3.1.1.4 - A2, ec:1.1.1.1 - dehydrogenase, ec:1.3.1.42 - reductase, ec:1.3.3.6 - oxidase, ec:2.3.1.16 - C-acyltransferase, ec:1.13.11.12 - 13S-lipoxygenase, ec:3.1.1.32 - A1, ec:4.2.1.17 - hydratase, ec:2.1.1.141 - O-methyltransferase	1, 3, 6, 2, 8, 3, 4, 1, 4, 2	34	131902_CGATGT_L008_R1_paired_trimmed_paired_merged_contig_125022, 131902_CGATGT_L008_R1_paired_trimmed_paired_merged_contig_84873, 131902_CGATGT_L008_R1_paired_trimmed_paired_merged_contig_140546, 131902_CGATGT_L008_R1_paired_trimmed_paired_merged_contig_135520, 131902_CGATGT_L008_R1_paired_trimmed_paired_merged_contig_76637, 131902_CGATGT_L008_R1_paired_trimmed_paired_merged_contig_136119, 13190…
Novobiocin biosynthesis	map00401	4	ec:2.6.1.57 - transaminase, ec:2.6.1.5 - transaminase, ec:2.6.1.9 - transaminase, ec:2.6.1.1 - transaminase	6, 7, 6, 15	34	131902_CGATGT_L008_R1_paired_trimmed_paired_merged_contig_83739, 131902_CGATGT_L008_R1_paired_trimmed_paired_merged_contig_126093, 131902_CGATGT_L008_R1_paired_trimmed_paired_merged_contig_25738, 131902_CGATGT_L008_R1_paired_trimmed_paired_merged_contig_90857, 131902_CGATGT_L008_R1_paired_trimmed_paired_merged_contig_139637, 131902_CGATGT_L008_R1_paired_trimmed_paired_merged_contig_131434, 131902…
Pantothenate and CoA biosynthesis	map00770	12	ec:4.1.1.36 - decarboxylase, ec:2.2.1.6 - synthase, ec:2.7.1.33 - kinase, ec:2.6.1.42 - transaminase, ec:2.7.1.24 - kinase, ec:2.7.8.7 - synthase, ec:3.5.1.6 - N-carbamoyl-beta-alanine amidohydrolase, ec:3.6.1.9 - diphosphatase, ec:4.2.1.9 - dehydratase, ec:6.3.2.1 - ligase (AMP-forming), ec:2.1.2.11 - hydroxymethyltransferase, ec:1.1.1.86 - reductoisomerase (NADP+)	1, 4, 3, 5, 2, 4, 2, 3, 1, 2, 1, 5	33	131902_CGATGT_L008_R1_paired_trimmed_paired_merged_contig_139171, 131902_CGATGT_L008_R1_paired_trimmed_paired_merged_contig_139457, 131902_CGATGT_L008_R1_paired_trimmed_paired_merged_contig_130714, 131902_CGATGT_L008_R1_paired_trimmed_paired_merged_contig_10992, 131902_CGATGT_L008_R1_paired_trimmed_paired_merged_contig_135634, 131902_CGATGT_L008_R1_paired_trimmed_paired_merged_contig_133601, 1319…
Folate biosynthesis	map00790	12	ec:3.4.19.9 - hydrolase, ec:4.1.99.18 - pyranopterin phosphate synthase, ec:4.1.3.38 - lyase, ec:2.5.1.15 - synthase, ec:2.6.1.85 - synthase, ec:2.7.6.3 - diphosphokinase, ec:2.8.1.12 - synthase, ec:1.5.1.3 - reductase, ec:4.1.2.25 - aldolase, ec:6.3.2.12 - synthase, ec:6.3.2.17 - synthase, ec:3.5.4.16 - cyclohydrolase I	2, 1, 1, 3, 3, 3, 2, 3, 3, 2, 7, 3	33	131902_CGATGT_L008_R1_paired_trimmed_paired_merged_contig_130337, 131902_CGATGT_L008_R1_paired_trimmed_paired_merged_contig_138865, 131902_CGATGT_L008_R1_paired_trimmed_paired_merged_contig_76963, 131902_CGATGT_L008_R1_paired_trimmed_paired_merged_contig_147530, 131902_CGATGT_L008_R1_paired_trimmed_paired_merged_contig_130570, 131902_CGATGT_L008_R1_paired_trimmed_paired_merged_contig_107814, 1319…
Arachidonic acid metabolism	map00590	6	ec:1.1.1.189 - 9-reductase, ec:3.1.1.4 - A2, ec:1.14.14.1 - monooxygenase, ec:1.11.1.9 - peroxidase, ec:3.3.2.10 - epoxide hydrolase, ec:3.3.2.6 - hydrolase	1, 3, 3, 16, 6, 1	30	131902_CGATGT_L008_R1_paired_trimmed_paired_merged_contig_7600, 131902_CGATGT_L008_R1_paired_trimmed_paired_merged_contig_84873, 131902_CGATGT_L008_R1_paired_trimmed_paired_merged_contig_140546, 131902_CGATGT_L008_R1_paired_trimmed_paired_merged_contig_135520, 131902_CGATGT_L008_R1_paired_trimmed_paired_merged_contig_26195, 131902_CGATGT_L008_R1_paired_trimmed_paired_merged_contig_130921, 131902_…
Glycosaminoglycan degradation	map00531	4	ec:3.2.1.52 - hexosaminidase, ec:3.2.1.50 - alpha-acetylglucosaminidase, ec:3.2.1.23 - lactase (ambiguous), ec:3.2.1.31 - beta-glucuronide glucuronohydrolase glucuronidase	5, 3, 21, 1	30	131902_CGATGT_L008_R1_paired_trimmed_paired_merged_contig_131123, 131902_CGATGT_L008_R1_paired_trimmed_paired_merged_contig_139742, 131902_CGATGT_L008_R1_paired_trimmed_paired_merged_contig_26973, 131902_CGATGT_L008_R1_paired_trimmed_paired_merged_contig_78934, 131902_CGATGT_L008_R1_paired_trimmed_paired_merged_contig_103221, 131902_CGATGT_L008_R1_paired_trimmed_paired_merged_contig_144801, 13190…
Ether lipid metabolism	map00565	6	ec:1.1.1.101 - reductase, ec:3.1.1.4 - A2, ec:3.1.3.4 - phosphatase, ec:2.3.1.25 - synthase, ec:3.1.1.47 - esterase, ec:3.1.4.4 - D	1, 3, 11, 3, 1, 9	28	131902_CGATGT_L008_R1_paired_trimmed_paired_merged_contig_10812, 131902_CGATGT_L008_R1_paired_trimmed_paired_merged_contig_84873, 131902_CGATGT_L008_R1_paired_trimmed_paired_merged_contig_140546, 131902_CGATGT_L008_R1_paired_trimmed_paired_merged_contig_135520, 131902_CGATGT_L008_R1_paired_trimmed_paired_merged_contig_131068, 131902_CGATGT_L008_R1_paired_trimmed_paired_merged_contig_138264, 13190…
Neomycin, kanamycin and gentamicin biosynthesis	map00524	2	ec:2.7.1.2 - glucokinase (phosphorylating), ec:2.7.1.1 - hexokinase type IV glucokinase	8, 20	28	131902_CGATGT_L008_R1_paired_trimmed_paired_merged_contig_55666, 131902_CGATGT_L008_R1_paired_trimmed_paired_merged_contig_136209, 131902_CGATGT_L008_R1_paired_trimmed_paired_merged_contig_17156, 131902_CGATGT_L008_R1_paired_trimmed_paired_merged_contig_51966, 131902_CGATGT_L008_R1_paired_trimmed_paired_merged_contig_34246, 131902_CGATGT_L008_R1_paired_trimmed_paired_merged_contig_39061, 131902_C…
Valine, leucine and isoleucine biosynthesis	map00290	8	ec:2.2.1.6 - synthase, ec:2.6.1.42 - transaminase, ec:4.3.1.19 - ammonia-lyase, ec:2.3.3.13 - synthase, ec:4.2.1.9 - dehydratase, ec:4.2.1.33 - dehydratase, ec:1.1.1.86 - reductoisomerase (NADP+), ec:1.1.1.85 - dehydrogenase	4, 5, 2, 3, 1, 3, 5, 4	27	131902_CGATGT_L008_R1_paired_trimmed_paired_merged_contig_139457, 131902_CGATGT_L008_R1_paired_trimmed_paired_merged_contig_130714, 131902_CGATGT_L008_R1_paired_trimmed_paired_merged_contig_10992, 131902_CGATGT_L008_R1_paired_trimmed_paired_merged_contig_135634, 131902_CGATGT_L008_R1_paired_trimmed_paired_merged_contig_136558, 131902_CGATGT_L008_R1_paired_trimmed_paired_merged_contig_145410, 1319…
Fatty acid elongation	map00062	7	ec:3.1.2.22 - hydrolase, ec:4.2.1.74 - hydratase, ec:1.3.1.38 - reductase (NADPH), ec:2.3.1.16 - C-acyltransferase, ec:3.1.2.2 - hydrolase, ec:4.2.1.17 - hydratase, ec:1.1.1.35 - dehydrogenase	10, 1, 1, 3, 1, 4, 7	27	131902_CGATGT_L008_R1_paired_trimmed_paired_merged_contig_132960, 131902_CGATGT_L008_R1_paired_trimmed_paired_merged_contig_72903, 131902_CGATGT_L008_R1_paired_trimmed_paired_merged_contig_52179, 131902_CGATGT_L008_R1_paired_trimmed_paired_merged_contig_14674, 131902_CGATGT_L008_R1_paired_trimmed_paired_merged_contig_30510, 131902_CGATGT_L008_R1_paired_trimmed_paired_merged_contig_129700, 131902_…
Glycosphingolipid biosynthesis - ganglio series	map00604	2	ec:3.2.1.52 - hexosaminidase, ec:3.2.1.23 - lactase (ambiguous)	5, 21	26	131902_CGATGT_L008_R1_paired_trimmed_paired_merged_contig_131123, 131902_CGATGT_L008_R1_paired_trimmed_paired_merged_contig_139742, 131902_CGATGT_L008_R1_paired_trimmed_paired_merged_contig_26973, 131902_CGATGT_L008_R1_paired_trimmed_paired_merged_contig_78934, 131902_CGATGT_L008_R1_paired_trimmed_paired_merged_contig_103221, 131902_CGATGT_L008_R1_paired_trimmed_paired_merged_contig_19800, 131902…
Riboflavin metabolism	map00740	9	ec:1.1.1.193 - reductase, ec:4.1.99.12 - synthase, ec:2.7.1.26 - kinase, ec:2.5.1.9 - synthase, ec:1.14.18.1 - monophenol monooxygenase, ec:3.6.1.18 - diphosphatase, ec:2.7.7.2 - synthetase, ec:3.5.4.26 - deaminase, ec:3.5.4.25 - cyclohydrolase II	3, 6, 3, 1, 3, 1, 2, 3, 3	25	131902_CGATGT_L008_R1_paired_trimmed_paired_merged_contig_141605, 131902_CGATGT_L008_R1_paired_trimmed_paired_merged_contig_140359, 131902_CGATGT_L008_R1_paired_trimmed_paired_merged_contig_125200, 131902_CGATGT_L008_R1_paired_trimmed_paired_merged_contig_148756, 131902_CGATGT_L008_R1_paired_trimmed_paired_merged_contig_110926, 131902_CGATGT_L008_R1_paired_trimmed_paired_merged_contig_65567, 1319…
Biosynthesis of unsaturated fatty acids	map01040	8	ec:1.1.1.100 - reductase, ec:1.3.1.38 - reductase (NADPH), ec:1.3.3.6 - oxidase, ec:2.3.1.16 - C-acyltransferase, ec:3.1.2.2 - hydrolase, ec:4.2.1.17 - hydratase, ec:1.14.19.2 - 9-desaturase, ec:1.14.19.1 - 9-desaturase	2, 1, 8, 3, 1, 4, 5, 1	25	131902_CGATGT_L008_R1_paired_trimmed_paired_merged_contig_18645, 131902_CGATGT_L008_R1_paired_trimmed_paired_merged_contig_134410, 131902_CGATGT_L008_R1_paired_trimmed_paired_merged_contig_135892, 131902_CGATGT_L008_R1_paired_trimmed_paired_merged_contig_141074, 131902_CGATGT_L008_R1_paired_trimmed_paired_merged_contig_130231, 131902_CGATGT_L008_R1_paired_trimmed_paired_merged_contig_132032, 1319…
Flavonoid biosynthesis	map00941	11	ec:1.14.11.9 - 3-dioxygenase, ec:2.3.1.133 - O-hydroxycinnamoyltransferase, ec:2.3.1.170 - synthase, ec:5.5.1.6 - isomerase, ec:2.3.1.74 - synthase, ec:1.14.13.21 - 3'-monooxygenase, ec:1.14.13.11 - 4-monooxygenase, ec:1.14.11.23 - synthase, ec:1.14.11.19 - oxygenase, ec:1.1.1.219 - 4-reductase, ec:2.1.1.104 - O-methyltransferase	1, 2, 1, 4, 1, 2, 1, 5, 1, 3, 3	24	131902_CGATGT_L008_R1_paired_trimmed_paired_merged_contig_148606, 131902_CGATGT_L008_R1_paired_trimmed_paired_merged_contig_135211, 131902_CGATGT_L008_R1_paired_trimmed_paired_merged_contig_50623, 131902_CGATGT_L008_R1_paired_trimmed_paired_merged_contig_134399, 131902_CGATGT_L008_R1_paired_trimmed_paired_merged_contig_11533, 131902_CGATGT_L008_R1_paired_trimmed_paired_merged_contig_67561, 131902…
Cutin, suberine and wax biosynthesis	map00073	2	ec:2.3.1.75 - O-fatty-acyltransferase, ec:2.3.1.20 - O-acyltransferase	8, 15	23	131902_CGATGT_L008_R1_paired_trimmed_paired_merged_contig_29730, 131902_CGATGT_L008_R1_paired_trimmed_paired_merged_contig_137451, 131902_CGATGT_L008_R1_paired_trimmed_paired_merged_contig_126487, 131902_CGATGT_L008_R1_paired_trimmed_paired_merged_contig_135913, 131902_CGATGT_L008_R1_paired_trimmed_paired_merged_contig_141432, 131902_CGATGT_L008_R1_paired_trimmed_paired_merged_contig_129802, 1319…
Lysine biosynthesis	map00300	10	ec:4.1.1.20 - decarboxylase, ec:2.6.1.57 - transaminase, ec:2.7.2.4 - kinase, ec:1.2.1.31 - dehydrogenase, ec:2.6.1.83 - aminotransferase, ec:1.2.1.11 - dehydrogenase, ec:1.17.1.8 - reductase, ec:1.1.1.3 - dehydrogenase, ec:1.5.1.10 - dehydrogenase (NADP+, L-glutamate-forming), ec:5.1.1.7 - epimerase	2, 6, 4, 1, 2, 2, 2, 1, 1, 1	22	131902_CGATGT_L008_R1_paired_trimmed_paired_merged_contig_134904, 131902_CGATGT_L008_R1_paired_trimmed_paired_merged_contig_137774, 131902_CGATGT_L008_R1_paired_trimmed_paired_merged_contig_83739, 131902_CGATGT_L008_R1_paired_trimmed_paired_merged_contig_126093, 131902_CGATGT_L008_R1_paired_trimmed_paired_merged_contig_25738, 131902_CGATGT_L008_R1_paired_trimmed_paired_merged_contig_90857, 131902…
Ubiquinone and other terpenoid-quinone biosynthesis	map00130	9	ec:4.1.3.36 - synthase, ec:2.2.1.9 - synthase, ec:6.2.1.26 - ligase, ec:6.2.1.12 - ligase, ec:1.6.5.2 - dehydrogenase (quinone), ec:2.6.1.5 - transaminase, ec:1.14.13.11 - 4-monooxygenase, ec:1.13.11.27 - dioxygenase, ec:4.2.99.20 - synthase	1, 3, 2, 1, 3, 7, 1, 2, 2	22	131902_CGATGT_L008_R1_paired_trimmed_paired_merged_contig_77134, 131902_CGATGT_L008_R1_paired_trimmed_paired_merged_contig_145545, 131902_CGATGT_L008_R1_paired_trimmed_paired_merged_contig_128737, 131902_CGATGT_L008_R1_paired_trimmed_paired_merged_contig_140687, 131902_CGATGT_L008_R1_paired_trimmed_paired_merged_contig_8782, 131902_CGATGT_L008_R1_paired_trimmed_paired_merged_contig_139344, 131902…
Various types of N-glycan biosynthesis	map00513	7	ec:2.4.1.214 - 3-alpha-L-fucosyltransferase, ec:3.2.1.52 - hexosaminidase, ec:3.2.1.113 - 1,2-alpha-mannosidase, ec:2.4.1.101 - 2-beta-N-acetylglucosaminyltransferase, ec:2.4.1.131 - alpha-1,2-mannosyltransferase, ec:2.4.1.141 - N-acetylglucosaminyltransferase, ec:2.4.1.143 - 2-beta-N-acetylglucosaminyltransferase	1, 5, 11, 1, 1, 2, 1	22	131902_CGATGT_L008_R1_paired_trimmed_paired_merged_contig_131237, 131902_CGATGT_L008_R1_paired_trimmed_paired_merged_contig_131123, 131902_CGATGT_L008_R1_paired_trimmed_paired_merged_contig_139742, 131902_CGATGT_L008_R1_paired_trimmed_paired_merged_contig_26973, 131902_CGATGT_L008_R1_paired_trimmed_paired_merged_contig_78934, 131902_CGATGT_L008_R1_paired_trimmed_paired_merged_contig_103221, 13190…
Steroid hormone biosynthesis	map00140	5	ec:1.1.1.145 - dehydrogenase, ec:1.14.14.1 - monooxygenase, ec:2.4.1.17 - 1-naphthol glucuronyltransferase, ec:1.3.99.6 - 4-dehydrogenase, ec:1.1.1.62 - 17-dehydrogenase	8, 3, 9, 1, 1	22	131902_CGATGT_L008_R1_paired_trimmed_paired_merged_contig_131386, 131902_CGATGT_L008_R1_paired_trimmed_paired_merged_contig_132075, 131902_CGATGT_L008_R1_paired_trimmed_paired_merged_contig_137808, 131902_CGATGT_L008_R1_paired_trimmed_paired_merged_contig_136373, 131902_CGATGT_L008_R1_paired_trimmed_paired_merged_contig_125045, 131902_CGATGT_L008_R1_paired_trimmed_paired_merged_contig_51292, 1319…
Retinol metabolism	map00830	4	ec:1.1.1.1 - dehydrogenase, ec:1.14.14.1 - monooxygenase, ec:2.4.1.17 - 1-naphthol glucuronyltransferase, ec:1.3.99.23 - 13,14-reductase	6, 3, 9, 1	19	131902_CGATGT_L008_R1_paired_trimmed_paired_merged_contig_76637, 131902_CGATGT_L008_R1_paired_trimmed_paired_merged_contig_136119, 131902_CGATGT_L008_R1_paired_trimmed_paired_merged_contig_135577, 131902_CGATGT_L008_R1_paired_trimmed_paired_merged_contig_60815, 131902_CGATGT_L008_R1_paired_trimmed_paired_merged_contig_129949, 131902_CGATGT_L008_R1_paired_trimmed_paired_merged_contig_137325, 13190…
Benzoate degradation	map00362	6	ec:4.1.3.17 - aldolase, ec:1.13.11.1 - 1,2-dioxygenase, ec:1.1.1.157 - dehydrogenase, ec:2.3.1.16 - C-acyltransferase, ec:4.2.1.17 - hydratase, ec:1.1.1.35 - dehydrogenase	2, 1, 1, 3, 4, 7	18	131902_CGATGT_L008_R1_paired_trimmed_paired_merged_contig_129667, 131902_CGATGT_L008_R1_paired_trimmed_paired_merged_contig_27059, 131902_CGATGT_L008_R1_paired_trimmed_paired_merged_contig_61703, 131902_CGATGT_L008_R1_paired_trimmed_paired_merged_contig_91060, 131902_CGATGT_L008_R1_paired_trimmed_paired_merged_contig_64417, 131902_CGATGT_L008_R1_paired_trimmed_paired_merged_contig_7575, 131902_CG…
Aflatoxin biosynthesis	map00254	1	ec:6.4.1.2 - carboxylase	18	18	131902_CGATGT_L008_R1_paired_trimmed_paired_merged_contig_40298, 131902_CGATGT_L008_R1_paired_trimmed_paired_merged_contig_137095, 131902_CGATGT_L008_R1_paired_trimmed_paired_merged_contig_131638, 131902_CGATGT_L008_R1_paired_trimmed_paired_merged_contig_122715, 131902_CGATGT_L008_R1_paired_trimmed_paired_merged_contig_84874, 131902_CGATGT_L008_R1_paired_trimmed_paired_merged_contig_131623, 13190…
Tetracycline biosynthesis	map00253	1	ec:6.4.1.2 - carboxylase	18	18	131902_CGATGT_L008_R1_paired_trimmed_paired_merged_contig_40298, 131902_CGATGT_L008_R1_paired_trimmed_paired_merged_contig_137095, 131902_CGATGT_L008_R1_paired_trimmed_paired_merged_contig_131638, 131902_CGATGT_L008_R1_paired_trimmed_paired_merged_contig_122715, 131902_CGATGT_L008_R1_paired_trimmed_paired_merged_contig_84874, 131902_CGATGT_L008_R1_paired_trimmed_paired_merged_contig_131623, 13190…
C5-Branched dibasic acid metabolism	map00660	4	ec:2.2.1.6 - synthase, ec:4.1.3.17 - aldolase, ec:6.2.1.5 - ligase (ADP-forming), ec:1.1.1.85 - dehydrogenase	4, 2, 7, 4	17	131902_CGATGT_L008_R1_paired_trimmed_paired_merged_contig_139457, 131902_CGATGT_L008_R1_paired_trimmed_paired_merged_contig_130714, 131902_CGATGT_L008_R1_paired_trimmed_paired_merged_contig_10992, 131902_CGATGT_L008_R1_paired_trimmed_paired_merged_contig_135634, 131902_CGATGT_L008_R1_paired_trimmed_paired_merged_contig_129667, 131902_CGATGT_L008_R1_paired_trimmed_paired_merged_contig_27059, 13190…
mTOR signaling pathway	map04150	1	ec:2.7.11.24 - protein kinase	17	17	131902_CGATGT_L008_R1_paired_trimmed_paired_merged_contig_127816, 131902_CGATGT_L008_R1_paired_trimmed_paired_merged_contig_125635, 131902_CGATGT_L008_R1_paired_trimmed_paired_merged_contig_136872, 131902_CGATGT_L008_R1_paired_trimmed_paired_merged_contig_138931, 131902_CGATGT_L008_R1_paired_trimmed_paired_merged_contig_116498, 131902_CGATGT_L008_R1_paired_trimmed_paired_merged_contig_45250, 1319…
Carotenoid biosynthesis	map00906	6	ec:1.3.5.6 - desaturase, ec:2.5.1.32 - synthase, ec:5.3.99.8 - synthase, ec:1.14.13.93 - acid 8'-hydroxylase, ec:1.14.13.90 - epoxidase, ec:1.1.1.288 - dehydrogenase	8, 1, 1, 2, 3, 1	16	131902_CGATGT_L008_R1_paired_trimmed_paired_merged_contig_92338, 131902_CGATGT_L008_R1_paired_trimmed_paired_merged_contig_13357, 131902_CGATGT_L008_R1_paired_trimmed_paired_merged_contig_2934, 131902_CGATGT_L008_R1_paired_trimmed_paired_merged_contig_43775, 131902_CGATGT_L008_R1_paired_trimmed_paired_merged_contig_77418, 131902_CGATGT_L008_R1_paired_trimmed_paired_merged_contig_139991, 131902_CG…
Monobactam biosynthesis	map00261	4	ec:2.7.2.4 - kinase, ec:1.2.1.11 - dehydrogenase, ec:1.17.1.8 - reductase, ec:2.7.7.4 - adenylyltransferase	4, 2, 2, 8	16	131902_CGATGT_L008_R1_paired_trimmed_paired_merged_contig_1646, 131902_CGATGT_L008_R1_paired_trimmed_paired_merged_contig_133449, 131902_CGATGT_L008_R1_paired_trimmed_paired_merged_contig_133448, 131902_CGATGT_L008_R1_paired_trimmed_paired_merged_contig_66101, 131902_CGATGT_L008_R1_paired_trimmed_paired_merged_contig_133246, 131902_CGATGT_L008_R1_paired_trimmed_paired_merged_contig_126504, 131902…
Biotin metabolism	map00780	8	ec:6.3.3.3 - synthase, ec:2.6.1.62 - transaminase, ec:1.1.1.100 - reductase, ec:2.3.1.179 - synthase II, ec:2.8.1.6 - synthase, ec:6.3.4.15 - ligase, ec:2.3.1.41 - synthase I, ec:2.3.1.47 - synthase	2, 2, 2, 2, 1, 2, 3, 1	15	131902_CGATGT_L008_R1_paired_trimmed_paired_merged_contig_36886, 131902_CGATGT_L008_R1_paired_trimmed_paired_merged_contig_136258, 131902_CGATGT_L008_R1_paired_trimmed_paired_merged_contig_36886, 131902_CGATGT_L008_R1_paired_trimmed_paired_merged_contig_136258, 131902_CGATGT_L008_R1_paired_trimmed_paired_merged_contig_18645, 131902_CGATGT_L008_R1_paired_trimmed_paired_merged_contig_134410, 131902…
Geraniol degradation	map00281	4	ec:4.1.3.4 - lyase, ec:2.3.1.16 - C-acyltransferase, ec:4.2.1.17 - hydratase, ec:1.1.1.35 - dehydrogenase	1, 3, 4, 7	15	131902_CGATGT_L008_R1_paired_trimmed_paired_merged_contig_144725, 131902_CGATGT_L008_R1_paired_trimmed_paired_merged_contig_64417, 131902_CGATGT_L008_R1_paired_trimmed_paired_merged_contig_7575, 131902_CGATGT_L008_R1_paired_trimmed_paired_merged_contig_133617, 131902_CGATGT_L008_R1_paired_trimmed_paired_merged_contig_96777, 131902_CGATGT_L008_R1_paired_trimmed_paired_merged_contig_142960, 131902_…
Vitamin B6 metabolism	map00750	7	ec:1.4.3.5 - 5'-phosphate synthase, ec:2.6.1.52 - transaminase, ec:2.7.1.35 - kinase, ec:1.1.1.107 - 4-dehydrogenase, ec:4.3.3.6 - 5'-phosphate synthase (glutamine hydrolysing), ec:4.2.3.1 - synthase, ec:1.1.1.65 - 4-dehydrogenase	3, 2, 1, 1, 2, 1, 4	14	131902_CGATGT_L008_R1_paired_trimmed_paired_merged_contig_132795, 131902_CGATGT_L008_R1_paired_trimmed_paired_merged_contig_137534, 131902_CGATGT_L008_R1_paired_trimmed_paired_merged_contig_144587, 131902_CGATGT_L008_R1_paired_trimmed_paired_merged_contig_135749, 131902_CGATGT_L008_R1_paired_trimmed_paired_merged_contig_127135, 131902_CGATGT_L008_R1_paired_trimmed_paired_merged_contig_72439, 1319…
Glycosaminoglycan biosynthesis - heparan sulfate / heparin	map00534	5	ec:2.4.1.224 - 4-alpha-N-acetylglucosaminyltransferase, ec:2.4.1.223 - 4-alpha-N-acetylglucosaminyltransferase, ec:2.4.1.134 - 3-beta-galactosyltransferase, ec:2.4.1.135 - 3-beta-glucuronosyltransferase, ec:2.4.2.26 - xylosyltransferase	6, 1, 3, 2, 2	14	131902_CGATGT_L008_R1_paired_trimmed_paired_merged_contig_133826, 131902_CGATGT_L008_R1_paired_trimmed_paired_merged_contig_22573, 131902_CGATGT_L008_R1_paired_trimmed_paired_merged_contig_135013, 131902_CGATGT_L008_R1_paired_trimmed_paired_merged_contig_140880, 131902_CGATGT_L008_R1_paired_trimmed_paired_merged_contig_99995, 131902_CGATGT_L008_R1_paired_trimmed_paired_merged_contig_52798, 131902…
Caprolactam degradation	map00930	3	ec:1.1.1.2 - dehydrogenase (NADP+), ec:4.2.1.17 - hydratase, ec:1.1.1.35 - dehydrogenase	2, 4, 7	13	131902_CGATGT_L008_R1_paired_trimmed_paired_merged_contig_44292, 131902_CGATGT_L008_R1_paired_trimmed_paired_merged_contig_75552, 131902_CGATGT_L008_R1_paired_trimmed_paired_merged_contig_96777, 131902_CGATGT_L008_R1_paired_trimmed_paired_merged_contig_142960, 131902_CGATGT_L008_R1_paired_trimmed_paired_merged_contig_134745, 131902_CGATGT_L008_R1_paired_trimmed_paired_merged_contig_125623, 131902…
Steroid biosynthesis	map00100	7	ec:1.3.1.70 - reductase, ec:2.5.1.21 - synthase, ec:1.1.1.170 - 3-dehydrogenase (decarboxylating), ec:5.5.1.9 - cycloisomerase, ec:1.14.13.72 - monooxygenase, ec:1.14.13.70 - 14alpha-demethylase, ec:5.4.99.8 - synthase	1, 1, 3, 1, 1, 2, 2	11	131902_CGATGT_L008_R1_paired_trimmed_paired_merged_contig_130082, 131902_CGATGT_L008_R1_paired_trimmed_paired_merged_contig_134424, 131902_CGATGT_L008_R1_paired_trimmed_paired_merged_contig_125045, 131902_CGATGT_L008_R1_paired_trimmed_paired_merged_contig_131386, 131902_CGATGT_L008_R1_paired_trimmed_paired_merged_contig_136373, 131902_CGATGT_L008_R1_paired_trimmed_paired_merged_contig_136208, 131…
Other types of O-glycan biosynthesis	map00514	3	ec:2.4.1.221 - GDP-L-fucose:polypeptide fucosyltransferase, ec:2.4.1.109 - mannosyltransferase, ec:2.4.1.135 - 3-beta-glucuronosyltransferase	3, 6, 2	11	131902_CGATGT_L008_R1_paired_trimmed_paired_merged_contig_140048, 131902_CGATGT_L008_R1_paired_trimmed_paired_merged_contig_136869, 131902_CGATGT_L008_R1_paired_trimmed_paired_merged_contig_140049, 131902_CGATGT_L008_R1_paired_trimmed_paired_merged_contig_132093, 131902_CGATGT_L008_R1_paired_trimmed_paired_merged_contig_141235, 131902_CGATGT_L008_R1_paired_trimmed_paired_merged_contig_3986, 13190…
D-Glutamine and D-glutamate metabolism	map00471	3	ec:1.4.1.3 - dehydrogenase [NAD(P)+], ec:3.5.1.2 - glutaminase I, ec:5.1.1.10 - racemase	1, 8, 2	11	131902_CGATGT_L008_R1_paired_trimmed_paired_merged_contig_82537, 131902_CGATGT_L008_R1_paired_trimmed_paired_merged_contig_124667, 131902_CGATGT_L008_R1_paired_trimmed_paired_merged_contig_33118, 131902_CGATGT_L008_R1_paired_trimmed_paired_merged_contig_126274, 131902_CGATGT_L008_R1_paired_trimmed_paired_merged_contig_143120, 131902_CGATGT_L008_R1_paired_trimmed_paired_merged_contig_134618, 13190…
Linoleic acid metabolism	map00591	3	ec:3.1.1.4 - A2, ec:1.14.14.1 - monooxygenase, ec:1.13.11.12 - 13S-lipoxygenase	3, 3, 4	10	131902_CGATGT_L008_R1_paired_trimmed_paired_merged_contig_84873, 131902_CGATGT_L008_R1_paired_trimmed_paired_merged_contig_140546, 131902_CGATGT_L008_R1_paired_trimmed_paired_merged_contig_135520, 131902_CGATGT_L008_R1_paired_trimmed_paired_merged_contig_26195, 131902_CGATGT_L008_R1_paired_trimmed_paired_merged_contig_130921, 131902_CGATGT_L008_R1_paired_trimmed_paired_merged_contig_26196, 131902…
Steroid degradation	map00984	2	ec:1.1.1.145 - dehydrogenase, ec:1.3.99.5 - 4-dehydrogenase (acceptor)	8, 2	10	131902_CGATGT_L008_R1_paired_trimmed_paired_merged_contig_131386, 131902_CGATGT_L008_R1_paired_trimmed_paired_merged_contig_132075, 131902_CGATGT_L008_R1_paired_trimmed_paired_merged_contig_137808, 131902_CGATGT_L008_R1_paired_trimmed_paired_merged_contig_136373, 131902_CGATGT_L008_R1_paired_trimmed_paired_merged_contig_125045, 131902_CGATGT_L008_R1_paired_trimmed_paired_merged_contig_51292, 1319…
Glycosphingolipid biosynthesis - globo and isoglobo series	map00603	2	ec:3.2.1.52 - hexosaminidase, ec:3.2.1.22 - melibiase	5, 5	10	131902_CGATGT_L008_R1_paired_trimmed_paired_merged_contig_131123, 131902_CGATGT_L008_R1_paired_trimmed_paired_merged_contig_139742, 131902_CGATGT_L008_R1_paired_trimmed_paired_merged_contig_26973, 131902_CGATGT_L008_R1_paired_trimmed_paired_merged_contig_78934, 131902_CGATGT_L008_R1_paired_trimmed_paired_merged_contig_103221, 131902_CGATGT_L008_R1_paired_trimmed_paired_merged_contig_49954, 131902…
Indole alkaloid biosynthesis	map00901	2	ec:4.3.3.2 - synthase, ec:1.14.11.20 - 4-hydroxylase	8, 2	10	131902_CGATGT_L008_R1_paired_trimmed_paired_merged_contig_110752, 131902_CGATGT_L008_R1_paired_trimmed_paired_merged_contig_53973, 131902_CGATGT_L008_R1_paired_trimmed_paired_merged_contig_136093, 131902_CGATGT_L008_R1_paired_trimmed_paired_merged_contig_136051, 131902_CGATGT_L008_R1_paired_trimmed_paired_merged_contig_126904, 131902_CGATGT_L008_R1_paired_trimmed_paired_merged_contig_45514, 13190…
Styrene degradation	map00643	4	ec:1.13.11.5 - 1,2-dioxygenase, ec:3.5.1.4 - acylamidase, ec:3.7.1.2 - beta-diketonase, ec:3.5.5.1 - acetonitrilase	2, 3, 3, 1	9	131902_CGATGT_L008_R1_paired_trimmed_paired_merged_contig_96454, 131902_CGATGT_L008_R1_paired_trimmed_paired_merged_contig_135943, 131902_CGATGT_L008_R1_paired_trimmed_paired_merged_contig_132289, 131902_CGATGT_L008_R1_paired_trimmed_paired_merged_contig_127097, 131902_CGATGT_L008_R1_paired_trimmed_paired_merged_contig_38107, 131902_CGATGT_L008_R1_paired_trimmed_paired_merged_contig_5780, 131902_…
Toluene degradation	map00623	3	ec:1.13.11.1 - 1,2-dioxygenase, ec:3.1.1.45 - maleylacetate enol-lactonase, ec:1.1.1.35 - dehydrogenase	1, 1, 7	9	131902_CGATGT_L008_R1_paired_trimmed_paired_merged_contig_61703, 131902_CGATGT_L008_R1_paired_trimmed_paired_merged_contig_36843, 131902_CGATGT_L008_R1_paired_trimmed_paired_merged_contig_130074, 131902_CGATGT_L008_R1_paired_trimmed_paired_merged_contig_110181, 131902_CGATGT_L008_R1_paired_trimmed_paired_merged_contig_91060, 131902_CGATGT_L008_R1_paired_trimmed_paired_merged_contig_96777, 131902_…
Diterpenoid biosynthesis	map00904	5	ec:2.3.1.167 - III 10-O-acetyltransferase, ec:4.2.3.19 - synthase, ec:1.14.11.15 - 3beta-dioxygenase, ec:1.14.11.12 - dioxygenase, ec:1.14.11.13 - 2beta-dioxygenase	1, 1, 4, 1, 1	8	131902_CGATGT_L008_R1_paired_trimmed_paired_merged_contig_25097, 131902_CGATGT_L008_R1_paired_trimmed_paired_merged_contig_139004, 131902_CGATGT_L008_R1_paired_trimmed_paired_merged_contig_75647, 131902_CGATGT_L008_R1_paired_trimmed_paired_merged_contig_33993, 131902_CGATGT_L008_R1_paired_trimmed_paired_merged_contig_75646, 131902_CGATGT_L008_R1_paired_trimmed_paired_merged_contig_59067, 131902_C…
Stilbenoid, diarylheptanoid and gingerol biosynthesis	map00945	4	ec:2.3.1.133 - O-hydroxycinnamoyltransferase, ec:2.3.1.99 - O-hydroxycinnamoyltransferase, ec:1.14.13.11 - 4-monooxygenase, ec:2.1.1.104 - O-methyltransferase	2, 2, 1, 3	8	131902_CGATGT_L008_R1_paired_trimmed_paired_merged_contig_135211, 131902_CGATGT_L008_R1_paired_trimmed_paired_merged_contig_50623, 131902_CGATGT_L008_R1_paired_trimmed_paired_merged_contig_135211, 131902_CGATGT_L008_R1_paired_trimmed_paired_merged_contig_50623, 131902_CGATGT_L008_R1_paired_trimmed_paired_merged_contig_7964, 131902_CGATGT_L008_R1_paired_trimmed_paired_merged_contig_99838, 131902_C…
Zeatin biosynthesis	map00908	3	ec:2.5.1.27 - dimethylallyltransferase, ec:2.5.1.75 - dimethylallyltransferase, ec:1.5.99.12 - dehydrogenase	1, 2, 5	8	131902_CGATGT_L008_R1_paired_trimmed_paired_merged_contig_144357, 131902_CGATGT_L008_R1_paired_trimmed_paired_merged_contig_148059, 131902_CGATGT_L008_R1_paired_trimmed_paired_merged_contig_144357, 131902_CGATGT_L008_R1_paired_trimmed_paired_merged_contig_138981, 131902_CGATGT_L008_R1_paired_trimmed_paired_merged_contig_38170, 131902_CGATGT_L008_R1_paired_trimmed_paired_merged_contig_132448, 1319…
Carbapenem biosynthesis	map00332	2	ec:1.2.1.41 - dehydrogenase, ec:2.7.2.11 - 5-kinase	3, 5	8	131902_CGATGT_L008_R1_paired_trimmed_paired_merged_contig_134872, 131902_CGATGT_L008_R1_paired_trimmed_paired_merged_contig_137663, 131902_CGATGT_L008_R1_paired_trimmed_paired_merged_contig_126089, 131902_CGATGT_L008_R1_paired_trimmed_paired_merged_contig_63824, 131902_CGATGT_L008_R1_paired_trimmed_paired_merged_contig_134872, 131902_CGATGT_L008_R1_paired_trimmed_paired_merged_contig_137663, 1319…
Peptidoglycan biosynthesis	map00550	4	ec:2.4.1.227 - beta-N-acetylglucosaminyltransferase, ec:2.5.1.7 - 1-carboxyvinyltransferase, ec:6.3.2.4 - ligase, ec:2.7.8.13 - MraY transferase	1, 1, 2, 3	7	131902_CGATGT_L008_R1_paired_trimmed_paired_merged_contig_108402, 131902_CGATGT_L008_R1_paired_trimmed_paired_merged_contig_15034, 131902_CGATGT_L008_R1_paired_trimmed_paired_merged_contig_143147, 131902_CGATGT_L008_R1_paired_trimmed_paired_merged_contig_46941, 131902_CGATGT_L008_R1_paired_trimmed_paired_merged_contig_140884, 131902_CGATGT_L008_R1_paired_trimmed_paired_merged_contig_132641, 13190…
Glycosaminoglycan biosynthesis - chondroitin sulfate / dermatan sulfate	map00532	3	ec:2.4.1.134 - 3-beta-galactosyltransferase, ec:2.4.1.135 - 3-beta-glucuronosyltransferase, ec:2.4.2.26 - xylosyltransferase	3, 2, 2	7	131902_CGATGT_L008_R1_paired_trimmed_paired_merged_contig_21776, 131902_CGATGT_L008_R1_paired_trimmed_paired_merged_contig_137754, 131902_CGATGT_L008_R1_paired_trimmed_paired_merged_contig_134337, 131902_CGATGT_L008_R1_paired_trimmed_paired_merged_contig_142542, 131902_CGATGT_L008_R1_paired_trimmed_paired_merged_contig_118, 131902_CGATGT_L008_R1_paired_trimmed_paired_merged_contig_139928, 131902_…
Primary bile acid biosynthesis	map00120	1	ec:1.1.1.35 - dehydrogenase	7	7	131902_CGATGT_L008_R1_paired_trimmed_paired_merged_contig_130074, 131902_CGATGT_L008_R1_paired_trimmed_paired_merged_contig_110181, 131902_CGATGT_L008_R1_paired_trimmed_paired_merged_contig_91060, 131902_CGATGT_L008_R1_paired_trimmed_paired_merged_contig_96777, 131902_CGATGT_L008_R1_paired_trimmed_paired_merged_contig_87426, 131902_CGATGT_L008_R1_paired_trimmed_paired_merged_contig_125623, 131902…
Lipopolysaccharide biosynthesis	map00540	5	ec:2.7.1.130 - 4'-kinase, ec:2.7.7.38 - cytidylyltransferase, ec:2.4.1.182 - synthase, ec:2.5.1.55 - synthase, ec:2.3.1.129 - O-acyltransferase	2, 1, 1, 1, 1	6	131902_CGATGT_L008_R1_paired_trimmed_paired_merged_contig_142139, 131902_CGATGT_L008_R1_paired_trimmed_paired_merged_contig_42833, 131902_CGATGT_L008_R1_paired_trimmed_paired_merged_contig_129465, 131902_CGATGT_L008_R1_paired_trimmed_paired_merged_contig_36594, 131902_CGATGT_L008_R1_paired_trimmed_paired_merged_contig_140970, 131902_CGATGT_L008_R1_paired_trimmed_paired_merged_contig_131238
Lipoic acid metabolism	map00785	2	ec:2.3.1.181 - transferase, ec:2.8.1.8 - synthase	1, 5	6	131902_CGATGT_L008_R1_paired_trimmed_paired_merged_contig_141060, 131902_CGATGT_L008_R1_paired_trimmed_paired_merged_contig_132233, 131902_CGATGT_L008_R1_paired_trimmed_paired_merged_contig_31954, 131902_CGATGT_L008_R1_paired_trimmed_paired_merged_contig_131905, 131902_CGATGT_L008_R1_paired_trimmed_paired_merged_contig_41500, 131902_CGATGT_L008_R1_paired_trimmed_paired_merged_contig_10549
Glucosinolate biosynthesis	map00966	2	ec:2.6.1.42 - transaminase, ec:2.4.1.195 - S-beta-glucosyltransferase	5, 1	6	131902_CGATGT_L008_R1_paired_trimmed_paired_merged_contig_136558, 131902_CGATGT_L008_R1_paired_trimmed_paired_merged_contig_145410, 131902_CGATGT_L008_R1_paired_trimmed_paired_merged_contig_136559, 131902_CGATGT_L008_R1_paired_trimmed_paired_merged_contig_9960, 131902_CGATGT_L008_R1_paired_trimmed_paired_merged_contig_147530, 131902_CGATGT_L008_R1_paired_trimmed_paired_merged_contig_55868
Naphthalene degradation	map00626	1	ec:1.1.1.1 - dehydrogenase	6	6	131902_CGATGT_L008_R1_paired_trimmed_paired_merged_contig_76637, 131902_CGATGT_L008_R1_paired_trimmed_paired_merged_contig_136119, 131902_CGATGT_L008_R1_paired_trimmed_paired_merged_contig_135577, 131902_CGATGT_L008_R1_paired_trimmed_paired_merged_contig_60815, 131902_CGATGT_L008_R1_paired_trimmed_paired_merged_contig_129949, 131902_CGATGT_L008_R1_paired_trimmed_paired_merged_contig_137325
Caffeine metabolism	map00232	3	ec:1.17.3.2 - oxidase, ec:1.7.3.3 - urate hydroxylase, ec:1.14.14.1 - monooxygenase	1, 1, 3	5	131902_CGATGT_L008_R1_paired_trimmed_paired_merged_contig_28363, 131902_CGATGT_L008_R1_paired_trimmed_paired_merged_contig_125607, 131902_CGATGT_L008_R1_paired_trimmed_paired_merged_contig_26195, 131902_CGATGT_L008_R1_paired_trimmed_paired_merged_contig_130921, 131902_CGATGT_L008_R1_paired_trimmed_paired_merged_contig_26196
Taurine and hypotaurine metabolism	map00430	3	ec:4.1.1.15 - decarboxylase, ec:1.13.11.19 - dioxygenase, ec:2.3.2.2 - glutamyl transpeptidase	1, 1, 3	5	131902_CGATGT_L008_R1_paired_trimmed_paired_merged_contig_136978, 131902_CGATGT_L008_R1_paired_trimmed_paired_merged_contig_133654, 131902_CGATGT_L008_R1_paired_trimmed_paired_merged_contig_134892, 131902_CGATGT_L008_R1_paired_trimmed_paired_merged_contig_5680, 131902_CGATGT_L008_R1_paired_trimmed_paired_merged_contig_78059
Atrazine degradation	map00791	1	ec:3.5.1.5 - ec:3.5.1.5 urease	5	5	131902_CGATGT_L008_R1_paired_trimmed_paired_merged_contig_42720, 131902_CGATGT_L008_R1_paired_trimmed_paired_merged_contig_75363, 131902_CGATGT_L008_R1_paired_trimmed_paired_merged_contig_141668, 131902_CGATGT_L008_R1_paired_trimmed_paired_merged_contig_114896, 131902_CGATGT_L008_R1_paired_trimmed_paired_merged_contig_80228
Polyketide sugar unit biosynthesis	map00523	3	ec:1.1.1.133 - reductase, ec:5.1.3.13 - 3,5-epimerase, ec:4.2.1.46 - 4,6-dehydratase	1, 1, 2	4	131902_CGATGT_L008_R1_paired_trimmed_paired_merged_contig_131135, 131902_CGATGT_L008_R1_paired_trimmed_paired_merged_contig_131135, 131902_CGATGT_L008_R1_paired_trimmed_paired_merged_contig_134520, 131902_CGATGT_L008_R1_paired_trimmed_paired_merged_contig_137022
Photosynthesis	map00195	2	ec:1.18.1.2 - reductase, ec:1.10.9.1 - reductase	3, 1	4	131902_CGATGT_L008_R1_paired_trimmed_paired_merged_contig_131208, 131902_CGATGT_L008_R1_paired_trimmed_paired_merged_contig_86541, 131902_CGATGT_L008_R1_paired_trimmed_paired_merged_contig_133764, 131902_CGATGT_L008_R1_paired_trimmed_paired_merged_contig_51816
Synthesis and degradation of ketone bodies	map00072	2	ec:2.3.3.10 - synthase, ec:4.1.3.4 - lyase	3, 1	4	131902_CGATGT_L008_R1_paired_trimmed_paired_merged_contig_150478, 131902_CGATGT_L008_R1_paired_trimmed_paired_merged_contig_141171, 131902_CGATGT_L008_R1_paired_trimmed_paired_merged_contig_125156, 131902_CGATGT_L008_R1_paired_trimmed_paired_merged_contig_144725
Chlorocyclohexane and chlorobenzene degradation	map00361	3	ec:1.13.11.1 - 1,2-dioxygenase, ec:3.8.1.5 - dehalogenase, ec:3.1.1.45 - maleylacetate enol-lactonase	1, 1, 1	3	131902_CGATGT_L008_R1_paired_trimmed_paired_merged_contig_61703, 131902_CGATGT_L008_R1_paired_trimmed_paired_merged_contig_129283, 131902_CGATGT_L008_R1_paired_trimmed_paired_merged_contig_36843
Flavone and flavonol biosynthesis	map00944	2	ec:3.2.1.31 - beta-glucuronide glucuronohydrolase glucuronidase, ec:1.14.13.21 - 3'-monooxygenase	1, 2	3	131902_CGATGT_L008_R1_paired_trimmed_paired_merged_contig_49623, 131902_CGATGT_L008_R1_paired_trimmed_paired_merged_contig_83789, 131902_CGATGT_L008_R1_paired_trimmed_paired_merged_contig_83790
Betalain biosynthesis	map00965	1	ec:1.14.18.1 - monophenol monooxygenase	3	3	131902_CGATGT_L008_R1_paired_trimmed_paired_merged_contig_12121, 131902_CGATGT_L008_R1_paired_trimmed_paired_merged_contig_9334, 131902_CGATGT_L008_R1_paired_trimmed_paired_merged_contig_12120
Ethylbenzene degradation	map00642	1	ec:2.3.1.16 - C-acyltransferase	3	3	131902_CGATGT_L008_R1_paired_trimmed_paired_merged_contig_64417, 131902_CGATGT_L008_R1_paired_trimmed_paired_merged_contig_7575, 131902_CGATGT_L008_R1_paired_trimmed_paired_merged_contig_133617
Biosynthesis of ansamycins	map01051	1	ec:2.2.1.1 - glycolaldehydetransferase	3	3	131902_CGATGT_L008_R1_paired_trimmed_paired_merged_contig_131571, 131902_CGATGT_L008_R1_paired_trimmed_paired_merged_contig_31181, 131902_CGATGT_L008_R1_paired_trimmed_paired_merged_contig_62509
Fluorobenzoate degradation	map00364	2	ec:1.13.11.1 - 1,2-dioxygenase, ec:3.1.1.45 - maleylacetate enol-lactonase	1, 1	2	131902_CGATGT_L008_R1_paired_trimmed_paired_merged_contig_61703, 131902_CGATGT_L008_R1_paired_trimmed_paired_merged_contig_36843
Monoterpenoid biosynthesis	map00902	2	ec:4.2.3.25 - synthase, ec:1.3.3.9 - synthase	1, 1	2	131902_CGATGT_L008_R1_paired_trimmed_paired_merged_contig_80050, 131902_CGATGT_L008_R1_paired_trimmed_paired_merged_contig_56970
Biosynthesis of siderophore group nonribosomal peptides	map01053	2	ec:1.3.1.28 - dehydrogenase, ec:3.3.2.1 - 2,3-dihydro-2,3-dihydroxybenzoate synthase	1, 1	2	131902_CGATGT_L008_R1_paired_trimmed_paired_merged_contig_131633, 131902_CGATGT_L008_R1_paired_trimmed_paired_merged_contig_131024
Phosphonate and phosphinate metabolism	map00440	1	ec:2.7.7.14 - cytidylyltransferase	2	2	131902_CGATGT_L008_R1_paired_trimmed_paired_merged_contig_8066, 131902_CGATGT_L008_R1_paired_trimmed_paired_merged_contig_143271
D-Arginine and D-ornithine metabolism	map00472	1	ec:5.1.1.10 - racemase	2	2	131902_CGATGT_L008_R1_paired_trimmed_paired_merged_contig_87328, 131902_CGATGT_L008_R1_paired_trimmed_paired_merged_contig_132635
Biosynthesis of vancomycin group antibiotics	map01055	1	ec:4.2.1.46 - 4,6-dehydratase	2	2	131902_CGATGT_L008_R1_paired_trimmed_paired_merged_contig_134520, 131902_CGATGT_L008_R1_paired_trimmed_paired_merged_contig_137022
Acarbose and validamycin biosynthesis	map00525	1	ec:4.2.1.46 - 4,6-dehydratase	2	2	131902_CGATGT_L008_R1_paired_trimmed_paired_merged_contig_134520, 131902_CGATGT_L008_R1_paired_trimmed_paired_merged_contig_137022
Glycosylphosphatidylinositol (GPI)-anchor biosynthesis	map00563	1	ec:2.4.1.198 - N-acetylglucosaminyltransferase	2	2	131902_CGATGT_L008_R1_paired_trimmed_paired_merged_contig_29159, 131902_CGATGT_L008_R1_paired_trimmed_paired_merged_contig_143320
D-Alanine metabolism	map00473	1	ec:6.3.2.4 - ligase	2	2	131902_CGATGT_L008_R1_paired_trimmed_paired_merged_contig_143147, 131902_CGATGT_L008_R1_paired_trimmed_paired_merged_contig_46941
Sesquiterpenoid and triterpenoid biosynthesis	map00909	1	ec:2.5.1.21 - synthase	1	1	131902_CGATGT_L008_R1_paired_trimmed_paired_merged_contig_134424
Biosynthesis of terpenoids and steroids	map01062	1	ec:2.5.1.32 - synthase	1	1	131902_CGATGT_L008_R1_paired_trimmed_paired_merged_contig_130909
Penicillin and cephalosporin biosynthesis	map00311	1	ec:5.1.1.17 - epimerase	1	1	131902_CGATGT_L008_R1_paired_trimmed_paired_merged_contig_48130
						_contig_38890, 131902_CGATGT_L008_R1_paired_trimmed_paired_merged_contig_105367, 131902_CGATGT_L008_R1_paired_trimmed_paired_merged_contig_137181, 131902_CGATGT_L008_R1_paired_trimmed_paired_merged_contig_573, 131902_CGATGT_L008_R1_paired_trimmed_paired_merged_contig_132609, 131902_CGATGT_L008_R1_paired_trimmed_paired_merged_contig_140351, 131902_CGATGT_L008_R1_paired_trimmed_paired_merged_contig…
						L008_R1_paired_trimmed_paired_merged_contig_124724, 131902_CGATGT_L008_R1_paired_trimmed_paired_merged_contig_142393, 131902_CGATGT_L008_R1_paired_trimmed_paired_merged_contig_143241, 131902_CGATGT_L008_R1_paired_trimmed_paired_merged_contig_48985, 131902_CGATGT_L008_R1_paired_trimmed_paired_merged_contig_129182, 131902_CGATGT_L008_R1_paired_trimmed_paired_merged_contig_135864, 131902_CGATGT_L008…
						_97619, 131902_CGATGT_L008_R1_paired_trimmed_paired_merged_contig_101701, 131902_CGATGT_L008_R1_paired_trimmed_paired_merged_contig_141144, 131902_CGATGT_L008_R1_paired_trimmed_paired_merged_contig_74958, 131902_CGATGT_L008_R1_paired_trimmed_paired_merged_contig_124804, 131902_CGATGT_L008_R1_paired_trimmed_paired_merged_contig_72777, 131902_CGATGT_L008_R1_paired_trimmed_paired_merged_contig_14029…
						aired_trimmed_paired_merged_contig_21997, 131902_CGATGT_L008_R1_paired_trimmed_paired_merged_contig_137096, 131902_CGATGT_L008_R1_paired_trimmed_paired_merged_contig_143493, 131902_CGATGT_L008_R1_paired_trimmed_paired_merged_contig_119066, 131902_CGATGT_L008_R1_paired_trimmed_paired_merged_contig_147251, 131902_CGATGT_L008_R1_paired_trimmed_paired_merged_contig_132913, 131902_CGATGT_L008_R1_paire…
						paired_merged_contig_90388, 131902_CGATGT_L008_R1_paired_trimmed_paired_merged_contig_125637, 131902_CGATGT_L008_R1_paired_trimmed_paired_merged_contig_17156, 131902_CGATGT_L008_R1_paired_trimmed_paired_merged_contig_144780, 131902_CGATGT_L008_R1_paired_trimmed_paired_merged_contig_51966, 131902_CGATGT_L008_R1_paired_trimmed_paired_merged_contig_111140, 131902_CGATGT_L008_R1_paired_trimmed_paired…
						rged_contig_132263, 131902_CGATGT_L008_R1_paired_trimmed_paired_merged_contig_6751, 131902_CGATGT_L008_R1_paired_trimmed_paired_merged_contig_124640, 131902_CGATGT_L008_R1_paired_trimmed_paired_merged_contig_33683, 131902_CGATGT_L008_R1_paired_trimmed_paired_merged_contig_100675, 131902_CGATGT_L008_R1_paired_trimmed_paired_merged_contig_127911, 131902_CGATGT_L008_R1_paired_trimmed_paired_merged_c…
						02_CGATGT_L008_R1_paired_trimmed_paired_merged_contig_65728, 131902_CGATGT_L008_R1_paired_trimmed_paired_merged_contig_71185, 131902_CGATGT_L008_R1_paired_trimmed_paired_merged_contig_125873, 131902_CGATGT_L008_R1_paired_trimmed_paired_merged_contig_145229, 131902_CGATGT_L008_R1_paired_trimmed_paired_merged_contig_125875, 131902_CGATGT_L008_R1_paired_trimmed_paired_merged_contig_61380, 131902_CGA…

## Sheet: Combined pools
List of metabolic pathways in which different annotated enzymes are implicated for a combined pool of DEGs
Pathway	Pathway ID	#Enzs in Pathway	Enzyme	#Seqs of Enzyme	#Seqs in total	Seqs
Purine metabolism	map00230	51	ec:6.3.3.1 - cyclo-ligase, ec:2.7.4.8 - kinase, ec:2.7.4.6 - kinase, ec:2.7.4.3 - kinase, ec:3.5.2.5 - ec:3.5.2.5 allantoinase, ec:4.1.1.21 - carboxylase, ec:3.1.4.17 - phosphodiesterase, ec:3.5.4.4 - deaminase, ec:4.3.2.2 - lyase, ec:3.5.4.3 - deaminase, ec:2.7.1.40 - kinase, ec:3.5.4.6 - deaminase, ec:2.7.1.25 - kinase, ec:2.7.1.20 - kinase, ec:1.17.3.2 - oxidase, ec:2.7.6.5 - diphosphokinase, …	2, 3, 20, 13, 1, 1, 3, 10, 4, 1, 31, 7, 7, 3, 1, 3, 11, 3, 5, 1, 3, 3, 7, 7, 3, 1, 6, 894, 1, 1, 1, 5, 2, 1287, 7, 1, 98, 15, 3, 2, 1, 6, 1, 1, 4, 3, 3, 5, 1, 1, 1	2504	131902_CGATGT_L008_R1_paired_trimmed_paired_merged_contig_43019, 131902_CGATGT_L008_R1_paired_trimmed_paired_merged_contig_125403, 131902_CGATGT_L008_R1_paired_trimmed_paired_merged_contig_152, 131902_CGATGT_L008_R1_paired_trimmed_paired_merged_contig_102846, 131902_CGATGT_L008_R1_paired_trimmed_paired_merged_contig_31529, 131902_CGATGT_L008_R1_paired_trimmed_paired_merged_contig_128717, 131902_C…
Thiamine metabolism	map00730	6	ec:2.7.4.3 - kinase, ec:2.2.1.7 - synthase, ec:2.7.6.2 - diphosphokinase, ec:2.5.1.3 - phosphate synthase, ec:2.8.1.7 - desulfurase, ec:3.6.1.15 - phosphatase	13, 6, 2, 1, 3, 1287	1312	131902_CGATGT_L008_R1_paired_trimmed_paired_merged_contig_100448, 131902_CGATGT_L008_R1_paired_trimmed_paired_merged_contig_88860, 131902_CGATGT_L008_R1_paired_trimmed_paired_merged_contig_80032, 131902_CGATGT_L008_R1_paired_trimmed_paired_merged_contig_132945, 131902_CGATGT_L008_R1_paired_trimmed_paired_merged_contig_83831, 131902_CGATGT_L008_R1_paired_trimmed_paired_merged_contig_46653, 131902_…
Biosynthesis of antibiotics	map01130	153	ec:2.6.1.11 - transaminase, ec:6.3.3.1 - cyclo-ligase, ec:2.6.1.13 - aminotransferase, ec:6.4.1.2 - carboxylase, ec:2.6.1.16 - transaminase (isomerizing), ec:2.7.1.90 - 1-phosphotransferase, ec:2.7.4.6 - kinase, ec:2.7.4.3 - kinase, ec:4.1.1.48 - synthase, ec:4.1.1.49 - carboxykinase (ATP), ec:4.1.1.39 - carboxylase, ec:1.3.5.1 - dehydrogenase, ec:2.7.1.71 - kinase, ec:4.1.1.20 - decarboxylase, e…	1, 2, 5, 19, 7, 1, 20, 13, 3, 18, 4, 2, 2, 2, 2, 2, 4, 4, 3, 4, 6, 4, 3, 5, 13, 3, 4, 7, 31, 7, 1, 1, 2, 3, 2, 22, 1, 5, 5, 4, 4, 1, 4, 4, 1, 1, 3, 2, 1, 1, 11, 5, 7, 5, 1, 13, 7, 7, 2, 1, 2, 1, 2, 1, 5, 4, 14, 5, 2, 2, 3, 1, 1, 32, 2, 25, 1, 7, 1, 5, 2, 2, 1, 1, 2, 3, 1, 6, 3, 24, 2, 1, 2, 2, 4, 2, 1, 21, 1, 2, 13, 26, 2, 2, 1, 3, 4, 3, 2, 7, 2, 7, 11, 1, 3, 2, 2, 2, 3, 1, 1, 5, 5, 2, 13, 9, 2, …	848	131902_CGATGT_L008_R1_paired_trimmed_paired_merged_contig_51415, 131902_CGATGT_L008_R1_paired_trimmed_paired_merged_contig_43019, 131902_CGATGT_L008_R1_paired_trimmed_paired_merged_contig_125403, 131902_CGATGT_L008_R1_paired_trimmed_paired_merged_contig_136000, 131902_CGATGT_L008_R1_paired_trimmed_paired_merged_contig_105584, 131902_CGATGT_L008_R1_paired_trimmed_paired_merged_contig_118982, 13190…
Aminobenzoate degradation	map00627	6	ec:3.1.3.2 - phosphatase, ec:1.14.14.1 - monooxygenase, ec:3.5.1.4 - acylamidase, ec:3.1.3.41 - nitrophenyl phosphatase, ec:3.5.5.1 - acetonitrilase, ec:4.2.1.17 - hydratase	33, 3, 1, 298, 1, 2	338	131902_CGATGT_L008_R1_paired_trimmed_paired_merged_contig_120574, 131902_CGATGT_L008_R1_paired_trimmed_paired_merged_contig_4968, 131902_CGATGT_L008_R1_paired_trimmed_paired_merged_contig_122512, 131902_CGATGT_L008_R1_paired_trimmed_paired_merged_contig_5736, 131902_CGATGT_L008_R1_paired_trimmed_paired_merged_contig_4969, 131902_CGATGT_L008_R1_paired_trimmed_paired_merged_contig_112672, 131902_CG…
Starch and sucrose metabolism	map00500	32	ec:3.2.1.4 - endo-1,4-beta-D-glucanase, ec:3.2.1.3 - 1,4-alpha-glucosidase, ec:3.2.1.2 - saccharogen amylase, ec:3.2.1.1 - glycogenase, ec:3.2.1.68 - debranching enzyme, ec:5.3.1.9 - isomerase, ec:3.2.1.48 - alpha-glucosidase, ec:3.2.1.58 - 1,3-beta-glucosidase, ec:2.7.7.27 - adenylyltransferase, ec:3.2.1.20 - maltase, ec:3.2.1.21 - gentiobiase, ec:2.4.1.34 - synthase, ec:3.2.1.28 - trehalase, ec…	7, 2, 11, 6, 2, 7, 4, 1, 2, 1, 26, 36, 6, 5, 3, 24, 4, 4, 3, 13, 38, 5, 11, 1, 13, 26, 12, 5, 1, 3, 1, 3	286	131902_CGATGT_L008_R1_paired_trimmed_paired_merged_contig_23805, 131902_CGATGT_L008_R1_paired_trimmed_paired_merged_contig_89047, 131902_CGATGT_L008_R1_paired_trimmed_paired_merged_contig_90539, 131902_CGATGT_L008_R1_paired_trimmed_paired_merged_contig_2042, 131902_CGATGT_L008_R1_paired_trimmed_paired_merged_contig_111475, 131902_CGATGT_L008_R1_paired_trimmed_paired_merged_contig_110333, 131902_C…
Glycolysis / Gluconeogenesis	map00010	25	ec:2.7.1.90 - 1-phosphotransferase, ec:4.1.1.49 - carboxykinase (ATP), ec:2.7.2.3 - kinase, ec:2.7.1.40 - kinase, ec:1.2.1.59 - dehydrogenase (NAD(P)+) (phosphorylating), ec:2.7.1.11 - phosphohexokinase, ec:6.2.1.1 - ligase, ec:1.2.1.12 - dehydrogenase (phosphorylating), ec:1.8.1.4 - dehydrogenase, ec:5.3.1.1 - isomerase, ec:5.3.1.9 - isomerase, ec:1.1.1.2 - dehydrogenase (NADP+), ec:1.1.1.1 - de…	1, 18, 13, 31, 3, 22, 4, 3, 7, 13, 7, 1, 2, 5, 32, 1, 24, 13, 26, 3, 2, 7, 26, 3, 9	276	131902_CGATGT_L008_R1_paired_trimmed_paired_merged_contig_136011, 131902_CGATGT_L008_R1_paired_trimmed_paired_merged_contig_87672, 131902_CGATGT_L008_R1_paired_trimmed_paired_merged_contig_120892, 131902_CGATGT_L008_R1_paired_trimmed_paired_merged_contig_67115, 131902_CGATGT_L008_R1_paired_trimmed_paired_merged_contig_87671, 131902_CGATGT_L008_R1_paired_trimmed_paired_merged_contig_88075, 131902_…
Pyrimidine metabolism	map00240	24	ec:2.7.4.6 - kinase, ec:3.5.2.3 - carbamoylaspartic dehydrase, ec:2.7.4.9 - kinase, ec:1.3.5.2 - dehydrogenase (quinone), ec:4.1.1.23 - decarboxylase, ec:2.7.1.48 - kinase, ec:3.5.4.5 - deaminase, ec:2.7.1.21 - kinase, ec:1.8.1.9 - reductase, ec:2.1.1.45 - synthase, ec:3.1.3.5 - uridine 5'-nucleotidase, ec:6.3.5.5 - synthase (glutamine-hydrolysing), ec:6.3.4.2 - synthase (glutamine hydrolysing), …	20, 2, 3, 4, 2, 19, 1, 3, 5, 3, 5, 4, 6, 1, 5, 98, 15, 3, 1, 1, 1, 2, 2, 1	207	131902_CGATGT_L008_R1_paired_trimmed_paired_merged_contig_128717, 131902_CGATGT_L008_R1_paired_trimmed_paired_merged_contig_89003, 131902_CGATGT_L008_R1_paired_trimmed_paired_merged_contig_63588, 131902_CGATGT_L008_R1_paired_trimmed_paired_merged_contig_45049, 131902_CGATGT_L008_R1_paired_trimmed_paired_merged_contig_72307, 131902_CGATGT_L008_R1_paired_trimmed_paired_merged_contig_22147, 131902_C…
Cysteine and methionine metabolism	map00270	30	ec:4.1.1.50 - decarboxylase, ec:2.7.1.100 - kinase, ec:1.4.3.2 - oxidase, ec:2.6.1.57 - transaminase, ec:2.7.2.4 - kinase, ec:2.6.1.42 - transaminase, ec:2.6.1.44 - transaminase, ec:2.5.1.16 - synthase, ec:1.2.1.11 - dehydrogenase, ec:2.5.1.6 - adenosyltransferase, ec:1.1.1.3 - dehydrogenase, ec:2.1.1.13 - synthase, ec:2.1.1.14 - S-methyltransferase, ec:2.6.1.5 - transaminase, ec:3.3.1.1 - S-aden…	13, 3, 1, 4, 5, 2, 4, 5, 1, 35, 1, 5, 11, 5, 36, 14, 1, 2, 1, 4, 3, 6, 6, 7, 2, 1, 2, 7, 9, 10	206	131902_CGATGT_L008_R1_paired_trimmed_paired_merged_contig_98719, 131902_CGATGT_L008_R1_paired_trimmed_paired_merged_contig_121023, 131902_CGATGT_L008_R1_paired_trimmed_paired_merged_contig_43630, 131902_CGATGT_L008_R1_paired_trimmed_paired_merged_contig_149430, 131902_CGATGT_L008_R1_paired_trimmed_paired_merged_contig_69092, 131902_CGATGT_L008_R1_paired_trimmed_paired_merged_contig_31515, 131902_…
Pyruvate metabolism	map00620	23	ec:6.4.1.1 - carboxylase, ec:6.4.1.2 - carboxylase, ec:4.1.1.49 - carboxykinase (ATP), ec:4.1.1.31 - carboxylase, ec:2.7.1.40 - kinase, ec:6.2.1.1 - ligase, ec:1.8.1.4 - dehydrogenase, ec:1.2.1.3 - dehydrogenase (NAD+), ec:4.4.1.5 - lyase, ec:2.3.3.9 - synthase, ec:2.3.3.13 - synthase, ec:4.2.1.2 - hydratase, ec:4.1.1.3 - decarboxylase, ec:2.3.1.12 - acetyltransferase, ec:1.1.2.4 - dehydrogenase …	1, 19, 18, 6, 31, 4, 7, 32, 9, 4, 2, 4, 1, 2, 2, 4, 5, 2, 9, 13, 14, 2, 9	200	131902_CGATGT_L008_R1_paired_trimmed_paired_merged_contig_95760, 131902_CGATGT_L008_R1_paired_trimmed_paired_merged_contig_40298, 131902_CGATGT_L008_R1_paired_trimmed_paired_merged_contig_90316, 131902_CGATGT_L008_R1_paired_trimmed_paired_merged_contig_131638, 131902_CGATGT_L008_R1_paired_trimmed_paired_merged_contig_122715, 131902_CGATGT_L008_R1_paired_trimmed_paired_merged_contig_123958, 131902…
Amino sugar and nucleotide sugar metabolism	map00520	40	ec:2.6.1.16 - transaminase (isomerizing), ec:4.1.1.35 - decarboxylase, ec:2.7.1.44 - galacturonokinase (phosphorylating) D-galacturonic acid kinase, ec:2.7.1.46 - L-arabinokinase (phosphorylating), ec:2.7.1.43 - glucuronokinase (phosphorylating), ec:4.2.1.76 - 4,6-dehydratase, ec:2.5.1.7 - 1-carboxyvinyltransferase, ec:5.3.1.8 - isomerase, ec:5.3.1.9 - isomerase, ec:2.7.7.64 - uridylyltransferase…	7, 2, 1, 1, 1, 1, 1, 5, 7, 1, 6, 4, 10, 1, 2, 1, 2, 1, 1, 1, 21, 4, 4, 2, 23, 13, 26, 11, 2, 12, 1, 1, 1, 1, 1, 3, 3, 1, 4, 4	194	131902_CGATGT_L008_R1_paired_trimmed_paired_merged_contig_41763, 131902_CGATGT_L008_R1_paired_trimmed_paired_merged_contig_78920, 131902_CGATGT_L008_R1_paired_trimmed_paired_merged_contig_38866, 131902_CGATGT_L008_R1_paired_trimmed_paired_merged_contig_125088, 131902_CGATGT_L008_R1_paired_trimmed_paired_merged_contig_87886, 131902_CGATGT_L008_R1_paired_trimmed_paired_merged_contig_73036, 131902_C…
Oxidative phosphorylation	map00190	7	ec:1.3.5.1 - dehydrogenase, ec:1.6.5.3 - reductase (H+-translocating), ec:3.6.1.1 - diphosphatase, ec:3.6.3.6 - ATPase, ec:1.9.3.1 - oxidase, ec:1.10.2.2 - reductase, ec:1.6.99.3 - dehydrogenase	2, 30, 38, 17, 40, 17, 44	188	131902_CGATGT_L008_R1_paired_trimmed_paired_merged_contig_106161, 131902_CGATGT_L008_R1_paired_trimmed_paired_merged_contig_147262, 131902_CGATGT_L008_R1_paired_trimmed_paired_merged_contig_86133, 131902_CGATGT_L008_R1_paired_trimmed_paired_merged_contig_64029, 131902_CGATGT_L008_R1_paired_trimmed_paired_merged_contig_108706, 131902_CGATGT_L008_R1_paired_trimmed_paired_merged_contig_103517, 13190…
Phenylpropanoid biosynthesis	map00940	7	ec:1.1.1.195 - dehydrogenase, ec:2.3.1.133 - O-hydroxycinnamoyltransferase, ec:2.1.1.68 - O-methyltransferase, ec:3.2.1.21 - gentiobiase, ec:2.3.1.99 - O-hydroxycinnamoyltransferase, ec:1.11.1.7 - lactoperoxidase, ec:1.14.13.11 - 4-monooxygenase	1, 3, 1, 26, 2, 142, 1	176	131902_CGATGT_L008_R1_paired_trimmed_paired_merged_contig_42276, 131902_CGATGT_L008_R1_paired_trimmed_paired_merged_contig_50623, 131902_CGATGT_L008_R1_paired_trimmed_paired_merged_contig_113688, 131902_CGATGT_L008_R1_paired_trimmed_paired_merged_contig_9246, 131902_CGATGT_L008_R1_paired_trimmed_paired_merged_contig_40264, 131902_CGATGT_L008_R1_paired_trimmed_paired_merged_contig_141771, 131902_C…
T cell receptor signaling pathway	map04660	2	ec:2.7.10.2 - protein-tyrosine kinase, ec:3.1.3.16 - phosphatase	3, 170	173	131902_CGATGT_L008_R1_paired_trimmed_paired_merged_contig_103983, 131902_CGATGT_L008_R1_paired_trimmed_paired_merged_contig_12648, 131902_CGATGT_L008_R1_paired_trimmed_paired_merged_contig_11659, 131902_CGATGT_L008_R1_paired_trimmed_paired_merged_contig_122512, 131902_CGATGT_L008_R1_paired_trimmed_paired_merged_contig_41640, 131902_CGATGT_L008_R1_paired_trimmed_paired_merged_contig_139110, 131902…
Th1 and Th2 cell differentiation	map04658	1	ec:3.1.3.16 - phosphatase	170	170	131902_CGATGT_L008_R1_paired_trimmed_paired_merged_contig_122512, 131902_CGATGT_L008_R1_paired_trimmed_paired_merged_contig_41640, 131902_CGATGT_L008_R1_paired_trimmed_paired_merged_contig_139110, 131902_CGATGT_L008_R1_paired_trimmed_paired_merged_contig_39568, 131902_CGATGT_L008_R1_paired_trimmed_paired_merged_contig_87405, 131902_CGATGT_L008_R1_paired_trimmed_paired_merged_contig_21871, 131902_…
Glutathione metabolism	map00480	17	ec:2.5.1.16 - synthase, ec:2.5.1.18 - transferase, ec:4.1.1.17 - decarboxylase, ec:1.8.1.7 - reductase, ec:1.11.1.9 - peroxidase, ec:1.17.4.1 - reductase, ec:6.3.2.3 - synthase, ec:6.3.2.2 - ligase, ec:1.8.5.1 - dehydrogenase (ascorbate), ec:1.1.1.44 - dehydrogenase (NADP+-dependent, decarboxylating), ec:1.1.1.43 - 2-dehydrogenase, ec:1.1.1.42 - dehydrogenase (NADP+), ec:2.3.2.4 - gamma-glutamyl-…	5, 30, 2, 3, 15, 5, 6, 6, 1, 23, 4, 19, 1, 3, 25, 3, 8	159	131902_CGATGT_L008_R1_paired_trimmed_paired_merged_contig_81921, 131902_CGATGT_L008_R1_paired_trimmed_paired_merged_contig_146850, 131902_CGATGT_L008_R1_paired_trimmed_paired_merged_contig_135716, 131902_CGATGT_L008_R1_paired_trimmed_paired_merged_contig_142736, 131902_CGATGT_L008_R1_paired_trimmed_paired_merged_contig_111625, 131902_CGATGT_L008_R1_paired_trimmed_paired_merged_contig_16961, 13190…
Carbon fixation in photosynthetic organisms	map00710	21	ec:4.1.1.49 - carboxykinase (ATP), ec:4.1.1.39 - carboxylase, ec:4.1.1.31 - carboxylase, ec:2.2.1.1 - glycolaldehydetransferase, ec:2.7.2.3 - kinase, ec:1.2.1.59 - dehydrogenase (NAD(P)+) (phosphorylating), ec:2.7.1.19 - phosphopentokinase, ec:1.2.1.12 - dehydrogenase (phosphorylating), ec:5.3.1.1 - isomerase, ec:5.3.1.6 - isomerase, ec:2.6.1.2 - transaminase, ec:2.6.1.1 - transaminase, ec:4.1.2.…	18, 4, 6, 3, 13, 3, 1, 3, 13, 7, 1, 14, 24, 2, 4, 7, 5, 2, 9, 13, 2	154	131902_CGATGT_L008_R1_paired_trimmed_paired_merged_contig_87672, 131902_CGATGT_L008_R1_paired_trimmed_paired_merged_contig_120892, 131902_CGATGT_L008_R1_paired_trimmed_paired_merged_contig_67115, 131902_CGATGT_L008_R1_paired_trimmed_paired_merged_contig_87671, 131902_CGATGT_L008_R1_paired_trimmed_paired_merged_contig_88075, 131902_CGATGT_L008_R1_paired_trimmed_paired_merged_contig_40248, 131902_C…
Pentose phosphate pathway	map00030	17	ec:2.7.1.90 - 1-phosphotransferase, ec:2.2.1.2 - dihydroxyacetonetransferase, ec:2.2.1.1 - glycolaldehydetransferase, ec:2.7.1.15 - deoxyribokinase, ec:2.7.1.11 - phosphohexokinase, ec:2.7.6.1 - diphosphokinase, ec:5.3.1.6 - isomerase, ec:5.3.1.9 - isomerase, ec:4.1.2.13 - aldolase, ec:5.1.3.1 - 3-epimerase, ec:3.1.3.11 - hexose diphosphatase, ec:3.1.1.31 - phosphogluconolactonase, ec:1.1.1.47 - …	1, 4, 3, 3, 22, 11, 7, 7, 24, 4, 7, 5, 1, 23, 4, 25, 3	154	131902_CGATGT_L008_R1_paired_trimmed_paired_merged_contig_136011, 131902_CGATGT_L008_R1_paired_trimmed_paired_merged_contig_2372, 131902_CGATGT_L008_R1_paired_trimmed_paired_merged_contig_66149, 131902_CGATGT_L008_R1_paired_trimmed_paired_merged_contig_74565, 131902_CGATGT_L008_R1_paired_trimmed_paired_merged_contig_125029, 131902_CGATGT_L008_R1_paired_trimmed_paired_merged_contig_31181, 131902_C…
Fructose and mannose metabolism	map00051	22	ec:2.7.1.105 - phosphofructokinase 2, ec:2.7.1.90 - 1-phosphotransferase, ec:2.7.1.11 - phosphohexokinase, ec:5.3.1.1 - isomerase, ec:5.3.1.8 - isomerase, ec:5.3.1.5 - isomerase, ec:5.3.1.6 - isomerase, ec:3.2.1.78 - endo-1,4-beta-mannosidase, ec:2.7.7.22 - guanylyltransferase (GDP), ec:2.7.7.13 - guanylyltransferase, ec:4.1.2.13 - aldolase, ec:3.1.3.46 - 2-phosphatase, ec:2.7.1.1 - hexokinase ty…	1, 1, 22, 13, 5, 3, 7, 7, 1, 1, 24, 1, 26, 11, 12, 7, 1, 1, 1, 4, 1, 1	151	131902_CGATGT_L008_R1_paired_trimmed_paired_merged_contig_127752, 131902_CGATGT_L008_R1_paired_trimmed_paired_merged_contig_136011, 131902_CGATGT_L008_R1_paired_trimmed_paired_merged_contig_6407, 131902_CGATGT_L008_R1_paired_trimmed_paired_merged_contig_137593, 131902_CGATGT_L008_R1_paired_trimmed_paired_merged_contig_133926, 131902_CGATGT_L008_R1_paired_trimmed_paired_merged_contig_15631, 131902…
Aminoacyl-tRNA biosynthesis	map00970	21	ec:6.1.1.6 - ligase, ec:6.1.1.7 - ligase, ec:6.1.1.9 - ligase, ec:6.1.1.2 - ligase, ec:6.1.1.3 - ligase, ec:6.1.1.4 - ligase, ec:6.1.1.5 - ligase, ec:6.1.1.1 - ligase, ec:6.3.5.7 - synthase (glutamine-hydrolysing), ec:6.1.1.18 - ligase, ec:6.1.1.17 - ligase, ec:6.1.1.19 - ligase, ec:6.1.1.14 - ligase, ec:6.1.1.16 - ligase, ec:6.1.1.15 - ligase, ec:6.1.1.10 - ligase, ec:6.1.1.12 - ligase, ec:6.1.1…	3, 14, 6, 6, 6, 10, 8, 3, 1, 9, 6, 5, 17, 4, 14, 4, 3, 9, 4, 9, 8	149	131902_CGATGT_L008_R1_paired_trimmed_paired_merged_contig_90575, 131902_CGATGT_L008_R1_paired_trimmed_paired_merged_contig_77559, 131902_CGATGT_L008_R1_paired_trimmed_paired_merged_contig_83577, 131902_CGATGT_L008_R1_paired_trimmed_paired_merged_contig_121585, 131902_CGATGT_L008_R1_paired_trimmed_paired_merged_contig_119037, 131902_CGATGT_L008_R1_paired_trimmed_paired_merged_contig_103734, 131902…
Drug metabolism - other enzymes	map00983	10	ec:2.7.1.48 - kinase, ec:3.5.4.5 - deaminase, ec:2.7.1.21 - kinase, ec:1.17.3.2 - oxidase, ec:3.1.1.1 - ali-esterase, ec:6.3.5.2 - synthase (glutamine-hydrolysing), ec:2.4.1.17 - 1-naphthol glucuronyltransferase, ec:1.1.1.205 - dehydrogenase, ec:2.4.2.10 - phosphoribosyltransferase, ec:2.4.2.8 - phosphoribosyltransferase	19, 1, 3, 1, 106, 3, 7, 4, 1, 1	146	131902_CGATGT_L008_R1_paired_trimmed_paired_merged_contig_22418, 131902_CGATGT_L008_R1_paired_trimmed_paired_merged_contig_143134, 131902_CGATGT_L008_R1_paired_trimmed_paired_merged_contig_127935, 131902_CGATGT_L008_R1_paired_trimmed_paired_merged_contig_45599, 131902_CGATGT_L008_R1_paired_trimmed_paired_merged_contig_74813, 131902_CGATGT_L008_R1_paired_trimmed_paired_merged_contig_20143, 131902_…
Pentose and glucuronate interconversions	map00040	16	ec:4.2.2.2 - lyase, ec:2.7.1.43 - glucuronokinase (phosphorylating), ec:2.7.1.17 - xylulokinase (phosphorylating), ec:3.2.1.67 - 1,4-alpha-galacturonidase, ec:5.3.1.5 - isomerase, ec:2.7.7.64 - uridylyltransferase, ec:1.1.1.2 - dehydrogenase (NADP+), ec:1.2.1.3 - dehydrogenase (NAD+), ec:2.4.1.17 - 1-naphthol glucuronyltransferase, ec:3.2.1.15 - pectin depolymerase, ec:5.1.3.1 - 3-epimerase, ec:2…	4, 1, 1, 1, 3, 1, 1, 32, 7, 27, 4, 1, 37, 1, 4, 1	126	131902_CGATGT_L008_R1_paired_trimmed_paired_merged_contig_31020, 131902_CGATGT_L008_R1_paired_trimmed_paired_merged_contig_100471, 131902_CGATGT_L008_R1_paired_trimmed_paired_merged_contig_21828, 131902_CGATGT_L008_R1_paired_trimmed_paired_merged_contig_37509, 131902_CGATGT_L008_R1_paired_trimmed_paired_merged_contig_55066, 131902_CGATGT_L008_R1_paired_trimmed_paired_merged_contig_79737, 131902_C…
Methane metabolism	map00680	15	ec:4.1.1.31 - carboxylase, ec:2.6.1.52 - transaminase, ec:2.7.1.29 - kinase, ec:2.7.1.11 - phosphohexokinase, ec:6.2.1.1 - ligase, ec:3.1.2.12 - hydrolase, ec:3.1.3.3 - phosphatase, ec:1.2.1.2 - dehydrogenase, ec:2.1.2.1 - hydroxymethyltransferase, ec:4.1.2.13 - aldolase, ec:3.1.3.11 - hexose diphosphatase, ec:1.1.1.284 - dehydrogenase, ec:1.1.1.95 - dehydrogenase, ec:4.2.1.11 - hydratase, ec:1.1…	6, 2, 2, 22, 4, 2, 2, 3, 6, 24, 7, 2, 9, 26, 9	126	131902_CGATGT_L008_R1_paired_trimmed_paired_merged_contig_129227, 131902_CGATGT_L008_R1_paired_trimmed_paired_merged_contig_47061, 131902_CGATGT_L008_R1_paired_trimmed_paired_merged_contig_140900, 131902_CGATGT_L008_R1_paired_trimmed_paired_merged_contig_144588, 131902_CGATGT_L008_R1_paired_trimmed_paired_merged_contig_133995, 131902_CGATGT_L008_R1_paired_trimmed_paired_merged_contig_136876, 1319…
Glyoxylate and dicarboxylate metabolism	map00630	19	ec:4.1.1.39 - carboxylase, ec:6.3.1.2 - synthetase, ec:1.4.7.1 - synthase (ferredoxin), ec:3.5.1.10 - deformylase, ec:1.2.1.2 - dehydrogenase, ec:2.3.3.9 - synthase, ec:2.3.3.1 - (Si)-synthase, ec:3.5.1.9 - kynurenine formamidase, ec:2.1.2.1 - hydroxymethyltransferase, ec:4.2.1.3 - hydratase, ec:4.1.3.1 - lyase, ec:1.11.1.6 - equilase, ec:4.1.1.2 - decarboxylase, ec:3.1.3.18 - phosphatase, ec:1.1…	4, 20, 1, 1, 3, 4, 2, 3, 6, 2, 12, 21, 6, 3, 4, 5, 4, 2, 9	112	131902_CGATGT_L008_R1_paired_trimmed_paired_merged_contig_132391, 131902_CGATGT_L008_R1_paired_trimmed_paired_merged_contig_68670, 131902_CGATGT_L008_R1_paired_trimmed_paired_merged_contig_5927, 131902_CGATGT_L008_R1_paired_trimmed_paired_merged_contig_72220, 131902_CGATGT_L008_R1_paired_trimmed_paired_merged_contig_147732, 131902_CGATGT_L008_R1_paired_trimmed_paired_merged_contig_94658, 131902_C…
Carbon fixation pathways in prokaryotes	map00720	17	ec:6.4.1.1 - carboxylase, ec:6.4.1.2 - carboxylase, ec:1.3.5.1 - dehydrogenase, ec:4.1.1.31 - carboxylase, ec:3.5.4.9 - cyclohydrolase, ec:6.2.1.5 - ligase (ADP-forming), ec:6.2.1.1 - ligase, ec:1.5.1.5 - dehydrogenase (NADP+), ec:6.3.4.3 - ligase, ec:1.5.1.20 - reductase [NAD(P)H], ec:4.2.1.3 - hydratase, ec:4.2.1.2 - hydratase, ec:4.2.1.17 - hydratase, ec:2.7.9.1 - phosphate dikinase, ec:1.1.1.…	1, 19, 2, 6, 6, 5, 4, 8, 7, 2, 2, 4, 2, 5, 9, 9, 19	110	131902_CGATGT_L008_R1_paired_trimmed_paired_merged_contig_95760, 131902_CGATGT_L008_R1_paired_trimmed_paired_merged_contig_40298, 131902_CGATGT_L008_R1_paired_trimmed_paired_merged_contig_90316, 131902_CGATGT_L008_R1_paired_trimmed_paired_merged_contig_131638, 131902_CGATGT_L008_R1_paired_trimmed_paired_merged_contig_122715, 131902_CGATGT_L008_R1_paired_trimmed_paired_merged_contig_123958, 131902…
Alanine, aspartate and glutamate metabolism	map00250	22	ec:2.6.1.12 - transaminase, ec:2.6.1.16 - transaminase (isomerizing), ec:1.4.3.2 - oxidase, ec:6.3.1.1 - ligase, ec:6.3.1.2 - synthetase, ec:1.2.1.24 - dehydrogenase (NAD+), ec:4.3.2.1 - lyase, ec:4.3.2.2 - lyase, ec:2.6.1.44 - transaminase, ec:1.2.1.16 - dehydrogenase [NAD(P)+], ec:4.1.1.15 - decarboxylase, ec:2.6.1.2 - transaminase, ec:2.6.1.1 - transaminase, ec:6.3.5.4 - synthase (glutamine-hy…	1, 7, 1, 1, 20, 4, 3, 4, 4, 4, 2, 1, 14, 15, 4, 10, 1, 1, 6, 2, 1, 1	107	131902_CGATGT_L008_R1_paired_trimmed_paired_merged_contig_134716, 131902_CGATGT_L008_R1_paired_trimmed_paired_merged_contig_41763, 131902_CGATGT_L008_R1_paired_trimmed_paired_merged_contig_78920, 131902_CGATGT_L008_R1_paired_trimmed_paired_merged_contig_38866, 131902_CGATGT_L008_R1_paired_trimmed_paired_merged_contig_125088, 131902_CGATGT_L008_R1_paired_trimmed_paired_merged_contig_87886, 131902_…
Citrate cycle (TCA cycle)	map00020	16	ec:6.4.1.1 - carboxylase, ec:4.1.1.49 - carboxykinase (ATP), ec:1.3.5.1 - dehydrogenase, ec:6.2.1.5 - ligase (ADP-forming), ec:6.2.1.4 - ligase (GDP-forming), ec:1.8.1.4 - dehydrogenase, ec:2.3.3.1 - (Si)-synthase, ec:2.3.1.61 - succinyltransferase, ec:4.2.1.3 - hydratase, ec:4.2.1.2 - hydratase, ec:2.3.1.12 - acetyltransferase, ec:1.1.1.37 - dehydrogenase, ec:1.1.1.42 - dehydrogenase (NADP+), ec…	1, 18, 2, 5, 4, 7, 2, 3, 2, 4, 2, 9, 19, 4, 12, 9	103	131902_CGATGT_L008_R1_paired_trimmed_paired_merged_contig_95760, 131902_CGATGT_L008_R1_paired_trimmed_paired_merged_contig_87672, 131902_CGATGT_L008_R1_paired_trimmed_paired_merged_contig_120892, 131902_CGATGT_L008_R1_paired_trimmed_paired_merged_contig_67115, 131902_CGATGT_L008_R1_paired_trimmed_paired_merged_contig_87671, 131902_CGATGT_L008_R1_paired_trimmed_paired_merged_contig_88075, 131902_C…
Galactose metabolism	map00052	15	ec:2.7.1.11 - phosphohexokinase, ec:2.7.7.64 - uridylyltransferase, ec:2.7.7.12 - uridylyltransferase, ec:3.2.1.20 - maltase, ec:3.2.1.26 - invertase, ec:3.2.1.22 - melibiase, ec:3.2.1.23 - lactase (ambiguous), ec:2.7.1.2 - glucokinase (phosphorylating), ec:2.7.1.1 - hexokinase type IV glucokinase, ec:2.7.1.6 - galactokinase (phosphorylating), ec:2.4.1.123 - 3-alpha-galactosyltransferase, ec:5.1.…	22, 1, 1, 1, 5, 6, 12, 13, 26, 2, 3, 1, 1, 3, 1	98	131902_CGATGT_L008_R1_paired_trimmed_paired_merged_contig_6407, 131902_CGATGT_L008_R1_paired_trimmed_paired_merged_contig_137593, 131902_CGATGT_L008_R1_paired_trimmed_paired_merged_contig_133926, 131902_CGATGT_L008_R1_paired_trimmed_paired_merged_contig_15631, 131902_CGATGT_L008_R1_paired_trimmed_paired_merged_contig_139763, 131902_CGATGT_L008_R1_paired_trimmed_paired_merged_contig_136011, 131902…
Inositol phosphate metabolism	map00562	18	ec:2.7.1.127 - 3-kinase, ec:2.7.1.67 - 4-kinase, ec:2.7.1.68 - 5-kinase, ec:3.1.4.11 - phospholipase C, ec:1.2.1.18 - dehydrogenase (acetylating), ec:2.7.1.137 - 3-kinase, ec:2.7.1.134 - 1-kinase, ec:2.7.1.158 - 2-kinase, ec:2.7.1.159 - 5/6-kinase, ec:2.7.1.150 - 5-kinase, ec:5.3.1.1 - isomerase, ec:5.5.1.4 - synthase, ec:3.1.3.56 - 5-phosphatase, ec:3.1.3.67 - 3-phosphatase, ec:3.1.3.25 - phosph…	1, 6, 1, 5, 3, 1, 8, 1, 8, 2, 13, 25, 1, 1, 11, 1, 1, 8	97	131902_CGATGT_L008_R1_paired_trimmed_paired_merged_contig_30599, 131902_CGATGT_L008_R1_paired_trimmed_paired_merged_contig_141729, 131902_CGATGT_L008_R1_paired_trimmed_paired_merged_contig_93149, 131902_CGATGT_L008_R1_paired_trimmed_paired_merged_contig_140365, 131902_CGATGT_L008_R1_paired_trimmed_paired_merged_contig_141736, 131902_CGATGT_L008_R1_paired_trimmed_paired_merged_contig_145369, 13190…
Glycine, serine and threonine metabolism	map00260	22	ec:2.6.1.52 - transaminase, ec:2.7.2.4 - kinase, ec:2.6.1.44 - transaminase, ec:4.1.2.5 - aldolase, ec:1.2.1.11 - dehydrogenase, ec:1.8.1.4 - dehydrogenase, ec:3.1.3.3 - phosphatase, ec:1.1.1.1 - dehydrogenase, ec:1.1.1.3 - dehydrogenase, ec:4.3.1.17 - ammonia-lyase, ec:4.3.1.18 - ammonia-lyase, ec:4.3.1.19 - ammonia-lyase, ec:1.2.1.8 - dehydrogenase, ec:2.1.2.1 - hydroxymethyltransferase, ec:1.4…	2, 5, 4, 1, 1, 7, 2, 2, 1, 2, 2, 3, 3, 6, 3, 3, 1, 1, 13, 9, 4, 14	89	131902_CGATGT_L008_R1_paired_trimmed_paired_merged_contig_135749, 131902_CGATGT_L008_R1_paired_trimmed_paired_merged_contig_127135, 131902_CGATGT_L008_R1_paired_trimmed_paired_merged_contig_119686, 131902_CGATGT_L008_R1_paired_trimmed_paired_merged_contig_1646, 131902_CGATGT_L008_R1_paired_trimmed_paired_merged_contig_133449, 131902_CGATGT_L008_R1_paired_trimmed_paired_merged_contig_25159, 131902…
Valine, leucine and isoleucine degradation	map00280	15	ec:6.4.1.4 - carboxylase, ec:1.4.3.2 - oxidase, ec:1.2.1.27 - dehydrogenase (CoA-acylating), ec:2.6.1.42 - transaminase, ec:1.8.1.4 - dehydrogenase, ec:1.2.1.3 - dehydrogenase (NAD+), ec:2.3.3.10 - synthase, ec:4.1.3.4 - lyase, ec:1.3.99.12 - dehydrogenase, ec:2.3.1.16 - C-acyltransferase, ec:3.1.2.4 - hydrolase, ec:4.2.1.17 - hydratase, ec:1.1.1.35 - dehydrogenase, ec:1.1.1.31 - dehydrogenase, e…	1, 1, 12, 2, 7, 32, 2, 1, 1, 2, 13, 2, 9, 2, 2	89	131902_CGATGT_L008_R1_paired_trimmed_paired_merged_contig_139795, 131902_CGATGT_L008_R1_paired_trimmed_paired_merged_contig_77665, 131902_CGATGT_L008_R1_paired_trimmed_paired_merged_contig_69956, 131902_CGATGT_L008_R1_paired_trimmed_paired_merged_contig_83283, 131902_CGATGT_L008_R1_paired_trimmed_paired_merged_contig_83284, 131902_CGATGT_L008_R1_paired_trimmed_paired_merged_contig_19847, 131902_C…
Arginine and proline metabolism	map00330	15	ec:2.6.1.13 - aminotransferase, ec:4.1.1.50 - decarboxylase, ec:2.5.1.16 - synthase, ec:1.2.1.19 - dehydrogenase, ec:4.1.1.19 - decarboxylase, ec:4.1.1.17 - decarboxylase, ec:2.6.1.1 - transaminase, ec:1.2.1.3 - dehydrogenase (NAD+), ec:1.5.1.2 - reductase, ec:3.5.1.4 - acylamidase, ec:2.7.3.3 - kinase, ec:3.5.3.1 - arginine amidinase, ec:2.7.2.11 - 5-kinase, ec:1.5.3.17 - polyamine oxidase, ec:1…	5, 13, 5, 1, 3, 2, 14, 32, 5, 1, 1, 2, 1, 2, 2	89	131902_CGATGT_L008_R1_paired_trimmed_paired_merged_contig_136000, 131902_CGATGT_L008_R1_paired_trimmed_paired_merged_contig_105584, 131902_CGATGT_L008_R1_paired_trimmed_paired_merged_contig_118982, 131902_CGATGT_L008_R1_paired_trimmed_paired_merged_contig_112005, 131902_CGATGT_L008_R1_paired_trimmed_paired_merged_contig_34052, 131902_CGATGT_L008_R1_paired_trimmed_paired_merged_contig_98719, 13190…
Tryptophan metabolism	map00380	13	ec:1.4.3.2 - oxidase, ec:1.14.14.1 - monooxygenase, ec:2.6.1.7 - transaminase, ec:1.2.1.3 - dehydrogenase (NAD+), ec:3.5.1.4 - acylamidase, ec:3.5.1.9 - kynurenine formamidase, ec:2.3.1.87 - N-acetyltransferase, ec:1.11.1.6 - equilase, ec:3.5.5.1 - acetonitrilase, ec:2.4.1.195 - S-beta-glucosyltransferase, ec:4.2.1.17 - hydratase, ec:1.1.1.35 - dehydrogenase, ec:1.2.4.2 - dehydrogenase (succinyl-…	1, 3, 1, 32, 1, 3, 1, 21, 1, 1, 2, 9, 12	88	131902_CGATGT_L008_R1_paired_trimmed_paired_merged_contig_77665, 131902_CGATGT_L008_R1_paired_trimmed_paired_merged_contig_107761, 131902_CGATGT_L008_R1_paired_trimmed_paired_merged_contig_26195, 131902_CGATGT_L008_R1_paired_trimmed_paired_merged_contig_26196, 131902_CGATGT_L008_R1_paired_trimmed_paired_merged_contig_75957, 131902_CGATGT_L008_R1_paired_trimmed_paired_merged_contig_69956, 131902_C…
Porphyrin and chlorophyll metabolism	map00860	24	ec:1.2.1.70 - reductase, ec:4.1.1.37 - decarboxylase, ec:4.2.1.75 - synthase, ec:4.99.1.4 - ferrochelatase, ec:4.99.1.3 - cobaltochelatase, ec:4.99.1.1 - ferrochelatase, ec:1.16.3.1 - ceruloplasmin, ec:2.1.1.11 - protoporphyrin IX methyltransferase, ec:1.3.1.33 - reductase, ec:5.4.3.8 - 2,1-aminomutase, ec:1.14.13.81 - IX monomethyl ester (oxidative) cyclase, ec:2.4.1.17 - 1-naphthol glucuronyltr…	3, 6, 3, 1, 2, 8, 1, 3, 2, 1, 1, 7, 3, 4, 5, 3, 2, 4, 8, 1, 2, 4, 7, 6	87	131902_CGATGT_L008_R1_paired_trimmed_paired_merged_contig_140040, 131902_CGATGT_L008_R1_paired_trimmed_paired_merged_contig_62969, 131902_CGATGT_L008_R1_paired_trimmed_paired_merged_contig_69988, 131902_CGATGT_L008_R1_paired_trimmed_paired_merged_contig_62536, 131902_CGATGT_L008_R1_paired_trimmed_paired_merged_contig_124692, 131902_CGATGT_L008_R1_paired_trimmed_paired_merged_contig_137183, 131902…
beta-Alanine metabolism	map00410	13	ec:2.5.1.16 - synthase, ec:1.2.1.18 - dehydrogenase (acetylating), ec:1.2.1.19 - dehydrogenase, ec:4.1.1.15 - decarboxylase, ec:1.2.1.5 - dehydrogenase [NAD(P)+], ec:1.2.1.3 - dehydrogenase (NAD+), ec:6.3.2.1 - ligase (AMP-forming), ec:4.1.1.9 - decarboxylase, ec:1.5.3.17 - polyamine oxidase, ec:1.5.3.16 - oxidase, ec:3.1.2.4 - hydrolase, ec:4.2.1.17 - hydratase, ec:1.4.3.21 - oxidase	5, 3, 1, 2, 5, 32, 2, 1, 2, 2, 13, 2, 14	84	131902_CGATGT_L008_R1_paired_trimmed_paired_merged_contig_81921, 131902_CGATGT_L008_R1_paired_trimmed_paired_merged_contig_146850, 131902_CGATGT_L008_R1_paired_trimmed_paired_merged_contig_135716, 131902_CGATGT_L008_R1_paired_trimmed_paired_merged_contig_142736, 131902_CGATGT_L008_R1_paired_trimmed_paired_merged_contig_111625, 131902_CGATGT_L008_R1_paired_trimmed_paired_merged_contig_69956, 13190…
Streptomycin biosynthesis	map00521	7	ec:1.1.1.133 - reductase, ec:5.5.1.4 - synthase, ec:5.1.3.13 - 3,5-epimerase, ec:2.7.1.2 - glucokinase (phosphorylating), ec:2.7.1.1 - hexokinase type IV glucokinase, ec:3.1.3.25 - phosphatase, ec:5.4.2.2 - (alpha-D-glucose-1,6-bisphosphate-dependent)	1, 25, 1, 13, 26, 11, 3	80	131902_CGATGT_L008_R1_paired_trimmed_paired_merged_contig_121794, 131902_CGATGT_L008_R1_paired_trimmed_paired_merged_contig_120132, 131902_CGATGT_L008_R1_paired_trimmed_paired_merged_contig_127802, 131902_CGATGT_L008_R1_paired_trimmed_paired_merged_contig_127803, 131902_CGATGT_L008_R1_paired_trimmed_paired_merged_contig_83163, 131902_CGATGT_L008_R1_paired_trimmed_paired_merged_contig_149178, 1319…
Glycerolipid metabolism	map00561	14	ec:2.7.1.107 - kinase (ATP), ec:2.7.1.29 - kinase, ec:2.3.1.158 - acyltransferase, ec:3.1.1.3 - lipase, ec:3.1.3.4 - phosphatase, ec:1.1.1.2 - dehydrogenase (NADP+), ec:3.13.1.1 - synthase, ec:1.2.1.3 - dehydrogenase (NAD+), ec:3.2.1.22 - melibiase, ec:2.3.1.15 - 1-O-acyltransferase, ec:3.1.1.23 - lipase, ec:2.3.1.20 - O-acyltransferase, ec:2.3.1.51 - O-acyltransferase, ec:1.1.1.21 - reductase	7, 2, 1, 1, 6, 1, 1, 32, 6, 3, 2, 10, 6, 1	79	131902_CGATGT_L008_R1_paired_trimmed_paired_merged_contig_137505, 131902_CGATGT_L008_R1_paired_trimmed_paired_merged_contig_31014, 131902_CGATGT_L008_R1_paired_trimmed_paired_merged_contig_141022, 131902_CGATGT_L008_R1_paired_trimmed_paired_merged_contig_5086, 131902_CGATGT_L008_R1_paired_trimmed_paired_merged_contig_47874, 131902_CGATGT_L008_R1_paired_trimmed_paired_merged_contig_18373, 131902_C…
Phenylalanine, tyrosine and tryptophan biosynthesis	map00400	22	ec:4.1.1.48 - synthase, ec:2.7.1.71 - kinase, ec:1.4.3.2 - oxidase, ec:2.6.1.57 - transaminase, ec:4.1.3.27 - synthase, ec:4.2.1.51 - dehydratase, ec:4.2.1.91 - dehydratase, ec:2.6.1.5 - transaminase, ec:2.6.1.9 - transaminase, ec:2.6.1.1 - transaminase, ec:1.3.1.13 - dehydrogenase (NADP+), ec:1.3.1.12 - dehydrogenase, ec:4.2.3.5 - synthase, ec:4.2.3.4 - synthase, ec:1.1.1.282 - dehydrogenase, ec…	3, 2, 1, 4, 4, 1, 1, 5, 4, 14, 1, 1, 2, 2, 1, 5, 13, 2, 6, 1, 1, 3	77	131902_CGATGT_L008_R1_paired_trimmed_paired_merged_contig_132794, 131902_CGATGT_L008_R1_paired_trimmed_paired_merged_contig_12710, 131902_CGATGT_L008_R1_paired_trimmed_paired_merged_contig_83826, 131902_CGATGT_L008_R1_paired_trimmed_paired_merged_contig_138379, 131902_CGATGT_L008_R1_paired_trimmed_paired_merged_contig_136182, 131902_CGATGT_L008_R1_paired_trimmed_paired_merged_contig_77665, 131902…
Glycerophospholipid metabolism	map00564	19	ec:3.1.4.46 - phosphodiesterase, ec:2.7.1.107 - kinase (ATP), ec:4.1.1.65 - decarboxylase, ec:1.1.1.101 - reductase, ec:2.7.8.5 - 1-phosphatidyltransferase, ec:3.1.1.4 - A2, ec:3.1.1.5 - lecithinase B, ec:3.1.3.4 - phosphatase, ec:1.1.1.8 - dehydrogenase (NAD+), ec:2.7.7.41 - cytidylyltransferase, ec:2.7.7.14 - cytidylyltransferase, ec:2.3.1.15 - 1-O-acyltransferase, ec:3.1.1.32 - A1, ec:2.3.1.51…	7, 7, 10, 1, 2, 2, 1, 6, 8, 6, 1, 3, 1, 6, 1, 1, 8, 1, 5	77	131902_CGATGT_L008_R1_paired_trimmed_paired_merged_contig_64453, 131902_CGATGT_L008_R1_paired_trimmed_paired_merged_contig_141694, 131902_CGATGT_L008_R1_paired_trimmed_paired_merged_contig_133748, 131902_CGATGT_L008_R1_paired_trimmed_paired_merged_contig_81906, 131902_CGATGT_L008_R1_paired_trimmed_paired_merged_contig_82412, 131902_CGATGT_L008_R1_paired_trimmed_paired_merged_contig_126886, 131902…
Arginine biosynthesis	map00220	15	ec:2.6.1.11 - transaminase, ec:6.3.1.2 - synthetase, ec:2.7.2.8 - kinase, ec:4.3.2.1 - lyase, ec:1.2.1.38 - reductase, ec:2.1.3.3 - carbamoyltransferase, ec:2.6.1.2 - transaminase, ec:2.6.1.1 - transaminase, ec:2.3.1.1 - N-acetyltransferase, ec:3.5.1.2 - glutaminase I, ec:3.5.1.5 - ec:3.5.1.5 urease, ec:6.3.4.5 - synthase, ec:3.5.3.1 - arginine amidinase, ec:2.3.1.35 - N-acetyltransferase, ec:6.3…	1, 20, 3, 3, 7, 1, 1, 14, 2, 10, 7, 2, 2, 2, 1	76	131902_CGATGT_L008_R1_paired_trimmed_paired_merged_contig_51415, 131902_CGATGT_L008_R1_paired_trimmed_paired_merged_contig_147732, 131902_CGATGT_L008_R1_paired_trimmed_paired_merged_contig_94658, 131902_CGATGT_L008_R1_paired_trimmed_paired_merged_contig_73824, 131902_CGATGT_L008_R1_paired_trimmed_paired_merged_contig_73923, 131902_CGATGT_L008_R1_paired_trimmed_paired_merged_contig_88084, 131902_C…
Tyrosine metabolism	map00350	15	ec:1.4.3.2 - oxidase, ec:2.6.1.57 - transaminase, ec:1.13.11.5 - 1,2-dioxygenase, ec:4.1.1.68 - decarboxylase, ec:1.2.1.16 - dehydrogenase [NAD(P)+], ec:1.1.1.1 - dehydrogenase, ec:2.6.1.5 - transaminase, ec:2.6.1.9 - transaminase, ec:2.6.1.1 - transaminase, ec:1.2.1.5 - dehydrogenase [NAD(P)+], ec:1.10.3.1 - oxidase, ec:1.14.18.1 - monophenol monooxygenase, ec:3.7.1.2 - beta-diketonase, ec:1.13.…	1, 4, 3, 1, 4, 2, 5, 4, 14, 5, 7, 3, 3, 4, 14	74	131902_CGATGT_L008_R1_paired_trimmed_paired_merged_contig_77665, 131902_CGATGT_L008_R1_paired_trimmed_paired_merged_contig_83739, 131902_CGATGT_L008_R1_paired_trimmed_paired_merged_contig_136036, 131902_CGATGT_L008_R1_paired_trimmed_paired_merged_contig_25738, 131902_CGATGT_L008_R1_paired_trimmed_paired_merged_contig_75957, 131902_CGATGT_L008_R1_paired_trimmed_paired_merged_contig_34411, 131902_C…
Propanoate metabolism	map00640	12	ec:6.4.1.2 - carboxylase, ec:4.1.3.30 - lyase, ec:1.2.1.27 - dehydrogenase (CoA-acylating), ec:6.2.1.5 - ligase (ADP-forming), ec:6.2.1.4 - ligase (GDP-forming), ec:6.2.1.1 - ligase, ec:1.2.1.18 - dehydrogenase (acetylating), ec:1.8.1.4 - dehydrogenase, ec:4.1.1.9 - decarboxylase, ec:3.1.2.4 - hydrolase, ec:4.2.1.17 - hydratase, ec:1.2.4.4 - dehydrogenase (2-methylpropanoyl-transferring)	19, 1, 12, 5, 4, 4, 3, 7, 1, 13, 2, 2	73	131902_CGATGT_L008_R1_paired_trimmed_paired_merged_contig_40298, 131902_CGATGT_L008_R1_paired_trimmed_paired_merged_contig_90316, 131902_CGATGT_L008_R1_paired_trimmed_paired_merged_contig_131638, 131902_CGATGT_L008_R1_paired_trimmed_paired_merged_contig_122715, 131902_CGATGT_L008_R1_paired_trimmed_paired_merged_contig_123958, 131902_CGATGT_L008_R1_paired_trimmed_paired_merged_contig_84874, 131902…
Lysine degradation	map00310	8	ec:2.1.1.43 - N-methyltransferase, ec:1.2.1.3 - dehydrogenase (NAD+), ec:1.5.1.8 - dehydrogenase (NADP+, L-lysine-forming), ec:2.3.1.61 - succinyltransferase, ec:1.5.1.10 - dehydrogenase (NADP+, L-glutamate-forming), ec:4.2.1.17 - hydratase, ec:1.1.1.35 - dehydrogenase, ec:1.2.4.2 - dehydrogenase (succinyl-transferring)	7, 32, 2, 3, 1, 2, 9, 12	68	131902_CGATGT_L008_R1_paired_trimmed_paired_merged_contig_42555, 131902_CGATGT_L008_R1_paired_trimmed_paired_merged_contig_3518, 131902_CGATGT_L008_R1_paired_trimmed_paired_merged_contig_100054, 131902_CGATGT_L008_R1_paired_trimmed_paired_merged_contig_34908, 131902_CGATGT_L008_R1_paired_trimmed_paired_merged_contig_139368, 131902_CGATGT_L008_R1_paired_trimmed_paired_merged_contig_130311, 131902_…
Ascorbate and aldarate metabolism	map00053	11	ec:2.7.1.43 - glucuronokinase (phosphorylating), ec:1.6.5.4 - reductase (NADH), ec:2.7.7.64 - uridylyltransferase, ec:1.2.1.3 - dehydrogenase (NAD+), ec:1.10.3.3 - oxidase, ec:2.4.1.17 - 1-naphthol glucuronyltransferase, ec:5.1.3.18 - 3,5-epimerase, ec:1.8.5.1 - dehydrogenase (ascorbate), ec:1.11.1.11 - peroxidase, ec:1.1.1.22 - 6-dehydrogenase, ec:1.13.99.1 - oxygenase	1, 2, 1, 32, 5, 7, 2, 1, 3, 4, 8	66	131902_CGATGT_L008_R1_paired_trimmed_paired_merged_contig_55066, 131902_CGATGT_L008_R1_paired_trimmed_paired_merged_contig_55978, 131902_CGATGT_L008_R1_paired_trimmed_paired_merged_contig_126383, 131902_CGATGT_L008_R1_paired_trimmed_paired_merged_contig_88277, 131902_CGATGT_L008_R1_paired_trimmed_paired_merged_contig_69956, 131902_CGATGT_L008_R1_paired_trimmed_paired_merged_contig_88670, 131902_C…
Fatty acid degradation	map00071	10	ec:5.1.2.3 - epimerase, ec:6.2.1.3 - ligase, ec:1.1.1.1 - dehydrogenase, ec:1.14.14.1 - monooxygenase, ec:5.3.3.8 - isomerase, ec:1.2.1.3 - dehydrogenase (NAD+), ec:1.3.3.6 - oxidase, ec:2.3.1.16 - C-acyltransferase, ec:4.2.1.17 - hydratase, ec:1.1.1.35 - dehydrogenase	1, 3, 2, 3, 1, 32, 7, 2, 2, 9	62	131902_CGATGT_L008_R1_paired_trimmed_paired_merged_contig_134745, 131902_CGATGT_L008_R1_paired_trimmed_paired_merged_contig_108807, 131902_CGATGT_L008_R1_paired_trimmed_paired_merged_contig_103379, 131902_CGATGT_L008_R1_paired_trimmed_paired_merged_contig_40298, 131902_CGATGT_L008_R1_paired_trimmed_paired_merged_contig_129949, 131902_CGATGT_L008_R1_paired_trimmed_paired_merged_contig_8989, 131902…
Drug metabolism - cytochrome P450	map00982	6	ec:2.5.1.18 - transferase, ec:1.1.1.1 - dehydrogenase, ec:1.14.14.1 - monooxygenase, ec:1.2.1.5 - dehydrogenase [NAD(P)+], ec:2.4.1.17 - 1-naphthol glucuronyltransferase, ec:1.14.13.8 - monooxygenase	30, 2, 3, 5, 7, 13	60	131902_CGATGT_L008_R1_paired_trimmed_paired_merged_contig_16961, 131902_CGATGT_L008_R1_paired_trimmed_paired_merged_contig_4768, 131902_CGATGT_L008_R1_paired_trimmed_paired_merged_contig_131649, 131902_CGATGT_L008_R1_paired_trimmed_paired_merged_contig_45887, 131902_CGATGT_L008_R1_paired_trimmed_paired_merged_contig_139598, 131902_CGATGT_L008_R1_paired_trimmed_paired_merged_contig_137992, 131902_…
Nitrogen metabolism	map00910	12	ec:6.3.1.2 - synthetase, ec:1.4.7.1 - synthase (ferredoxin), ec:1.13.12.16 - monooxygenase, ec:1.7.1.1 - reductase (NADH), ec:1.7.1.4 - reductase [NAD(P)H], ec:1.7.1.3 - reductase (NADPH), ec:4.2.1.1 - dehydratase, ec:3.5.5.1 - acetonitrilase, ec:1.7.7.1 - reductase, ec:6.3.4.16 - synthase (ammonia), ec:1.7.99.4 - reductase, ec:4.2.1.104 - cyanate lyase	20, 1, 13, 1, 1, 1, 16, 1, 2, 1, 1, 1	59	131902_CGATGT_L008_R1_paired_trimmed_paired_merged_contig_147732, 131902_CGATGT_L008_R1_paired_trimmed_paired_merged_contig_94658, 131902_CGATGT_L008_R1_paired_trimmed_paired_merged_contig_73824, 131902_CGATGT_L008_R1_paired_trimmed_paired_merged_contig_73923, 131902_CGATGT_L008_R1_paired_trimmed_paired_merged_contig_88084, 131902_CGATGT_L008_R1_paired_trimmed_paired_merged_contig_67880, 131902_C…
Phenylalanine metabolism	map00360	11	ec:1.4.3.2 - oxidase, ec:2.6.1.57 - transaminase, ec:2.6.1.5 - transaminase, ec:2.6.1.9 - transaminase, ec:2.6.1.1 - transaminase, ec:1.2.1.5 - dehydrogenase [NAD(P)+], ec:3.5.1.4 - acylamidase, ec:1.14.13.11 - 4-monooxygenase, ec:1.13.11.27 - dioxygenase, ec:4.2.1.17 - hydratase, ec:1.4.3.21 - oxidase	1, 4, 5, 4, 14, 5, 1, 1, 4, 2, 14	55	131902_CGATGT_L008_R1_paired_trimmed_paired_merged_contig_77665, 131902_CGATGT_L008_R1_paired_trimmed_paired_merged_contig_83739, 131902_CGATGT_L008_R1_paired_trimmed_paired_merged_contig_136036, 131902_CGATGT_L008_R1_paired_trimmed_paired_merged_contig_25738, 131902_CGATGT_L008_R1_paired_trimmed_paired_merged_contig_75957, 131902_CGATGT_L008_R1_paired_trimmed_paired_merged_contig_83739, 131902_C…
Histidine metabolism	map00340	9	ec:2.1.1.8 - N-methyltransferase, ec:2.6.1.9 - transaminase, ec:1.2.1.5 - dehydrogenase [NAD(P)+], ec:1.2.1.3 - dehydrogenase (NAD+), ec:3.1.3.15 - histidinol phosphate phosphatase, ec:4.2.1.19 - dehydratase, ec:1.1.1.23 - dehydrogenase, ec:2.4.2.17 - phosphoribosyltransferase, ec:5.3.1.16 - isomerase	1, 4, 5, 32, 1, 3, 4, 3, 2	55	131902_CGATGT_L008_R1_paired_trimmed_paired_merged_contig_137999, 131902_CGATGT_L008_R1_paired_trimmed_paired_merged_contig_83739, 131902_CGATGT_L008_R1_paired_trimmed_paired_merged_contig_136036, 131902_CGATGT_L008_R1_paired_trimmed_paired_merged_contig_25738, 131902_CGATGT_L008_R1_paired_trimmed_paired_merged_contig_75957, 131902_CGATGT_L008_R1_paired_trimmed_paired_merged_contig_78937, 131902_…
Phosphatidylinositol signaling system	map04070	15	ec:2.7.1.107 - kinase (ATP), ec:2.7.1.127 - 3-kinase, ec:2.7.1.67 - 4-kinase, ec:2.7.1.68 - 5-kinase, ec:3.1.4.11 - phospholipase C, ec:2.7.1.137 - 3-kinase, ec:2.7.1.158 - 2-kinase, ec:2.7.1.159 - 5/6-kinase, ec:2.7.1.150 - 5-kinase, ec:2.7.11.13 - kinase C, ec:2.7.7.41 - cytidylyltransferase, ec:3.1.3.56 - 5-phosphatase, ec:3.1.3.67 - 3-phosphatase, ec:3.1.3.25 - phosphatase, ec:2.7.8.11 - 3-ph…	7, 1, 6, 1, 5, 1, 1, 8, 2, 2, 6, 1, 1, 11, 1	54	131902_CGATGT_L008_R1_paired_trimmed_paired_merged_contig_137505, 131902_CGATGT_L008_R1_paired_trimmed_paired_merged_contig_31014, 131902_CGATGT_L008_R1_paired_trimmed_paired_merged_contig_141022, 131902_CGATGT_L008_R1_paired_trimmed_paired_merged_contig_5086, 131902_CGATGT_L008_R1_paired_trimmed_paired_merged_contig_47874, 131902_CGATGT_L008_R1_paired_trimmed_paired_merged_contig_18373, 131902_C…
Terpenoid backbone biosynthesis	map00900	17	ec:1.17.7.1 - synthase (ferredoxin), ec:2.2.1.7 - synthase, ec:2.7.1.36 - kinase, ec:2.5.1.10 - diphosphate synthase, ec:2.5.1.29 - diphosphate synthase, ec:2.7.1.148 - 5'-diphospho)-2-C-methyl-D-erythritol kinase, ec:2.5.1.1 - geranyl-diphosphate synthase, ec:4.6.1.12 - 2,4-cyclodiphosphate synthase, ec:2.7.7.60 - 4-phosphate cytidylyltransferase, ec:5.3.3.2 - Delta-isomerase, ec:2.3.3.10 - synt…	2, 6, 1, 5, 4, 1, 5, 1, 2, 5, 2, 1, 3, 3, 2, 1, 8	52	131902_CGATGT_L008_R1_paired_trimmed_paired_merged_contig_85033, 131902_CGATGT_L008_R1_paired_trimmed_paired_merged_contig_93058, 131902_CGATGT_L008_R1_paired_trimmed_paired_merged_contig_126825, 131902_CGATGT_L008_R1_paired_trimmed_paired_merged_contig_81359, 131902_CGATGT_L008_R1_paired_trimmed_paired_merged_contig_21342, 131902_CGATGT_L008_R1_paired_trimmed_paired_merged_contig_132143, 131902_…
Isoquinoline alkaloid biosynthesis	map00950	9	ec:1.4.3.2 - oxidase, ec:2.6.1.57 - transaminase, ec:2.6.1.5 - transaminase, ec:2.6.1.1 - transaminase, ec:1.10.3.1 - oxidase, ec:1.14.18.1 - monophenol monooxygenase, ec:1.1.1.247 - reductase (NADPH), ec:1.21.3.3 - oxidase, ec:1.4.3.21 - oxidase	1, 4, 5, 14, 7, 3, 1, 1, 14	50	131902_CGATGT_L008_R1_paired_trimmed_paired_merged_contig_77665, 131902_CGATGT_L008_R1_paired_trimmed_paired_merged_contig_83739, 131902_CGATGT_L008_R1_paired_trimmed_paired_merged_contig_136036, 131902_CGATGT_L008_R1_paired_trimmed_paired_merged_contig_25738, 131902_CGATGT_L008_R1_paired_trimmed_paired_merged_contig_75957, 131902_CGATGT_L008_R1_paired_trimmed_paired_merged_contig_83739, 131902_C…
Other glycan degradation	map00511	7	ec:3.2.1.45 - psychosine hydrolase, ec:3.2.1.51 - alpha-fucosidase, ec:3.2.1.52 - hexosaminidase, ec:3.2.1.96 - endo-beta-N-acetylglucosaminidase, ec:3.2.1.24 - alpha-D-mannosidase, ec:3.2.1.25 - mannanase, ec:3.2.1.23 - lactase (ambiguous)	2, 3, 4, 1, 19, 8, 12	49	131902_CGATGT_L008_R1_paired_trimmed_paired_merged_contig_114850, 131902_CGATGT_L008_R1_paired_trimmed_paired_merged_contig_114851, 131902_CGATGT_L008_R1_paired_trimmed_paired_merged_contig_44137, 131902_CGATGT_L008_R1_paired_trimmed_paired_merged_contig_31576, 131902_CGATGT_L008_R1_paired_trimmed_paired_merged_contig_140908, 131902_CGATGT_L008_R1_paired_trimmed_paired_merged_contig_131123, 13190…
Metabolism of xenobiotics by cytochrome P450	map00980	6	ec:2.5.1.18 - transferase, ec:1.1.1.1 - dehydrogenase, ec:1.14.14.1 - monooxygenase, ec:1.2.1.5 - dehydrogenase [NAD(P)+], ec:2.4.1.17 - 1-naphthol glucuronyltransferase, ec:3.3.2.9 - epoxide hydrolase	30, 2, 3, 5, 7, 1	48	131902_CGATGT_L008_R1_paired_trimmed_paired_merged_contig_16961, 131902_CGATGT_L008_R1_paired_trimmed_paired_merged_contig_4768, 131902_CGATGT_L008_R1_paired_trimmed_paired_merged_contig_131649, 131902_CGATGT_L008_R1_paired_trimmed_paired_merged_contig_45887, 131902_CGATGT_L008_R1_paired_trimmed_paired_merged_contig_139598, 131902_CGATGT_L008_R1_paired_trimmed_paired_merged_contig_137992, 131902_…
One carbon pool by folate	map00670	12	ec:6.3.3.2 - cyclo-ligase, ec:3.5.4.9 - cyclohydrolase, ec:2.1.1.45 - synthase, ec:2.1.1.13 - synthase, ec:3.5.1.10 - deformylase, ec:1.5.1.5 - dehydrogenase (NADP+), ec:2.1.2.3 - formyltransferase, ec:2.1.2.2 - formyltransferase, ec:2.1.2.1 - hydroxymethyltransferase, ec:6.3.4.3 - ligase, ec:1.5.1.20 - reductase [NAD(P)H], ec:2.1.2.10 - S-aminomethyldihydrolipoylprotein:(6S)-tetrahydrofolate ami…	2, 6, 3, 5, 1, 8, 3, 1, 6, 7, 2, 1	45	131902_CGATGT_L008_R1_paired_trimmed_paired_merged_contig_105377, 131902_CGATGT_L008_R1_paired_trimmed_paired_merged_contig_135015, 131902_CGATGT_L008_R1_paired_trimmed_paired_merged_contig_79854, 131902_CGATGT_L008_R1_paired_trimmed_paired_merged_contig_140254, 131902_CGATGT_L008_R1_paired_trimmed_paired_merged_contig_44411, 131902_CGATGT_L008_R1_paired_trimmed_paired_merged_contig_142858, 13190…
Cyanoamino acid metabolism	map00460	11	ec:6.3.1.1 - ligase, ec:4.2.1.65 - hydratase, ec:3.2.1.118 - beta-glucosidase, ec:3.2.1.21 - gentiobiase, ec:3.5.1.1 - asparaginase II, ec:2.1.2.1 - hydroxymethyltransferase, ec:4.1.2.10 - lyase, ec:1.14.13.68 - oxime monooxygenase, ec:3.5.5.4 - nitrilase, ec:3.5.5.1 - acetonitrilase, ec:2.3.2.2 - glutamyl transpeptidase	1, 1, 1, 26, 1, 6, 3, 1, 1, 1, 3	45	131902_CGATGT_L008_R1_paired_trimmed_paired_merged_contig_134852, 131902_CGATGT_L008_R1_paired_trimmed_paired_merged_contig_1717, 131902_CGATGT_L008_R1_paired_trimmed_paired_merged_contig_7860, 131902_CGATGT_L008_R1_paired_trimmed_paired_merged_contig_141771, 131902_CGATGT_L008_R1_paired_trimmed_paired_merged_contig_140042, 131902_CGATGT_L008_R1_paired_trimmed_paired_merged_contig_127150, 131902_…
Nicotinate and nicotinamide metabolism	map00760	13	ec:1.2.1.24 - dehydrogenase (NAD+), ec:2.7.1.23 - kinase, ec:1.2.1.16 - dehydrogenase [NAD(P)+], ec:3.1.3.5 - uridine 5'-nucleotidase, ec:2.7.7.18 - adenylyltransferase, ec:1.6.1.2 - transhydrogenase (Re/Si-specific), ec:6.3.5.1 - synthase (glutamine-hydrolysing), ec:2.7.7.1 - adenylyltransferase, ec:1.4.3.16 - oxidase, ec:3.2.2.3 - nucleosidase, ec:3.2.2.1 - nucleosidase, ec:2.4.2.19 - diphospho…	4, 4, 4, 5, 1, 2, 9, 1, 1, 1, 6, 4, 1	43	131902_CGATGT_L008_R1_paired_trimmed_paired_merged_contig_88714, 131902_CGATGT_L008_R1_paired_trimmed_paired_merged_contig_125110, 131902_CGATGT_L008_R1_paired_trimmed_paired_merged_contig_111947, 131902_CGATGT_L008_R1_paired_trimmed_paired_merged_contig_4753, 131902_CGATGT_L008_R1_paired_trimmed_paired_merged_contig_126036, 131902_CGATGT_L008_R1_paired_trimmed_paired_merged_contig_88540, 131902_…
N-Glycan biosynthesis	map00510	11	ec:3.2.1.84 - 1,3-alpha-glucosidase, ec:3.2.1.113 - 1,2-alpha-mannosidase, ec:2.4.1.83 - beta-D-mannosyltransferase, ec:3.2.1.106 - glucosidase, ec:2.4.1.117 - beta-glucosyltransferase, ec:2.4.1.131 - alpha-1,2-mannosyltransferase, ec:2.4.1.141 - N-acetylglucosaminyltransferase, ec:2.4.1.143 - 2-beta-N-acetylglucosaminyltransferase, ec:2.4.1.144 - 4-beta-N-acetylglucosaminyltransferase, ec:3.6.1.…	2, 12, 9, 4, 1, 1, 1, 1, 6, 3, 3	43	131902_CGATGT_L008_R1_paired_trimmed_paired_merged_contig_58285, 131902_CGATGT_L008_R1_paired_trimmed_paired_merged_contig_18167, 131902_CGATGT_L008_R1_paired_trimmed_paired_merged_contig_122951, 131902_CGATGT_L008_R1_paired_trimmed_paired_merged_contig_127880, 131902_CGATGT_L008_R1_paired_trimmed_paired_merged_contig_136903, 131902_CGATGT_L008_R1_paired_trimmed_paired_merged_contig_84779, 131902…
Fatty acid biosynthesis	map00061	8	ec:6.4.1.2 - carboxylase, ec:1.1.1.100 - reductase, ec:6.2.1.3 - ligase, ec:2.3.1.179 - synthase II, ec:3.1.2.14 - hydrolase, ec:2.3.1.85 - synthase, ec:2.3.1.41 - synthase I, ec:1.14.19.2 - 9-desaturase	19, 4, 3, 1, 1, 8, 3, 4	43	131902_CGATGT_L008_R1_paired_trimmed_paired_merged_contig_40298, 131902_CGATGT_L008_R1_paired_trimmed_paired_merged_contig_90316, 131902_CGATGT_L008_R1_paired_trimmed_paired_merged_contig_131638, 131902_CGATGT_L008_R1_paired_trimmed_paired_merged_contig_122715, 131902_CGATGT_L008_R1_paired_trimmed_paired_merged_contig_123958, 131902_CGATGT_L008_R1_paired_trimmed_paired_merged_contig_84874, 131902…
Sulfur metabolism	map00920	11	ec:2.7.1.25 - kinase, ec:1.8.4.8 - reductase (thioredoxin), ec:3.1.3.7 - nucleotidase, ec:1.8.99.2 - reductase, ec:2.8.1.1 - sulfurtransferase, ec:1.8.7.1 - sulfite reductase (ferredoxin), ec:2.7.7.4 - adenylyltransferase, ec:1.8.3.1 - oxidase, ec:2.3.1.30 - O-acetyltransferase, ec:2.5.1.48 - gamma-synthase, ec:2.5.1.47 - synthase	7, 3, 5, 2, 2, 3, 7, 1, 2, 2, 7	41	131902_CGATGT_L008_R1_paired_trimmed_paired_merged_contig_30654, 131902_CGATGT_L008_R1_paired_trimmed_paired_merged_contig_18757, 131902_CGATGT_L008_R1_paired_trimmed_paired_merged_contig_145593, 131902_CGATGT_L008_R1_paired_trimmed_paired_merged_contig_108988, 131902_CGATGT_L008_R1_paired_trimmed_paired_merged_contig_77351, 131902_CGATGT_L008_R1_paired_trimmed_paired_merged_contig_72709, 131902_…
Tropane, piperidine and pyridine alkaloid biosynthesis	map00960	5	ec:2.6.1.57 - transaminase, ec:2.6.1.5 - transaminase, ec:2.6.1.9 - transaminase, ec:2.6.1.1 - transaminase, ec:1.4.3.21 - oxidase	4, 5, 4, 14, 14	41	131902_CGATGT_L008_R1_paired_trimmed_paired_merged_contig_83739, 131902_CGATGT_L008_R1_paired_trimmed_paired_merged_contig_136036, 131902_CGATGT_L008_R1_paired_trimmed_paired_merged_contig_25738, 131902_CGATGT_L008_R1_paired_trimmed_paired_merged_contig_75957, 131902_CGATGT_L008_R1_paired_trimmed_paired_merged_contig_83739, 131902_CGATGT_L008_R1_paired_trimmed_paired_merged_contig_136036, 131902_…
Selenocompound metabolism	map00450	8	ec:1.8.1.9 - reductase, ec:2.1.1.13 - synthase, ec:2.1.1.14 - S-methyltransferase, ec:4.4.1.16 - lyase, ec:4.4.1.13 - beta-lyase, ec:2.7.7.4 - adenylyltransferase, ec:2.5.1.48 - gamma-synthase, ec:6.1.1.10 - ligase	5, 5, 11, 4, 1, 7, 2, 4	39	131902_CGATGT_L008_R1_paired_trimmed_paired_merged_contig_135020, 131902_CGATGT_L008_R1_paired_trimmed_paired_merged_contig_77765, 131902_CGATGT_L008_R1_paired_trimmed_paired_merged_contig_133398, 131902_CGATGT_L008_R1_paired_trimmed_paired_merged_contig_127459, 131902_CGATGT_L008_R1_paired_trimmed_paired_merged_contig_98324, 131902_CGATGT_L008_R1_paired_trimmed_paired_merged_contig_69893, 131902…
Neomycin, kanamycin and gentamicin biosynthesis	map00524	2	ec:2.7.1.2 - glucokinase (phosphorylating), ec:2.7.1.1 - hexokinase type IV glucokinase	13, 26	39	131902_CGATGT_L008_R1_paired_trimmed_paired_merged_contig_40375, 131902_CGATGT_L008_R1_paired_trimmed_paired_merged_contig_17156, 131902_CGATGT_L008_R1_paired_trimmed_paired_merged_contig_51966, 131902_CGATGT_L008_R1_paired_trimmed_paired_merged_contig_144150, 131902_CGATGT_L008_R1_paired_trimmed_paired_merged_contig_83770, 131902_CGATGT_L008_R1_paired_trimmed_paired_merged_contig_40252, 131902_C…
Sphingolipid metabolism	map00600	10	ec:3.1.4.12 - phosphodiesterase, ec:1.1.1.102 - reductase, ec:2.7.1.138 - kinase, ec:3.1.3.4 - phosphatase, ec:3.2.1.45 - psychosine hydrolase, ec:3.5.1.23 - acylsphingosine deacylase, ec:3.2.1.22 - melibiase, ec:3.2.1.23 - lactase (ambiguous), ec:2.3.1.24 - N-acyltransferase, ec:2.3.1.50 - C-palmitoyltransferase	3, 1, 2, 6, 2, 2, 6, 12, 1, 2	37	131902_CGATGT_L008_R1_paired_trimmed_paired_merged_contig_80139, 131902_CGATGT_L008_R1_paired_trimmed_paired_merged_contig_22687, 131902_CGATGT_L008_R1_paired_trimmed_paired_merged_contig_111136, 131902_CGATGT_L008_R1_paired_trimmed_paired_merged_contig_17932, 131902_CGATGT_L008_R1_paired_trimmed_paired_merged_contig_135435, 131902_CGATGT_L008_R1_paired_trimmed_paired_merged_contig_54299, 131902_…
Chloroalkane and chloroalkene degradation	map00625	3	ec:1.1.1.1 - dehydrogenase, ec:1.2.1.3 - dehydrogenase (NAD+), ec:3.3.2.10 - epoxide hydrolase	2, 32, 2	36	131902_CGATGT_L008_R1_paired_trimmed_paired_merged_contig_129949, 131902_CGATGT_L008_R1_paired_trimmed_paired_merged_contig_8989, 131902_CGATGT_L008_R1_paired_trimmed_paired_merged_contig_69956, 131902_CGATGT_L008_R1_paired_trimmed_paired_merged_contig_88670, 131902_CGATGT_L008_R1_paired_trimmed_paired_merged_contig_88714, 131902_CGATGT_L008_R1_paired_trimmed_paired_merged_contig_29288, 131902_CG…
Limonene and pinene degradation	map00903	2	ec:1.2.1.3 - dehydrogenase (NAD+), ec:4.2.1.17 - hydratase	32, 2	34	131902_CGATGT_L008_R1_paired_trimmed_paired_merged_contig_69956, 131902_CGATGT_L008_R1_paired_trimmed_paired_merged_contig_88670, 131902_CGATGT_L008_R1_paired_trimmed_paired_merged_contig_88714, 131902_CGATGT_L008_R1_paired_trimmed_paired_merged_contig_29288, 131902_CGATGT_L008_R1_paired_trimmed_paired_merged_contig_42572, 131902_CGATGT_L008_R1_paired_trimmed_paired_merged_contig_112013, 131902_C…
Insect hormone biosynthesis	map00981	2	ec:1.2.1.3 - dehydrogenase (NAD+), ec:1.1.1.216 - dehydrogenase (NADP+)	32, 1	33	131902_CGATGT_L008_R1_paired_trimmed_paired_merged_contig_69956, 131902_CGATGT_L008_R1_paired_trimmed_paired_merged_contig_88670, 131902_CGATGT_L008_R1_paired_trimmed_paired_merged_contig_88714, 131902_CGATGT_L008_R1_paired_trimmed_paired_merged_contig_29288, 131902_CGATGT_L008_R1_paired_trimmed_paired_merged_contig_42572, 131902_CGATGT_L008_R1_paired_trimmed_paired_merged_contig_112013, 131902_C…
Butanoate metabolism	map00650	10	ec:1.3.5.1 - dehydrogenase, ec:1.2.1.24 - dehydrogenase (NAD+), ec:2.2.1.6 - synthase, ec:5.1.2.3 - epimerase, ec:1.2.1.16 - dehydrogenase [NAD(P)+], ec:4.1.1.15 - decarboxylase, ec:2.3.3.10 - synthase, ec:4.1.3.4 - lyase, ec:4.2.1.17 - hydratase, ec:1.1.1.35 - dehydrogenase	2, 4, 4, 1, 4, 2, 2, 1, 2, 9	31	131902_CGATGT_L008_R1_paired_trimmed_paired_merged_contig_106161, 131902_CGATGT_L008_R1_paired_trimmed_paired_merged_contig_147262, 131902_CGATGT_L008_R1_paired_trimmed_paired_merged_contig_88714, 131902_CGATGT_L008_R1_paired_trimmed_paired_merged_contig_125110, 131902_CGATGT_L008_R1_paired_trimmed_paired_merged_contig_111947, 131902_CGATGT_L008_R1_paired_trimmed_paired_merged_contig_4753, 131902…
Pantothenate and CoA biosynthesis	map00770	10	ec:4.1.1.36 - decarboxylase, ec:2.2.1.6 - synthase, ec:2.7.1.33 - kinase, ec:2.6.1.42 - transaminase, ec:2.7.1.24 - kinase, ec:2.7.8.7 - synthase, ec:4.2.1.9 - dehydratase, ec:6.3.2.1 - ligase (AMP-forming), ec:2.1.2.11 - hydroxymethyltransferase, ec:1.1.1.86 - reductoisomerase (NADP+)	2, 4, 3, 2, 3, 5, 2, 2, 2, 4	29	131902_CGATGT_L008_R1_paired_trimmed_paired_merged_contig_139171, 131902_CGATGT_L008_R1_paired_trimmed_paired_merged_contig_86777, 131902_CGATGT_L008_R1_paired_trimmed_paired_merged_contig_55722, 131902_CGATGT_L008_R1_paired_trimmed_paired_merged_contig_110423, 131902_CGATGT_L008_R1_paired_trimmed_paired_merged_contig_139457, 131902_CGATGT_L008_R1_paired_trimmed_paired_merged_contig_10992, 131902…
Novobiocin biosynthesis	map00401	5	ec:2.6.1.57 - transaminase, ec:2.6.1.5 - transaminase, ec:2.6.1.9 - transaminase, ec:2.6.1.1 - transaminase, ec:1.3.1.12 - dehydrogenase	4, 5, 4, 14, 1	28	131902_CGATGT_L008_R1_paired_trimmed_paired_merged_contig_83739, 131902_CGATGT_L008_R1_paired_trimmed_paired_merged_contig_136036, 131902_CGATGT_L008_R1_paired_trimmed_paired_merged_contig_25738, 131902_CGATGT_L008_R1_paired_trimmed_paired_merged_contig_75957, 131902_CGATGT_L008_R1_paired_trimmed_paired_merged_contig_83739, 131902_CGATGT_L008_R1_paired_trimmed_paired_merged_contig_136036, 131902_…
Folate biosynthesis	map00790	10	ec:3.4.19.9 - hydrolase, ec:2.5.1.15 - synthase, ec:2.7.6.3 - diphosphokinase, ec:2.7.7.75 - adenylyltransferase, ec:2.8.1.12 - synthase, ec:4.1.2.25 - aldolase, ec:6.3.2.12 - synthase, ec:6.3.2.17 - synthase, ec:2.10.1.1 - molybdotransferase, ec:3.5.4.16 - cyclohydrolase I	1, 1, 2, 1, 1, 4, 2, 10, 1, 3	26	131902_CGATGT_L008_R1_paired_trimmed_paired_merged_contig_138865, 131902_CGATGT_L008_R1_paired_trimmed_paired_merged_contig_130570, 131902_CGATGT_L008_R1_paired_trimmed_paired_merged_contig_137476, 131902_CGATGT_L008_R1_paired_trimmed_paired_merged_contig_73495, 131902_CGATGT_L008_R1_paired_trimmed_paired_merged_contig_143274, 131902_CGATGT_L008_R1_paired_trimmed_paired_merged_contig_137221, 1319…
Lysine biosynthesis	map00300	10	ec:4.1.1.20 - decarboxylase, ec:2.6.1.57 - transaminase, ec:2.7.2.4 - kinase, ec:2.6.1.83 - aminotransferase, ec:1.2.1.11 - dehydrogenase, ec:1.17.1.8 - reductase, ec:1.1.1.3 - dehydrogenase, ec:4.3.3.7 - synthase, ec:1.5.1.10 - dehydrogenase (NADP+, L-glutamate-forming), ec:5.1.1.7 - epimerase	2, 4, 5, 4, 1, 5, 1, 1, 1, 1	25	131902_CGATGT_L008_R1_paired_trimmed_paired_merged_contig_134904, 131902_CGATGT_L008_R1_paired_trimmed_paired_merged_contig_137774, 131902_CGATGT_L008_R1_paired_trimmed_paired_merged_contig_83739, 131902_CGATGT_L008_R1_paired_trimmed_paired_merged_contig_136036, 131902_CGATGT_L008_R1_paired_trimmed_paired_merged_contig_25738, 131902_CGATGT_L008_R1_paired_trimmed_paired_merged_contig_75957, 131902…
Valine, leucine and isoleucine biosynthesis	map00290	8	ec:2.2.1.6 - synthase, ec:2.6.1.42 - transaminase, ec:4.3.1.19 - ammonia-lyase, ec:2.3.3.13 - synthase, ec:4.2.1.9 - dehydratase, ec:4.2.1.33 - dehydratase, ec:1.1.1.86 - reductoisomerase (NADP+), ec:1.1.1.85 - dehydrogenase	4, 2, 3, 2, 2, 4, 4, 3	24	131902_CGATGT_L008_R1_paired_trimmed_paired_merged_contig_55722, 131902_CGATGT_L008_R1_paired_trimmed_paired_merged_contig_110423, 131902_CGATGT_L008_R1_paired_trimmed_paired_merged_contig_139457, 131902_CGATGT_L008_R1_paired_trimmed_paired_merged_contig_10992, 131902_CGATGT_L008_R1_paired_trimmed_paired_merged_contig_126924, 131902_CGATGT_L008_R1_paired_trimmed_paired_merged_contig_9960, 131902_…
Arachidonic acid metabolism	map00590	6	ec:1.1.1.189 - 9-reductase, ec:3.1.1.4 - A2, ec:1.14.14.1 - monooxygenase, ec:1.11.1.9 - peroxidase, ec:3.3.2.10 - epoxide hydrolase, ec:3.3.2.6 - hydrolase	1, 2, 3, 15, 2, 1	24	131902_CGATGT_L008_R1_paired_trimmed_paired_merged_contig_7600, 131902_CGATGT_L008_R1_paired_trimmed_paired_merged_contig_128102, 131902_CGATGT_L008_R1_paired_trimmed_paired_merged_contig_27436, 131902_CGATGT_L008_R1_paired_trimmed_paired_merged_contig_107761, 131902_CGATGT_L008_R1_paired_trimmed_paired_merged_contig_26195, 131902_CGATGT_L008_R1_paired_trimmed_paired_merged_contig_26196, 131902_C…
Riboflavin metabolism	map00740	7	ec:1.1.1.193 - reductase, ec:4.1.99.12 - synthase, ec:2.7.1.26 - kinase, ec:1.14.18.1 - monophenol monooxygenase, ec:2.7.7.2 - synthetase, ec:3.5.4.26 - deaminase, ec:3.5.4.25 - cyclohydrolase II	2, 6, 7, 3, 1, 1, 3	23	131902_CGATGT_L008_R1_paired_trimmed_paired_merged_contig_61633, 131902_CGATGT_L008_R1_paired_trimmed_paired_merged_contig_140359, 131902_CGATGT_L008_R1_paired_trimmed_paired_merged_contig_148756, 131902_CGATGT_L008_R1_paired_trimmed_paired_merged_contig_110926, 131902_CGATGT_L008_R1_paired_trimmed_paired_merged_contig_6422, 131902_CGATGT_L008_R1_paired_trimmed_paired_merged_contig_65567, 131902_…
Fatty acid elongation	map00062	4	ec:3.1.2.22 - hydrolase, ec:2.3.1.16 - C-acyltransferase, ec:4.2.1.17 - hydratase, ec:1.1.1.35 - dehydrogenase	10, 2, 2, 9	23	131902_CGATGT_L008_R1_paired_trimmed_paired_merged_contig_92039, 131902_CGATGT_L008_R1_paired_trimmed_paired_merged_contig_72903, 131902_CGATGT_L008_R1_paired_trimmed_paired_merged_contig_52179, 131902_CGATGT_L008_R1_paired_trimmed_paired_merged_contig_14674, 131902_CGATGT_L008_R1_paired_trimmed_paired_merged_contig_30510, 131902_CGATGT_L008_R1_paired_trimmed_paired_merged_contig_102389, 131902_C…
alpha-Linolenic acid metabolism	map00592	9	ec:3.1.1.4 - A2, ec:1.1.1.1 - dehydrogenase, ec:1.3.1.42 - reductase, ec:1.3.3.6 - oxidase, ec:2.3.1.16 - C-acyltransferase, ec:1.13.11.12 - 13S-lipoxygenase, ec:3.1.1.32 - A1, ec:4.2.1.17 - hydratase, ec:2.1.1.141 - O-methyltransferase	2, 2, 2, 7, 2, 2, 1, 2, 2	22	131902_CGATGT_L008_R1_paired_trimmed_paired_merged_contig_128102, 131902_CGATGT_L008_R1_paired_trimmed_paired_merged_contig_27436, 131902_CGATGT_L008_R1_paired_trimmed_paired_merged_contig_129949, 131902_CGATGT_L008_R1_paired_trimmed_paired_merged_contig_8989, 131902_CGATGT_L008_R1_paired_trimmed_paired_merged_contig_130366, 131902_CGATGT_L008_R1_paired_trimmed_paired_merged_contig_136748, 131902…
Steroid hormone biosynthesis	map00140	3	ec:1.1.1.145 - dehydrogenase, ec:1.14.14.1 - monooxygenase, ec:2.4.1.17 - 1-naphthol glucuronyltransferase	11, 3, 7	21	131902_CGATGT_L008_R1_paired_trimmed_paired_merged_contig_111613, 131902_CGATGT_L008_R1_paired_trimmed_paired_merged_contig_26871, 131902_CGATGT_L008_R1_paired_trimmed_paired_merged_contig_132075, 131902_CGATGT_L008_R1_paired_trimmed_paired_merged_contig_117806, 131902_CGATGT_L008_R1_paired_trimmed_paired_merged_contig_137808, 131902_CGATGT_L008_R1_paired_trimmed_paired_merged_contig_136373, 1319…
Biosynthesis of unsaturated fatty acids	map01040	6	ec:1.1.1.100 - reductase, ec:1.3.3.6 - oxidase, ec:2.3.1.16 - C-acyltransferase, ec:4.2.1.17 - hydratase, ec:1.14.19.2 - 9-desaturase, ec:1.14.19.1 - 9-desaturase	4, 7, 2, 2, 4, 1	20	131902_CGATGT_L008_R1_paired_trimmed_paired_merged_contig_18645, 131902_CGATGT_L008_R1_paired_trimmed_paired_merged_contig_134410, 131902_CGATGT_L008_R1_paired_trimmed_paired_merged_contig_8989, 131902_CGATGT_L008_R1_paired_trimmed_paired_merged_contig_34346, 131902_CGATGT_L008_R1_paired_trimmed_paired_merged_contig_13002, 131902_CGATGT_L008_R1_paired_trimmed_paired_merged_contig_134240, 131902_C…
Monobactam biosynthesis	map00261	5	ec:2.7.2.4 - kinase, ec:1.2.1.11 - dehydrogenase, ec:1.17.1.8 - reductase, ec:4.3.3.7 - synthase, ec:2.7.7.4 - adenylyltransferase	5, 1, 5, 1, 7	19	131902_CGATGT_L008_R1_paired_trimmed_paired_merged_contig_119686, 131902_CGATGT_L008_R1_paired_trimmed_paired_merged_contig_1646, 131902_CGATGT_L008_R1_paired_trimmed_paired_merged_contig_133449, 131902_CGATGT_L008_R1_paired_trimmed_paired_merged_contig_25159, 131902_CGATGT_L008_R1_paired_trimmed_paired_merged_contig_66101, 131902_CGATGT_L008_R1_paired_trimmed_paired_merged_contig_13337, 131902_C…
Various types of N-glycan biosynthesis	map00513	5	ec:3.2.1.52 - hexosaminidase, ec:3.2.1.113 - 1,2-alpha-mannosidase, ec:2.4.1.131 - alpha-1,2-mannosyltransferase, ec:2.4.1.141 - N-acetylglucosaminyltransferase, ec:2.4.1.143 - 2-beta-N-acetylglucosaminyltransferase	4, 12, 1, 1, 1	19	131902_CGATGT_L008_R1_paired_trimmed_paired_merged_contig_131123, 131902_CGATGT_L008_R1_paired_trimmed_paired_merged_contig_26973, 131902_CGATGT_L008_R1_paired_trimmed_paired_merged_contig_78934, 131902_CGATGT_L008_R1_paired_trimmed_paired_merged_contig_103221, 131902_CGATGT_L008_R1_paired_trimmed_paired_merged_contig_122951, 131902_CGATGT_L008_R1_paired_trimmed_paired_merged_contig_127880, 13190…
Aflatoxin biosynthesis	map00254	1	ec:6.4.1.2 - carboxylase	19	19	131902_CGATGT_L008_R1_paired_trimmed_paired_merged_contig_40298, 131902_CGATGT_L008_R1_paired_trimmed_paired_merged_contig_90316, 131902_CGATGT_L008_R1_paired_trimmed_paired_merged_contig_131638, 131902_CGATGT_L008_R1_paired_trimmed_paired_merged_contig_122715, 131902_CGATGT_L008_R1_paired_trimmed_paired_merged_contig_123958, 131902_CGATGT_L008_R1_paired_trimmed_paired_merged_contig_84874, 131902…
Tetracycline biosynthesis	map00253	1	ec:6.4.1.2 - carboxylase	19	19	131902_CGATGT_L008_R1_paired_trimmed_paired_merged_contig_40298, 131902_CGATGT_L008_R1_paired_trimmed_paired_merged_contig_90316, 131902_CGATGT_L008_R1_paired_trimmed_paired_merged_contig_131638, 131902_CGATGT_L008_R1_paired_trimmed_paired_merged_contig_122715, 131902_CGATGT_L008_R1_paired_trimmed_paired_merged_contig_123958, 131902_CGATGT_L008_R1_paired_trimmed_paired_merged_contig_84874, 131902…
Flavonoid biosynthesis	map00941	9	ec:1.14.11.9 - 3-dioxygenase, ec:2.3.1.133 - O-hydroxycinnamoyltransferase, ec:5.5.1.6 - isomerase, ec:1.14.13.88 - 3',5'-hydroxylase, ec:2.3.1.74 - synthase, ec:1.14.13.21 - 3'-monooxygenase, ec:1.14.13.11 - 4-monooxygenase, ec:1.14.11.23 - synthase, ec:1.1.1.219 - 4-reductase	1, 3, 5, 1, 1, 1, 1, 3, 2	18	131902_CGATGT_L008_R1_paired_trimmed_paired_merged_contig_148606, 131902_CGATGT_L008_R1_paired_trimmed_paired_merged_contig_50623, 131902_CGATGT_L008_R1_paired_trimmed_paired_merged_contig_113688, 131902_CGATGT_L008_R1_paired_trimmed_paired_merged_contig_9246, 131902_CGATGT_L008_R1_paired_trimmed_paired_merged_contig_11533, 131902_CGATGT_L008_R1_paired_trimmed_paired_merged_contig_67561, 131902_C…
Ether lipid metabolism	map00565	7	ec:1.1.1.101 - reductase, ec:3.1.1.4 - A2, ec:3.1.3.4 - phosphatase, ec:2.3.1.25 - synthase, ec:3.1.1.47 - esterase, ec:3.1.4.3 - C, ec:3.1.4.4 - D	1, 2, 6, 1, 1, 1, 5	17	131902_CGATGT_L008_R1_paired_trimmed_paired_merged_contig_10812, 131902_CGATGT_L008_R1_paired_trimmed_paired_merged_contig_128102, 131902_CGATGT_L008_R1_paired_trimmed_paired_merged_contig_27436, 131902_CGATGT_L008_R1_paired_trimmed_paired_merged_contig_80273, 131902_CGATGT_L008_R1_paired_trimmed_paired_merged_contig_42716, 131902_CGATGT_L008_R1_paired_trimmed_paired_merged_contig_136762, 131902_…
Benzoate degradation	map00362	5	ec:4.1.3.17 - aldolase, ec:1.13.11.1 - 1,2-dioxygenase, ec:2.3.1.16 - C-acyltransferase, ec:4.2.1.17 - hydratase, ec:1.1.1.35 - dehydrogenase	1, 2, 2, 2, 9	16	131902_CGATGT_L008_R1_paired_trimmed_paired_merged_contig_27059, 131902_CGATGT_L008_R1_paired_trimmed_paired_merged_contig_61703, 131902_CGATGT_L008_R1_paired_trimmed_paired_merged_contig_104139, 131902_CGATGT_L008_R1_paired_trimmed_paired_merged_contig_31124, 131902_CGATGT_L008_R1_paired_trimmed_paired_merged_contig_7575, 131902_CGATGT_L008_R1_paired_trimmed_paired_merged_contig_134745, 131902_C…
Diterpenoid biosynthesis	map00904	5	ec:2.3.1.167 - III 10-O-acetyltransferase, ec:1.14.13.76 - 10beta-hydroxylase, ec:1.14.11.15 - 3beta-dioxygenase, ec:1.14.11.12 - dioxygenase, ec:1.14.11.13 - 2beta-dioxygenase	1, 2, 6, 1, 6	16	131902_CGATGT_L008_R1_paired_trimmed_paired_merged_contig_25097, 131902_CGATGT_L008_R1_paired_trimmed_paired_merged_contig_105420, 131902_CGATGT_L008_R1_paired_trimmed_paired_merged_contig_87094, 131902_CGATGT_L008_R1_paired_trimmed_paired_merged_contig_38911, 131902_CGATGT_L008_R1_paired_trimmed_paired_merged_contig_75647, 131902_CGATGT_L008_R1_paired_trimmed_paired_merged_contig_33993, 131902_C…
Glycosphingolipid biosynthesis - ganglio series	map00604	2	ec:3.2.1.52 - hexosaminidase, ec:3.2.1.23 - lactase (ambiguous)	4, 12	16	131902_CGATGT_L008_R1_paired_trimmed_paired_merged_contig_131123, 131902_CGATGT_L008_R1_paired_trimmed_paired_merged_contig_26973, 131902_CGATGT_L008_R1_paired_trimmed_paired_merged_contig_78934, 131902_CGATGT_L008_R1_paired_trimmed_paired_merged_contig_103221, 131902_CGATGT_L008_R1_paired_trimmed_paired_merged_contig_54764, 131902_CGATGT_L008_R1_paired_trimmed_paired_merged_contig_19800, 131902_…
Glycosaminoglycan degradation	map00531	2	ec:3.2.1.52 - hexosaminidase, ec:3.2.1.23 - lactase (ambiguous)	4, 12	16	131902_CGATGT_L008_R1_paired_trimmed_paired_merged_contig_131123, 131902_CGATGT_L008_R1_paired_trimmed_paired_merged_contig_26973, 131902_CGATGT_L008_R1_paired_trimmed_paired_merged_contig_78934, 131902_CGATGT_L008_R1_paired_trimmed_paired_merged_contig_103221, 131902_CGATGT_L008_R1_paired_trimmed_paired_merged_contig_54764, 131902_CGATGT_L008_R1_paired_trimmed_paired_merged_contig_19800, 131902_…
Biotin metabolism	map00780	7	ec:6.3.3.3 - synthase, ec:2.6.1.62 - transaminase, ec:1.1.1.100 - reductase, ec:2.3.1.179 - synthase II, ec:2.8.1.6 - synthase, ec:6.3.4.15 - ligase, ec:2.3.1.41 - synthase I	1, 1, 4, 1, 2, 3, 3	15	131902_CGATGT_L008_R1_paired_trimmed_paired_merged_contig_36886, 131902_CGATGT_L008_R1_paired_trimmed_paired_merged_contig_36886, 131902_CGATGT_L008_R1_paired_trimmed_paired_merged_contig_18645, 131902_CGATGT_L008_R1_paired_trimmed_paired_merged_contig_134410, 131902_CGATGT_L008_R1_paired_trimmed_paired_merged_contig_8989, 131902_CGATGT_L008_R1_paired_trimmed_paired_merged_contig_34346, 131902_CG…
Ubiquinone and other terpenoid-quinone biosynthesis	map00130	7	ec:4.1.3.36 - synthase, ec:2.2.1.9 - synthase, ec:1.6.5.2 - dehydrogenase (quinone), ec:2.6.1.5 - transaminase, ec:1.14.13.11 - 4-monooxygenase, ec:1.13.11.27 - dioxygenase, ec:4.2.99.20 - synthase	1, 1, 2, 5, 1, 4, 1	15	131902_CGATGT_L008_R1_paired_trimmed_paired_merged_contig_91200, 131902_CGATGT_L008_R1_paired_trimmed_paired_merged_contig_140687, 131902_CGATGT_L008_R1_paired_trimmed_paired_merged_contig_140256, 131902_CGATGT_L008_R1_paired_trimmed_paired_merged_contig_107312, 131902_CGATGT_L008_R1_paired_trimmed_paired_merged_contig_83739, 131902_CGATGT_L008_R1_paired_trimmed_paired_merged_contig_136036, 13190…
Geraniol degradation	map00281	4	ec:4.1.3.4 - lyase, ec:2.3.1.16 - C-acyltransferase, ec:4.2.1.17 - hydratase, ec:1.1.1.35 - dehydrogenase	1, 2, 2, 9	14	131902_CGATGT_L008_R1_paired_trimmed_paired_merged_contig_144725, 131902_CGATGT_L008_R1_paired_trimmed_paired_merged_contig_31124, 131902_CGATGT_L008_R1_paired_trimmed_paired_merged_contig_7575, 131902_CGATGT_L008_R1_paired_trimmed_paired_merged_contig_134745, 131902_CGATGT_L008_R1_paired_trimmed_paired_merged_contig_125623, 131902_CGATGT_L008_R1_paired_trimmed_paired_merged_contig_130074, 131902…
C5-Branched dibasic acid metabolism	map00660	4	ec:2.2.1.6 - synthase, ec:4.1.3.17 - aldolase, ec:6.2.1.5 - ligase (ADP-forming), ec:1.1.1.85 - dehydrogenase	4, 1, 5, 3	13	131902_CGATGT_L008_R1_paired_trimmed_paired_merged_contig_55722, 131902_CGATGT_L008_R1_paired_trimmed_paired_merged_contig_110423, 131902_CGATGT_L008_R1_paired_trimmed_paired_merged_contig_139457, 131902_CGATGT_L008_R1_paired_trimmed_paired_merged_contig_10992, 131902_CGATGT_L008_R1_paired_trimmed_paired_merged_contig_27059, 131902_CGATGT_L008_R1_paired_trimmed_paired_merged_contig_19789, 131902_…
Caprolactam degradation	map00930	4	ec:1.1.1.2 - dehydrogenase (NADP+), ec:1.2.1.4 - dehydrogenase (NADP+), ec:4.2.1.17 - hydratase, ec:1.1.1.35 - dehydrogenase	1, 1, 2, 9	13	131902_CGATGT_L008_R1_paired_trimmed_paired_merged_contig_44292, 131902_CGATGT_L008_R1_paired_trimmed_paired_merged_contig_78937, 131902_CGATGT_L008_R1_paired_trimmed_paired_merged_contig_134745, 131902_CGATGT_L008_R1_paired_trimmed_paired_merged_contig_125623, 131902_CGATGT_L008_R1_paired_trimmed_paired_merged_contig_130074, 131902_CGATGT_L008_R1_paired_trimmed_paired_merged_contig_91060, 131902…
D-Glutamine and D-glutamate metabolism	map00471	2	ec:3.5.1.2 - glutaminase I, ec:5.1.1.10 - racemase	10, 3	13	131902_CGATGT_L008_R1_paired_trimmed_paired_merged_contig_124667, 131902_CGATGT_L008_R1_paired_trimmed_paired_merged_contig_71934, 131902_CGATGT_L008_R1_paired_trimmed_paired_merged_contig_114735, 131902_CGATGT_L008_R1_paired_trimmed_paired_merged_contig_33118, 131902_CGATGT_L008_R1_paired_trimmed_paired_merged_contig_126274, 131902_CGATGT_L008_R1_paired_trimmed_paired_merged_contig_143120, 13190…
Toluene degradation	map00623	3	ec:1.13.11.1 - 1,2-dioxygenase, ec:3.1.1.45 - maleylacetate enol-lactonase, ec:1.1.1.35 - dehydrogenase	2, 1, 9	12	131902_CGATGT_L008_R1_paired_trimmed_paired_merged_contig_61703, 131902_CGATGT_L008_R1_paired_trimmed_paired_merged_contig_104139, 131902_CGATGT_L008_R1_paired_trimmed_paired_merged_contig_36843, 131902_CGATGT_L008_R1_paired_trimmed_paired_merged_contig_130074, 131902_CGATGT_L008_R1_paired_trimmed_paired_merged_contig_91060, 131902_CGATGT_L008_R1_paired_trimmed_paired_merged_contig_110181, 131902…
Other types of O-glycan biosynthesis	map00514	3	ec:2.4.1.221 - GDP-L-fucose:polypeptide fucosyltransferase, ec:2.4.1.109 - mannosyltransferase, ec:2.4.1.135 - 3-beta-glucuronosyltransferase	3, 7, 2	12	131902_CGATGT_L008_R1_paired_trimmed_paired_merged_contig_140048, 131902_CGATGT_L008_R1_paired_trimmed_paired_merged_contig_136869, 131902_CGATGT_L008_R1_paired_trimmed_paired_merged_contig_140049, 131902_CGATGT_L008_R1_paired_trimmed_paired_merged_contig_27189, 131902_CGATGT_L008_R1_paired_trimmed_paired_merged_contig_3986, 131902_CGATGT_L008_R1_paired_trimmed_paired_merged_contig_137187, 131902…
Retinol metabolism	map00830	3	ec:1.1.1.1 - dehydrogenase, ec:1.14.14.1 - monooxygenase, ec:2.4.1.17 - 1-naphthol glucuronyltransferase	2, 3, 7	12	131902_CGATGT_L008_R1_paired_trimmed_paired_merged_contig_129949, 131902_CGATGT_L008_R1_paired_trimmed_paired_merged_contig_8989, 131902_CGATGT_L008_R1_paired_trimmed_paired_merged_contig_107761, 131902_CGATGT_L008_R1_paired_trimmed_paired_merged_contig_26195, 131902_CGATGT_L008_R1_paired_trimmed_paired_merged_contig_26196, 131902_CGATGT_L008_R1_paired_trimmed_paired_merged_contig_26531, 131902_C…
Cutin, suberine and wax biosynthesis	map00073	2	ec:2.3.1.75 - O-fatty-acyltransferase, ec:2.3.1.20 - O-acyltransferase	2, 10	12	131902_CGATGT_L008_R1_paired_trimmed_paired_merged_contig_29730, 131902_CGATGT_L008_R1_paired_trimmed_paired_merged_contig_68267, 131902_CGATGT_L008_R1_paired_trimmed_paired_merged_contig_84914, 131902_CGATGT_L008_R1_paired_trimmed_paired_merged_contig_29730, 131902_CGATGT_L008_R1_paired_trimmed_paired_merged_contig_137451, 131902_CGATGT_L008_R1_paired_trimmed_paired_merged_contig_126487, 131902_…
Glycosphingolipid biosynthesis - globo and isoglobo series	map00603	3	ec:3.2.1.52 - hexosaminidase, ec:2.4.1.69 - 2-alpha-L-fucosyltransferase, ec:3.2.1.22 - melibiase	4, 1, 6	11	131902_CGATGT_L008_R1_paired_trimmed_paired_merged_contig_131123, 131902_CGATGT_L008_R1_paired_trimmed_paired_merged_contig_26973, 131902_CGATGT_L008_R1_paired_trimmed_paired_merged_contig_78934, 131902_CGATGT_L008_R1_paired_trimmed_paired_merged_contig_103221, 131902_CGATGT_L008_R1_paired_trimmed_paired_merged_contig_98438, 131902_CGATGT_L008_R1_paired_trimmed_paired_merged_contig_49954, 131902_…
Indole alkaloid biosynthesis	map00901	2	ec:4.3.3.2 - synthase, ec:1.14.11.20 - 4-hydroxylase	9, 2	11	131902_CGATGT_L008_R1_paired_trimmed_paired_merged_contig_44437, 131902_CGATGT_L008_R1_paired_trimmed_paired_merged_contig_110752, 131902_CGATGT_L008_R1_paired_trimmed_paired_merged_contig_53973, 131902_CGATGT_L008_R1_paired_trimmed_paired_merged_contig_136093, 131902_CGATGT_L008_R1_paired_trimmed_paired_merged_contig_136051, 131902_CGATGT_L008_R1_paired_trimmed_paired_merged_contig_126904, 13190…
Steroid degradation	map00984	1	ec:1.1.1.145 - dehydrogenase	11	11	131902_CGATGT_L008_R1_paired_trimmed_paired_merged_contig_111613, 131902_CGATGT_L008_R1_paired_trimmed_paired_merged_contig_26871, 131902_CGATGT_L008_R1_paired_trimmed_paired_merged_contig_132075, 131902_CGATGT_L008_R1_paired_trimmed_paired_merged_contig_117806, 131902_CGATGT_L008_R1_paired_trimmed_paired_merged_contig_137808, 131902_CGATGT_L008_R1_paired_trimmed_paired_merged_contig_136373, 1319…
Carotenoid biosynthesis	map00906	4	ec:1.3.5.6 - desaturase, ec:1.14.13.93 - acid 8'-hydroxylase, ec:1.14.13.90 - epoxidase, ec:1.1.1.288 - dehydrogenase	3, 4, 1, 1	9	131902_CGATGT_L008_R1_paired_trimmed_paired_merged_contig_13357, 131902_CGATGT_L008_R1_paired_trimmed_paired_merged_contig_2934, 131902_CGATGT_L008_R1_paired_trimmed_paired_merged_contig_43775, 131902_CGATGT_L008_R1_paired_trimmed_paired_merged_contig_66040, 131902_CGATGT_L008_R1_paired_trimmed_paired_merged_contig_141792, 131902_CGATGT_L008_R1_paired_trimmed_paired_merged_contig_134920, 131902_C…
mTOR signaling pathway	map04150	1	ec:2.7.11.24 - protein kinase	9	9	131902_CGATGT_L008_R1_paired_trimmed_paired_merged_contig_109665, 131902_CGATGT_L008_R1_paired_trimmed_paired_merged_contig_40810, 131902_CGATGT_L008_R1_paired_trimmed_paired_merged_contig_78548, 131902_CGATGT_L008_R1_paired_trimmed_paired_merged_contig_88175, 131902_CGATGT_L008_R1_paired_trimmed_paired_merged_contig_54315, 131902_CGATGT_L008_R1_paired_trimmed_paired_merged_contig_101857, 131902_…
Primary bile acid biosynthesis	map00120	1	ec:1.1.1.35 - dehydrogenase	9	9	131902_CGATGT_L008_R1_paired_trimmed_paired_merged_contig_130074, 131902_CGATGT_L008_R1_paired_trimmed_paired_merged_contig_91060, 131902_CGATGT_L008_R1_paired_trimmed_paired_merged_contig_110181, 131902_CGATGT_L008_R1_paired_trimmed_paired_merged_contig_96777, 131902_CGATGT_L008_R1_paired_trimmed_paired_merged_contig_87426, 131902_CGATGT_L008_R1_paired_trimmed_paired_merged_contig_148529, 131902…
Zeatin biosynthesis	map00908	1	ec:1.5.99.12 - dehydrogenase	9	9	131902_CGATGT_L008_R1_paired_trimmed_paired_merged_contig_31831, 131902_CGATGT_L008_R1_paired_trimmed_paired_merged_contig_10591, 131902_CGATGT_L008_R1_paired_trimmed_paired_merged_contig_116637, 131902_CGATGT_L008_R1_paired_trimmed_paired_merged_contig_38702, 131902_CGATGT_L008_R1_paired_trimmed_paired_merged_contig_138981, 131902_CGATGT_L008_R1_paired_trimmed_paired_merged_contig_38170, 131902_…
Vitamin B6 metabolism	map00750	6	ec:1.4.3.5 - 5'-phosphate synthase, ec:2.6.1.52 - transaminase, ec:2.7.1.35 - kinase, ec:4.3.3.6 - 5'-phosphate synthase (glutamine hydrolysing), ec:4.2.3.1 - synthase, ec:1.1.1.65 - 4-dehydrogenase	1, 2, 1, 1, 1, 2	8	131902_CGATGT_L008_R1_paired_trimmed_paired_merged_contig_132795, 131902_CGATGT_L008_R1_paired_trimmed_paired_merged_contig_135749, 131902_CGATGT_L008_R1_paired_trimmed_paired_merged_contig_127135, 131902_CGATGT_L008_R1_paired_trimmed_paired_merged_contig_72439, 131902_CGATGT_L008_R1_paired_trimmed_paired_merged_contig_1895, 131902_CGATGT_L008_R1_paired_trimmed_paired_merged_contig_141337, 131902…
Styrene degradation	map00643	4	ec:1.13.11.5 - 1,2-dioxygenase, ec:3.5.1.4 - acylamidase, ec:3.7.1.2 - beta-diketonase, ec:3.5.5.1 - acetonitrilase	3, 1, 3, 1	8	131902_CGATGT_L008_R1_paired_trimmed_paired_merged_contig_34411, 131902_CGATGT_L008_R1_paired_trimmed_paired_merged_contig_96454, 131902_CGATGT_L008_R1_paired_trimmed_paired_merged_contig_135943, 131902_CGATGT_L008_R1_paired_trimmed_paired_merged_contig_38107, 131902_CGATGT_L008_R1_paired_trimmed_paired_merged_contig_5780, 131902_CGATGT_L008_R1_paired_trimmed_paired_merged_contig_109206, 131902_C…
Glycosaminoglycan biosynthesis - heparan sulfate / heparin	map00534	4	ec:2.4.1.224 - 4-alpha-N-acetylglucosaminyltransferase, ec:2.4.1.223 - 4-alpha-N-acetylglucosaminyltransferase, ec:2.4.1.134 - 3-beta-galactosyltransferase, ec:2.4.1.135 - 3-beta-glucuronosyltransferase	2, 1, 2, 2	7	131902_CGATGT_L008_R1_paired_trimmed_paired_merged_contig_22573, 131902_CGATGT_L008_R1_paired_trimmed_paired_merged_contig_52798, 131902_CGATGT_L008_R1_paired_trimmed_paired_merged_contig_7279, 131902_CGATGT_L008_R1_paired_trimmed_paired_merged_contig_21776, 131902_CGATGT_L008_R1_paired_trimmed_paired_merged_contig_82690, 131902_CGATGT_L008_R1_paired_trimmed_paired_merged_contig_142542, 131902_CG…
Linoleic acid metabolism	map00591	3	ec:3.1.1.4 - A2, ec:1.14.14.1 - monooxygenase, ec:1.13.11.12 - 13S-lipoxygenase	2, 3, 2	7	131902_CGATGT_L008_R1_paired_trimmed_paired_merged_contig_128102, 131902_CGATGT_L008_R1_paired_trimmed_paired_merged_contig_27436, 131902_CGATGT_L008_R1_paired_trimmed_paired_merged_contig_107761, 131902_CGATGT_L008_R1_paired_trimmed_paired_merged_contig_26195, 131902_CGATGT_L008_R1_paired_trimmed_paired_merged_contig_26196, 131902_CGATGT_L008_R1_paired_trimmed_paired_merged_contig_142221, 131902…
Atrazine degradation	map00791	1	ec:3.5.1.5 - ec:3.5.1.5 urease	7	7	131902_CGATGT_L008_R1_paired_trimmed_paired_merged_contig_42720, 131902_CGATGT_L008_R1_paired_trimmed_paired_merged_contig_75363, 131902_CGATGT_L008_R1_paired_trimmed_paired_merged_contig_80228, 131902_CGATGT_L008_R1_paired_trimmed_paired_merged_contig_141668, 131902_CGATGT_L008_R1_paired_trimmed_paired_merged_contig_114896, 131902_CGATGT_L008_R1_paired_trimmed_paired_merged_contig_89842, 131902_…
Lipopolysaccharide biosynthesis	map00540	4	ec:2.7.1.130 - 4'-kinase, ec:2.7.7.38 - cytidylyltransferase, ec:2.4.1.182 - synthase, ec:2.5.1.55 - synthase	2, 1, 1, 2	6	131902_CGATGT_L008_R1_paired_trimmed_paired_merged_contig_142139, 131902_CGATGT_L008_R1_paired_trimmed_paired_merged_contig_42833, 131902_CGATGT_L008_R1_paired_trimmed_paired_merged_contig_129465, 131902_CGATGT_L008_R1_paired_trimmed_paired_merged_contig_36594, 131902_CGATGT_L008_R1_paired_trimmed_paired_merged_contig_140970, 131902_CGATGT_L008_R1_paired_trimmed_paired_merged_contig_81938
Peptidoglycan biosynthesis	map00550	4	ec:2.4.1.227 - beta-N-acetylglucosaminyltransferase, ec:2.5.1.7 - 1-carboxyvinyltransferase, ec:6.3.2.4 - ligase, ec:2.7.8.13 - MraY transferase	1, 1, 2, 2	6	131902_CGATGT_L008_R1_paired_trimmed_paired_merged_contig_108402, 131902_CGATGT_L008_R1_paired_trimmed_paired_merged_contig_15034, 131902_CGATGT_L008_R1_paired_trimmed_paired_merged_contig_143147, 131902_CGATGT_L008_R1_paired_trimmed_paired_merged_contig_46941, 131902_CGATGT_L008_R1_paired_trimmed_paired_merged_contig_140884, 131902_CGATGT_L008_R1_paired_trimmed_paired_merged_contig_144832
Stilbenoid, diarylheptanoid and gingerol biosynthesis	map00945	3	ec:2.3.1.133 - O-hydroxycinnamoyltransferase, ec:2.3.1.99 - O-hydroxycinnamoyltransferase, ec:1.14.13.11 - 4-monooxygenase	3, 2, 1	6	131902_CGATGT_L008_R1_paired_trimmed_paired_merged_contig_50623, 131902_CGATGT_L008_R1_paired_trimmed_paired_merged_contig_113688, 131902_CGATGT_L008_R1_paired_trimmed_paired_merged_contig_9246, 131902_CGATGT_L008_R1_paired_trimmed_paired_merged_contig_50623, 131902_CGATGT_L008_R1_paired_trimmed_paired_merged_contig_9246, 131902_CGATGT_L008_R1_paired_trimmed_paired_merged_contig_7964
Steroid biosynthesis	map00100	4	ec:1.3.1.70 - reductase, ec:5.3.3.5 - Delta-isomerase, ec:1.14.13.72 - monooxygenase, ec:5.4.99.8 - synthase	2, 1, 1, 1	5	131902_CGATGT_L008_R1_paired_trimmed_paired_merged_contig_130082, 131902_CGATGT_L008_R1_paired_trimmed_paired_merged_contig_27451, 131902_CGATGT_L008_R1_paired_trimmed_paired_merged_contig_114574, 131902_CGATGT_L008_R1_paired_trimmed_paired_merged_contig_120549, 131902_CGATGT_L008_R1_paired_trimmed_paired_merged_contig_133667
Taurine and hypotaurine metabolism	map00430	2	ec:4.1.1.15 - decarboxylase, ec:2.3.2.2 - glutamyl transpeptidase	2, 3	5	131902_CGATGT_L008_R1_paired_trimmed_paired_merged_contig_136978, 131902_CGATGT_L008_R1_paired_trimmed_paired_merged_contig_32383, 131902_CGATGT_L008_R1_paired_trimmed_paired_merged_contig_134892, 131902_CGATGT_L008_R1_paired_trimmed_paired_merged_contig_5680, 131902_CGATGT_L008_R1_paired_trimmed_paired_merged_contig_78059
Lipoic acid metabolism	map00785	1	ec:2.8.1.8 - synthase	5	5	131902_CGATGT_L008_R1_paired_trimmed_paired_merged_contig_132233, 131902_CGATGT_L008_R1_paired_trimmed_paired_merged_contig_31954, 131902_CGATGT_L008_R1_paired_trimmed_paired_merged_contig_131905, 131902_CGATGT_L008_R1_paired_trimmed_paired_merged_contig_41500, 131902_CGATGT_L008_R1_paired_trimmed_paired_merged_contig_10549
Caffeine metabolism	map00232	2	ec:1.17.3.2 - oxidase, ec:1.14.14.1 - monooxygenase	1, 3	4	131902_CGATGT_L008_R1_paired_trimmed_paired_merged_contig_28363, 131902_CGATGT_L008_R1_paired_trimmed_paired_merged_contig_107761, 131902_CGATGT_L008_R1_paired_trimmed_paired_merged_contig_26195, 131902_CGATGT_L008_R1_paired_trimmed_paired_merged_contig_26196
Glycosaminoglycan biosynthesis - chondroitin sulfate / dermatan sulfate	map00532	2	ec:2.4.1.134 - 3-beta-galactosyltransferase, ec:2.4.1.135 - 3-beta-glucuronosyltransferase	2, 2	4	131902_CGATGT_L008_R1_paired_trimmed_paired_merged_contig_21776, 131902_CGATGT_L008_R1_paired_trimmed_paired_merged_contig_82690, 131902_CGATGT_L008_R1_paired_trimmed_paired_merged_contig_142542, 131902_CGATGT_L008_R1_paired_trimmed_paired_merged_contig_118
Fluorobenzoate degradation	map00364	2	ec:1.13.11.1 - 1,2-dioxygenase, ec:3.1.1.45 - maleylacetate enol-lactonase	2, 1	3	131902_CGATGT_L008_R1_paired_trimmed_paired_merged_contig_61703, 131902_CGATGT_L008_R1_paired_trimmed_paired_merged_contig_104139, 131902_CGATGT_L008_R1_paired_trimmed_paired_merged_contig_36843
Synthesis and degradation of ketone bodies	map00072	2	ec:2.3.3.10 - synthase, ec:4.1.3.4 - lyase	2, 1	3	131902_CGATGT_L008_R1_paired_trimmed_paired_merged_contig_89213, 131902_CGATGT_L008_R1_paired_trimmed_paired_merged_contig_125156, 131902_CGATGT_L008_R1_paired_trimmed_paired_merged_contig_144725
Glucosinolate biosynthesis	map00966	2	ec:2.6.1.42 - transaminase, ec:2.4.1.195 - S-beta-glucosyltransferase	2, 1	3	131902_CGATGT_L008_R1_paired_trimmed_paired_merged_contig_126924, 131902_CGATGT_L008_R1_paired_trimmed_paired_merged_contig_9960, 131902_CGATGT_L008_R1_paired_trimmed_paired_merged_contig_55868
Chlorocyclohexane and chlorobenzene degradation	map00361	2	ec:1.13.11.1 - 1,2-dioxygenase, ec:3.1.1.45 - maleylacetate enol-lactonase	2, 1	3	131902_CGATGT_L008_R1_paired_trimmed_paired_merged_contig_61703, 131902_CGATGT_L008_R1_paired_trimmed_paired_merged_contig_104139, 131902_CGATGT_L008_R1_paired_trimmed_paired_merged_contig_36843
D-Arginine and D-ornithine metabolism	map00472	1	ec:5.1.1.10 - racemase	3	3	131902_CGATGT_L008_R1_paired_trimmed_paired_merged_contig_87328, 131902_CGATGT_L008_R1_paired_trimmed_paired_merged_contig_32726, 131902_CGATGT_L008_R1_paired_trimmed_paired_merged_contig_132635
Betalain biosynthesis	map00965	1	ec:1.14.18.1 - monophenol monooxygenase	3	3	131902_CGATGT_L008_R1_paired_trimmed_paired_merged_contig_12121, 131902_CGATGT_L008_R1_paired_trimmed_paired_merged_contig_9334, 131902_CGATGT_L008_R1_paired_trimmed_paired_merged_contig_12120
Biosynthesis of ansamycins	map01051	1	ec:2.2.1.1 - glycolaldehydetransferase	3	3	131902_CGATGT_L008_R1_paired_trimmed_paired_merged_contig_31181, 131902_CGATGT_L008_R1_paired_trimmed_paired_merged_contig_116960, 131902_CGATGT_L008_R1_paired_trimmed_paired_merged_contig_62509
Monoterpenoid biosynthesis	map00902	2	ec:4.2.3.25 - synthase, ec:1.3.3.9 - synthase	1, 1	2	131902_CGATGT_L008_R1_paired_trimmed_paired_merged_contig_80050, 131902_CGATGT_L008_R1_paired_trimmed_paired_merged_contig_56970
Polyketide sugar unit biosynthesis	map00523	2	ec:1.1.1.133 - reductase, ec:5.1.3.13 - 3,5-epimerase	1, 1	2	131902_CGATGT_L008_R1_paired_trimmed_paired_merged_contig_121794, 131902_CGATGT_L008_R1_paired_trimmed_paired_merged_contig_121794
Flavone and flavonol biosynthesis	map00944	2	ec:1.14.13.88 - 3',5'-hydroxylase, ec:1.14.13.21 - 3'-monooxygenase	1, 1	2	131902_CGATGT_L008_R1_paired_trimmed_paired_merged_contig_89308, 131902_CGATGT_L008_R1_paired_trimmed_paired_merged_contig_54381
Photosynthesis	map00195	1	ec:1.10.9.1 - reductase	2	2	131902_CGATGT_L008_R1_paired_trimmed_paired_merged_contig_51816, 131902_CGATGT_L008_R1_paired_trimmed_paired_merged_contig_41241
Glycosylphosphatidylinositol (GPI)-anchor biosynthesis	map00563	1	ec:2.4.1.198 - N-acetylglucosaminyltransferase	2	2	131902_CGATGT_L008_R1_paired_trimmed_paired_merged_contig_29159, 131902_CGATGT_L008_R1_paired_trimmed_paired_merged_contig_106683
D-Alanine metabolism	map00473	1	ec:6.3.2.4 - ligase	2	2	131902_CGATGT_L008_R1_paired_trimmed_paired_merged_contig_143147, 131902_CGATGT_L008_R1_paired_trimmed_paired_merged_contig_46941
Ethylbenzene degradation	map00642	1	ec:2.3.1.16 - C-acyltransferase	2	2	131902_CGATGT_L008_R1_paired_trimmed_paired_merged_contig_31124, 131902_CGATGT_L008_R1_paired_trimmed_paired_merged_contig_7575
Naphthalene degradation	map00626	1	ec:1.1.1.1 - dehydrogenase	2	2	131902_CGATGT_L008_R1_paired_trimmed_paired_merged_contig_129949, 131902_CGATGT_L008_R1_paired_trimmed_paired_merged_contig_8989
[truncated: 15 more rows]

## Sheet: Carbon and lipid paths
CARBOHYDRATE METABOLISM PATHWAYS
Pathway	Pathway ID	#Enzs in Pathway	Enzyme	#Seqs of Enzyme	#Seqs in total	Seqs
[truncated: 31 more rows]
