# Supplementary material for: Identification of water use efficiency related genes in ‘Garnem’ almond-peach rootstock using time-course transcriptome analysis
Source: PLoS One. 2018 Oct 11;13(10):e0205493. doi: 10.1371/journal.pone.0205493 (PMC6181374; doi:10.1371/journal.pone.0205493)
Supplement: S7 Table — DEG classification is based on its involvement in the drought stress response. (XLSX) [file pone.0205493.s009.xlsx]

## Sheet: TOTAL ANNOTADED DEGs
Total Annotated DEGs in the four pools.
SeqName	Description	Length	#Hits	e-Value	sim mean	#GO	GO Names list	Enzyme Codes list	InterPro IDs
131902_CGATGT_L008_R1_paired_trimmed_paired_merged_contig_80403	( )-type ATP-dependent subunit ( ) [Ostreococcus lucimarinus CCE9901]	562	20	4.73e-82	79.9%	4	F:ATPase activity; C:cytosol; C:protein complex; F:peptidase activity	EC:3.6.1; EC:3.6.1.3; EC:3.6.1.15	IPR019489 (PFAM); IPR027417 (G3DSA:3.40.50.GENE3D); IPR003959 (PFAM); G3DSA:1.10.8.60 (GENE3D); IPR004491 (PTHR11262:PANTHER); PTHR11262 (PANTHER); IPR027417 (SUPERFAMILY)
131902_CGATGT_L008_R1_paired_trimmed_paired_merged_contig_129491	( )-type ATP-dependent subunit ( ) [Ostreococcus lucimarinus CCE9901]	301	20	3.32e-35	75.95%	4	F:ATPase activity; C:cytosol; C:protein complex; F:peptidase activity	EC:3.6.1; EC:3.6.1.3; EC:3.6.1.15	G3DSA:1.10.8.60 (GENE3D); IPR004491 (PTHR11262:PANTHER); PTHR11262 (PANTHER); IPR027417 (SUPERFAMILY)
131902_CGATGT_L008_R1_paired_trimmed_paired_merged_contig_48900	(-)-alpha-pinene synthase-like	583	20	5.24e-86	86.9%	2	F:ion binding; F:lyase activity		IPR005630 (PFAM); IPR008949 (G3DSA:1.10.600.GENE3D); PTHR31225:SF15 (PANTHER); PTHR31225 (PANTHER); IPR008949 (SUPERFAMILY)
131902_CGATGT_L008_R1_paired_trimmed_paired_merged_contig_33335	(-)-alpha-pinene synthase-like	201	20	1.16e-18	84.95%	2	P:biological_process; F:lyase activity		IPR001906 (PFAM); IPR001906 (G3DSA:1.50.30.GENE3D); PTHR31225 (PANTHER); PTHR31225:SF15 (PANTHER); IPR008930 (SUPERFAMILY)
131902_CGATGT_L008_R1_paired_trimmed_paired_merged_contig_44192	(-)-alpha-pinene synthase-like	266	20	1.04e-46	87.4%	2	F:ion binding; F:lyase activity		IPR005630 (PFAM); IPR008949 (G3DSA:1.10.600.GENE3D); PTHR31225:SF15 (PANTHER); PTHR31225 (PANTHER); IPR008949 (SUPERFAMILY)
131902_CGATGT_L008_R1_paired_trimmed_paired_merged_contig_44191	(-)-alpha-pinene synthase-like	593	20	2.66e-136	86.55%	2	F:ion binding; F:lyase activity		IPR005630 (PFAM); IPR008949 (G3DSA:1.10.600.GENE3D); PTHR31225:SF15 (PANTHER); PTHR31225 (PANTHER); IPR008930 (SUPERFAMILY); IPR008949 (SUPERFAMILY)
131902_CGATGT_L008_R1_paired_trimmed_paired_merged_contig_28061	(-)-alpha-pinene synthase-like	435	20	1.31e-37	81.9%	2	P:biological_process; F:lyase activity		IPR001906 (PFAM); IPR001906 (G3DSA:1.50.30.GENE3D); PTHR31225 (PANTHER); PTHR31225:SF15 (PANTHER); IPR008930 (SUPERFAMILY)
131902_CGATGT_L008_R1_paired_trimmed_paired_merged_contig_55618	(-)-alpha-pinene synthase-like	279	20	3.38e-49	85.35%	5	P:lipid metabolic process; F:ion binding; F:lyase activity; C:cytosol; P:biosynthetic process		IPR008949 (G3DSA:1.10.600.GENE3D); PTHR31225:SF15 (PANTHER); PTHR31225 (PANTHER); IPR008949 (SUPERFAMILY)
131902_CGATGT_L008_R1_paired_trimmed_paired_merged_contig_97286	(-)-alpha-pinene synthase-like	207	20	9.52e-09	79.35%	3	P:biological_process; F:ion binding; F:lyase activity		no IPS match
131902_CGATGT_L008_R1_paired_trimmed_paired_merged_contig_35362	(-)-alpha-pinene synthase-like	1439	20	0	0.89	3	P:biological_process; F:ion binding; F:lyase activity		IPR005630 (PFAM); IPR008949 (G3DSA:1.10.600.GENE3D); PTHR31225 (PANTHER); PTHR31225:SF15 (PANTHER); IPR008949 (SUPERFAMILY)
131902_CGATGT_L008_R1_paired_trimmed_paired_merged_contig_21741	(-)-alpha-pinene synthase-like	482	20	2.27e-52	57.9%	2	P:biological_process; F:lyase activity		IPR001906 (G3DSA:1.50.30.GENE3D); IPR001906 (PFAM); PTHR31225 (PANTHER); PTHR31225:SF15 (PANTHER); IPR008930 (SUPERFAMILY)
131902_CGATGT_L008_R1_paired_trimmed_paired_merged_contig_14178	(-)-alpha-pinene synthase-like	2237	20	0	83.5%	3	P:biological_process; F:ion binding; F:lyase activity		IPR001906 (G3DSA:1.50.30.GENE3D); IPR005630 (PFAM); IPR008949 (G3DSA:1.10.600.GENE3D); IPR001906 (PFAM); PTHR31225:SF15 (PANTHER); PTHR31225 (PANTHER); IPR008930 (SUPERFAMILY); IPR008949 (SUPERFAMILY)
131902_CGATGT_L008_R1_paired_trimmed_paired_merged_contig_2864	(-)-germacrene D synthase-like	850	20	5.71e-54	77.4%	2	F:ion binding; F:lyase activity		IPR005630 (PFAM); IPR008949 (G3DSA:1.10.600.GENE3D); PTHR31225:SF15 (PANTHER); PTHR31225 (PANTHER); IPR008949 (SUPERFAMILY)
131902_CGATGT_L008_R1_paired_trimmed_paired_merged_contig_30357	(-)-germacrene D synthase-like	1564	20	1.69e-175	80.55%	2	P:biological_process; F:lyase activity		IPR001906 (G3DSA:1.50.30.GENE3D); IPR001906 (PFAM); PTHR31225:SF15 (PANTHER); PTHR31225 (PANTHER); IPR008949 (SUPERFAMILY); IPR008930 (SUPERFAMILY)
131902_CGATGT_L008_R1_paired_trimmed_paired_merged_contig_13368	(-)-isopiperitenol (-)-carveol mitochondrial-like	694	20	1.04e-140	85.9%	1	F:oxidoreductase activity		IPR002347 (PRINTS); IPR002347 (PRINTS); PF13561 (PFAM); IPR016040 (G3DSA:3.40.50.GENE3D); IPR002347 (PANTHER); IPR002347 (PANTHER); PTHR24322:SF498 (PANTHER); IPR016040 (SUPERFAMILY)
131902_CGATGT_L008_R1_paired_trimmed_paired_merged_contig_43602	(+)-neomenthol dehydrogenase-like	244	20	2.3e-05	99.75%	1	F:oxidoreductase activity		no IPS match
131902_CGATGT_L008_R1_paired_trimmed_paired_merged_contig_8562	(+)-neomenthol dehydrogenase-like	639	20	1.61e-20	93.45%	1	F:oxidoreductase activity		no IPS match
131902_CGATGT_L008_R1_paired_trimmed_paired_merged_contig_7600	(+)-neomenthol dehydrogenase-like isoform X1	1168	20	0	87.05%	3	P:small molecule metabolic process; F:oxidoreductase activity; P:lipid metabolic process	EC:1.1.1.189	IPR002347 (PRINTS); IPR002347 (PRINTS); IPR002347 (PFAM); IPR016040 (G3DSA:3.40.50.GENE3D); IPR002347 (PANTHER); PTHR24322:SF442 (PANTHER); IPR002347 (PANTHER); PTHR24322:SF442 (PANTHER); IPR016040 (SUPERFAMILY)
131902_CGATGT_L008_R1_paired_trimmed_paired_merged_contig_39777	(6-4)DNA photolyase	874	20	9.05e-72	91.7%	2	P:biological_process; F:lyase activity	EC:4.1.99.3; EC:4.1.99; EC:4.1.99.13	G3DSA:1.10.579.10 (GENE3D); PTHR11455:SF9 (PANTHER); PTHR11455 (PANTHER); IPR005101 (SUPERFAMILY)
131902_CGATGT_L008_R1_paired_trimmed_paired_merged_contig_112185	(6-4)DNA photolyase	236	20	1.02e-46	95.65%	2	P:biological_process; F:lyase activity	EC:4.1.99; EC:4.1.99.13	IPR006050 (PFAM); IPR014729 (G3DSA:3.40.50.GENE3D); PTHR11455:SF9 (PANTHER); PTHR11455 (PANTHER); IPR006050 (SUPERFAMILY)
131902_CGATGT_L008_R1_paired_trimmed_paired_merged_contig_22802	(DL)-glycerol-3-phosphatase 2	1380	20	7.28e-141	92.25%	2	P:biological_process; F:molecular_function		IPR023214 (PFAM); IPR023214 (G3DSA:3.40.50.GENE3D); IPR006439 (TIGRFAM); PTHR18901 (PANTHER); PTHR18901:SF38 (PANTHER); IPR023214 (SUPERFAMILY)
131902_CGATGT_L008_R1_paired_trimmed_paired_merged_contig_56537	(R)-(+)-mandelonitrile lyase isoform MDL4 precursor [Prunus serotina]	406	20	6.52e-76	90.75%	1	F:oxidoreductase activity		IPR023753 (G3DSA:3.50.50.GENE3D); IPR000172 (PFAM); PTHR11552:SF82 (PANTHER); PTHR11552 (PANTHER); PS51257 (PROSITE_PROFILES); IPR023753 (SUPERFAMILY)
131902_CGATGT_L008_R1_paired_trimmed_paired_merged_contig_105077	(R)-(+)-mandelonitrile lyase isoform MDL4 precursor [Prunus serotina]	499	20	4.12e-75	80.25%	2	F:oxidoreductase activity; F:lyase activity	EC:4.1.2.10	IPR007867 (PFAM); IPR023753 (G3DSA:3.50.50.GENE3D); PTHR11552 (PANTHER); PTHR11552:SF112 (PANTHER); IPR023753 (SUPERFAMILY)
131902_CGATGT_L008_R1_paired_trimmed_paired_merged_contig_27132	(R)-mandelonitrile lyase 1-like	237	20	8.04e-45	89.95%	1	F:oxidoreductase activity		IPR000172 (PFAM); IPR023753 (G3DSA:3.50.50.GENE3D); PTHR11552:SF82 (PANTHER); PTHR11552 (PANTHER); IPR023753 (SUPERFAMILY)
131902_CGATGT_L008_R1_paired_trimmed_paired_merged_contig_38214	(R)-mandelonitrile lyase 1-like	254	20	3.23e-47	85.4%	3	P:small molecule metabolic process; F:oxidoreductase activity; P:lipid metabolic process		IPR023753 (G3DSA:3.50.50.GENE3D); IPR031206 (PTHR11552:PANTHER); PTHR11552 (PANTHER)
131902_CGATGT_L008_R1_paired_trimmed_paired_merged_contig_39880	(R)-mandelonitrile lyase 1-like	1020	20	0	83.85%	2	F:oxidoreductase activity; F:lyase activity	EC:4.1.2.10	IPR023753 (G3DSA:3.50.50.GENE3D); IPR007867 (PFAM); G3DSA:3.30.560.10 (GENE3D); IPR000172 (PFAM); PTHR11552 (PANTHER); PTHR11552:SF82 (PANTHER); IPR023753 (SUPERFAMILY); SSF54373 (SUPERFAMILY)
131902_CGATGT_L008_R1_paired_trimmed_paired_merged_contig_145827	(R)-mandelonitrile lyase 2-like	256	20	3.94e-49	93.6%	1	F:oxidoreductase activity		IPR023753 (G3DSA:3.50.50.GENE3D); IPR000172 (PFAM); PTHR11552:SF82 (PANTHER); PTHR11552 (PANTHER); IPR023753 (SUPERFAMILY)
131902_CGATGT_L008_R1_paired_trimmed_paired_merged_contig_27131	(R)-mandelonitrile lyase 2-like	385	20	9.36e-66	81.9%	1	F:oxidoreductase activity		IPR023753 (G3DSA:3.50.50.GENE3D); IPR000172 (PFAM); PTHR11552:SF82 (PANTHER); PTHR11552 (PANTHER); IPR023753 (SUPERFAMILY)
131902_CGATGT_L008_R1_paired_trimmed_paired_merged_contig_105076	(R)-mandelonitrile lyase 2-like isoform X1 [Prunus mume]	233	20	2.79e-48	90.7%	2	F:oxidoreductase activity; F:lyase activity	EC:4.1.2.10	IPR023753 (G3DSA:3.50.50.GENE3D)
131902_CGATGT_L008_R1_paired_trimmed_paired_merged_contig_128744	(R)-mandelonitrile lyase 2-like isoform X1 [Prunus mume]	365	20	7.76e-15	54.2%	1	F:oxidoreductase activity		IPR023753 (G3DSA:3.50.50.GENE3D); IPR007867 (PFAM); PTHR11552 (PANTHER); IPR023753 (SUPERFAMILY)
131902_CGATGT_L008_R1_paired_trimmed_paired_merged_contig_105600	(R)-mandelonitrile lyase 3-like	392	20	4.19e-13	55.4%	1	F:oxidoreductase activity		IPR007867 (PFAM); IPR023753 (G3DSA:3.50.50.GENE3D); PTHR11552 (PANTHER); PTHR11552:SF58 (PANTHER); IPR023753 (SUPERFAMILY)
131902_CGATGT_L008_R1_paired_trimmed_paired_merged_contig_45810	(R)-mandelonitrile lyase 3-like	801	20	2.24e-74	65.4%	1	F:oxidoreductase activity		IPR023753 (G3DSA:3.50.50.GENE3D); PTHR11552:SF82 (PANTHER); PTHR11552 (PANTHER); IPR023753 (SUPERFAMILY)
131902_CGATGT_L008_R1_paired_trimmed_paired_merged_contig_52938	(R)-mandelonitrile lyase 3-like [Malus domestica]	1208	20	5.66e-33	41.4%	1	F:oxidoreductase activity		IPR023753 (G3DSA:3.50.50.GENE3D); IPR000172 (PFAM); G3DSA:3.30.560.10 (GENE3D); IPR007867 (PFAM); PTHR11552 (PANTHER); PTHR11552:SF58 (PANTHER); SSF54373 (SUPERFAMILY); IPR023753 (SUPERFAMILY)
131902_CGATGT_L008_R1_paired_trimmed_paired_merged_contig_3554	(R)-mandelonitrile lyase-like	1400	20	0	90.15%	1	F:oxidoreductase activity		IPR023753 (G3DSA:3.50.50.GENE3D); IPR000172 (PFAM); IPR007867 (PFAM); PTHR11552:SF82 (PANTHER); PTHR11552 (PANTHER); IPR023753 (SUPERFAMILY); SSF54373 (SUPERFAMILY)
131902_CGATGT_L008_R1_paired_trimmed_paired_merged_contig_3675	(R)-mandelonitrile lyase-like	865	20	5.92e-121	85.5%	1	F:oxidoreductase activity		IPR007867 (PFAM); G3DSA:3.30.560.10 (GENE3D); IPR023753 (G3DSA:3.50.50.GENE3D); PTHR11552 (PANTHER); PTHR11552:SF140 (PANTHER); IPR023753 (SUPERFAMILY); SSF54373 (SUPERFAMILY)
131902_CGATGT_L008_R1_paired_trimmed_paired_merged_contig_5207	(RS)-norcoclaurine 6-O-methyltransferase-like	1196	20	7.68e-149	91.15%	1	F:methyltransferase activity	EC:2.1.1	IPR001077 (PFAM); IPR029063 (G3DSA:3.40.50.GENE3D); PTHR11746:SF98 (PANTHER); PTHR11746 (PANTHER); IPR016461 (PROSITE_PROFILES); IPR029063 (SUPERFAMILY)
131902_CGATGT_L008_R1_paired_trimmed_paired_merged_contig_5208	(RS)-norcoclaurine 6-O-methyltransferase-like	1688	20	2.13e-179	90.7%	1	F:methyltransferase activity	EC:2.1.1	IPR029063 (G3DSA:3.40.50.GENE3D); IPR001077 (PFAM); PTHR11746 (PANTHER); PTHR11746:SF98 (PANTHER); IPR016461 (PROSITE_PROFILES); IPR029063 (SUPERFAMILY)
131902_CGATGT_L008_R1_paired_trimmed_paired_merged_contig_5206	(RS)-norcoclaurine 6-O-methyltransferase-like	1375	20	0	88.05%	1	F:methyltransferase activity	EC:2.1.1	IPR001077 (PFAM); IPR029063 (G3DSA:3.40.50.GENE3D); PTHR11746 (PANTHER); PTHR11746:SF98 (PANTHER); IPR016461 (PROSITE_PROFILES); IPR029063 (SUPERFAMILY)
131902_CGATGT_L008_R1_paired_trimmed_paired_merged_contig_142823	(RS)-norcoclaurine 6-O-methyltransferase-like	456	20	9.14e-31	72.4%	3	F:methyltransferase activity; P:cellular nitrogen compound metabolic process; P:biosynthetic process	EC:2.1.1	IPR001077 (PFAM); IPR029063 (G3DSA:3.40.50.GENE3D); PTHR11746:SF98 (PANTHER); PTHR11746 (PANTHER); IPR016461 (PROSITE_PROFILES); IPR029063 (SUPERFAMILY)
131902_CGATGT_L008_R1_paired_trimmed_paired_merged_contig_9804	(RS)-norcoclaurine 6-O-methyltransferase-like	298	20	4.13e-11	89.9%	1	F:methyltransferase activity	EC:2.1.1	no IPS match
131902_CGATGT_L008_R1_paired_trimmed_paired_merged_contig_4222	(RS)-norcoclaurine 6-O-methyltransferase-like	1375	20	0	0.89	1	F:methyltransferase activity	EC:2.1.1	IPR012967 (PFAM); IPR016461 (PIRSF); IPR011991 (G3DSA:1.10.10.GENE3D); IPR029063 (G3DSA:3.40.50.GENE3D); IPR001077 (PFAM); PTHR11746 (PANTHER); PTHR11746:SF98 (PANTHER); IPR016461 (PROSITE_PROFILES); IPR011991 (SUPERFAMILY); IPR029063 (SUPERFAMILY)
131902_CGATGT_L008_R1_paired_trimmed_paired_merged_contig_42535	(S)-coclaurine N-methyltransferase-like	886	20	2.77e-138	0.91	3	C:endosome; C:Golgi apparatus; F:methyltransferase activity		IPR029063 (G3DSA:3.40.50.GENE3D); IPR029063 (PFAM); PTHR10108:SF791 (PANTHER); PTHR10108:SF791 (PANTHER); PTHR10108 (PANTHER); PTHR10108 (PANTHER); IPR029063 (SUPERFAMILY)
131902_CGATGT_L008_R1_paired_trimmed_paired_merged_contig_139661	(S)-coclaurine N-methyltransferase-like	287	20	1.98e-49	89.3%	3	C:endosome; C:Golgi apparatus; F:methyltransferase activity		IPR029063 (PFAM); IPR029063 (G3DSA:3.40.50.GENE3D); PTHR10108 (PANTHER); PTHR10108:SF791 (PANTHER); IPR029063 (SUPERFAMILY)
131902_CGATGT_L008_R1_paired_trimmed_paired_merged_contig_110414	(S)-coclaurine N-methyltransferase-like [Populus euphratica]	249	20	2.71e-14	59.1%	1	P:biological_process		IPR029063 (PFAM); IPR029063 (G3DSA:3.40.50.GENE3D); PTHR10108:SF795 (PANTHER); PTHR10108 (PANTHER); IPR029063 (SUPERFAMILY)
131902_CGATGT_L008_R1_paired_trimmed_paired_merged_contig_136686	[ -PII] uridylyltransferase [Morus notabilis]	501	20	2.89e-53	85.2%	2	P:biological_process; F:ion binding		IPR002912 (PFAM); G3DSA:3.30.70.260 (GENE3D); PTHR31096 (PANTHER); PTHR31096:SF13 (PANTHER); IPR002912 (PROSITE_PROFILES); SSF55021 (SUPERFAMILY)
131902_CGATGT_L008_R1_paired_trimmed_paired_merged_contig_75280	[Arabidopsis lyrata lyrata]	518	20	6.23e-17	59.95%	1	F:kinase activity		PTHR24055:SF215 (PANTHER); PTHR24055 (PANTHER); IPR011009 (SUPERFAMILY)
131902_CGATGT_L008_R1_paired_trimmed_paired_merged_contig_65872	[Arabidopsis lyrata lyrata]	1435	20	7.24e-146	79.05%	4	F:phosphatase activity; P:cellular protein modification process; C:protein complex; C:intracellular	EC:3.1.3.16; EC:3.1; EC:3.1.3.41	IPR006186 (PRINTS); IPR006186 (SMART); IPR029052 (G3DSA:3.60.21.GENE3D); IPR004843 (PFAM); IPR011159 (PIRSF); IPR031675 (PFAM); PTHR11668:SF276 (PANTHER); PTHR11668 (PANTHER); IPR029052 (SUPERFAMILY)
131902_CGATGT_L008_R1_paired_trimmed_paired_merged_contig_68344	[Arabidopsis lyrata lyrata]	406	20	5.32e-07	0.55	1	P:biological_process		IPR009836 (PFAM); PTHR24637 (PANTHER); PTHR24637:SF222 (PANTHER)
131902_CGATGT_L008_R1_paired_trimmed_paired_merged_contig_145453	[Arabidopsis lyrata lyrata]	247	20	7.68e-32	89.4%	5	F:structural constituent of ribosome; C:mitochondrion; P:ribosome biogenesis; C:ribosome; P:translation		IPR002677 (TIGRFAM); IPR002677 (PFAM); PTHR21026 (PANTHER); PTHR21026:SF2 (PANTHER); IPR011332 (SUPERFAMILY)
131902_CGATGT_L008_R1_paired_trimmed_paired_merged_contig_141288	[Arabidopsis lyrata lyrata]	415	20	3.42e-09	88.1%	1	C:cytoplasmic, membrane-bounded vesicle		IPR029164 (PFAM); PTHR36485 (PANTHER)
131902_CGATGT_L008_R1_paired_trimmed_paired_merged_contig_133518	[Arabidopsis lyrata lyrata]	509	20	1.32e-48	89.15%	3	P:small molecule metabolic process; F:oxidoreductase activity; P:homeostatic process		IPR012336 (G3DSA:3.40.30.GENE3D); IPR005746 (PANTHER); PTHR10438:SF241 (PANTHER)
131902_CGATGT_L008_R1_paired_trimmed_paired_merged_contig_125849	[Arabidopsis lyrata lyrata]	313	20	5.67e-17	56.15%	2	F:oxidoreductase activity; C:plasma membrane		no IPS match
131902_CGATGT_L008_R1_paired_trimmed_paired_merged_contig_69949	[Arabidopsis lyrata lyrata]	399	20	1.39e-39	78.05%	5	F:structural constituent of ribosome; C:mitochondrion; P:ribosome biogenesis; C:ribosome; P:translation		no IPS match
131902_CGATGT_L008_R1_paired_trimmed_paired_merged_contig_75444	[Arabidopsis lyrata lyrata]	521	20	0.000235	44.5%	1	F:molecular_function		IPR016040 (G3DSA:3.40.50.GENE3D); IPR001509 (PFAM); PTHR10366 (PANTHER); PTHR10366:SF3 (PANTHER); IPR016040 (SUPERFAMILY)
131902_CGATGT_L008_R1_paired_trimmed_paired_merged_contig_5543	[Arabidopsis lyrata lyrata]	689	20	1.63e-16	83.35%	1	C:cellular_component		no IPS match
131902_CGATGT_L008_R1_paired_trimmed_paired_merged_contig_125874	[Arabidopsis thaliana]	431	20	3.37e-05	76.8%	1	C:plastid		PTHR34683 (PANTHER); PTHR34683:SF2 (PANTHER)
131902_CGATGT_L008_R1_paired_trimmed_paired_merged_contig_82348	[Arabidopsis thaliana]	798	20	5.52e-08	53.95%	1	F:molecular_function		IPR015048 (SMART); IPR001680 (SMART); IPR015048 (PFAM); IPR001680 (PFAM); IPR015943 (G3DSA:2.130.10.GENE3D); IPR015505 (PANTHER); IPR001680 (PROSITE_PROFILES); IPR001680 (PROSITE_PROFILES); IPR001680 (PROSITE_PROFILES); IPR017986 (PROSITE_PROFILES); IPR017986 (SUPERFAMILY)
131902_CGATGT_L008_R1_paired_trimmed_paired_merged_contig_108626	[Arabidopsis thaliana]	257	20	0.000918	61.35%	1	F:molecular_function		IPR011598 (G3DSA:4.10.280.GENE3D); IPR011598 (PFAM); IPR011598 (PROSITE_PROFILES); IPR011598 (SUPERFAMILY)
131902_CGATGT_L008_R1_paired_trimmed_paired_merged_contig_82356	[Arabidopsis thaliana]	1342	20	7.78e-12	87.75%	1	C:mitochondrion		no IPS match
131902_CGATGT_L008_R1_paired_trimmed_paired_merged_contig_145379	[Arabidopsis thaliana]	353	2	0.926	0.42	1	P:carbohydrate metabolic process		IPR013781 (G3DSA:3.20.20.GENE3D); PTHR23208 (PANTHER); IPR017853 (SUPERFAMILY)
131902_CGATGT_L008_R1_paired_trimmed_paired_merged_contig_129689	[Arabidopsis thaliana]	259	20	2.78e-41	0.88	1	F:molecular_function		IPR015943 (G3DSA:2.130.10.GENE3D); PTHR19854:SF1 (PANTHER); PTHR19854 (PANTHER); IPR017986 (PROSITE_PROFILES); IPR017986 (SUPERFAMILY)
131902_CGATGT_L008_R1_paired_trimmed_paired_merged_contig_103678	[Arabidopsis thaliana]	281	20	0.00435	54.7%	1	F:peptidase activity	EC:3.4; EC:3.4.19.12	IPR006615 (G3DSA:3.30.2230.GENE3D); IPR006615 (SUPERFAMILY)
131902_CGATGT_L008_R1_paired_trimmed_paired_merged_contig_105100	[Arabidopsis thaliana]	320	20	0.000271	49.85%	2	C:cytoplasm; F:molecular_function		IPR011989 (G3DSA:1.25.10.GENE3D); PTHR10527 (PANTHER); PTHR10527:SF6 (PANTHER); IPR016024 (SUPERFAMILY)
131902_CGATGT_L008_R1_paired_trimmed_paired_merged_contig_43577	[Arabidopsis thaliana]	240	20	2.17e-34	69.85%	1	C:cellular_component		no IPS match
131902_CGATGT_L008_R1_paired_trimmed_paired_merged_contig_56622	[Bathycoccus prasinos]	495	1	0.00893	0.53	1	F:RNA binding		IPR014886 (PFAM); IPR012677 (G3DSA:3.30.70.GENE3D)
131902_CGATGT_L008_R1_paired_trimmed_paired_merged_contig_115726	[Bathycoccus prasinos]	352	3	0.0089	66.67%	3	P:carbohydrate metabolic process; C:extracellular region; F:hydrolase activity, acting on glycosyl bonds		IPR000254 (SMART); IPR000254 (PFAM); IPR000254 (PRODOM); PS51257 (PROSITE_PROFILES); IPR000254 (PROSITE_PROFILES); IPR000254 (SUPERFAMILY)
131902_CGATGT_L008_R1_paired_trimmed_paired_merged_contig_114727	[Bathycoccus prasinos]	765	6	0.00071	0.61	3	P:carbohydrate metabolic process; C:extracellular region; F:hydrolase activity, acting on glycosyl bonds		IPR000254 (SMART); IPR000254 (PFAM); IPR000254 (PRODOM); IPR000254 (PROSITE_PROFILES); IPR000254 (SUPERFAMILY)
131902_CGATGT_L008_R1_paired_trimmed_paired_merged_contig_94756	[Bathycoccus prasinos]	320	20	2.67e-18	64.4%	2	F:oxidoreductase activity; F:ion binding		IPR001128 (PRINTS); IPR002401 (PRINTS); IPR001128 (PFAM); IPR001128 (G3DSA:1.10.630.GENE3D); PTHR24287:SF1 (PANTHER); PTHR24287 (PANTHER); IPR001128 (SUPERFAMILY)
131902_CGATGT_L008_R1_paired_trimmed_paired_merged_contig_68545	[Bathycoccus prasinos]	448	5	9e-10	56.8%	2	F:transferase activity, transferring acyl groups; P:biosynthetic process	EC:2.3.1	IPR000182 (PFAM); IPR016181 (G3DSA:3.40.630.GENE3D); PTHR13170:SF21 (PANTHER); PTHR13170 (PANTHER); IPR000182 (PROSITE_PROFILES); IPR016181 (SUPERFAMILY)
131902_CGATGT_L008_R1_paired_trimmed_paired_merged_contig_100471	[Bathycoccus prasinos]	1108	4	0.202	0.69	4	P:carbohydrate metabolic process; F:lyase activity; C:extracellular region; F:hydrolase activity, acting on glycosyl bonds	EC:4.2.2.2	IPR000254 (SMART); IPR000254 (PFAM); IPR004898 (PFAM); IPR012334 (G3DSA:2.160.20.GENE3D); PTHR33407 (PANTHER); PTHR33407:SF7 (PANTHER); IPR000254 (PRODOM); IPR000254 (PROSITE_PROFILES); IPR011050 (SUPERFAMILY); IPR000254 (SUPERFAMILY)
131902_CGATGT_L008_R1_paired_trimmed_paired_merged_contig_52404	[Bathycoccus prasinos]	522	20	9.54e-28	60.3%	2	C:mitochondrion; P:transport		IPR005336 (PFAM); PTHR14154 (PANTHER); PTHR14154:SF3 (PANTHER)
131902_CGATGT_L008_R1_paired_trimmed_paired_merged_contig_120364	[Bathycoccus prasinos]	263	20	3.44e-07	56.9%	1	F:oxidoreductase activity		IPR023753 (G3DSA:3.50.50.GENE3D)
131902_CGATGT_L008_R1_paired_trimmed_paired_merged_contig_146252	[Bathycoccus prasinos]	318	8	0.000732	61.38%	3	P:carbohydrate metabolic process; C:extracellular region; F:hydrolase activity, acting on glycosyl bonds		IPR000254 (SMART); IPR000254 (PFAM); IPR000254 (PRODOM); IPR000254 (PROSITE_PROFILES); IPR000254 (SUPERFAMILY)
131902_CGATGT_L008_R1_paired_trimmed_paired_merged_contig_110126	[Bathycoccus prasinos]	234	2	0.0425	0.56	3	P:carbohydrate metabolic process; C:extracellular region; F:hydrolase activity, acting on glycosyl bonds		IPR000254 (SMART); IPR000254 (PFAM); IPR000254 (PROSITE_PROFILES); IPR000254 (SUPERFAMILY)
131902_CGATGT_L008_R1_paired_trimmed_paired_merged_contig_116493	[Bathycoccus prasinos]	281	6	0.0119	63.83%	3	P:carbohydrate metabolic process; C:extracellular region; F:hydrolase activity, acting on glycosyl bonds		IPR000254 (SMART); IPR000254 (PFAM); IPR000254 (PRODOM); IPR000254 (PROSITE_PROFILES); IPR000254 (SUPERFAMILY)
131902_CGATGT_L008_R1_paired_trimmed_paired_merged_contig_56744	[Bathycoccus prasinos]	2242	3	0.0439	64.67%	4	P:carbohydrate metabolic process; P:catabolic process; C:extracellular region; F:hydrolase activity, acting on glycosyl bonds		IPR001722 (PRINTS); IPR000254 (SMART); IPR016288 (G3DSA:3.20.20.GENE3D); IPR001722 (G3DSA:2.70.100.GENE3D); IPR000254 (PFAM); IPR016288 (PFAM); IPR001722 (PFAM); PTHR33753:SF2 (PANTHER); PTHR33753 (PANTHER); IPR000254 (PRODOM); IPR000254 (PROSITE_PROFILES); IPR013320 (SUPERFAMILY); IPR000254 (SUPERFAMILY); IPR016288 (SUPERFAMILY)
131902_CGATGT_L008_R1_paired_trimmed_paired_merged_contig_139239	[Bathycoccus prasinos]	297	1	3.34e-05	0.55	5	P:protein targeting; P:transmembrane transport; C:mitochondrion; C:protein complex; P:mitochondrion organization		PF03656 (PFAM); IPR005341 (PANTHER); PTHR12388:SF0 (PANTHER)
131902_CGATGT_L008_R1_paired_trimmed_paired_merged_contig_148685	[Bathycoccus prasinos]	299	20	3.66e-08	0.55	1	F:molecular_function		IPR012336 (G3DSA:3.40.30.GENE3D); IPR004045 (PFAM); IPR004046 (PFAM); IPR010987 (G3DSA:1.20.1050.GENE3D); PTHR11571 (PANTHER); IPR010987 (PROSITE_PROFILES); IPR004045 (PROSITE_PROFILES); IPR010987 (SUPERFAMILY); IPR012336 (SUPERFAMILY)
131902_CGATGT_L008_R1_paired_trimmed_paired_merged_contig_91609	[Bathycoccus prasinos]	959	4	4.86e-09	47.5%	2	P:lipid metabolic process; F:molecular_function	EC:3.1	IPR000909 (SMART); IPR017946 (G3DSA:3.20.20.GENE3D); PTHR13593:SF30 (PANTHER); PTHR13593 (PANTHER); IPR000909 (PROSITE_PROFILES); IPR017946 (SUPERFAMILY)
131902_CGATGT_L008_R1_paired_trimmed_paired_merged_contig_95665	[Bathycoccus prasinos]	282	20	9.15e-14	58.45%	1	F:peptidase activity	EC:3.4	G3DSA:3.90.70.10 (GENE3D); IPR000668 (PFAM); IPR013128 (PANTHER); SSF54001 (SUPERFAMILY)
131902_CGATGT_L008_R1_paired_trimmed_paired_merged_contig_110850	[Bathycoccus prasinos]	698	3	3.18e-21	0.58	3	P:carbohydrate metabolic process; C:extracellular region; F:hydrolase activity, acting on glycosyl bonds		IPR000254 (SMART); IPR000254 (PFAM); IPR005103 (PFAM); PTHR33353 (PANTHER); IPR000254 (PRODOM); IPR000254 (PROSITE_PROFILES); IPR000254 (SUPERFAMILY)
131902_CGATGT_L008_R1_paired_trimmed_paired_merged_contig_114560	[Bathycoccus prasinos]	382	6	1.72e-23	53.67%	1	F:molecular_function		IPR000008 (G3DSA:2.60.40.GENE3D); IPR000008 (SUPERFAMILY)
131902_CGATGT_L008_R1_paired_trimmed_paired_merged_contig_146810	[Bathycoccus prasinos]	269	2	0.0736	64.5%	3	P:carbohydrate metabolic process; C:extracellular region; F:hydrolase activity, acting on glycosyl bonds		IPR000254 (SMART); IPR000254 (PFAM); IPR000254 (PRODOM); IPR000254 (PROSITE_PROFILES); IPR000254 (SUPERFAMILY)
131902_CGATGT_L008_R1_paired_trimmed_paired_merged_contig_102863	[Bathycoccus prasinos]	274	11	2.88e-08	62.45%	1	F:ion binding		IPR015422 (G3DSA:3.90.1150.GENE3D); IPR005814 (PFAM); PTHR11986:SF79 (PANTHER); IPR005814 (PANTHER); IPR015424 (SUPERFAMILY)
131902_CGATGT_L008_R1_paired_trimmed_paired_merged_contig_92120	[Bathycoccus prasinos]	535	20	0.00024	54.2%	1	F:ion binding		IPR002867 (PFAM); IPR001841 (PROSITE_PROFILES); SSF57850 (SUPERFAMILY)
131902_CGATGT_L008_R1_paired_trimmed_paired_merged_contig_71835	[Bathycoccus prasinos]	370	20	5.15e-15	60.15%	1	F:oxidoreductase activity		IPR001709 (PRINTS); G3DSA:3.40.50.80 (GENE3D); IPR001433 (PFAM); PTHR19384 (PANTHER); PTHR19384:SF72 (PANTHER); SSF52343 (SUPERFAMILY)
131902_CGATGT_L008_R1_paired_trimmed_paired_merged_contig_149049	[Bathycoccus prasinos]	286	20	2.47e-19	66.35%	1	F:molecular_function		IPR013816 (G3DSA:3.30.470.GENE3D); SSF56059 (SUPERFAMILY)
131902_CGATGT_L008_R1_paired_trimmed_paired_merged_contig_99249	[Bathycoccus prasinos]	421	1	0.000174	0.54	3	P:protein complex assembly; F:cytoskeletal protein binding; P:protein folding		IPR004226 (PFAM); G3DSA:1.20.58.90 (GENE3D); PTHR21500 (PANTHER); IPR004226 (PTHR21500:PANTHER); IPR004226 (PRODOM); IPR004226 (SUPERFAMILY)
131902_CGATGT_L008_R1_paired_trimmed_paired_merged_contig_93846	[Bathycoccus prasinos]	375	20	4.96e-20	54.95%	1	F:molecular_function		IPR019734 (SMART); PF13424 (PFAM); IPR011716 (PFAM); IPR011990 (G3DSA:1.25.40.GENE3D); PTHR22904 (PANTHER); IPR013026 (PROSITE_PROFILES); IPR019734 (PROSITE_PROFILES); IPR019734 (PROSITE_PROFILES); IPR019734 (PROSITE_PROFILES); IPR011990 (SUPERFAMILY)
131902_CGATGT_L008_R1_paired_trimmed_paired_merged_contig_98285	[Bathycoccus prasinos]	305	20	4.36e-07	64.9%	2	F:ion binding; P:anatomical structure development		no IPS match
131902_CGATGT_L008_R1_paired_trimmed_paired_merged_contig_125995	[Bathycoccus prasinos]	289	20	8.29e-24	0.74	5	P:small molecule metabolic process; P:carbohydrate metabolic process; P:generation of precursor metabolites and energy; F:oxidoreductase activity; C:mitochondrion	EC:1.1.1.37	IPR022383 (PFAM); IPR015955 (G3DSA:3.90.110.GENE3D); IPR001557 (PANTHER); PTHR11540:SF16 (PANTHER); IPR015955 (SUPERFAMILY)
131902_CGATGT_L008_R1_paired_trimmed_paired_merged_contig_99682	[Bathycoccus prasinos]	543	3	5.12e-15	46.33%	2	P:transmembrane transport; C:cellular_component		G3DSA:1.20.1250.20 (GENE3D); IPR011701 (PFAM); PTHR10924 (PANTHER); IPR020846 (PROSITE_PROFILES); IPR020846 (SUPERFAMILY)
131902_CGATGT_L008_R1_paired_trimmed_paired_merged_contig_147656	[Bathycoccus prasinos]	296	20	2.69e-11	63.9%	3	C:cell; P:biological_process; F:molecular_function		IPR001623 (G3DSA:1.10.287.GENE3D); PTHR24078:SF170 (PANTHER); PTHR24078 (PANTHER); IPR001623 (SUPERFAMILY)
131902_CGATGT_L008_R1_paired_trimmed_paired_merged_contig_118854	[Bathycoccus prasinos]	320	20	1.3e-10	80.65%	2	P:cell division; F:molecular_function		G3DSA:2.40.40.20 (GENE3D); PTHR23077:SF79 (PANTHER); PTHR23077 (PANTHER); IPR009010 (SUPERFAMILY)
131902_CGATGT_L008_R1_paired_trimmed_paired_merged_contig_49660	[Bathycoccus prasinos]	599	20	5.22e-25	55.85%	2	P:catabolic process; F:enzyme binding		G3DSA:1.20.1310.10 (GENE3D); G3DSA:1.20.1310.10 (GENE3D); IPR001373 (PFAM); PTHR11932 (PANTHER); PTHR11932:SF81 (PANTHER); IPR016159 (SUPERFAMILY)
131902_CGATGT_L008_R1_paired_trimmed_paired_merged_contig_77235	[Bathycoccus prasinos]	762	20	2.01e-39	69.6%	8	P:sulfur compound metabolic process; C:mitochondrion; P:cofactor metabolic process; P:cellular component assembly; F:structural molecule activity; F:ion binding; P:protein maturation; P:biosynthetic process		IPR016092 (TIGRFAM); IPR000361 (PFAM); IPR000361 (G3DSA:2.60.300.GENE3D); PTHR10072:SF41 (PANTHER); PTHR10072 (PANTHER); IPR000361 (SUPERFAMILY)
131902_CGATGT_L008_R1_paired_trimmed_paired_merged_contig_114209	[Bathycoccus prasinos]	596	20	6.52e-22	60.8%	2	P:catabolic process; F:enzyme binding		G3DSA:1.20.1310.10 (GENE3D); IPR001373 (PFAM); G3DSA:1.20.1310.10 (GENE3D); PTHR11932:SF81 (PANTHER); PTHR11932 (PANTHER); IPR016159 (SUPERFAMILY)
131902_CGATGT_L008_R1_paired_trimmed_paired_merged_contig_129132	[Bathycoccus prasinos]	294	20	7.03e-23	0.84	11	F:ATPase activity; P:small molecule metabolic process; P:generation of precursor metabolites and energy; F:transmembrane transporter activity; P:protein complex assembly; P:homeostatic process; C:protein complex; P:biosynthetic process; P:cellular nitrogen compound metabolic process; C:vacuole; F:enzyme binding	EC:3.6.1; EC:3.6.1.3; EC:3.6.1.15	IPR002490 (PFAM); IPR002490 (PANTHER)
131902_CGATGT_L008_R1_paired_trimmed_paired_merged_contig_111147	[Bathycoccus prasinos]	298	8	2.36e-05	62.88%	3	P:carbohydrate metabolic process; C:extracellular region; F:hydrolase activity, acting on glycosyl bonds		IPR000254 (SMART); IPR000254 (PFAM); IPR000254 (PRODOM); IPR000254 (PROSITE_PROFILES); IPR000254 (SUPERFAMILY)
131902_CGATGT_L008_R1_paired_trimmed_paired_merged_contig_77499	[Bathycoccus prasinos]	309	20	3.52e-11	62.55%	4	C:cytoplasm; F:oxidoreductase activity; F:ion binding; C:organelle		IPR002403 (PRINTS); IPR001128 (PFAM); IPR001128 (G3DSA:1.10.630.GENE3D); PTHR24286 (PANTHER); PTHR24286:SF24 (PANTHER); IPR001128 (SUPERFAMILY)
131902_CGATGT_L008_R1_paired_trimmed_paired_merged_contig_84495	[Bathycoccus prasinos]	350	20	0.000124	54.2%	1	F:ion binding		IPR000433 (SMART); IPR000433 (PFAM); IPR000433 (PROSITE_PROFILES); SSF57850 (SUPERFAMILY)
131902_CGATGT_L008_R1_paired_trimmed_paired_merged_contig_148452	[Bathycoccus prasinos]	241	20	1.26e-10	0.58	3	P:transmembrane transport; C:mitochondrion; F:molecular_function		IPR002067 (PRINTS); IPR023395 (G3DSA:1.50.40.GENE3D); IPR018108 (PFAM); PTHR24089 (PANTHER); PTHR24089:SF246 (PANTHER); IPR018108 (PROSITE_PROFILES); IPR018108 (PROSITE_PROFILES); IPR023395 (SUPERFAMILY)
131902_CGATGT_L008_R1_paired_trimmed_paired_merged_contig_95395	[Chlamydomonas reinhardtii]	1101	20	1.64e-109	48.45%	1	F:oxidoreductase activity		IPR013785 (G3DSA:3.20.20.GENE3D); IPR001155 (PFAM); PTHR22893:SF7 (PANTHER); PTHR22893 (PANTHER); SSF51395 (SUPERFAMILY)
131902_CGATGT_L008_R1_paired_trimmed_paired_merged_contig_114044	[Chlamydomonas reinhardtii]	770	20	2.91e-21	48.5%	1	F:oxidoreductase activity		IPR007867 (PFAM); G3DSA:3.30.560.10 (GENE3D); IPR023753 (G3DSA:3.50.50.GENE3D); PTHR11552 (PANTHER); PTHR11552:SF58 (PANTHER); IPR023753 (SUPERFAMILY); SSF54373 (SUPERFAMILY)
131902_CGATGT_L008_R1_paired_trimmed_paired_merged_contig_119222	[Chlamydomonas reinhardtii]	285	20	2.26e-05	55.2%	7	F:DNA binding; F:nucleic acid binding transcription factor activity; F:ion binding; P:cellular nitrogen compound metabolic process; P:biosynthetic process; C:protein complex; C:intracellular		IPR013088 (G3DSA:3.30.50.GENE3D); IPR000679 (PFAM); IPR000679 (PROSITE_PROFILES); SSF57716 (SUPERFAMILY)
131902_CGATGT_L008_R1_paired_trimmed_paired_merged_contig_149095	[Chlamydomonas reinhardtii]	245	20	2.51e-11	60.7%	1	F:molecular_function		IPR002350 (PFAM); G3DSA:3.30.60.30 (GENE3D); IPR002350 (PROSITE_PROFILES); SSF100895 (SUPERFAMILY)
131902_CGATGT_L008_R1_paired_trimmed_paired_merged_contig_79656	[Chlamydomonas reinhardtii]	436	3	2.35e-05	55.33%	1	F:molecular_function		IPR000898 (PFAM); SSF140959 (SUPERFAMILY)
131902_CGATGT_L008_R1_paired_trimmed_paired_merged_contig_112109	[Chlamydomonas reinhardtii]	361	2	4.63e-06	49.5%	1	F:molecular_function		IPR000898 (PFAM); PTHR28657 (PANTHER); PTHR28657:SF5 (PANTHER); SSF140959 (SUPERFAMILY)
131902_CGATGT_L008_R1_paired_trimmed_paired_merged_contig_90091	[Chlamydomonas reinhardtii]	205	20	3.18e-05	67.3%	1	F:molecular_function		IPR000008 (G3DSA:2.60.40.GENE3D); IPR000008 (PFAM); IPR000008 (SUPERFAMILY)
131902_CGATGT_L008_R1_paired_trimmed_paired_merged_contig_118917	[Chlamydomonas reinhardtii]	341	4	1.56e-11	76.5%	1	F:molecular_function		no IPS match
131902_CGATGT_L008_R1_paired_trimmed_paired_merged_contig_110992	[Chlamydomonas reinhardtii]	540	20	3.53e-23	51.95%	1	F:oxidoreductase activity		G3DSA:3.30.560.10 (GENE3D); IPR023753 (G3DSA:3.50.50.GENE3D); IPR007867 (PFAM); PTHR11552:SF58 (PANTHER); PTHR11552 (PANTHER); SSF54373 (SUPERFAMILY); IPR023753 (SUPERFAMILY)
131902_CGATGT_L008_R1_paired_trimmed_paired_merged_contig_67503	[Chlamydomonas reinhardtii]	600	20	5.49e-55	51.05%	1	F:molecular_function		IPR001214 (PFAM); G3DSA:2.170.270.10 (GENE3D); PTHR12197 (PANTHER); PTHR12197:SF58 (PANTHER); SSF82199 (SUPERFAMILY)
131902_CGATGT_L008_R1_paired_trimmed_paired_merged_contig_68988	[Chlamydomonas reinhardtii]	471	20	9.71e-24	55.3%	3	C:cell; P:transmembrane transport; F:molecular_function		IPR001248 (PFAM); PTHR30618:SF2 (PANTHER); PTHR30618 (PANTHER)
131902_CGATGT_L008_R1_paired_trimmed_paired_merged_contig_88834	[Chlamydomonas reinhardtii]	804	20	2.77e-74	68.8%	2	P:cellular protein modification process; F:molecular_function		IPR000569 (SMART); G3DSA:3.30.2160.10 (GENE3D); IPR000569 (PFAM); PTHR11254 (PANTHER); IPR000569 (PROSITE_PROFILES); IPR000569 (SUPERFAMILY)
131902_CGATGT_L008_R1_paired_trimmed_paired_merged_contig_59914	[Chlamydomonas reinhardtii]	367	20	2.21e-14	72.65%	3	C:nucleus; P:biosynthetic process; P:DNA metabolic process		IPR007218 (PFAM); PTHR14303 (PANTHER); PTHR14303:SF0 (PANTHER)
131902_CGATGT_L008_R1_paired_trimmed_paired_merged_contig_90458	[Chlamydomonas reinhardtii]	266	4	2.32e-11	55.75%	1	F:molecular_function		IPR013785 (G3DSA:3.20.20.GENE3D); PTHR22893:SF61 (PANTHER); PTHR22893 (PANTHER); SSF51395 (SUPERFAMILY)
131902_CGATGT_L008_R1_paired_trimmed_paired_merged_contig_92786	[Chlamydomonas reinhardtii]	1088	3	9.39e-14	0.46	2	C:cellular_component; P:response to stress		IPR007568 (PFAM); PTHR31465 (PANTHER); PTHR31465:SF14 (PANTHER)
131902_CGATGT_L008_R1_paired_trimmed_paired_merged_contig_76977	[Chlamydomonas reinhardtii]	476	20	4.08e-18	59.65%	2	P:biological_process; F:molecular_function		IPR000917 (PFAM); IPR017849 (G3DSA:3.40.720.GENE3D); PTHR10342:SF228 (PANTHER); PTHR10342 (PANTHER); IPR017850 (SUPERFAMILY)
131902_CGATGT_L008_R1_paired_trimmed_paired_merged_contig_110057	[Chlamydomonas reinhardtii]	364	20	6.42e-37	54.95%	1	F:molecular_function		G3DSA:2.170.270.10 (GENE3D); IPR001214 (PFAM); IPR003616 (PROSITE_PROFILES); SSF82199 (SUPERFAMILY)
131902_CGATGT_L008_R1_paired_trimmed_paired_merged_contig_146039	[Chlamydomonas reinhardtii]	280	5	4.18e-05	0.5	2	P:lipid metabolic process; C:lysosome		IPR008373 (PRINTS); IPR008139 (SMART); IPR011001 (G3DSA:1.10.225.GENE3D); IPR008138 (PFAM); IPR007856 (PFAM); PTHR11480:SF47 (PANTHER); PTHR11480 (PANTHER); IPR008139 (PROSITE_PROFILES); IPR011001 (SUPERFAMILY)
131902_CGATGT_L008_R1_paired_trimmed_paired_merged_contig_122058	[Chlamydomonas reinhardtii]	261	20	9.91e-09	60.1%	1	F:molecular_function		IPR000008 (G3DSA:2.60.40.GENE3D); IPR000008 (PFAM); IPR000008 (PROSITE_PROFILES); IPR000008 (SUPERFAMILY)
131902_CGATGT_L008_R1_paired_trimmed_paired_merged_contig_150569	[Chlamydomonas reinhardtii]	295	20	0.0033	51.55%	2	F:oxidoreductase activity; F:ion binding		IPR011706 (PFAM); IPR008972 (G3DSA:2.60.40.GENE3D); IPR008972 (SUPERFAMILY)
131902_CGATGT_L008_R1_paired_trimmed_paired_merged_contig_115283	[Chlamydomonas reinhardtii]	363	1	0.00718	0.55	1	F:molecular_function		IPR013785 (G3DSA:3.20.20.GENE3D); PTHR21339 (PANTHER); SSF102114 (SUPERFAMILY)
131902_CGATGT_L008_R1_paired_trimmed_paired_merged_contig_121057	[Chlamydomonas reinhardtii]	336	13	2.57e-29	63.54%	2	P:cellular nitrogen compound metabolic process; F:ligase activity	EC:6.5.1	IPR001233 (PFAM); PTHR11118:SF1 (PANTHER); IPR001233 (PANTHER); IPR001233 (SUPERFAMILY)
131902_CGATGT_L008_R1_paired_trimmed_paired_merged_contig_54367	[Chlamydomonas reinhardtii]	459	3	1.35e-33	0.59	1	F:molecular_function		IPR013785 (G3DSA:3.20.20.GENE3D); PTHR22893 (PANTHER); PTHR22893:SF7 (PANTHER); SSF51395 (SUPERFAMILY)
131902_CGATGT_L008_R1_paired_trimmed_paired_merged_contig_73300	[Chlamydomonas reinhardtii]	595	20	1.95e-53	60.75%	3	F:oxidoreductase activity; P:cellular amino acid metabolic process; P:biosynthetic process	EC:1.1.1.95	IPR006140 (PFAM); IPR016040 (G3DSA:3.40.50.GENE3D); G3DSA:3.30.70.260 (GENE3D); PTHR10996:SF121 (PANTHER); PTHR10996 (PANTHER); SSF55021 (SUPERFAMILY); IPR016040 (SUPERFAMILY)
131902_CGATGT_L008_R1_paired_trimmed_paired_merged_contig_121740	[Chlamydomonas reinhardtii]	438	5	1.67e-27	56.8%	3	P:small molecule metabolic process; P:cellular nitrogen compound metabolic process; P:biosynthetic process		IPR029057 (G3DSA:3.40.50.GENE3D); IPR029057 (SUPERFAMILY)
131902_CGATGT_L008_R1_paired_trimmed_paired_merged_contig_108171	[Chlamydomonas reinhardtii]	407	20	6.75e-43	0.5	1	F:oxidoreductase activity		IPR013785 (G3DSA:3.20.20.GENE3D); IPR001155 (PFAM); PTHR22893:SF61 (PANTHER); PTHR22893 (PANTHER); SSF51395 (SUPERFAMILY)
131902_CGATGT_L008_R1_paired_trimmed_paired_merged_contig_96180	[Chlamydomonas reinhardtii]	364	3	0.00015	0.5	1	F:molecular_function		IPR012336 (G3DSA:3.40.30.GENE3D); IPR004045 (PROSITE_PROFILES); IPR012336 (SUPERFAMILY)
131902_CGATGT_L008_R1_paired_trimmed_paired_merged_contig_115766	[Chlamydomonas reinhardtii]	346	19	1.3e-11	64.16%	1	F:ion binding		no IPS match
131902_CGATGT_L008_R1_paired_trimmed_paired_merged_contig_103048	[Chlamydomonas reinhardtii]	338	1	0.0462	0.57	2	F:RNA binding; P:mRNA processing		IPR032570 (PFAM); IPR031150 (PTHR11208:PANTHER); PTHR11208 (PANTHER)
131902_CGATGT_L008_R1_paired_trimmed_paired_merged_contig_109206	[Chlamydomonas reinhardtii]	345	20	9.57e-41	72.65%	3	P:small molecule metabolic process; P:catabolic process; F:molecular_function	EC:3.7.1.2	IPR011234 (G3DSA:3.90.850.GENE3D); IPR011234 (PFAM); PTHR11820 (PANTHER); IPR005959 (PTHR11820:PANTHER); IPR011234 (SUPERFAMILY)
131902_CGATGT_L008_R1_paired_trimmed_paired_merged_contig_108045	[Chlamydomonas reinhardtii]	293	2	0.332	0.56	1	F:molecular_function		G3DSA:2.20.70.10 (GENE3D); IPR001202 (SUPERFAMILY)
131902_CGATGT_L008_R1_paired_trimmed_paired_merged_contig_75409	[Chlamydomonas reinhardtii]	811	20	2.77e-17	45.6%	1	C:cellular_component		IPR007248 (PFAM); IPR007248 (PANTHER); PTHR11266:SF8 (PANTHER)
131902_CGATGT_L008_R1_paired_trimmed_paired_merged_contig_104744	[Chlamydomonas reinhardtii]	423	10	2.07e-17	53.1%	3	F:oxidoreductase activity; P:cellular amino acid metabolic process; P:biosynthetic process	EC:1.1.1.95	G3DSA:3.30.70.260 (GENE3D); IPR029015 (PTHR10996:PANTHER); PTHR10996 (PANTHER); SSF55021 (SUPERFAMILY)
131902_CGATGT_L008_R1_paired_trimmed_paired_merged_contig_67427	[Chlamydomonas reinhardtii]	1276	3	0.000253	0.39	2	F:ion binding; F:peptidase activity	EC:3.4.17	IPR000834 (SMART); IPR000834 (PFAM); G3DSA:3.40.630.10 (GENE3D); PTHR11705:SF61 (PANTHER); PTHR11705 (PANTHER); SSF53187 (SUPERFAMILY)
131902_CGATGT_L008_R1_paired_trimmed_paired_merged_contig_149373	[Chlamydomonas reinhardtii]	356	5	0.0033	0.54	1	C:cellular_component		IPR016093 (SMART); G3DSA:2.80.10.50 (GENE3D); IPR016093 (PFAM); IPR027005 (PANTHER); PTHR10050:SF32 (PANTHER); IPR016093 (PROSITE_PROFILES); IPR016093 (SUPERFAMILY)
131902_CGATGT_L008_R1_paired_trimmed_paired_merged_contig_88992	[Chlamydomonas reinhardtii]	470	1	1.76e-05	0.48	2	C:cellular_component; P:response to stress		IPR007568 (PFAM); PTHR31465 (PANTHER); PTHR31465:SF11 (PANTHER)
131902_CGATGT_L008_R1_paired_trimmed_paired_merged_contig_61226	[Chlamydomonas reinhardtii]	589	5	0.00545	45.6%	2	P:biological_process; F:molecular_function		IPR000917 (PFAM); IPR017849 (G3DSA:3.40.720.GENE3D); PTHR10342:SF22 (PANTHER); PTHR10342 (PANTHER); IPR017850 (SUPERFAMILY)
131902_CGATGT_L008_R1_paired_trimmed_paired_merged_contig_99231	[Chlamydomonas reinhardtii]	369	3	6.63e-12	52.33%	1	F:molecular_function		IPR012336 (G3DSA:3.40.30.GENE3D); IPR004045 (PROSITE_PROFILES); IPR012336 (SUPERFAMILY)
131902_CGATGT_L008_R1_paired_trimmed_paired_merged_contig_111802	[Chlamydomonas reinhardtii]	549	20	1.91e-50	61.05%	2	P:biological_process; F:molecular_function		IPR002347 (PRINTS); IPR002347 (PRINTS); IPR002347 (PFAM); IPR016040 (G3DSA:3.40.50.GENE3D); PTHR24319 (PANTHER); PTHR24319:SF32 (PANTHER); IPR016040 (SUPERFAMILY)
131902_CGATGT_L008_R1_paired_trimmed_paired_merged_contig_77178	[Chlamydomonas reinhardtii]	650	20	3.13e-16	50.5%	1	F:oxidoreductase activity		G3DSA:3.30.560.10 (GENE3D); IPR007867 (PFAM); IPR023753 (G3DSA:3.50.50.GENE3D); PTHR11552 (PANTHER); PTHR11552:SF58 (PANTHER); IPR023753 (SUPERFAMILY); SSF54373 (SUPERFAMILY)
131902_CGATGT_L008_R1_paired_trimmed_paired_merged_contig_71986	[Chlamydomonas reinhardtii]	1262	3	2.85e-29	51.33%	1	F:molecular_function		IPR015943 (G3DSA:2.130.10.GENE3D); PTHR40416:SF1 (PANTHER); PTHR40416 (PANTHER); SSF75011 (SUPERFAMILY)
131902_CGATGT_L008_R1_paired_trimmed_paired_merged_contig_84713	[Chlamydomonas reinhardtii]	356	4	9.28e-19	59.75%	1	F:molecular_function		IPR013785 (G3DSA:3.20.20.GENE3D); PTHR22893:SF61 (PANTHER); PTHR22893 (PANTHER); SSF51395 (SUPERFAMILY)
131902_CGATGT_L008_R1_paired_trimmed_paired_merged_contig_111724	[Chlamydomonas reinhardtii]	268	4	4.08e-07	0.49	2	C:cellular_component; P:response to stress		IPR007568 (PFAM); PTHR31465 (PANTHER); PTHR31465:SF11 (PANTHER)
131902_CGATGT_L008_R1_paired_trimmed_paired_merged_contig_111450	[Chlamydomonas reinhardtii]	622	5	2.47e-14	46.6%	1	F:nucleotidyltransferase activity	EC:2.7.7.53	IPR019200 (PFAM)
131902_CGATGT_L008_R1_paired_trimmed_paired_merged_contig_91014	[Coccomyxa subellipsoidea C-169]	775	20	1.52e-34	0.55	2	F:oxidoreductase activity; F:ion binding		IPR016040 (G3DSA:3.40.50.GENE3D); IPR002085 (PANTHER); PTHR11695:SF281 (PANTHER); IPR016040 (SUPERFAMILY)
131902_CGATGT_L008_R1_paired_trimmed_paired_merged_contig_103166	[Coccomyxa subellipsoidea C-169]	547	20	4.74e-21	49.25%	2	F:oxidoreductase activity; F:ion binding		IPR013154 (PFAM); IPR011032 (G3DSA:3.90.180.GENE3D); PTHR11695:SF559 (PANTHER); IPR002085 (PANTHER); IPR011032 (SUPERFAMILY)
131902_CGATGT_L008_R1_paired_trimmed_paired_merged_contig_114730	[Hordeum vulgare vulgare]	320	20	2.64e-19	60.2%	9	P:small molecule metabolic process; P:carbohydrate metabolic process; P:generation of precursor metabolites and energy; P:catabolic process; P:homeostatic process; P:cofactor metabolic process; P:biosynthetic process; P:cellular nitrogen compound metabolic process; F:kinase activity	EC:2.7.1.1	G3DSA:3.40.367.20 (GENE3D); IPR022673 (PFAM); PTHR19443:SF21 (PANTHER); IPR001312 (PANTHER); SSF53067 (SUPERFAMILY)
131902_CGATGT_L008_R1_paired_trimmed_paired_merged_contig_52151	[Hordeum vulgare vulgare]	1687	20	2.2e-87	53.5%	1	P:lipid metabolic process		IPR005804 (PFAM); PTHR32100 (PANTHER); PTHR32100 (PANTHER); PTHR32100:SF0 (PANTHER); PTHR32100:SF0 (PANTHER)
131902_CGATGT_L008_R1_paired_trimmed_paired_merged_contig_124798	[Hordeum vulgare vulgare]	423	20	2.45e-32	99.9%	5	F:DNA binding; P:chromosome organization; P:protein complex assembly; C:nuclear chromosome; C:protein complex		no IPS match
131902_CGATGT_L008_R1_paired_trimmed_paired_merged_contig_67495	[Hordeum vulgare vulgare]	704	20	1.78e-82	81.25%	1	F:oxidoreductase activity		IPR027443 (G3DSA:2.60.120.GENE3D); IPR005123 (PFAM); PTHR10209:SF148 (PANTHER); PTHR10209 (PANTHER); IPR005123 (PROSITE_PROFILES); SSF51197 (SUPERFAMILY)
131902_CGATGT_L008_R1_paired_trimmed_paired_merged_contig_66863	[Hordeum vulgare vulgare]	363	20	3.51e-24	63.4%	5	P:small molecule metabolic process; P:cofactor metabolic process; F:ion binding; P:cellular nitrogen compound metabolic process; P:biosynthetic process	EC:2.7.6.1	IPR029057 (G3DSA:3.40.50.GENE3D); IPR005946 (TIGRFAM); IPR005946 (PFAM); PTHR10210 (PANTHER); IPR029057 (SUPERFAMILY)
131902_CGATGT_L008_R1_paired_trimmed_paired_merged_contig_128888	[Hordeum vulgare vulgare]	385	20	1.08e-22	97.1%	1	F:molecular_function		IPR002775 (G3DSA:3.30.110.GENE3D); PTHR31947 (PANTHER)
131902_CGATGT_L008_R1_paired_trimmed_paired_merged_contig_44818	[Hordeum vulgare vulgare]	645	20	2.86e-52	87.55%	1	C:cytoplasmic, membrane-bounded vesicle		IPR008637 (PFAM); PTHR31474 (PANTHER)
131902_CGATGT_L008_R1_paired_trimmed_paired_merged_contig_106069	[Hordeum vulgare vulgare]	349	20	2.51e-26	76.4%	4	F:structural constituent of ribosome; P:ribosome biogenesis; C:ribosome; P:translation		IPR001931 (PFAM); IPR001931 (PIRSF); IPR001931 (PANTHER); IPR001931 (PRODOM)
131902_CGATGT_L008_R1_paired_trimmed_paired_merged_contig_126253	[Hordeum vulgare vulgare]	477	20	1.93e-66	90.45%	3	C:endosome; C:Golgi apparatus; F:methyltransferase activity		IPR029063 (G3DSA:3.40.50.GENE3D); PTHR10108:SF706 (PANTHER); PTHR10108 (PANTHER); IPR029063 (SUPERFAMILY)
131902_CGATGT_L008_R1_paired_trimmed_paired_merged_contig_137326	[Hordeum vulgare vulgare]	214	20	1.29e-22	89.05%	1	F:oxidoreductase activity		G3DSA:3.30.360.10 (GENE3D)
131902_CGATGT_L008_R1_paired_trimmed_paired_merged_contig_147482	[Hordeum vulgare vulgare]	418	20	2.3e-24	86.55%	3	F:structural constituent of ribosome; C:ribosome; P:translation		IPR001706 (PRINTS); IPR021137 (PFAM); PTHR36400 (PANTHER); SSF143034 (SUPERFAMILY)
131902_CGATGT_L008_R1_paired_trimmed_paired_merged_contig_6125	[Hordeum vulgare vulgare]	365	20	1.44e-33	79.5%	5	F:DNA binding; C:cytoplasm; P:cellular nitrogen compound metabolic process; P:biosynthetic process; C:organelle		IPR003690 (PFAM); PTHR13068:SF6 (PANTHER); PTHR13068 (PANTHER)
131902_CGATGT_L008_R1_paired_trimmed_paired_merged_contig_133325	[Hordeum vulgare vulgare]	277	20	7.27e-46	89.8%	1	F:nuclease activity	EC:3.1.30; EC:3.1; EC:3.1.26; EC:3.1.26.3	IPR000999 (G3DSA:1.10.1520.GENE3D); PTHR34276 (PANTHER); IPR000999 (SUPERFAMILY)
131902_CGATGT_L008_R1_paired_trimmed_paired_merged_contig_143306	[Hordeum vulgare vulgare]	311	20	1.58e-34	87.15%	3	F:ion binding; C:endoplasmic reticulum; C:cytoplasmic, membrane-bounded vesicle		IPR012879 (PFAM); IPR012879 (PANTHER)
131902_CGATGT_L008_R1_paired_trimmed_paired_merged_contig_138263	[Hordeum vulgare vulgare]	296	20	2.82e-17	95.3%	6	P:small molecule metabolic process; C:nucleus; C:cytoplasm; P:signal transduction; P:cellular protein modification process; F:kinase activity	EC:2.7.11	no IPS match
131902_CGATGT_L008_R1_paired_trimmed_paired_merged_contig_127604	[Hordeum vulgare vulgare]	1322	20	0	93.3%	2	F:transmembrane transporter activity; C:plastid		G3DSA:1.20.1250.20 (GENE3D); IPR011701 (PFAM); G3DSA:1.20.1250.20 (GENE3D); PTHR11662 (PANTHER); PTHR11662:SF312 (PANTHER); IPR020846 (SUPERFAMILY)
131902_CGATGT_L008_R1_paired_trimmed_paired_merged_contig_61058	[Hordeum vulgare vulgare]	347	20	4.1e-27	92.8%	2	F:structural constituent of ribosome; C:mitochondrion		IPR032053 (PFAM); PTHR35316:SF1 (PANTHER); PTHR35316 (PANTHER)
131902_CGATGT_L008_R1_paired_trimmed_paired_merged_contig_41059	[Hordeum vulgare vulgare]	613	20	8.16e-53	85.3%	1	C:cytoplasmic, membrane-bounded vesicle		IPR008637 (PFAM); PTHR31474 (PANTHER)
131902_CGATGT_L008_R1_paired_trimmed_paired_merged_contig_88842	[Hordeum vulgare vulgare]	1240	20	1.19e-76	55.2%	1	P:lipid metabolic process		IPR005804 (PFAM); PTHR32100 (PANTHER); PTHR32100 (PANTHER); PTHR32100:SF0 (PANTHER); PTHR32100:SF0 (PANTHER)
131902_CGATGT_L008_R1_paired_trimmed_paired_merged_contig_128578	[Hordeum vulgare vulgare]	376	20	3.68e-58	78.9%	1	C:mitochondrion		IPR003428 (PFAM); IPR003428 (G3DSA:3.10.280.GENE3D); PTHR10826:SF11 (PANTHER); PTHR10826 (PANTHER); IPR003428 (SUPERFAMILY)
131902_CGATGT_L008_R1_paired_trimmed_paired_merged_contig_144622	[Hordeum vulgare vulgare]	316	20	3.84e-55	91.85%	1	F:oxidoreductase activity		IPR023753 (G3DSA:3.50.50.GENE3D); PTHR10617 (PANTHER); PTHR10617:SF52 (PANTHER); IPR023753 (SUPERFAMILY)
131902_CGATGT_L008_R1_paired_trimmed_paired_merged_contig_88180	[Hordeum vulgare vulgare]	615	20	6.16e-20	88.8%	1	C:plastid		no IPS match
131902_CGATGT_L008_R1_paired_trimmed_paired_merged_contig_129117	[Hordeum vulgare vulgare]	690	20	4.8e-86	85.1%	7	P:small molecule metabolic process; F:nucleotidyltransferase activity; C:protein complex; P:cellular nitrogen compound metabolic process; P:biosynthetic process; C:nucleolus; C:nucleoplasm	EC:2.7.7.6	no IPS match
131902_CGATGT_L008_R1_paired_trimmed_paired_merged_contig_56792	[Hordeum vulgare vulgare]	621	20	1.3e-52	74.4%	4	F:ion binding; C:endoplasmic reticulum; F:unfolded protein binding; P:protein folding		IPR001580 (PRINTS); IPR001580 (PFAM); IPR009033 (G3DSA:2.10.250.GENE3D); IPR001580 (PANTHER); IPR009033 (SUPERFAMILY)
131902_CGATGT_L008_R1_paired_trimmed_paired_merged_contig_79323	[Hordeum vulgare vulgare]	311	20	1.43e-23	91.55%	3	F:ion binding; F:lipid binding; C:plasma membrane		IPR013583 (PFAM); PTHR31425:SF4 (PANTHER); PTHR31425 (PANTHER)
131902_CGATGT_L008_R1_paired_trimmed_paired_merged_contig_144217	[Hordeum vulgare vulgare]	502	20	3.02e-100	93.35%	1	F:oxidoreductase activity		IPR012349 (G3DSA:2.30.110.GENE3D); PF13883 (PFAM); PTHR13343 (PANTHER); PTHR13343:SF16 (PANTHER); IPR012349 (SUPERFAMILY)
131902_CGATGT_L008_R1_paired_trimmed_paired_merged_contig_84807	[Hordeum vulgare vulgare]	845	20	2.85e-100	86.55%	1	C:plastid		IPR021788 (PFAM); PTHR33372 (PANTHER); PTHR33372:SF5 (PANTHER)
131902_CGATGT_L008_R1_paired_trimmed_paired_merged_contig_126899	[Hordeum vulgare vulgare]	313	20	4.42e-32	91.65%	1	C:mitochondrion		IPR003428 (G3DSA:3.10.280.GENE3D); IPR003428 (PFAM); PTHR10826:SF4 (PANTHER); PTHR10826 (PANTHER); IPR003428 (SUPERFAMILY)
131902_CGATGT_L008_R1_paired_trimmed_paired_merged_contig_147805	[Hordeum vulgare vulgare]	429	20	6.34e-37	93.05%	1	C:plastid		no IPS match
131902_CGATGT_L008_R1_paired_trimmed_paired_merged_contig_141089	[Hordeum vulgare vulgare]	261	20	8.44e-25	75.45%	1	F:molecular_function		IPR003245 (PFAM); IPR008972 (G3DSA:2.60.40.GENE3D); PTHR33021 (PANTHER); IPR003245 (PROSITE_PROFILES); IPR008972 (SUPERFAMILY)
131902_CGATGT_L008_R1_paired_trimmed_paired_merged_contig_144921	[Hordeum vulgare vulgare]	281	20	7.29e-17	85.15%	1	C:mitochondrion		no IPS match
131902_CGATGT_L008_R1_paired_trimmed_paired_merged_contig_12686	[Hordeum vulgare vulgare]	943	20	6.64e-86	59.3%	1	F:peptidase activity	EC:3.4	IPR000668 (PRINTS); IPR000668 (SMART); IPR013201 (SMART); IPR000668 (PFAM); IPR013201 (PFAM); G3DSA:3.90.70.10 (GENE3D); IPR013128 (PANTHER); SSF54001 (SUPERFAMILY)
131902_CGATGT_L008_R1_paired_trimmed_paired_merged_contig_142803	[Hordeum vulgare vulgare]	439	20	1.63e-31	90.1%	1	C:plastid		no IPS match
131902_CGATGT_L008_R1_paired_trimmed_paired_merged_contig_148735	[Hordeum vulgare vulgare]	271	20	6.53e-22	63.45%	1	F:peptidase activity	EC:3.4	G3DSA:3.90.70.10 (GENE3D); IPR000668 (PFAM); SSF54001 (SUPERFAMILY)
131902_CGATGT_L008_R1_paired_trimmed_paired_merged_contig_93637	[Hordeum vulgare vulgare]	376	20	0.000184	81.4%	2	F:transmembrane transporter activity; C:cellular_component		no IPS match
131902_CGATGT_L008_R1_paired_trimmed_paired_merged_contig_95962	[Hordeum vulgare vulgare]	202	20	3.09e-20	86.1%	5	C:cytoplasm; F:ion binding; C:endoplasmic reticulum; F:unfolded protein binding; P:protein folding		no IPS match
131902_CGATGT_L008_R1_paired_trimmed_paired_merged_contig_139751	[Hordeum vulgare vulgare]	237	20	7.6e-09	91.95%	1	C:plastid		no IPS match
131902_CGATGT_L008_R1_paired_trimmed_paired_merged_contig_142829	[Hordeum vulgare vulgare]	274	20	1.68e-31	85.65%	6	C:cytoskeleton; P:cytoskeleton organization; P:cellular component assembly; C:protein complex; F:cytoskeletal protein binding; P:cell cycle		IPR029327 (PFAM); PTHR16219:SF1 (PANTHER); PTHR16219 (PANTHER); PD360721 (PRODOM)
131902_CGATGT_L008_R1_paired_trimmed_paired_merged_contig_116468	[Hordeum vulgare vulgare]	232	20	2.89e-37	88.45%	1	F:molecular_function		IPR004000 (PRINTS); IPR004000 (PFAM); G3DSA:3.30.420.40 (GENE3D); G3DSA:2.30.36.70 (GENE3D); PTHR11937:SF230 (PANTHER); IPR004000 (PANTHER); SSF53067 (SUPERFAMILY)
131902_CGATGT_L008_R1_paired_trimmed_paired_merged_contig_114728	[Hordeum vulgare vulgare]	253	18	0.0123	56.78%	3	F:ATPase activity; F:transmembrane transporter activity; C:protein complex	EC:3.6.1; EC:3.6.1.3; EC:3.6.1.15	IPR002842 (PFAM); SSF160527 (SUPERFAMILY)
131902_CGATGT_L008_R1_paired_trimmed_paired_merged_contig_63429	[Hordeum vulgare vulgare]	1290	20	1.74e-150	78.95%	11	P:carbohydrate metabolic process; P:generation of precursor metabolites and energy; P:sulfur compound metabolic process; P:catabolic process; C:cytoplasm; F:oxidoreductase activity; P:cofactor metabolic process; P:cellular amino acid metabolic process; C:protein complex; P:biosynthetic process; P:cellular nitrogen compound metabolic process	EC:1.2.4.1	IPR005475 (SMART); IPR005475 (PFAM); IPR009014 (G3DSA:3.40.50.GENE3D); IPR033248 (PFAM); IPR029061 (G3DSA:3.40.50.GENE3D); IPR033247 (PANTHER); IPR027110 (PTHR11624:PANTHER); IPR029061 (SUPERFAMILY); IPR009014 (SUPERFAMILY)
131902_CGATGT_L008_R1_paired_trimmed_paired_merged_contig_56937	[Hordeum vulgare vulgare]	1055	20	5.23e-118	78.75%	10	P:small molecule metabolic process; P:generation of precursor metabolites and energy; P:sulfur compound metabolic process; C:mitochondrion; P:cofactor metabolic process; C:cytosol; C:protein complex; P:cellular nitrogen compound metabolic process; P:biosynthetic process; F:ligase activity	EC:6.2.1.5; EC:6.2.1.4; EC:6.2.1	IPR005810 (PRINTS); IPR003781 (SMART); IPR016040 (G3DSA:3.40.50.GENE3D); IPR005810 (TIGRFAM); IPR003781 (PFAM); IPR016102 (G3DSA:3.40.50.GENE3D); IPR005810 (PIRSF); IPR005811 (PFAM); PTHR11117 (PANTHER); IPR016102 (SUPERFAMILY); IPR016040 (SUPERFAMILY)
131902_CGATGT_L008_R1_paired_trimmed_paired_merged_contig_93779	[Hordeum vulgare vulgare]	406	20	6.41e-15	64.65%	2	F:ion binding; P:transport		G3DSA:3.30.70.100 (GENE3D); IPR006121 (PFAM); PTHR22814 (PANTHER); PTHR22814:SF15 (PANTHER); IPR006121 (PROSITE_PROFILES); IPR006121 (SUPERFAMILY)
131902_CGATGT_L008_R1_paired_trimmed_paired_merged_contig_91325	[Hordeum vulgare vulgare]	277	20	9.42e-42	81.6%	3	P:cellular protein modification process; P:protein folding; F:isomerase activity	EC:5.2.1.8	IPR002130 (PRINTS); IPR002130 (PFAM); IPR029000 (G3DSA:2.40.100.GENE3D); IPR024936 (PANTHER); IPR002130 (PROSITE_PROFILES); IPR029000 (SUPERFAMILY)
131902_CGATGT_L008_R1_paired_trimmed_paired_merged_contig_82542	[Hordeum vulgare vulgare]	376	20	1.74e-13	60.45%	1	C:intracellular		IPR003033 (G3DSA:3.30.1050.GENE3D); IPR003033 (PFAM); IPR003033 (SUPERFAMILY)
131902_CGATGT_L008_R1_paired_trimmed_paired_merged_contig_136136	[Hordeum vulgare vulgare]	214	20	1.35e-28	92.6%	4	P:small molecule metabolic process; P:catabolic process; F:lyase activity; P:biosynthetic process		IPR002818 (PFAM); IPR029062 (G3DSA:3.40.50.GENE3D); PTHR11019:SF112 (PANTHER); PTHR11019 (PANTHER); IPR029062 (SUPERFAMILY)
131902_CGATGT_L008_R1_paired_trimmed_paired_merged_contig_98017	[Micromonas commoda]	513	20	1.8e-71	80.4%	3	C:nucleus; C:protein complex; F:molecular_function		IPR020472 (PRINTS); IPR001680 (SMART); IPR015943 (G3DSA:2.130.10.GENE3D); IPR001680 (PFAM); PTHR19923:SF0 (PANTHER); PTHR19923 (PANTHER); IPR001680 (PROSITE_PROFILES); IPR017986 (PROSITE_PROFILES); IPR001680 (PROSITE_PROFILES); IPR001680 (PROSITE_PROFILES); IPR017986 (SUPERFAMILY)
131902_CGATGT_L008_R1_paired_trimmed_paired_merged_contig_59152	[Micromonas commoda]	753	8	1.19e-25	42.5%	1	F:molecular_function		IPR011042 (G3DSA:2.120.10.GENE3D); PTHR19328:SF37 (PANTHER); PTHR19328 (PANTHER); PTHR19328:SF37 (PANTHER); IPR011041 (SUPERFAMILY)
131902_CGATGT_L008_R1_paired_trimmed_paired_merged_contig_88993	[Micromonas commoda]	415	19	0.201	0.63	5	F:ion binding; P:tRNA metabolic process; P:cellular amino acid metabolic process; F:ligase activity; P:translation	EC:6.1.1	IPR000738 (SMART); IPR000571 (SMART); IPR000738 (PFAM); IPR000571 (G3DSA:4.10.1000.GENE3D); IPR000571 (PFAM); IPR009068 (G3DSA:1.10.287.GENE3D); IPR000571 (PROSITE_PROFILES); IPR000738 (PROSITE_PROFILES); IPR009068 (SUPERFAMILY); IPR000571 (SUPERFAMILY)
131902_CGATGT_L008_R1_paired_trimmed_paired_merged_contig_147768	[Micromonas commoda]	219	20	3.24e-10	68.95%	2	P:cellular protein modification process; F:molecular_function		IPR003613 (PFAM); IPR013083 (G3DSA:3.30.40.GENE3D); IPR003613 (PROSITE_PROFILES); SSF57850 (SUPERFAMILY)
131902_CGATGT_L008_R1_paired_trimmed_paired_merged_contig_112748	[Micromonas commoda]	301	1	0.815	0.54	1	F:ion binding		IPR001781 (G3DSA:2.10.110.GENE3D)
131902_CGATGT_L008_R1_paired_trimmed_paired_merged_contig_93093	[Micromonas commoda]	230	6	6.24e-11	59.33%	1	F:molecular_function		IPR012336 (G3DSA:3.40.30.GENE3D); IPR004045 (PFAM); PTHR11571 (PANTHER); IPR004045 (PROSITE_PROFILES); IPR012336 (SUPERFAMILY)
131902_CGATGT_L008_R1_paired_trimmed_paired_merged_contig_43299	[Micromonas commoda]	698	20	1.29e-46	53.45%	1	F:molecular_function		IPR003140 (PFAM); IPR029058 (G3DSA:3.40.50.GENE3D); PTHR10655 (PANTHER); PTHR10655:SF17 (PANTHER); IPR029058 (SUPERFAMILY)
131902_CGATGT_L008_R1_paired_trimmed_paired_merged_contig_98528	[Micromonas commoda]	257	20	1.39e-06	56.9%	2	F:oxidoreductase activity; F:ion binding		IPR011032 (G3DSA:3.90.180.GENE3D); PTHR11695:SF31 (PANTHER); IPR002085 (PANTHER); IPR011032 (SUPERFAMILY)
131902_CGATGT_L008_R1_paired_trimmed_paired_merged_contig_115344	[Micromonas commoda]	347	20	4.9e-33	70.85%	1	F:ATPase activity	EC:3.6.1; EC:3.6.1.3; EC:3.6.1.15	IPR027417 (G3DSA:3.40.50.GENE3D); IPR003439 (PFAM); PTHR19211:SF44 (PANTHER); PTHR19211 (PANTHER); IPR027417 (SUPERFAMILY)
131902_CGATGT_L008_R1_paired_trimmed_paired_merged_contig_114622	[Micromonas commoda]	290	20	8.03e-35	0.72	1	P:protein folding		IPR001179 (PFAM); G3DSA:3.10.50.40 (GENE3D); IPR023566 (PANTHER); IPR001179 (PROSITE_PROFILES); SSF54534 (SUPERFAMILY)
131902_CGATGT_L008_R1_paired_trimmed_paired_merged_contig_115953	[Micromonas commoda]	396	20	1.96e-43	77.2%	5	C:cytoplasm; P:tRNA metabolic process; P:cellular amino acid metabolic process; F:ligase activity; P:translation	EC:6.1.1.12; EC:6.1.1	IPR002312 (PRINTS); IPR004364 (PFAM); G3DSA:3.30.930.10 (GENE3D); IPR018150 (PANTHER); IPR004523 (PTHR22594:PANTHER); IPR006195 (PROSITE_PROFILES); SSF55681 (SUPERFAMILY)
131902_CGATGT_L008_R1_paired_trimmed_paired_merged_contig_96726	[Micromonas commoda]	348	20	4.91e-43	70.55%	1	F:ATPase activity	EC:3.6.1; EC:3.6.1.3; EC:3.6.1.15	IPR027417 (G3DSA:3.40.50.GENE3D); IPR003439 (PFAM); PTHR19211 (PANTHER); IPR015688 (PTHR19211:PANTHER); IPR027417 (SUPERFAMILY)
131902_CGATGT_L008_R1_paired_trimmed_paired_merged_contig_109464	[Micromonas commoda]	336	20	3.41e-51	86.3%	4	F:structural constituent of ribosome; P:ribosome biogenesis; C:ribosome; P:translation		IPR000911 (SMART); IPR020783 (G3DSA:1.10.10.GENE3D); IPR020783 (PFAM); IPR020784 (G3DSA:3.30.1550.GENE3D); IPR020784 (PFAM); IPR000911 (PANTHER); PTHR11661:SF2 (PANTHER); IPR020784 (SUPERFAMILY); IPR020783 (SUPERFAMILY)
131902_CGATGT_L008_R1_paired_trimmed_paired_merged_contig_76304	[Micromonas commoda]	699	20	2.84e-12	53.7%	1	F:ion binding		IPR015880 (SMART); IPR007087 (PFAM); IPR013087 (G3DSA:3.30.160.GENE3D); IPR013087 (G3DSA:3.30.160.GENE3D); PTHR24409 (PANTHER); IPR007087 (PROSITE_PROFILES); IPR007087 (PROSITE_PROFILES); IPR007087 (PROSITE_PROFILES); SSF57667 (SUPERFAMILY); SSF57667 (SUPERFAMILY)
131902_CGATGT_L008_R1_paired_trimmed_paired_merged_contig_108609	[Micromonas commoda]	221	20	5.67e-15	74.6%	2	C:intracellular; P:translation		no IPS match
131902_CGATGT_L008_R1_paired_trimmed_paired_merged_contig_46040	[Micromonas commoda]	314	20	1.48e-05	65.25%	4	P:biological_process; C:organelle; C:intracellular; F:molecular_function		IPR001310 (PFAM); IPR011146 (G3DSA:3.30.428.GENE3D); IPR001310 (PANTHER); PTHR23089:SF7 (PANTHER); IPR011146 (PROSITE_PROFILES); IPR011146 (SUPERFAMILY)
131902_CGATGT_L008_R1_paired_trimmed_paired_merged_contig_23325	[Micromonas commoda]	753	20	3.33e-28	0.59	2	F:translation factor activity, RNA binding; C:ribosome		IPR002735 (SMART); IPR016189 (G3DSA:3.30.30.GENE3D); IPR002735 (PFAM); PTHR23001:SF3 (PANTHER); PTHR23001 (PANTHER); IPR016190 (SUPERFAMILY); IPR016189 (SUPERFAMILY)
131902_CGATGT_L008_R1_paired_trimmed_paired_merged_contig_117626	[Micromonas commoda]	410	20	6.51e-11	53.45%	1	F:molecular_function		IPR015943 (G3DSA:2.130.10.GENE3D); IPR011044 (SUPERFAMILY)
131902_CGATGT_L008_R1_paired_trimmed_paired_merged_contig_94518	[Micromonas commoda]	373	5	0.00103	45.4%	1	P:lipid metabolic process		IPR029058 (G3DSA:3.40.50.GENE3D); IPR002921 (PFAM); IPR029058 (SUPERFAMILY)
131902_CGATGT_L008_R1_paired_trimmed_paired_merged_contig_97534	[Micromonas commoda]	255	20	1.04e-26	64.65%	3	F:ion binding; P:cellular amino acid metabolic process; F:transferase activity, transferring alkyl or aryl (other than methyl) groups		IPR000277 (PFAM); IPR015421 (G3DSA:3.40.640.GENE3D); IPR000277 (PANTHER); IPR006235 (PTHR11808:PANTHER); IPR015424 (SUPERFAMILY)
131902_CGATGT_L008_R1_paired_trimmed_paired_merged_contig_115454	[Micromonas commoda]	413	20	9.66e-06	67.9%	3	P:vesicle-mediated transport; C:cytoplasmic, membrane-bounded vesicle; C:protein complex		IPR006900 (PFAM); PTHR13803 (PANTHER); PTHR13803:SF4 (PANTHER); IPR006900 (SUPERFAMILY)
131902_CGATGT_L008_R1_paired_trimmed_paired_merged_contig_147411	[Micromonas commoda]	262	20	1.03e-29	83.75%	2	P:cellular nitrogen compound metabolic process; C:ribosome		IPR016082 (G3DSA:3.30.1390.GENE3D)
131902_CGATGT_L008_R1_paired_trimmed_paired_merged_contig_71356	[Micromonas commoda]	384	1	0.0865	0.54	1	F:molecular_function		G3DSA:1.20.1280.50 (GENE3D); IPR001810 (SUPERFAMILY)
131902_CGATGT_L008_R1_paired_trimmed_paired_merged_contig_71357	[Micromonas commoda]	451	1	0.0146	0.55	1	F:molecular_function		G3DSA:1.20.1280.50 (GENE3D); IPR001810 (SUPERFAMILY)
131902_CGATGT_L008_R1_paired_trimmed_paired_merged_contig_105061	[Micromonas commoda]	396	2	6.14e-08	0.54	2	F:oxidoreductase activity; P:response to stress	EC:1.11.1.7	IPR019791 (PFAM); IPR019791 (G3DSA:1.10.640.GENE3D); PTHR11903:SF13 (PANTHER); PTHR11903 (PANTHER); IPR019791 (PROSITE_PROFILES); IPR010255 (SUPERFAMILY)
131902_CGATGT_L008_R1_paired_trimmed_paired_merged_contig_118584	[Micromonas commoda]	302	14	0.0198	58.07%	1	F:molecular_function		IPR006073 (PFAM); IPR027417 (G3DSA:3.40.50.GENE3D); IPR027417 (G3DSA:3.40.50.GENE3D); IPR027417 (SUPERFAMILY)
131902_CGATGT_L008_R1_paired_trimmed_paired_merged_contig_99279	[Micromonas commoda]	502	20	5.36e-40	59.8%	1	F:transferase activity, transferring acyl groups		IPR007130 (PFAM); PTHR12317:SF0 (PANTHER); PTHR12317 (PANTHER)
131902_CGATGT_L008_R1_paired_trimmed_paired_merged_contig_117621	[Micromonas commoda]	260	20	1.08e-25	76.8%	1	C:nucleus		IPR009846 (PFAM); IPR017089 (PIRSF); PTHR20978:SF0 (PANTHER); IPR009846 (PANTHER)
131902_CGATGT_L008_R1_paired_trimmed_paired_merged_contig_46290	[Micromonas commoda]	617	20	0.00983	64.25%	1	F:molecular_function		G3DSA:2.20.70.10 (GENE3D); IPR001202 (PFAM); IPR001202 (PROSITE_PROFILES); IPR001202 (SUPERFAMILY)
131902_CGATGT_L008_R1_paired_trimmed_paired_merged_contig_114791	[Micromonas commoda]	264	20	0.000396	45.05%	1	F:ion binding		IPR015880 (SMART); IPR013087 (G3DSA:3.30.160.GENE3D); IPR007087 (PROSITE_PROFILES); SSF57667 (SUPERFAMILY)
131902_CGATGT_L008_R1_paired_trimmed_paired_merged_contig_78794	[Micromonas commoda]	365	20	2.01e-57	64.95%	1	P:biological_process		IPR001030 (PRINTS); IPR015931 (G3DSA:3.30.499.GENE3D); IPR015932 (G3DSA:3.40.1060.GENE3D); IPR001030 (PFAM); PTHR11670:SF38 (PANTHER); IPR015937 (PANTHER); IPR001030 (SUPERFAMILY)
131902_CGATGT_L008_R1_paired_trimmed_paired_merged_contig_20981	[Micromonas commoda]	2381	20	0.000853	0.61	1	F:molecular_function		IPR001202 (SMART); G3DSA:2.20.70.10 (GENE3D); IPR001202 (PFAM); IPR001202 (PROSITE_PROFILES); IPR001202 (SUPERFAMILY)
131902_CGATGT_L008_R1_paired_trimmed_paired_merged_contig_59981	[Micromonas commoda]	674	20	2.44e-69	65.25%	1	C:cellular_component		IPR001171 (PFAM); PTHR21257:SF17 (PANTHER); PTHR21257 (PANTHER)
131902_CGATGT_L008_R1_paired_trimmed_paired_merged_contig_143543	[Micromonas commoda]	253	20	1.47e-27	80.65%	2	F:unfolded protein binding; P:protein folding		IPR002423 (PFAM); IPR027413 (G3DSA:1.10.560.GENE3D); IPR012722 (PTHR11353:PANTHER); PTHR11353 (PANTHER); SSF48592 (SUPERFAMILY)
131902_CGATGT_L008_R1_paired_trimmed_paired_merged_contig_114623	[Micromonas commoda]	276	20	6.5e-37	70.45%	1	P:protein folding		IPR001179 (PFAM); G3DSA:3.10.50.40 (GENE3D); IPR023566 (PANTHER); IPR001179 (PROSITE_PROFILES); SSF54534 (SUPERFAMILY)
131902_CGATGT_L008_R1_paired_trimmed_paired_merged_contig_111340	[Micromonas commoda]	489	6	1.65e-31	57.67%	1	F:peptidase activity	EC:3.4.24	IPR018497 (PRINTS); IPR018497 (PFAM); IPR024079 (G3DSA:3.40.390.GENE3D); IPR030082 (PTHR11733:PANTHER); IPR000718 (PANTHER); SSF55486 (SUPERFAMILY)
131902_CGATGT_L008_R1_paired_trimmed_paired_merged_contig_102973	[Micromonas commoda]	211	20	3.72e-08	66.85%	1	F:molecular_function		IPR011990 (G3DSA:1.25.40.GENE3D); PTHR12760 (PANTHER); IPR011990 (SUPERFAMILY)
131902_CGATGT_L008_R1_paired_trimmed_paired_merged_contig_62095	[Micromonas commoda]	511	11	0.00259	67.18%	1	F:molecular_function		IPR000086 (PFAM); IPR015797 (G3DSA:3.90.79.GENE3D); IPR000086 (PROSITE_PROFILES); IPR015797 (SUPERFAMILY)
131902_CGATGT_L008_R1_paired_trimmed_paired_merged_contig_113821	[Micromonas commoda]	374	20	2.12e-11	54.65%	1	F:molecular_function		IPR023114 (G3DSA:1.10.150.GENE3D); PTHR22904 (PANTHER); PTHR22904:SF34 (PANTHER); IPR019734 (PROSITE_PROFILES); IPR011990 (SUPERFAMILY)
131902_CGATGT_L008_R1_paired_trimmed_paired_merged_contig_117552	[Micromonas commoda]	484	20	2.2e-23	51.6%	1	F:molecular_function		IPR004045 (PFAM); IPR012336 (G3DSA:3.40.30.GENE3D); IPR010987 (G3DSA:1.20.1050.GENE3D); PTHR11571 (PANTHER); IPR010987 (PROSITE_PROFILES); IPR004045 (PROSITE_PROFILES); IPR012336 (SUPERFAMILY); IPR010987 (SUPERFAMILY)
131902_CGATGT_L008_R1_paired_trimmed_paired_merged_contig_113860	[Micromonas commoda]	326	20	1.53e-16	0.77	1	F:molecular_function		IPR015940 (SMART); IPR015940 (PFAM); G3DSA:1.10.8.10 (GENE3D); PTHR10621 (PANTHER); IPR015940 (PROSITE_PROFILES); IPR009060 (SUPERFAMILY)
131902_CGATGT_L008_R1_paired_trimmed_paired_merged_contig_108338	[Micromonas commoda]	550	3	1.87e-27	58.67%	1	F:peptidase activity	EC:3.4.21	IPR000209 (G3DSA:3.40.50.GENE3D); PTHR14218 (PANTHER); IPR030400 (PROSITE_PROFILES); IPR000209 (SUPERFAMILY)
131902_CGATGT_L008_R1_paired_trimmed_paired_merged_contig_108392	[Micromonas commoda]	471	4	2.74e-25	52.5%	1	F:peptidase activity	EC:3.4.24	IPR024079 (G3DSA:3.40.390.GENE3D); IPR018497 (PFAM); IPR000718 (PANTHER); SSF55486 (SUPERFAMILY)
131902_CGATGT_L008_R1_paired_trimmed_paired_merged_contig_118159	[Micromonas commoda]	302	20	1.28e-11	54.7%	2	F:structural constituent of ribosome; C:mitochondrion		IPR032053 (PFAM)
131902_CGATGT_L008_R1_paired_trimmed_paired_merged_contig_93744	[Micromonas commoda]	673	20	1.65e-92	80.3%	4	P:catabolic process; C:protein complex; F:peptidase activity; C:intracellular	EC:3.4.25	IPR000243 (PRINTS); IPR029055 (G3DSA:3.60.20.GENE3D); IPR001353 (PFAM); PTHR11599 (PANTHER); PTHR11599:SF63 (PANTHER); IPR023333 (PROSITE_PROFILES); IPR029055 (SUPERFAMILY)
131902_CGATGT_L008_R1_paired_trimmed_paired_merged_contig_110962	[Micromonas commoda]	352	7	5.19e-46	75.57%	1	P:biological_process		IPR001030 (PRINTS); IPR015932 (G3DSA:3.40.1060.GENE3D); IPR001030 (PFAM); IPR015931 (G3DSA:3.30.499.GENE3D); PTHR11670:SF38 (PANTHER); IPR015937 (PANTHER); PTHR11670:SF38 (PANTHER); IPR001030 (SUPERFAMILY)
131902_CGATGT_L008_R1_paired_trimmed_paired_merged_contig_110520	[Micromonas commoda]	1139	20	5.28e-168	85.25%	2	P:cellular protein modification process; F:kinase activity		IPR000719 (SMART); G3DSA:3.30.200.20 (GENE3D); IPR000719 (PFAM); G3DSA:1.10.510.10 (GENE3D); PTHR24054 (PANTHER); IPR000719 (PROSITE_PROFILES); IPR011009 (SUPERFAMILY)
131902_CGATGT_L008_R1_paired_trimmed_paired_merged_contig_118706	[Micromonas commoda]	542	20	6.06e-12	52.75%	2	P:biological_process; F:molecular_function		IPR023214 (G3DSA:3.40.50.GENE3D); IPR006439 (TIGRFAM); PTHR12725 (PANTHER); PTHR12725:SF76 (PANTHER); IPR023214 (SUPERFAMILY)
131902_CGATGT_L008_R1_paired_trimmed_paired_merged_contig_95899	[Micromonas commoda]	278	20	3.62e-28	61.75%	3	F:ion binding; P:cellular amino acid metabolic process; F:transferase activity, transferring alkyl or aryl (other than methyl) groups		IPR000277 (PFAM); IPR015422 (G3DSA:3.90.1150.GENE3D); IPR000277 (PANTHER); IPR006235 (PTHR11808:PANTHER); IPR015424 (SUPERFAMILY)
131902_CGATGT_L008_R1_paired_trimmed_paired_merged_contig_53489	[Micromonas commoda]	1155	3	8.28e-20	43.67%	2	F:oxidoreductase activity; P:response to stress	EC:1.11.1.7	IPR019791 (PFAM); IPR019791 (G3DSA:1.10.640.GENE3D); PTHR11903:SF13 (PANTHER); PTHR11903 (PANTHER); IPR019791 (PROSITE_PROFILES); IPR010255 (SUPERFAMILY)
131902_CGATGT_L008_R1_paired_trimmed_paired_merged_contig_108321	[Micromonas commoda]	463	3	4.97e-30	0.55	1	F:peptidase activity	EC:3.4.21	IPR000209 (G3DSA:3.40.50.GENE3D); PTHR14218 (PANTHER); PTHR14218:SF15 (PANTHER); IPR030400 (PROSITE_PROFILES); IPR000209 (SUPERFAMILY)
131902_CGATGT_L008_R1_paired_trimmed_paired_merged_contig_88866	[Micromonas commoda]	275	3	0.304	0.56	1	F:ion binding		IPR001781 (G3DSA:2.10.110.GENE3D); SSF57716 (SUPERFAMILY)
131902_CGATGT_L008_R1_paired_trimmed_paired_merged_contig_98615	[Micromonas commoda]	357	20	3.21e-20	59.95%	1	F:transferase activity, transferring acyl groups		IPR007130 (PFAM); PTHR12317:SF0 (PANTHER); PTHR12317 (PANTHER)
131902_CGATGT_L008_R1_paired_trimmed_paired_merged_contig_59889	[Micromonas commoda]	821	20	3.85e-13	61.7%	6	C:nucleus; F:DNA binding; P:chromosome organization; P:protein complex assembly; C:chromosome; C:protein complex		IPR005819 (PRINTS); IPR005818 (SMART); IPR005818 (PFAM); IPR011991 (G3DSA:1.10.10.GENE3D); PTHR11467 (PANTHER); IPR005818 (PROSITE_PROFILES); IPR011991 (SUPERFAMILY)
131902_CGATGT_L008_R1_paired_trimmed_paired_merged_contig_91324	[Micromonas commoda]	281	20	2.82e-32	68.8%	5	C:cytoplasm; P:cellular protein modification process; C:endoplasmic reticulum; P:protein folding; F:isomerase activity	EC:5.2.1.8	IPR001179 (PFAM); G3DSA:3.10.50.40 (GENE3D); IPR023566 (PANTHER); IPR001179 (PROSITE_PROFILES); SSF54534 (SUPERFAMILY)
131902_CGATGT_L008_R1_paired_trimmed_paired_merged_contig_95295	[Micromonas commoda]	248	2	0.000544	76.5%	1	F:ion binding		no IPS match
131902_CGATGT_L008_R1_paired_trimmed_paired_merged_contig_99884	[Micromonas commoda]	320	9	9.79e-39	77.67%	1	F:oxidoreductase activity	EC:1.8.4; EC:1.8.4.12	IPR002579 (G3DSA:2.170.150.GENE3D); IPR011057 (SUPERFAMILY)
131902_CGATGT_L008_R1_paired_trimmed_paired_merged_contig_31722	[Micromonas commoda]	1594	3	2.3e-41	44.67%	1	F:peptidase activity	EC:3.4.21	IPR015366 (SMART); IPR000209 (G3DSA:3.40.50.GENE3D); IPR015366 (PFAM); IPR000209 (PFAM); PTHR14218 (PANTHER); IPR030400 (PROSITE_PROFILES); IPR000209 (SUPERFAMILY); IPR009020 (SUPERFAMILY)
131902_CGATGT_L008_R1_paired_trimmed_paired_merged_contig_82928	[Micromonas commoda]	727	6	1.04e-09	47.83%	3	P:carbohydrate metabolic process; C:extracellular region; F:hydrolase activity, acting on glycosyl bonds		IPR000254 (SMART); IPR000254 (PFAM); PTHR19328:SF37 (PANTHER); PTHR19328 (PANTHER); IPR000254 (PRODOM); IPR000254 (PROSITE_PROFILES); IPR000254 (SUPERFAMILY)
131902_CGATGT_L008_R1_paired_trimmed_paired_merged_contig_64847	[Micromonas commoda]	648	20	1.57e-104	86.2%	7	C:nucleus; P:nucleocytoplasmic transport; P:protein targeting; C:cytoplasm; P:signal transduction; F:GTPase activity; P:ribosome biogenesis	EC:3.6.1; EC:3.6.1.15	IPR002041 (PRINTS); SM00176 (SMART); SM00175 (SMART); SM00174 (SMART); SM00173 (SMART); IPR005225 (TIGRFAM); IPR001806 (PFAM); IPR027417 (G3DSA:3.40.50.GENE3D); PTHR24071 (PANTHER); IPR002041 (PROSITE_PROFILES); IPR027417 (SUPERFAMILY)
131902_CGATGT_L008_R1_paired_trimmed_paired_merged_contig_97850	[Micromonas commoda]	537	20	1.78e-17	53.25%	1	F:ion binding		IPR001781 (SMART); IPR001781 (PFAM); IPR001781 (G3DSA:2.10.110.GENE3D); PTHR24215 (PANTHER); IPR001781 (PROSITE_PROFILES); SSF57716 (SUPERFAMILY); SSF57716 (SUPERFAMILY)
131902_CGATGT_L008_R1_paired_trimmed_paired_merged_contig_70627	[Micromonas commoda]	341	8	0.00988	63.75%	1	F:ion binding		IPR001781 (G3DSA:2.10.110.GENE3D); SSF57716 (SUPERFAMILY)
131902_CGATGT_L008_R1_paired_trimmed_paired_merged_contig_110826	[Micromonas commoda]	502	2	1.63e-14	53.5%	1	F:peptidase activity	EC:3.4.21; EC:3.4.16	IPR001563 (PFAM); IPR029058 (G3DSA:3.40.50.GENE3D); PTHR11802:SF42 (PANTHER); IPR001563 (PANTHER); IPR029058 (SUPERFAMILY)
131902_CGATGT_L008_R1_paired_trimmed_paired_merged_contig_80157	[Micromonas commoda]	371	3	2.37e-21	0.52	1	F:peptidase activity	EC:3.4.21	IPR000209 (G3DSA:3.40.50.GENE3D); IPR000209 (PFAM); PTHR14218 (PANTHER); PTHR14218:SF12 (PANTHER); IPR030400 (PROSITE_PROFILES); IPR000209 (SUPERFAMILY)
131902_CGATGT_L008_R1_paired_trimmed_paired_merged_contig_109202	[Micromonas commoda]	530	20	3.27e-07	51.9%	1	F:molecular_function		IPR002110 (PRINTS); IPR002110 (SMART); IPR020683 (G3DSA:1.25.40.GENE3D); IPR020683 (PFAM); PTHR24189 (PANTHER); PTHR24189:SF25 (PANTHER); IPR002110 (PROSITE_PROFILES); IPR020683 (PROSITE_PROFILES); IPR002110 (PROSITE_PROFILES); IPR020683 (SUPERFAMILY)
131902_CGATGT_L008_R1_paired_trimmed_paired_merged_contig_103504	[Micromonas commoda]	577	20	5.15e-12	42.55%	2	F:phosphatase activity; F:ion binding	EC:3.1; EC:3.1.3.41; EC:3.1.3.2	IPR015914 (G3DSA:2.60.40.GENE3D); IPR015914 (PFAM); IPR008963 (SUPERFAMILY)
131902_CGATGT_L008_R1_paired_trimmed_paired_merged_contig_95490	[Micromonas commoda]	331	10	2.32e-18	65.2%	1	F:oxidoreductase activity	EC:1.3.99.3	no IPS match
131902_CGATGT_L008_R1_paired_trimmed_paired_merged_contig_120323	[Micromonas commoda]	262	20	9.9e-14	58.9%	4	F:structural constituent of ribosome; C:ribosome; C:plastid; P:translation		IPR000266 (PRINTS); IPR012340 (G3DSA:2.40.50.GENE3D); IPR000266 (PFAM); IPR000266 (PANTHER); PTHR10744:SF1 (PANTHER); IPR000266 (PRODOM); IPR000266 (HAMAP); IPR012340 (SUPERFAMILY)
131902_CGATGT_L008_R1_paired_trimmed_paired_merged_contig_114412	[Micromonas commoda]	517	8	3.76e-11	54.38%	1	F:molecular_function		IPR026893 (PFAM); IPR029021 (G3DSA:3.90.190.GENE3D); IPR029021 (SUPERFAMILY)
131902_CGATGT_L008_R1_paired_trimmed_paired_merged_contig_79528	[Micromonas commoda]	816	20	1.21e-43	56.75%	1	F:molecular_function		IPR003593 (SMART); IPR027417 (G3DSA:3.40.50.GENE3D); IPR003959 (PFAM); PTHR23070:SF11 (PANTHER); PTHR23070 (PANTHER); PTHR23070:SF11 (PANTHER); IPR027417 (SUPERFAMILY)
131902_CGATGT_L008_R1_paired_trimmed_paired_merged_contig_112364	[Micromonas commoda]	640	5	0.000343	45.8%	1	F:molecular_function		IPR029058 (G3DSA:3.40.50.GENE3D); IPR000383 (PFAM); IPR005674 (TIGRFAM); PTHR11731:SF137 (PANTHER); PTHR11731:SF137 (PANTHER); PTHR11731 (PANTHER); PTHR11731 (PANTHER); IPR029058 (SUPERFAMILY)
131902_CGATGT_L008_R1_paired_trimmed_paired_merged_contig_82894	[Micromonas commoda]	941	17	1.31e-06	56.29%	1	F:molecular_function		G3DSA:2.40.10.10 (GENE3D); PS51257 (PROSITE_PROFILES); IPR009003 (SUPERFAMILY)
131902_CGATGT_L008_R1_paired_trimmed_paired_merged_contig_118449	[Micromonas commoda]	333	20	2.04e-06	74.75%	2	F:RNA binding; C:cytoplasm		IPR002004 (SMART); IPR002004 (PFAM); IPR002004 (G3DSA:1.10.1900.GENE3D); IPR002004 (PROSITE_PROFILES); IPR002004 (SUPERFAMILY)
131902_CGATGT_L008_R1_paired_trimmed_paired_merged_contig_117145	[Micromonas commoda]	220	7	6.59e-09	65.14%	1	P:biological_process		PTHR14226:SF29 (PANTHER); PTHR14226 (PANTHER)
131902_CGATGT_L008_R1_paired_trimmed_paired_merged_contig_48530	[Micromonas commoda]	1021	20	1.58e-119	73.25%	3	P:small molecule metabolic process; P:cellular protein modification process; F:kinase activity	EC:2.7.11	IPR000719 (SMART); G3DSA:3.30.200.20 (GENE3D); G3DSA:1.10.510.10 (GENE3D); IPR000719 (PFAM); PTHR24055 (PANTHER); PTHR24055:SF217 (PANTHER); IPR000719 (PROSITE_PROFILES); IPR011009 (SUPERFAMILY)
131902_CGATGT_L008_R1_paired_trimmed_paired_merged_contig_95132	[Micromonas commoda]	667	20	4.6e-52	64.45%	2	F:unfolded protein binding; P:protein folding		IPR001305 (G3DSA:2.10.230.GENE3D); G3DSA:2.60.260.20 (GENE3D); PTHR24078 (PANTHER); PTHR24078:SF190 (PANTHER); IPR008971 (SUPERFAMILY)
131902_CGATGT_L008_R1_paired_trimmed_paired_merged_contig_98187	[Micromonas commoda]	482	10	0.000157	0.69	6	F:DNA binding; F:nucleotidyltransferase activity; C:protein complex; P:cellular nitrogen compound metabolic process; P:biosynthetic process; C:nucleoplasm		PR01217 (PRINTS); IPR000684 (PFAM); PTHR19376 (PANTHER); PTHR19376:SF37 (PANTHER)
131902_CGATGT_L008_R1_paired_trimmed_paired_merged_contig_101153	[Micromonas commoda]	878	20	1.83e-108	69.45%	6	C:cytoplasm; P:tRNA metabolic process; P:cellular amino acid metabolic process; C:protein complex; F:ligase activity; P:translation	EC:6.1.1.14; EC:6.1.1	IPR002315 (PRINTS); IPR002314 (PFAM); IPR002315 (TIGRFAM); G3DSA:3.30.930.10 (GENE3D); PTHR10745:SF0 (PANTHER); IPR027031 (PANTHER); IPR006195 (PROSITE_PROFILES); SSF55681 (SUPERFAMILY)
131902_CGATGT_L008_R1_paired_trimmed_paired_merged_contig_146940	[Micromonas commoda]	400	20	9.92e-45	68.55%	3	F:ion binding; P:cellular amino acid metabolic process; F:transferase activity, transferring alkyl or aryl (other than methyl) groups		IPR015422 (G3DSA:3.90.1150.GENE3D); IPR000277 (PFAM); IPR006235 (PTHR11808:PANTHER); IPR000277 (PANTHER); IPR015424 (SUPERFAMILY)
131902_CGATGT_L008_R1_paired_trimmed_paired_merged_contig_82498	[Micromonas commoda]	334	2	3.6e-28	53.5%	1	F:peptidase activity	EC:3.4.21	IPR000209 (G3DSA:3.40.50.GENE3D); PTHR14218 (PANTHER); IPR030400 (PROSITE_PROFILES); IPR000209 (SUPERFAMILY)
131902_CGATGT_L008_R1_paired_trimmed_paired_merged_contig_96017	[Micromonas commoda]	245	20	7.43e-25	73.8%	2	F:ATPase activity; P:biological_process	EC:3.6.1; EC:3.6.1.3; EC:3.6.1.15	IPR027417 (G3DSA:3.40.50.GENE3D); IPR003439 (PFAM); PTHR19211 (PANTHER); IPR015688 (PTHR19211:PANTHER); IPR027417 (SUPERFAMILY)
131902_CGATGT_L008_R1_paired_trimmed_paired_merged_contig_71643	[Micromonas commoda]	1113	20	1.47e-46	57.65%	1	F:molecular_function		IPR003593 (SMART); IPR003959 (PFAM); IPR027417 (G3DSA:3.40.50.GENE3D); PTHR23070 (PANTHER); PTHR23070:SF33 (PANTHER); PTHR23070 (PANTHER); IPR027417 (SUPERFAMILY)
131902_CGATGT_L008_R1_paired_trimmed_paired_merged_contig_93413	[Micromonas commoda]	1219	20	5.31e-08	63.5%	4	F:DNA binding; F:nucleic acid binding transcription factor activity; P:cellular nitrogen compound metabolic process; P:biosynthetic process		IPR001471 (PFAM); IPR001471 (G3DSA:3.30.730.GENE3D); IPR001471 (PROSITE_PROFILES); IPR016177 (SUPERFAMILY)
131902_CGATGT_L008_R1_paired_trimmed_paired_merged_contig_66778	[Micromonas commoda]	276	20	5.7e-06	56.35%	1	F:ion binding		IPR010666 (PFAM)
131902_CGATGT_L008_R1_paired_trimmed_paired_merged_contig_99831	[Micromonas commoda]	535	20	2.84e-14	62.5%	1	F:molecular_function		no IPS match
131902_CGATGT_L008_R1_paired_trimmed_paired_merged_contig_90632	[Micromonas commoda]	683	20	3.21e-38	67.3%	4	P:cellular protein modification process; C:endoplasmic reticulum; P:protein folding; F:isomerase activity	EC:5.2.1.8	G3DSA:3.10.50.40 (GENE3D); IPR001179 (PFAM); IPR023566 (PANTHER); IPR001179 (PROSITE_PROFILES); SSF54534 (SUPERFAMILY)
131902_CGATGT_L008_R1_paired_trimmed_paired_merged_contig_142696	[Micromonas commoda]	362	20	7.06e-06	71.1%	1	F:molecular_function		no IPS match
131902_CGATGT_L008_R1_paired_trimmed_paired_merged_contig_95131	[Micromonas commoda]	1705	2	0.00196	42.5%	2	C:cellular_component; F:signal transducer activity		G3DSA:1.20.1070.10 (GENE3D); IPR023041 (PFAM); PTHR23112 (PANTHER); IPR017981 (PROSITE_PROFILES); SSF81321 (SUPERFAMILY)
131902_CGATGT_L008_R1_paired_trimmed_paired_merged_contig_63020	[Micromonas commoda]	740	20	7.05e-20	54.9%	2	F:ion binding; F:kinase activity		PR00450 (PRINTS); IPR002048 (SMART); IPR002048 (PFAM); IPR011992 (G3DSA:1.10.238.GENE3D); IPR011992 (G3DSA:1.10.238.GENE3D); IPR011992 (G3DSA:1.10.238.GENE3D); IPR028846 (PANTHER); IPR002048 (PROSITE_PROFILES); IPR002048 (PROSITE_PROFILES); IPR002048 (PROSITE_PROFILES); IPR002048 (PROSITE_PROFILES); IPR011992 (SUPERFAMILY)
131902_CGATGT_L008_R1_paired_trimmed_paired_merged_contig_75067	[Micromonas commoda]	289	20	8.18e-49	70.25%	2	F:ATPase activity; P:biological_process	EC:3.6.1; EC:3.6.1.3; EC:3.6.1.15	no IPS match
131902_CGATGT_L008_R1_paired_trimmed_paired_merged_contig_113268	[Micromonas commoda]	237	12	3.6e-06	57.08%	5	C:nucleus; C:protein complex; P:biosynthetic process; P:DNA metabolic process; P:response to stress		IPR009400 (SMART); IPR009400 (PFAM); IPR009400 (G3DSA:3.30.70.GENE3D); IPR009400 (SUPERFAMILY)
131902_CGATGT_L008_R1_paired_trimmed_paired_merged_contig_98413	[Micromonas commoda]	552	2	0.00866	56.5%	1	C:mitochondrion		G3DSA:1.20.1300.10 (GENE3D); PF05328 (PFAM); IPR007992 (PANTHER); PTHR13337:SF2 (PANTHER)
131902_CGATGT_L008_R1_paired_trimmed_paired_merged_contig_75513	[Micromonas commoda]	516	20	8.46e-25	58.9%	3	C:cytoplasm; P:protein folding; F:isomerase activity		G3DSA:3.10.50.40 (GENE3D); IPR001179 (PFAM); IPR023566 (PANTHER); PTHR10516:SF304 (PANTHER); IPR001179 (PROSITE_PROFILES); SSF54534 (SUPERFAMILY)
131902_CGATGT_L008_R1_paired_trimmed_paired_merged_contig_89735	[Micromonas commoda]	784	8	1.52e-25	42.5%	1	F:molecular_function		IPR011042 (G3DSA:2.120.10.GENE3D); PTHR19328:SF37 (PANTHER); PTHR19328:SF37 (PANTHER); PTHR19328 (PANTHER); PTHR19328 (PANTHER); IPR011041 (SUPERFAMILY)
131902_CGATGT_L008_R1_paired_trimmed_paired_merged_contig_121810	[Micromonas commoda]	214	20	2.97e-10	70.8%	10	F:ATPase activity; C:nucleus; P:catabolic process; P:protein complex assembly; C:cytosol; C:protein complex; F:transcription factor binding; P:cellular nitrogen compound metabolic process; P:biosynthetic process; P:response to stress	EC:3.6.1; EC:3.6.1.3; EC:3.6.1.15	no IPS match
131902_CGATGT_L008_R1_paired_trimmed_paired_merged_contig_53160	[Micromonas commoda]	1405	20	1.93e-64	45.8%	3	C:cytoplasm; F:oxidoreductase activity; C:organelle		IPR005097 (PFAM); IPR016040 (G3DSA:3.40.50.GENE3D); PTHR12286:SF4 (PANTHER); PTHR12286 (PANTHER); IPR016040 (SUPERFAMILY)
131902_CGATGT_L008_R1_paired_trimmed_paired_merged_contig_95640	[Micromonas commoda]	420	2	0.00498	0.56	2	P:vesicle-mediated transport; C:cellular_component		IPR001388 (PRINTS); IPR001388 (PFAM); IPR001388 (G3DSA:1.10.3840.GENE3D); PTHR21136 (PANTHER); PTHR21136:SF102 (PANTHER); IPR001388 (PROSITE_PROFILES); SSF58038 (SUPERFAMILY)
131902_CGATGT_L008_R1_paired_trimmed_paired_merged_contig_120406	[Micromonas commoda]	252	20	6.51e-45	92.9%	5	F:structural constituent of ribosome; C:cytosol; P:ribosome biogenesis; C:ribosome; P:translation		G3DSA:2.40.50.140 (GENE3D); IPR006032 (PFAM); IPR006032 (PANTHER); IPR012340 (SUPERFAMILY)
131902_CGATGT_L008_R1_paired_trimmed_paired_merged_contig_75325	[Micromonas pusilla CCMP1545]	1155	20	1.65e-78	58.2%	1	F:oxidoreductase activity		IPR006140 (PFAM); IPR016040 (G3DSA:3.40.50.GENE3D); IPR006139 (PFAM); IPR016040 (G3DSA:3.40.50.GENE3D); PTHR10996 (PANTHER); PTHR10996:SF161 (PANTHER); SSF52283 (SUPERFAMILY); IPR016040 (SUPERFAMILY)
131902_CGATGT_L008_R1_paired_trimmed_paired_merged_contig_107863	[Micromonas pusilla CCMP1545]	302	8	8.18e-47	0.72	1	P:biological_process		IPR001030 (PFAM); IPR015931 (G3DSA:3.30.499.GENE3D); IPR015937 (PANTHER); PTHR11670:SF39 (PANTHER); IPR001030 (SUPERFAMILY)
131902_CGATGT_L008_R1_paired_trimmed_paired_merged_contig_91346	[Micromonas pusilla CCMP1545]	480	3	0.0442	47.67%	3	C:nucleus; P:cellular nitrogen compound metabolic process; P:biosynthetic process		IPR026541 (PFAM); IPR008676 (PANTHER); IPR026541 (PROSITE_PROFILES)
131902_CGATGT_L008_R1_paired_trimmed_paired_merged_contig_112175	[Micromonas pusilla CCMP1545]	763	8	2.2e-74	66.13%	1	F:oxidoreductase activity		IPR000683 (PFAM); IPR016040 (G3DSA:3.40.50.GENE3D); PTHR22604:SF133 (PANTHER); PTHR22604 (PANTHER); IPR016040 (SUPERFAMILY)
131902_CGATGT_L008_R1_paired_trimmed_paired_merged_contig_103285	[Micromonas pusilla CCMP1545]	545	20	1.47e-104	63.25%	1	F:ATPase activity	EC:3.6.1; EC:3.6.1.3; EC:3.6.1.15	IPR027417 (G3DSA:3.40.50.GENE3D); IPR027417 (G3DSA:3.40.50.GENE3D); IPR003439 (PFAM); IPR015688 (PTHR19211:PANTHER); PTHR19211 (PANTHER); IPR027417 (SUPERFAMILY)
131902_CGATGT_L008_R1_paired_trimmed_paired_merged_contig_89895	[Micromonas pusilla CCMP1545]	468	9	3.15e-16	41.44%	2	P:biological_process; F:lyase activity		IPR006913 (PFAM); IPR006913 (G3DSA:3.90.1590.GENE3D); PTHR33337 (PANTHER); IPR011057 (SUPERFAMILY)
131902_CGATGT_L008_R1_paired_trimmed_paired_merged_contig_96280	[Micromonas pusilla CCMP1545]	623	7	9.51e-12	0.42	2	P:biological_process; F:lyase activity		IPR006913 (PFAM); IPR006913 (G3DSA:3.90.1590.GENE3D); PTHR33337 (PANTHER); IPR011057 (SUPERFAMILY)
131902_CGATGT_L008_R1_paired_trimmed_paired_merged_contig_54983	[Micromonas pusilla CCMP1545]	1485	20	0	61.4%	1	F:ATPase activity	EC:3.6.1; EC:3.6.1.3; EC:3.6.1.15	IPR003593 (SMART); IPR003439 (PFAM); IPR027417 (G3DSA:3.40.50.GENE3D); IPR011989 (G3DSA:1.25.10.GENE3D); PTHR19211 (PANTHER); IPR015688 (PTHR19211:PANTHER); IPR021133 (PROSITE_PROFILES); IPR016024 (SUPERFAMILY); IPR027417 (SUPERFAMILY)
131902_CGATGT_L008_R1_paired_trimmed_paired_merged_contig_98153	[Micromonas pusilla CCMP1545]	484	20	6.8e-34	59.75%	1	P:homeostatic process		IPR012336 (G3DSA:3.40.30.GENE3D); IPR013766 (PFAM); PTHR18929 (PANTHER); PTHR18929:SF43 (PANTHER); IPR012336 (SUPERFAMILY)
131902_CGATGT_L008_R1_paired_trimmed_paired_merged_contig_117384	[Micromonas pusilla CCMP1545]	322	20	4.79e-10	53.3%	1	F:molecular_function		IPR006597 (SMART); IPR011990 (G3DSA:1.25.40.GENE3D); IPR006597 (PFAM); PTHR11102 (PANTHER); PTHR11102:SF81 (PANTHER); SSF81901 (SUPERFAMILY)
131902_CGATGT_L008_R1_paired_trimmed_paired_merged_contig_122001	[Micromonas pusilla CCMP1545]	459	2	4.25e-15	51.5%	2	F:cytoskeletal protein binding; C:intracellular		IPR002108 (SMART); IPR029006 (G3DSA:3.40.20.GENE3D); IPR002108 (PFAM); PTHR10829 (PANTHER); IPR002108 (PROSITE_PROFILES); SSF55753 (SUPERFAMILY)
131902_CGATGT_L008_R1_paired_trimmed_paired_merged_contig_108892	[Micromonas pusilla CCMP1545]	404	20	1.59e-31	62.8%	5	P:cellular protein modification process; F:enzyme regulator activity; P:response to stress; F:enzyme binding; P:translation		IPR011989 (G3DSA:1.25.10.GENE3D); IPR033173 (PTHR23346:PANTHER); IPR026827 (PANTHER); IPR021133 (PROSITE_PROFILES); IPR016024 (SUPERFAMILY)
131902_CGATGT_L008_R1_paired_trimmed_paired_merged_contig_107641	[Micromonas pusilla CCMP1545]	317	6	6.94e-14	0.49	1	F:peptidase activity	EC:3.4.24	IPR018497 (PRINTS); IPR024079 (G3DSA:3.40.390.GENE3D); IPR018497 (PFAM); PTHR11733:SF147 (PANTHER); IPR000718 (PANTHER); SSF55486 (SUPERFAMILY)
131902_CGATGT_L008_R1_paired_trimmed_paired_merged_contig_55208	[Micromonas pusilla CCMP1545]	364	1	0.0164	0.62	1	P:vacuolar transport		IPR027417 (G3DSA:3.40.50.GENE3D); IPR005024 (PFAM); PTHR22761 (PANTHER)
131902_CGATGT_L008_R1_paired_trimmed_paired_merged_contig_94015	[Micromonas pusilla CCMP1545]	328	20	4.54e-18	56.15%	1	F:ion binding		IPR001594 (PFAM); PTHR24161:SF17 (PANTHER); PTHR24161 (PANTHER); IPR001594 (PROSITE_PROFILES)
131902_CGATGT_L008_R1_paired_trimmed_paired_merged_contig_111454	[Micromonas pusilla CCMP1545]	252	20	9.85e-27	77.9%	2	P:cellular nitrogen compound metabolic process; P:biosynthetic process
131902_CGATGT_L008_R1_paired_trimmed_paired_merged_contig_75084	[Micromonas pusilla CCMP1545]	458	3	0.00206	44.33%	1	C:cellular_component		IPR016093 (SMART); G3DSA:2.80.10.50 (GENE3D); IPR027005 (PANTHER); PTHR10050:SF26 (PANTHER); IPR016093 (PROSITE_PROFILES); IPR016093 (SUPERFAMILY)
131902_CGATGT_L008_R1_paired_trimmed_paired_merged_contig_146564	[Micromonas pusilla CCMP1545]	395	20	4.15e-24	77.55%	3	F:DNA binding; C:chromosome; C:protein complex		IPR000558 (PRINTS); IPR000558 (SMART); IPR007125 (PFAM); IPR009072 (G3DSA:1.10.20.GENE3D); IPR000558 (PANTHER); PTHR23428:SF2 (PANTHER); IPR009072 (SUPERFAMILY)
131902_CGATGT_L008_R1_paired_trimmed_paired_merged_contig_98048	[Micromonas pusilla CCMP1545]	268	6	0.00572	62.17%	4	F:structural constituent of ribosome; P:ribosome biogenesis; C:ribosome; P:translation		IPR007836 (PFAM)
131902_CGATGT_L008_R1_paired_trimmed_paired_merged_contig_106865	[Micromonas pusilla CCMP1545]	568	5	0.0452	0.53	1	F:molecular_function		IPR002909 (SMART); IPR013783 (G3DSA:2.60.40.GENE3D); IPR002909 (PFAM); PTHR24189:SF36 (PANTHER); PTHR24189 (PANTHER); IPR014756 (SUPERFAMILY)
131902_CGATGT_L008_R1_paired_trimmed_paired_merged_contig_128019	[Micromonas pusilla CCMP1545]	403	20	2.95e-11	62.2%	1	F:nuclease activity	EC:3.1	IPR002562 (PFAM); IPR012337 (G3DSA:3.30.420.GENE3D); PTHR13620:SF15 (PANTHER); PTHR13620 (PANTHER); IPR012337 (SUPERFAMILY)
131902_CGATGT_L008_R1_paired_trimmed_paired_merged_contig_101808	[Micromonas pusilla CCMP1545]	1239	20	2.45e-63	73.95%	6	F:DNA binding; P:biosynthetic process; C:protein complex; P:DNA metabolic process; F:enzyme regulator activity; C:intracellular		IPR000730 (PRINTS); IPR022648 (PFAM); G3DSA:3.70.10.10 (GENE3D); IPR000730 (TIGRFAM); IPR022649 (PFAM); PTHR11352:SF0 (PANTHER); IPR000730 (PANTHER); IPR000730 (PANTHER); PTHR11352:SF0 (PANTHER); IPR000730 (HAMAP); SSF55979 (SUPERFAMILY); SSF55979 (SUPERFAMILY)
131902_CGATGT_L008_R1_paired_trimmed_paired_merged_contig_113578	[Micromonas pusilla CCMP1545]	264	20	2.67e-23	73.45%	1	P:protein folding		G3DSA:3.10.50.40 (GENE3D); IPR001179 (PFAM); IPR023566 (PANTHER); IPR001179 (PROSITE_PROFILES); SSF54534 (SUPERFAMILY)
131902_CGATGT_L008_R1_paired_trimmed_paired_merged_contig_116410	[Micromonas pusilla CCMP1545]	643	5	1.87e-67	0.62	1	F:lyase activity		IPR005656 (PFAM); G3DSA:3.30.1330.120 (GENE3D); PTHR16943:SF19 (PANTHER); IPR005656 (PANTHER); IPR005656 (SUPERFAMILY)
131902_CGATGT_L008_R1_paired_trimmed_paired_merged_contig_36329	[Micromonas pusilla CCMP1545]	838	7	2.86e-06	51.57%	1	F:molecular_function		IPR006597 (SMART); IPR011990 (G3DSA:1.25.40.GENE3D); IPR006597 (PFAM); PTHR11102:SF60 (PANTHER); PTHR11102:SF60 (PANTHER); PTHR11102 (PANTHER); PTHR11102 (PANTHER); SSF81901 (SUPERFAMILY)
131902_CGATGT_L008_R1_paired_trimmed_paired_merged_contig_71612	[Micromonas pusilla CCMP1545]	241	20	6.22e-24	80.6%	11	P:small molecule metabolic process; P:carbohydrate metabolic process; P:generation of precursor metabolites and energy; F:oxidoreductase activity; P:catabolic process; P:cofactor metabolic process; F:ion binding; F:lyase activity; C:cytosol; C:protein complex; P:cellular nitrogen compound metabolic process	EC:4.2.1.11	IPR000941 (PRINTS); IPR020811 (SMART); IPR029017 (G3DSA:3.30.390.GENE3D); IPR029065 (G3DSA:3.20.20.GENE3D); IPR020811 (PFAM); IPR020810 (PFAM); IPR000941 (PANTHER); IPR029017 (SUPERFAMILY); IPR029065 (SUPERFAMILY)
131902_CGATGT_L008_R1_paired_trimmed_paired_merged_contig_127750	[Micromonas pusilla CCMP1545]	246	20	9.12e-24	67.9%	4	C:nucleus; C:cytoplasm; F:phosphatase activity; P:cellular protein modification process	EC:3.1.3.16; EC:3.1; EC:3.1.3.41	IPR006186 (PRINTS); IPR029052 (G3DSA:3.60.21.GENE3D); IPR011236 (PTHR11668:PANTHER); PTHR11668 (PANTHER); IPR029052 (SUPERFAMILY)
131902_CGATGT_L008_R1_paired_trimmed_paired_merged_contig_148984	[Micromonas pusilla CCMP1545]	281	20	3.44e-24	64.1%	2	P:cellular protein modification process; F:molecular_function		SM00212 (SMART); IPR016135 (G3DSA:3.10.110.GENE3D); IPR000608 (PFAM); PTHR24068 (PANTHER); PTHR24068:SF57 (PANTHER); IPR000608 (PROSITE_PROFILES); IPR016135 (SUPERFAMILY)
131902_CGATGT_L008_R1_paired_trimmed_paired_merged_contig_145227	[Micromonas pusilla CCMP1545]	249	20	5.7e-05	61.75%	1	F:transferase activity, transferring acyl groups		IPR007130 (PFAM); PTHR12317:SF32 (PANTHER); PTHR12317 (PANTHER)
131902_CGATGT_L008_R1_paired_trimmed_paired_merged_contig_101035	[Micromonas pusilla CCMP1545]	679	20	7.1e-43	59.1%	2	P:biological_process; F:molecular_function		IPR016040 (G3DSA:3.40.50.GENE3D); IPR006140 (PFAM); PTHR10996 (PANTHER); PTHR10996:SF161 (PANTHER); IPR016040 (SUPERFAMILY)
131902_CGATGT_L008_R1_paired_trimmed_paired_merged_contig_110899	[Micromonas pusilla CCMP1545]	313	20	1.06e-32	80.9%	3	F:structural constituent of ribosome; C:ribosome; P:translation		IPR001976 (PFAM); IPR012677 (G3DSA:3.30.70.GENE3D); IPR001976 (PANTHER); IPR001976 (PRODOM); IPR012678 (SUPERFAMILY)
131902_CGATGT_L008_R1_paired_trimmed_paired_merged_contig_72772	[Micromonas pusilla CCMP1545]	407	20	1.8e-57	76.25%	1	F:ATPase activity	EC:3.6.1; EC:3.6.1.3; EC:3.6.1.15	IPR027417 (G3DSA:3.40.50.GENE3D); IPR003439 (PFAM); PTHR19211 (PANTHER); IPR015688 (PTHR19211:PANTHER); IPR027417 (SUPERFAMILY)
131902_CGATGT_L008_R1_paired_trimmed_paired_merged_contig_122452	[Micromonas pusilla CCMP1545]	241	7	1.22e-10	66.43%	3	F:structural constituent of ribosome; C:ribosome; P:translation		IPR000554 (PFAM); IPR000554 (PANTHER); PTHR11278:SF0 (PANTHER)
131902_CGATGT_L008_R1_paired_trimmed_paired_merged_contig_84114	[Micromonas pusilla CCMP1545]	330	20	1.27e-47	80.65%	1	F:oxidoreductase activity	EC:1.6.99.3	IPR019575 (SMART); IPR019575 (PFAM); PTHR11780 (PANTHER); SSF142984 (SUPERFAMILY); SSF140490 (SUPERFAMILY)
131902_CGATGT_L008_R1_paired_trimmed_paired_merged_contig_73036	[Micromonas pusilla CCMP1545]	967	20	9.96e-98	61.4%	3	P:carbohydrate metabolic process; P:biosynthetic process; F:molecular_function	EC:2.6.1.16	G3DSA:3.40.50.10490 (GENE3D); IPR029055 (G3DSA:3.60.20.GENE3D); IPR001347 (PFAM); PTHR10937 (PANTHER); IPR005855 (PTHR10937:PANTHER); IPR001347 (PROSITE_PROFILES); SSF53697 (SUPERFAMILY)
131902_CGATGT_L008_R1_paired_trimmed_paired_merged_contig_118542	[Micromonas pusilla CCMP1545]	966	20	3.88e-51	71.75%	1	F:ATPase activity	EC:3.6.1; EC:3.6.1.3; EC:3.6.1.15	IPR003439 (PFAM); IPR027417 (G3DSA:3.40.50.GENE3D); PTHR19211 (PANTHER); IPR015688 (PTHR19211:PANTHER); IPR027417 (SUPERFAMILY)
131902_CGATGT_L008_R1_paired_trimmed_paired_merged_contig_69765	[Micromonas pusilla CCMP1545]	668	20	2.29e-68	71.5%	4	F:structural constituent of ribosome; C:cytosol; C:ribosome; P:translation		IPR022309 (PFAM); IPR001047 (TIGRFAM); IPR001047 (PANTHER)
131902_CGATGT_L008_R1_paired_trimmed_paired_merged_contig_90504	[Micromonas pusilla CCMP1545]	304	20	2.18e-43	0.8	2	F:molecular_function; P:translation		G3DSA:2.40.30.10 (GENE3D); IPR004160 (PFAM); G3DSA:2.40.30.10 (GENE3D); PTHR23115:SF122 (PANTHER); PTHR23115 (PANTHER); IPR009000 (SUPERFAMILY); IPR009001 (SUPERFAMILY)
131902_CGATGT_L008_R1_paired_trimmed_paired_merged_contig_71611	[Micromonas pusilla CCMP1545]	244	20	1.71e-24	80.5%	11	P:small molecule metabolic process; P:carbohydrate metabolic process; P:generation of precursor metabolites and energy; F:oxidoreductase activity; P:catabolic process; P:cofactor metabolic process; F:ion binding; F:lyase activity; C:cytosol; C:protein complex; P:cellular nitrogen compound metabolic process	EC:4.2.1.11	IPR000941 (PRINTS); IPR020811 (SMART); IPR029017 (G3DSA:3.30.390.GENE3D); IPR029065 (G3DSA:3.20.20.GENE3D); IPR020811 (PFAM); IPR020810 (PFAM); IPR000941 (PANTHER); IPR029017 (SUPERFAMILY); IPR029065 (SUPERFAMILY)
131902_CGATGT_L008_R1_paired_trimmed_paired_merged_contig_138801	[Micromonas pusilla CCMP1545]	602	1	0.438	0.75	1	F:molecular_function		IPR006597 (PFAM); IPR011990 (G3DSA:1.25.40.GENE3D); SSF81901 (SUPERFAMILY)
131902_CGATGT_L008_R1_paired_trimmed_paired_merged_contig_111707	[Micromonas pusilla CCMP1545]	338	20	5.45e-24	58.85%	1	C:cellular_component		IPR001171 (PFAM); PTHR21257:SF31 (PANTHER); PTHR21257 (PANTHER)
131902_CGATGT_L008_R1_paired_trimmed_paired_merged_contig_108769	[Micromonas pusilla CCMP1545]	503	20	5.71e-13	55.7%	1	F:molecular_function		IPR000504 (PFAM); IPR012677 (G3DSA:3.30.70.GENE3D); PTHR23236:SF11 (PANTHER); PTHR23236 (PANTHER); IPR000504 (PROSITE_PROFILES); IPR012677 (SUPERFAMILY)
131902_CGATGT_L008_R1_paired_trimmed_paired_merged_contig_50815	[Micromonas pusilla CCMP1545]	305	4	2.75e-10	52.25%	2	F:cytoskeletal protein binding; C:intracellular		IPR002108 (PFAM); IPR029006 (G3DSA:3.40.20.GENE3D); PTHR10829 (PANTHER); IPR002108 (PROSITE_PROFILES); SSF55753 (SUPERFAMILY)
131902_CGATGT_L008_R1_paired_trimmed_paired_merged_contig_122799	[Micromonas pusilla CCMP1545]	301	2	3.91e-06	55.5%	2	F:hydrolase activity, acting on carbon-nitrogen (but not peptide) bonds; P:biological_process		IPR003010 (PFAM); IPR003010 (G3DSA:3.60.110.GENE3D); PTHR11750 (PANTHER); IPR003010 (PROSITE_PROFILES); IPR003010 (SUPERFAMILY)
131902_CGATGT_L008_R1_paired_trimmed_paired_merged_contig_116750	[Micromonas pusilla CCMP1545]	445	20	3.74e-19	51.9%	1	F:molecular_function		G3DSA:2.170.270.10 (GENE3D); IPR001214 (PFAM); IPR001202 (PROSITE_PROFILES); IPR001214 (PROSITE_PROFILES); SSF82199 (SUPERFAMILY)
131902_CGATGT_L008_R1_paired_trimmed_paired_merged_contig_93471	[Micromonas pusilla CCMP1545]	345	20	2.81e-36	84.5%	4	F:RNA binding; F:structural constituent of ribosome; C:ribosome; P:translation		IPR011331 (G3DSA:2.20.25.GENE3D); IPR001569 (PFAM); PTHR10768 (PANTHER); IPR001569 (PRODOM); IPR001569 (HAMAP); IPR011332 (SUPERFAMILY)
131902_CGATGT_L008_R1_paired_trimmed_paired_merged_contig_117771	[Micromonas pusilla CCMP1545]	272	10	0.0742	48.6%	1	F:oxidoreductase activity		IPR023753 (G3DSA:3.50.50.GENE3D); IPR023753 (SUPERFAMILY)
131902_CGATGT_L008_R1_paired_trimmed_paired_merged_contig_120702	[Micromonas pusilla CCMP1545]	306	20	4.1e-08	51.8%	1	P:biological_process		IPR015415 (PFAM)
131902_CGATGT_L008_R1_paired_trimmed_paired_merged_contig_75174	[Micromonas pusilla CCMP1545]	899	20	6.2e-68	51.65%	1	C:cellular_component		IPR001171 (PFAM); PTHR21257 (PANTHER); PTHR21257:SF31 (PANTHER)
131902_CGATGT_L008_R1_paired_trimmed_paired_merged_contig_82713	[Micromonas pusilla CCMP1545]	1185	20	2.45e-77	49.25%	1	C:cellular_component		IPR001171 (PFAM); PTHR21257:SF31 (PANTHER); PTHR21257 (PANTHER)
131902_CGATGT_L008_R1_paired_trimmed_paired_merged_contig_118050	[Micromonas pusilla CCMP1545]	543	6	4.61e-57	73.83%	1	F:oxidoreductase activity	EC:1.13.12.16; EC:1.13.12	IPR013785 (G3DSA:3.20.20.GENE3D); IPR004136 (PFAM); PTHR32332:SF22 (PANTHER); PTHR32332 (PANTHER); SSF51412 (SUPERFAMILY)
131902_CGATGT_L008_R1_paired_trimmed_paired_merged_contig_85099	[Micromonas pusilla CCMP1545]	419	2	2.69e-16	49.5%	2	F:cytoskeletal protein binding; C:intracellular		IPR002108 (SMART); IPR029006 (G3DSA:3.40.20.GENE3D); IPR002108 (PFAM); PTHR10829 (PANTHER); IPR002108 (PROSITE_PROFILES); SSF55753 (SUPERFAMILY)
131902_CGATGT_L008_R1_paired_trimmed_paired_merged_contig_63234	[Micromonas pusilla CCMP1545]	497	20	1.92e-47	69.1%	6	F:transferase activity, transferring glycosyl groups; C:cytoplasm; P:cellular amino acid metabolic process; C:protein complex; P:biosynthetic process; F:isomerase activity	EC:2.4.2	IPR013785 (G3DSA:3.20.20.GENE3D); IPR006062 (PFAM); PTHR21235 (PANTHER); PTHR21235:SF23 (PANTHER); IPR011060 (SUPERFAMILY)
131902_CGATGT_L008_R1_paired_trimmed_paired_merged_contig_145293	[Micromonas pusilla CCMP1545]	203	20	8.44e-34	88.55%	4	F:ATPase activity; C:nucleus; F:translation factor activity, RNA binding; C:ribosome	EC:3.6.1; EC:3.6.1.3; EC:3.6.1.15	IPR003439 (PFAM); IPR027417 (G3DSA:3.40.50.GENE3D); IPR015688 (PTHR19211:PANTHER); PTHR19211 (PANTHER); IPR027417 (SUPERFAMILY)
131902_CGATGT_L008_R1_paired_trimmed_paired_merged_contig_123420	[Micromonas pusilla CCMP1545]	339	2	1.93e-19	0.57	2	F:cytoskeletal protein binding; C:intracellular		IPR029006 (G3DSA:3.40.20.GENE3D); IPR002108 (PFAM); PTHR10829 (PANTHER); IPR002108 (PROSITE_PROFILES); SSF55753 (SUPERFAMILY)
131902_CGATGT_L008_R1_paired_trimmed_paired_merged_contig_66845	[Micromonas pusilla CCMP1545]	360	20	6.98e-12	56.95%	4	P:signal transduction; C:cellular_component; P:transport; F:molecular_function		SM00173 (SMART); SM00175 (SMART); IPR001806 (PFAM); IPR027417 (G3DSA:3.40.50.GENE3D); IPR020849 (PANTHER); IPR020849 (PROSITE_PROFILES); IPR027417 (SUPERFAMILY)
131902_CGATGT_L008_R1_paired_trimmed_paired_merged_contig_138500	[Micromonas pusilla CCMP1545]	629	4	6.55e-63	65.25%	1	F:lyase activity		G3DSA:3.30.1330.120 (GENE3D); IPR005656 (PFAM); PTHR16943:SF19 (PANTHER); IPR005656 (PANTHER); IPR005656 (SUPERFAMILY)
131902_CGATGT_L008_R1_paired_trimmed_paired_merged_contig_46938	[Micromonas pusilla CCMP1545]	583	20	1.35e-18	45.7%	1	F:molecular_function		IPR012336 (G3DSA:3.40.30.GENE3D); IPR010987 (G3DSA:1.20.1050.GENE3D); IPR004046 (PFAM); IPR004045 (PFAM); PTHR11571 (PANTHER); PTHR11571:SF104 (PANTHER); IPR010987 (PROSITE_PROFILES); IPR004045 (PROSITE_PROFILES); IPR012336 (SUPERFAMILY); IPR010987 (SUPERFAMILY)
131902_CGATGT_L008_R1_paired_trimmed_paired_merged_contig_108885	[Micromonas pusilla CCMP1545]	462	20	1.04e-91	86.3%	3	F:translation factor activity, RNA binding; F:helicase activity; C:ribosome	EC:3.6.1; EC:3.6.1.15	IPR011545 (PFAM); IPR027417 (G3DSA:3.40.50.GENE3D); PTHR24031 (PANTHER); PTHR24031:SF84 (PANTHER); IPR014001 (PROSITE_PROFILES); IPR027417 (SUPERFAMILY)
131902_CGATGT_L008_R1_paired_trimmed_paired_merged_contig_119910	[Micromonas pusilla CCMP1545]	264	20	6.43e-33	67.55%	5	P:small molecule metabolic process; P:carbohydrate metabolic process; F:lyase activity; P:cellular nitrogen compound metabolic process; P:biosynthetic process	EC:4.2.1.47	G3DSA:3.90.25.10 (GENE3D); G3DSA:3.90.25.10 (GENE3D); IPR016040 (PFAM); PTHR10366 (PANTHER); PTHR10366:SF429 (PANTHER); IPR016040 (SUPERFAMILY)
131902_CGATGT_L008_R1_paired_trimmed_paired_merged_contig_110792	[Micromonas pusilla CCMP1545]	494	20	4.44e-28	54.6%	3	P:signal transduction; C:cellular_component; F:molecular_function		PR00449 (PRINTS); SM00175 (SMART); SM00173 (SMART); SM00174 (SMART); IPR027417 (G3DSA:3.40.50.GENE3D); IPR001806 (PFAM); IPR005225 (TIGRFAM); IPR020849 (PANTHER); PTHR24070:SF206 (PANTHER); IPR020849 (PROSITE_PROFILES); IPR027417 (SUPERFAMILY)
131902_CGATGT_L008_R1_paired_trimmed_paired_merged_contig_94206	[Micromonas pusilla CCMP1545]	236	20	1.41e-08	71.25%	1	F:ion binding		IPR001878 (SMART); IPR001878 (PFAM); IPR001878 (G3DSA:4.10.60.GENE3D); IPR001878 (PROSITE_PROFILES); IPR001878 (SUPERFAMILY)
131902_CGATGT_L008_R1_paired_trimmed_paired_merged_contig_103789	[Micromonas pusilla CCMP1545]	1040	20	3.07e-12	0.56	1	F:molecular_function		IPR026822 (PFAM); PTHR15818:SF2 (PANTHER); PTHR15818 (PANTHER); IPR000467 (PROSITE_PROFILES)
131902_CGATGT_L008_R1_paired_trimmed_paired_merged_contig_106629	[Micromonas pusilla CCMP1545]	387	20	1.93e-22	61.25%	2	P:biological_process; F:molecular_function		IPR001650 (SMART); IPR001650 (PFAM); IPR027417 (G3DSA:3.40.50.GENE3D); PTHR24031 (PANTHER); IPR001650 (PROSITE_PROFILES); IPR027417 (SUPERFAMILY)
131902_CGATGT_L008_R1_paired_trimmed_paired_merged_contig_99537	[Micromonas pusilla CCMP1545]	336	20	1.24e-08	50.65%	2	P:biological_process; F:molecular_function		IPR000873 (PFAM); G3DSA:2.30.38.10 (GENE3D); PTHR24096 (PANTHER); PTHR24096:SF38 (PANTHER); SSF56801 (SUPERFAMILY)
131902_CGATGT_L008_R1_paired_trimmed_paired_merged_contig_99950	[Micromonas pusilla CCMP1545]	418	20	6.03e-43	66.75%	1	F:lyase activity		IPR016040 (PFAM); G3DSA:3.90.25.10 (GENE3D); PTHR10366 (PANTHER); PTHR10366:SF32 (PANTHER); PTHR10366:SF32 (PANTHER); PTHR10366 (PANTHER); IPR016040 (SUPERFAMILY)
131902_CGATGT_L008_R1_paired_trimmed_paired_merged_contig_108307	[Micromonas pusilla CCMP1545]	314	20	1.2e-14	0.85	5	P:small molecule metabolic process; P:carbohydrate metabolic process; P:lipid metabolic process; P:biosynthetic process; F:isomerase activity	EC:5.5.1.4	IPR002587 (PANTHER); IPR016040 (SUPERFAMILY)
131902_CGATGT_L008_R1_paired_trimmed_paired_merged_contig_134676	[Micromonas pusilla CCMP1545]	292	20	1.35e-56	97.05%	6	C:nucleus; F:DNA binding; P:chromosome organization; P:protein complex assembly; C:chromosome; C:protein complex		IPR001951 (PRINTS); IPR001951 (SMART); IPR009072 (G3DSA:1.10.20.GENE3D); PF15511 (PFAM); PTHR10484 (PANTHER); IPR009072 (SUPERFAMILY)
131902_CGATGT_L008_R1_paired_trimmed_paired_merged_contig_110697	[Micromonas pusilla CCMP1545]	338	15	3.48e-06	64.27%	3	F:RNA binding; P:cellular nitrogen compound metabolic process; F:isomerase activity	EC:5.4.99.12	IPR014780 (PANTHER); PTHR13767:SF2 (PANTHER); IPR020103 (SUPERFAMILY)
131902_CGATGT_L008_R1_paired_trimmed_paired_merged_contig_118926	[Micromonas pusilla CCMP1545]	315	20	2.52e-09	57.9%	1	F:ion binding		IPR001781 (G3DSA:2.10.110.GENE3D); SSF57716 (SUPERFAMILY)
131902_CGATGT_L008_R1_paired_trimmed_paired_merged_contig_111572	[Micromonas pusilla CCMP1545]	446	20	1.3e-05	57.1%	1	F:molecular_function		IPR006597 (SMART); IPR011990 (G3DSA:1.25.40.GENE3D); IPR006597 (PFAM); PTHR11102 (PANTHER); PTHR11102:SF46 (PANTHER); SSF81901 (SUPERFAMILY)
131902_CGATGT_L008_R1_paired_trimmed_paired_merged_contig_100784	[Micromonas pusilla CCMP1545]	305	20	2.56e-19	67.8%	7	P:small molecule metabolic process; P:generation of precursor metabolites and energy; P:sulfur compound metabolic process; C:mitochondrion; P:cofactor metabolic process; C:protein complex; F:ligase activity	EC:6.2.1.5; EC:6.2.1	IPR013650 (PFAM); IPR013816 (G3DSA:3.30.470.GENE3D); PTHR11815:SF1 (PANTHER); IPR005809 (PANTHER); SSF56059 (SUPERFAMILY)
131902_CGATGT_L008_R1_paired_trimmed_paired_merged_contig_148845	[Micromonas pusilla CCMP1545]	295	20	1.4e-47	90.8%	6	F:ATPase activity; C:nucleus; F:RNA binding; C:cytoplasm; F:helicase activity; P:mRNA processing	EC:3.6.1; EC:3.6.1.3; EC:2.7.7; EC:3.6.1.15	IPR007502 (PFAM); PTHR18934:SF85 (PANTHER); PTHR18934 (PANTHER); IPR027417 (SUPERFAMILY)
131902_CGATGT_L008_R1_paired_trimmed_paired_merged_contig_110636	[Micromonas pusilla CCMP1545]	301	20	1.81e-19	56.35%	2	P:biological_process; F:molecular_function		IPR016040 (PFAM); IPR016040 (G3DSA:3.40.50.GENE3D); PTHR12126 (PANTHER); IPR016040 (SUPERFAMILY)
131902_CGATGT_L008_R1_paired_trimmed_paired_merged_contig_97194	[Micromonas pusilla CCMP1545]	596	20	5.66e-17	56.7%	2	F:ion binding; F:kinase activity		IPR002048 (SMART); IPR002048 (PFAM); IPR011992 (G3DSA:1.10.238.GENE3D); IPR011992 (G3DSA:1.10.238.GENE3D); PTHR10891 (PANTHER); IPR002048 (PROSITE_PROFILES); IPR002048 (PROSITE_PROFILES); IPR002048 (PROSITE_PROFILES); IPR002048 (PROSITE_PROFILES); IPR011992 (SUPERFAMILY)
131902_CGATGT_L008_R1_paired_trimmed_paired_merged_contig_98105	[Micromonas pusilla CCMP1545]	734	7	1.22e-09	55.71%	3	P:cellular protein modification process; C:protein complex; C:nucleoplasm		IPR015418 (PFAM); PTHR13476 (PANTHER); PTHR13476:SF0 (PANTHER)
131902_CGATGT_L008_R1_paired_trimmed_paired_merged_contig_119436	[Micromonas pusilla CCMP1545]	323	10	7.19e-06	0.49	1	F:molecular_function		IPR000582 (PFAM); IPR014352 (G3DSA:1.20.80.GENE3D); IPR000582 (PROSITE_PROFILES); IPR000582 (SUPERFAMILY)
131902_CGATGT_L008_R1_paired_trimmed_paired_merged_contig_99912	[NU+] prion formation 1 [Monoraphidium neglectum]	484	20	8.87e-87	71.05%	2	F:ATPase activity; P:biological_process	EC:3.6.1; EC:3.6.1.3; EC:3.6.1.15	IPR000953 (SMART); G3DSA:2.40.50.40 (GENE3D); IPR003439 (PFAM); IPR027417 (G3DSA:3.40.50.GENE3D); IPR015688 (PTHR19211:PANTHER); PTHR19211 (PANTHER); IPR027417 (SUPERFAMILY)
131902_CGATGT_L008_R1_paired_trimmed_paired_merged_contig_111208	[Oryza sativa Indica Group]	388	20	7.28e-31	0.7	2	F:RNA binding; C:cytoplasm		IPR012340 (G3DSA:2.40.50.GENE3D); IPR002547 (PFAM); PTHR11586:SF22 (PANTHER); PTHR11586 (PANTHER); IPR002547 (PROSITE_PROFILES); IPR012340 (SUPERFAMILY)
131902_CGATGT_L008_R1_paired_trimmed_paired_merged_contig_115590	[Oryza sativa Indica Group]	422	20	8.63e-06	62.7%	2	C:cytoplasm; C:organelle		PF13602 (PFAM)
131902_CGATGT_L008_R1_paired_trimmed_paired_merged_contig_133916	[Oryza sativa Japonica Group]	283	20	3.83e-13	80.05%	1	C:cytoplasmic, membrane-bounded vesicle		PTHR31513 (PANTHER); PTHR31513:SF2 (PANTHER)
131902_CGATGT_L008_R1_paired_trimmed_paired_merged_contig_140706	[Oryza sativa Japonica Group]	315	20	7.58e-61	90.85%	1	C:cellular_component		IPR025749 (PFAM); PTHR21290 (PANTHER); PTHR21290:SF32 (PANTHER)
131902_CGATGT_L008_R1_paired_trimmed_paired_merged_contig_126321	[Oryza sativa Japonica Group]	417	20	3.3e-27	90.85%	1	C:nucleolus		PTHR13282:SF7 (PANTHER); IPR013865 (PANTHER)
131902_CGATGT_L008_R1_paired_trimmed_paired_merged_contig_129858	[Oryza sativa Japonica Group]	891	20	1.19e-150	84.9%	1	F:molecular_function		IPR011659 (PFAM); IPR015943 (G3DSA:2.130.10.GENE3D); PTHR32161 (PANTHER); PTHR32161:SF8 (PANTHER); SSF69304 (SUPERFAMILY)
131902_CGATGT_L008_R1_paired_trimmed_paired_merged_contig_119606	[Oryza sativa Japonica Group]	297	15	0.085	49.8%	1	F:molecular_function		G3DSA:3.30.710.10 (GENE3D); IPR000210 (PFAM)
131902_CGATGT_L008_R1_paired_trimmed_paired_merged_contig_119773	[Ostreococcus lucimarinus CCE9901]	376	14	5.12e-36	62.79%	1	P:cellular amino acid metabolic process		IPR006034 (SMART); IPR027474 (G3DSA:3.40.50.GENE3D); IPR006034 (PIRSF); IPR027474 (PFAM); PIRSF500176 (PIRSF); PTHR11707:SF28 (PANTHER); PTHR11707 (PANTHER); IPR006034 (PROSITE_PROFILES); IPR006034 (SUPERFAMILY)
131902_CGATGT_L008_R1_paired_trimmed_paired_merged_contig_121804	[Ostreococcus lucimarinus CCE9901]	349	4	0.0493	48.5%	1	F:molecular_function		G3DSA:3.10.20.90 (GENE3D); IPR001012 (PFAM); IPR001012 (PROSITE_PROFILES); IPR029071 (SUPERFAMILY)
131902_CGATGT_L008_R1_paired_trimmed_paired_merged_contig_108867	[Ostreococcus lucimarinus CCE9901]	611	20	4.96e-44	57.75%	1	F:oxidoreductase activity		IPR001199 (SMART); IPR001199 (PFAM); IPR013786 (PFAM); IPR001199 (G3DSA:3.10.120.GENE3D); IPR013786 (G3DSA:1.10.540.GENE3D); PTHR10909:SF297 (PANTHER); PTHR10909 (PANTHER); IPR001199 (PROSITE_PROFILES); IPR009100 (SUPERFAMILY); IPR001199 (SUPERFAMILY)
131902_CGATGT_L008_R1_paired_trimmed_paired_merged_contig_46358	[Ostreococcus lucimarinus CCE9901]	404	20	8.91e-38	0.65	1	F:oxidoreductase activity	EC:1.3.99.3	G3DSA:2.40.110.10 (GENE3D); IPR006091 (PFAM); PTHR10909 (PANTHER); PTHR10909:SF297 (PANTHER); IPR009100 (SUPERFAMILY)
131902_CGATGT_L008_R1_paired_trimmed_paired_merged_contig_104867	[Ostreococcus lucimarinus CCE9901]	339	1	0.0312	0.55	1	C:cellular_component		IPR001171 (PFAM); PTHR21257 (PANTHER); PTHR21257:SF31 (PANTHER)
131902_CGATGT_L008_R1_paired_trimmed_paired_merged_contig_109969	[Ostreococcus lucimarinus CCE9901]	283	20	9.78e-47	63.75%	6	P:small molecule metabolic process; C:cytoplasm; P:lipid metabolic process; P:biosynthetic process; C:protein complex; F:ligase activity	EC:6.3.4.14	IPR013816 (G3DSA:3.30.470.GENE3D); IPR005482 (PFAM); PTHR18866:SF110 (PANTHER); PTHR18866 (PANTHER); IPR011764 (PROSITE_PROFILES); IPR011054 (SUPERFAMILY)
131902_CGATGT_L008_R1_paired_trimmed_paired_merged_contig_117992	[Ostreococcus lucimarinus CCE9901]	452	20	1.3e-23	49.4%	2	P:biological_process; F:molecular_function		IPR000873 (PFAM); G3DSA:3.40.50.980 (GENE3D); PTHR24096:SF38 (PANTHER); PTHR24096 (PANTHER); SSF56801 (SUPERFAMILY)
131902_CGATGT_L008_R1_paired_trimmed_paired_merged_contig_74131	[Ostreococcus lucimarinus CCE9901]	385	20	2.01e-51	75.2%	2	C:cellular_component; F:kinase activity		G3DSA:1.10.510.10 (GENE3D); PTHR24055 (PANTHER); PTHR24055:SF0 (PANTHER); IPR011009 (SUPERFAMILY)
131902_CGATGT_L008_R1_paired_trimmed_paired_merged_contig_97682	[Ostreococcus lucimarinus CCE9901]	538	20	4.22e-66	60.9%	1	F:oxidoreductase activity	EC:1.3.99.3	G3DSA:2.40.110.10 (GENE3D); IPR006091 (PFAM); IPR009075 (PFAM); G3DSA:1.20.140.10 (GENE3D); PTHR10909 (PANTHER); PTHR10909:SF297 (PANTHER); IPR009100 (SUPERFAMILY); IPR009075 (SUPERFAMILY)
131902_CGATGT_L008_R1_paired_trimmed_paired_merged_contig_31092	[Ostreococcus lucimarinus CCE9901]	431	20	5.85e-56	70.4%	1	F:ATPase activity	EC:3.6.1; EC:3.6.1.3; EC:3.6.1.15	IPR003439 (PFAM); IPR027417 (G3DSA:3.40.50.GENE3D); PTHR19211:SF15 (PANTHER); PTHR19211 (PANTHER); IPR027417 (SUPERFAMILY)
131902_CGATGT_L008_R1_paired_trimmed_paired_merged_contig_65057	[Ostreococcus lucimarinus CCE9901]	403	20	3.31e-51	63.3%	1	F:oxidoreductase activity	EC:1.3.99.3	IPR006091 (PFAM); G3DSA:2.40.110.10 (GENE3D); PTHR10909 (PANTHER); PTHR10909:SF297 (PANTHER); IPR009100 (SUPERFAMILY)
131902_CGATGT_L008_R1_paired_trimmed_paired_merged_contig_97165	[Ostreococcus lucimarinus CCE9901]	408	20	1.82e-44	0.57	1	F:oxidoreductase activity		IPR023753 (G3DSA:3.50.50.GENE3D); IPR003953 (PFAM); PTHR11632 (PANTHER); PTHR11632:SF39 (PANTHER); IPR023753 (SUPERFAMILY)
131902_CGATGT_L008_R1_paired_trimmed_paired_merged_contig_40537	[Ostreococcus lucimarinus CCE9901]	511	5	9.29e-16	51.6%	2	F:cytoskeletal protein binding; C:intracellular		IPR002108 (SMART); IPR029006 (G3DSA:3.40.20.GENE3D); IPR002108 (PFAM); PTHR10829 (PANTHER); IPR002108 (PROSITE_PROFILES); SSF55753 (SUPERFAMILY)
131902_CGATGT_L008_R1_paired_trimmed_paired_merged_contig_65691	[Ostreococcus lucimarinus CCE9901]	1838	20	3.82e-112	73.45%	3	F:oxidoreductase activity; P:tRNA metabolic process; P:cellular amino acid metabolic process		IPR001199 (PRINTS); IPR001199 (SMART); IPR023753 (G3DSA:3.50.50.GENE3D); IPR027477 (G3DSA:3.90.700.GENE3D); IPR003953 (PFAM); IPR001199 (PFAM); IPR001199 (G3DSA:3.10.120.GENE3D); PTHR11632 (PANTHER); PTHR11632:SF39 (PANTHER); IPR001199 (PROSITE_PROFILES); IPR001199 (SUPERFAMILY); IPR023753 (SUPERFAMILY); IPR027477 (SUPERFAMILY)
131902_CGATGT_L008_R1_paired_trimmed_paired_merged_contig_76333	[Ostreococcus lucimarinus CCE9901]	802	17	5.12e-60	55.94%	1	F:oxidoreductase activity		IPR003953 (PFAM); IPR023753 (G3DSA:3.50.50.GENE3D); PTHR11632:SF39 (PANTHER); PTHR11632 (PANTHER); IPR023753 (SUPERFAMILY)
131902_CGATGT_L008_R1_paired_trimmed_paired_merged_contig_94845	[Ostreococcus lucimarinus CCE9901]	386	20	1.31e-14	64.85%	3	P:small molecule metabolic process; F:oxidoreductase activity; P:homeostatic process		IPR012336 (G3DSA:3.40.30.GENE3D); IPR013766 (PFAM); IPR005746 (PANTHER); IPR012336 (PROSITE_PROFILES); IPR012336 (SUPERFAMILY)
131902_CGATGT_L008_R1_paired_trimmed_paired_merged_contig_104544	[Ostreococcus lucimarinus CCE9901]	297	20	5.08e-21	93.45%	5	F:DNA binding; C:nuclear chromosome; C:protein complex; P:cellular nitrogen compound metabolic process; P:biosynthetic process		IPR002119 (PRINTS); IPR002119 (SMART); IPR009072 (G3DSA:1.10.20.GENE3D); IPR007125 (PFAM); PTHR23430 (PANTHER); IPR009072 (SUPERFAMILY)
131902_CGATGT_L008_R1_paired_trimmed_paired_merged_contig_83315	[Ostreococcus lucimarinus CCE9901]	669	20	1.7e-83	60.65%	1	F:oxidoreductase activity	EC:1.3.99.3	IPR006091 (PFAM); IPR013786 (G3DSA:1.10.540.GENE3D); G3DSA:2.40.110.10 (GENE3D); IPR009075 (PFAM); IPR013786 (PFAM); G3DSA:1.20.140.10 (GENE3D); PTHR10909:SF297 (PANTHER); PTHR10909 (PANTHER); IPR009075 (SUPERFAMILY); IPR009100 (SUPERFAMILY)
131902_CGATGT_L008_R1_paired_trimmed_paired_merged_contig_119081	[Ostreococcus lucimarinus CCE9901]	284	20	1.28e-32	0.89	3	C:nucleus; P:ribonucleoprotein complex assembly; P:mRNA processing		IPR001163 (SMART); G3DSA:2.30.30.100 (GENE3D); IPR001163 (PFAM); IPR027248 (PANTHER); IPR010920 (SUPERFAMILY)
131902_CGATGT_L008_R1_paired_trimmed_paired_merged_contig_146388	[Ostreococcus lucimarinus CCE9901]	333	4	1.15e-09	52.75%	2	F:cytoskeletal protein binding; C:intracellular		IPR002108 (SMART); IPR002108 (PFAM); IPR029006 (G3DSA:3.40.20.GENE3D); PTHR10829 (PANTHER); IPR002108 (PROSITE_PROFILES); SSF55753 (SUPERFAMILY)
131902_CGATGT_L008_R1_paired_trimmed_paired_merged_contig_113872	[Ostreococcus lucimarinus CCE9901]	439	20	3.66e-33	69.55%	2	F:peptidase activity; C:lysosome	EC:3.4.23	IPR001461 (PRINTS); IPR021109 (G3DSA:2.40.70.GENE3D); IPR033121 (PFAM); IPR033144 (PTHR13683:PANTHER); IPR001461 (PANTHER); IPR033121 (PROSITE_PROFILES); IPR021109 (SUPERFAMILY)
131902_CGATGT_L008_R1_paired_trimmed_paired_merged_contig_106689	[Ostreococcus lucimarinus CCE9901]	593	20	4.64e-76	85.15%	2	P:cellular protein modification process; F:kinase activity		IPR000719 (PFAM); G3DSA:1.10.510.10 (GENE3D); PTHR24054 (PANTHER); IPR000719 (PROSITE_PROFILES); IPR011009 (SUPERFAMILY)
131902_CGATGT_L008_R1_paired_trimmed_paired_merged_contig_97857	[Ostreococcus lucimarinus CCE9901]	916	1	0.452	0.66	4	P:carbohydrate metabolic process; F:peptidase activity; C:extracellular region; F:hydrolase activity, acting on glycosyl bonds		IPR000254 (SMART); IPR000254 (PFAM); IPR024079 (G3DSA:3.40.390.GENE3D); PTHR35606 (PANTHER); PTHR35606:SF4 (PANTHER); IPR000254 (PRODOM); IPR000254 (PROSITE_PROFILES); IPR000254 (SUPERFAMILY)
131902_CGATGT_L008_R1_paired_trimmed_paired_merged_contig_115512	[Ostreococcus lucimarinus CCE9901]	370	2	0.376	0.57	3	P:carbohydrate metabolic process; C:extracellular region; F:hydrolase activity, acting on glycosyl bonds		IPR000254 (SMART); IPR000254 (PFAM); IPR000254 (PRODOM); IPR000254 (PROSITE_PROFILES); IPR000254 (SUPERFAMILY)
131902_CGATGT_L008_R1_paired_trimmed_paired_merged_contig_93989	[Ostreococcus lucimarinus CCE9901]	487	20	8.84e-28	0.59	1	F:molecular_function		IPR015943 (G3DSA:2.130.10.GENE3D); PTHR10971 (PANTHER); IPR017986 (PROSITE_PROFILES); IPR001680 (PROSITE_PROFILES); IPR017986 (SUPERFAMILY)
131902_CGATGT_L008_R1_paired_trimmed_paired_merged_contig_121324	[Ostreococcus lucimarinus CCE9901]	285	20	6.57e-15	68.3%	3	P:biological_process; C:cytoplasm; C:organelle		G3DSA:3.30.70.870 (GENE3D); PTHR23115:SF97 (PANTHER); PTHR23115 (PANTHER); IPR009022 (SUPERFAMILY)
131902_CGATGT_L008_R1_paired_trimmed_paired_merged_contig_117807	[Ostreococcus lucimarinus CCE9901]	427	4	9.88e-24	0.48	2	F:cytoskeletal protein binding; C:intracellular		IPR002108 (SMART); IPR002108 (PFAM); IPR029006 (G3DSA:3.40.20.GENE3D); PTHR10829 (PANTHER); IPR002108 (PROSITE_PROFILES); SSF55753 (SUPERFAMILY)
131902_CGATGT_L008_R1_paired_trimmed_paired_merged_contig_120705	[Ostreococcus lucimarinus CCE9901]	361	20	1.61e-22	85.6%	3	F:hydrolase activity, acting on carbon-nitrogen (but not peptide) bonds; P:biological_process; C:cytoplasm		IPR014729 (G3DSA:3.40.50.GENE3D); IPR022310 (PFAM); PTHR23090:SF9 (PANTHER); PTHR23090 (PANTHER); SSF52402 (SUPERFAMILY)
131902_CGATGT_L008_R1_paired_trimmed_paired_merged_contig_146352	[Ostreococcus lucimarinus CCE9901]	441	20	7.61e-62	78.65%	4	P:ribosome biogenesis; P:cellular nitrogen compound metabolic process; C:organelle; C:intracellular		PTHR12642 (PANTHER); PTHR12642:SF0 (PANTHER)
131902_CGATGT_L008_R1_paired_trimmed_paired_merged_contig_99996	[Ostreococcus lucimarinus CCE9901]	432	17	9.28e-35	57.41%	1	F:oxidoreductase activity		IPR023753 (G3DSA:3.50.50.GENE3D); IPR003953 (PFAM); PTHR11632 (PANTHER); PTHR11632:SF39 (PANTHER); IPR023753 (SUPERFAMILY)
131902_CGATGT_L008_R1_paired_trimmed_paired_merged_contig_126851	[Ostreococcus lucimarinus CCE9901]	375	20	4.82e-48	70.45%	1	F:molecular_function		IPR006186 (PRINTS); IPR006186 (SMART); IPR029052 (G3DSA:3.60.21.GENE3D); IPR004843 (PFAM); PTHR11668:SF118 (PANTHER); PTHR11668 (PANTHER); IPR029052 (SUPERFAMILY)
131902_CGATGT_L008_R1_paired_trimmed_paired_merged_contig_30745	[Ostreococcus lucimarinus CCE9901]	1008	20	3.92e-94	56.45%	1	F:oxidoreductase activity		IPR003953 (PFAM); IPR027477 (G3DSA:3.90.700.GENE3D); IPR023753 (G3DSA:3.50.50.GENE3D); PTHR11632 (PANTHER); PTHR11632:SF39 (PANTHER); IPR027477 (SUPERFAMILY); IPR023753 (SUPERFAMILY)
131902_CGATGT_L008_R1_paired_trimmed_paired_merged_contig_70357	[Ostreococcus lucimarinus CCE9901]	494	5	0.00213	55.2%	1	F:molecular_function		IPR000253 (SMART); IPR000253 (G3DSA:2.60.200.GENE3D); IPR000253 (PFAM); PTHR15067 (PANTHER); PTHR15067:SF4 (PANTHER); IPR000253 (PROSITE_PROFILES); IPR008984 (SUPERFAMILY)
131902_CGATGT_L008_R1_paired_trimmed_paired_merged_contig_117052	[Ostreococcus lucimarinus CCE9901]	313	20	8.87e-40	78.55%	1	F:transferase activity, transferring acyl groups		IPR002020 (PRINTS); IPR016143 (G3DSA:1.10.230.GENE3D); IPR002020 (PFAM); PTHR11739:SF8 (PANTHER); IPR002020 (PANTHER); IPR002020 (SUPERFAMILY)
131902_CGATGT_L008_R1_paired_trimmed_paired_merged_contig_111563	[Ostreococcus lucimarinus CCE9901]	655	20	4.81e-26	60.1%	2	C:cytoplasm; F:ion binding		IPR002048 (SMART); IPR002048 (PFAM); IPR011992 (G3DSA:1.10.238.GENE3D); IPR011992 (G3DSA:1.10.238.GENE3D); PTHR23049:SF34 (PANTHER); PTHR23049 (PANTHER); IPR002048 (PROSITE_PROFILES); IPR002048 (PROSITE_PROFILES); IPR011992 (SUPERFAMILY)
131902_CGATGT_L008_R1_paired_trimmed_paired_merged_contig_112827	[Ostreococcus lucimarinus CCE9901]	713	15	4.21e-39	57.53%	1	P:biological_process		PTHR14226 (PANTHER); PTHR14226:SF29 (PANTHER); IPR016035 (SUPERFAMILY)
131902_CGATGT_L008_R1_paired_trimmed_paired_merged_contig_146245	[Ostreococcus lucimarinus CCE9901]	416	12	5e-32	59.92%	1	F:oxidoreductase activity		IPR003953 (PFAM); IPR023753 (G3DSA:3.50.50.GENE3D); PTHR11632:SF39 (PANTHER); PTHR11632 (PANTHER); IPR023753 (SUPERFAMILY)
131902_CGATGT_L008_R1_paired_trimmed_paired_merged_contig_90526	[Ostreococcus lucimarinus CCE9901]	299	20	2.42e-35	82.6%	4	C:nucleus; F:DNA binding; C:chromosome; C:protein complex		IPR000558 (PRINTS); IPR000558 (SMART); IPR007125 (PFAM); IPR009072 (G3DSA:1.10.20.GENE3D); IPR000558 (PANTHER); IPR009072 (SUPERFAMILY)
131902_CGATGT_L008_R1_paired_trimmed_paired_merged_contig_149764	[Ostreococcus lucimarinus CCE9901]	328	5	7.87e-07	59.8%	1	F:molecular_function		IPR004045 (PFAM); IPR012336 (G3DSA:3.40.30.GENE3D); PTHR11571:SF145 (PANTHER); PTHR11571 (PANTHER); IPR004045 (PROSITE_PROFILES); IPR012336 (SUPERFAMILY)
131902_CGATGT_L008_R1_paired_trimmed_paired_merged_contig_120904	[Ostreococcus lucimarinus CCE9901]	288	1	0.781	0.58	3	C:nucleus; P:cellular nitrogen compound metabolic process; P:biosynthetic process		IPR011494 (PFAM)
131902_CGATGT_L008_R1_paired_trimmed_paired_merged_contig_127478	[Ostreococcus lucimarinus CCE9901]	482	3	0.265	0.51	1	F:lipid binding		G3DSA:3.15.10.10 (GENE3D); PTHR31138 (PANTHER); IPR017943 (SUPERFAMILY)
131902_CGATGT_L008_R1_paired_trimmed_paired_merged_contig_95794	[Ostreococcus lucimarinus CCE9901]	229	20	1.04e-22	70.85%	1	F:oxidoreductase activity		IPR003953 (PFAM); IPR023753 (G3DSA:3.50.50.GENE3D); PTHR11632:SF39 (PANTHER); PTHR11632 (PANTHER); IPR023753 (SUPERFAMILY)
131902_CGATGT_L008_R1_paired_trimmed_paired_merged_contig_79387	[Ostreococcus lucimarinus CCE9901]	385	20	2.34e-11	47.5%	1	F:molecular_function		IPR014721 (G3DSA:3.30.230.GENE3D); IPR006204 (PFAM); IPR020568 (SUPERFAMILY)
131902_CGATGT_L008_R1_paired_trimmed_paired_merged_contig_106482	[Ostreococcus lucimarinus CCE9901]	798	5	0.00563	47.4%	3	C:cytoplasm; C:endoplasmic reticulum; C:protein complex		PTHR21573 (PANTHER); IPR026895 (PTHR21573:PANTHER)
131902_CGATGT_L008_R1_paired_trimmed_paired_merged_contig_149919	[Ostreococcus lucimarinus CCE9901]	377	20	1.74e-30	63.1%	1	F:oxidoreductase activity		IPR023753 (G3DSA:3.50.50.GENE3D); IPR003953 (PFAM); PTHR11632 (PANTHER); PTHR11632:SF39 (PANTHER); IPR023753 (SUPERFAMILY)
131902_CGATGT_L008_R1_paired_trimmed_paired_merged_contig_113384	[Ostreococcus lucimarinus CCE9901]	230	7	0.000721	67.29%	3	P:carbohydrate metabolic process; C:extracellular region; F:hydrolase activity, acting on glycosyl bonds		IPR000254 (SMART); IPR000254 (PFAM); PTHR11552 (PANTHER); PTHR11552:SF136 (PANTHER); IPR000254 (PRODOM); IPR000254 (PROSITE_PROFILES); IPR000254 (SUPERFAMILY)
131902_CGATGT_L008_R1_paired_trimmed_paired_merged_contig_103146	[Ostreococcus lucimarinus CCE9901]	742	20	7.84e-34	57.6%	1	F:transferase activity, transferring acyl groups		IPR007130 (PFAM); PTHR12317:SF0 (PANTHER); PTHR12317 (PANTHER)
131902_CGATGT_L008_R1_paired_trimmed_paired_merged_contig_112597	[Ostreococcus lucimarinus CCE9901]	333	20	1.05e-19	58.8%	2	C:nucleus; F:molecular_function		IPR004871 (PFAM); PTHR10644 (PANTHER); PTHR10644:SF1 (PANTHER)
131902_CGATGT_L008_R1_paired_trimmed_paired_merged_contig_71775	[Ostreococcus lucimarinus CCE9901]	434	9	0.00148	48.78%	1	F:molecular_function		IPR013111 (PFAM); IPR000742 (PROSITE_PROFILES)
131902_CGATGT_L008_R1_paired_trimmed_paired_merged_contig_77160	[Ostreococcus lucimarinus CCE9901]	300	4	0.00393	59.75%	1	F:molecular_function		IPR001715 (G3DSA:1.10.418.GENE3D); IPR001715 (PFAM); IPR001715 (G3DSA:1.10.418.GENE3D); PTHR11915 (PANTHER); IPR001715 (SUPERFAMILY)
131902_CGATGT_L008_R1_paired_trimmed_paired_merged_contig_104079	[Ostreococcus lucimarinus CCE9901]	252	14	1.44e-07	51.64%	2	P:signal transduction; F:molecular_function	EC:3.1.4; EC:3.1.4.17; EC:3.1	IPR002073 (PFAM); IPR002073 (G3DSA:1.10.1300.GENE3D); SSF109604 (SUPERFAMILY)
131902_CGATGT_L008_R1_paired_trimmed_paired_merged_contig_109674	[Ostreococcus lucimarinus CCE9901]	914	20	4.4e-154	72.25%	2	P:biological_process; F:molecular_function		G3DSA:2.30.38.10 (GENE3D); G3DSA:3.30.300.30 (GENE3D); IPR000873 (PFAM); IPR025110 (PFAM); PTHR24095 (PANTHER); PTHR24095:SF210 (PANTHER); SSF56801 (SUPERFAMILY)
131902_CGATGT_L008_R1_paired_trimmed_paired_merged_contig_94993	[Ostreococcus lucimarinus CCE9901]	653	20	5.79e-49	80.8%	1	F:translation factor activity, RNA binding		IPR001253 (SMART); IPR006196 (PFAM); IPR012340 (G3DSA:2.40.50.GENE3D); IPR001253 (TIGRFAM); IPR001253 (PANTHER); IPR001253 (PRODOM); IPR006196 (PROSITE_PROFILES); IPR001253 (HAMAP); IPR012340 (SUPERFAMILY)
131902_CGATGT_L008_R1_paired_trimmed_paired_merged_contig_148935	[Ostreococcus lucimarinus CCE9901]	231	20	1.23e-25	78.65%	2	F:oxidoreductase activity; P:homeostatic process		IPR000866 (PFAM); IPR012336 (G3DSA:3.40.30.GENE3D); PTHR10681 (PANTHER); PTHR10681:SF114 (PANTHER); IPR013766 (PROSITE_PROFILES); IPR012336 (SUPERFAMILY)
131902_CGATGT_L008_R1_paired_trimmed_paired_merged_contig_111569	[Ostreococcus lucimarinus CCE9901]	367	4	0.000269	0.52	2	C:nuclear envelope; C:protein complex		IPR025712 (PFAM); IPR024864 (PANTHER)
131902_CGATGT_L008_R1_paired_trimmed_paired_merged_contig_110603	[Ostreococcus lucimarinus CCE9901]	328	3	0.0503	0.49	4	C:nuclear envelope; P:nucleocytoplasmic transport; F:structural molecule activity; C:protein complex		PTHR10350:SF6 (PANTHER); IPR004870 (PANTHER)
131902_CGATGT_L008_R1_paired_trimmed_paired_merged_contig_110903	[Ostreococcus lucimarinus CCE9901]	374	17	0.197	58.94%	1	F:molecular_function		IPR002350 (SMART); G3DSA:3.30.60.30 (GENE3D); IPR002350 (PFAM); IPR002350 (PROSITE_PROFILES); SSF100895 (SUPERFAMILY)
131902_CGATGT_L008_R1_paired_trimmed_paired_merged_contig_104914	[Ostreococcus lucimarinus CCE9901]	345	20	6.22e-60	89.55%	3	P:nucleocytoplasmic transport; P:signal transduction; F:GTPase activity	EC:3.6.1; EC:3.6.1.15	IPR002041 (PRINTS); SM00176 (SMART); SM00175 (SMART); SM00173 (SMART); IPR001806 (PFAM); IPR027417 (G3DSA:3.40.50.GENE3D); PTHR24071 (PANTHER); IPR002041 (PROSITE_PROFILES); IPR027417 (SUPERFAMILY)
131902_CGATGT_L008_R1_paired_trimmed_paired_merged_contig_103419	[Ostreococcus lucimarinus CCE9901]	473	12	4.28e-37	62.83%	1	F:oxidoreductase activity		IPR009075 (PFAM); G3DSA:1.20.140.10 (GENE3D); PTHR10909 (PANTHER); PTHR10909:SF297 (PANTHER); IPR009075 (SUPERFAMILY)
131902_CGATGT_L008_R1_paired_trimmed_paired_merged_contig_84197	[Ostreococcus lucimarinus CCE9901]	413	14	4.89e-24	49.86%	1	F:oxidoreductase activity		IPR013786 (G3DSA:1.10.540.GENE3D); IPR013786 (PFAM); PTHR10909 (PANTHER); PTHR10909:SF297 (PANTHER); IPR009100 (SUPERFAMILY)
131902_CGATGT_L008_R1_paired_trimmed_paired_merged_contig_99761	[Ostreococcus lucimarinus CCE9901]	595	20	5.93e-64	59.1%	1	F:oxidoreductase activity		no IPS match
131902_CGATGT_L008_R1_paired_trimmed_paired_merged_contig_101745	[Ostreococcus lucimarinus CCE9901]	762	20	5.41e-37	69.45%	3	F:oxidoreductase activity; F:ion binding; C:cellular_component	EC:1.6.2.2	IPR001199 (G3DSA:3.10.120.GENE3D); IPR001199 (PFAM); IPR001199 (SUPERFAMILY)
131902_CGATGT_L008_R1_paired_trimmed_paired_merged_contig_99081	[Ostreococcus lucimarinus CCE9901]	316	1	0.929	0.51	2	F:oxidoreductase activity; F:ion binding	EC:1.13.11	G3DSA:1.20.245.10 (GENE3D); IPR013819 (SUPERFAMILY)
131902_CGATGT_L008_R1_paired_trimmed_paired_merged_contig_94621	[Ostreococcus lucimarinus CCE9901]	1010	20	0.00599	48.85%	1	F:lipid binding		IPR001683 (SMART); IPR001683 (G3DSA:3.30.1520.GENE3D); IPR001683 (PFAM); PTHR10555:SF158 (PANTHER); PTHR10555 (PANTHER); IPR001683 (PROSITE_PROFILES); IPR001683 (SUPERFAMILY)
131902_CGATGT_L008_R1_paired_trimmed_paired_merged_contig_114900	[Ostreococcus lucimarinus CCE9901]	379	9	7.48e-55	83.67%	9	P:small molecule metabolic process; P:carbohydrate metabolic process; P:generation of precursor metabolites and energy; P:catabolic process; P:cofactor metabolic process; F:lyase activity; F:ion binding; P:biosynthetic process; P:cellular nitrogen compound metabolic process	EC:4.1.2.13	IPR000771 (PFAM); IPR013785 (G3DSA:3.20.20.GENE3D); PTHR30559:SF0 (PANTHER); PTHR30559 (PANTHER); SSF51569 (SUPERFAMILY)
131902_CGATGT_L008_R1_paired_trimmed_paired_merged_contig_99828	[Ostreococcus lucimarinus CCE9901]	389	15	9.95e-49	57.93%	1	F:oxidoreductase activity		IPR027477 (G3DSA:3.90.700.GENE3D); IPR003953 (PFAM); PTHR11632 (PANTHER); PTHR11632:SF39 (PANTHER); IPR027477 (SUPERFAMILY)
131902_CGATGT_L008_R1_paired_trimmed_paired_merged_contig_108190	[Ostreococcus lucimarinus CCE9901]	408	20	9.23e-46	71.3%	5	P:catabolic process; C:protein complex; F:peptidase activity; C:vacuole; C:plastid	EC:3.4.25	IPR029055 (G3DSA:3.60.20.GENE3D); IPR001353 (PFAM); PTHR11599:SF15 (PANTHER); PTHR11599 (PANTHER); IPR029055 (SUPERFAMILY)
131902_CGATGT_L008_R1_paired_trimmed_paired_merged_contig_27130	[Ostreococcus lucimarinus CCE9901]	936	20	4.33e-112	60.8%	1	F:oxidoreductase activity	EC:1.3.99.3	G3DSA:2.40.110.10 (GENE3D); IPR009075 (PFAM); G3DSA:1.20.140.10 (GENE3D); IPR006091 (PFAM); PTHR10909:SF297 (PANTHER); PTHR10909 (PANTHER); IPR009100 (SUPERFAMILY); IPR009075 (SUPERFAMILY)
131902_CGATGT_L008_R1_paired_trimmed_paired_merged_contig_98124	[Ostreococcus lucimarinus CCE9901]	1231	4	0.000605	0.49	2	F:transmembrane transporter activity; C:cellular_component		IPR000595 (SMART); IPR014710 (G3DSA:2.60.120.GENE3D); IPR000595 (PFAM); IPR002645 (G3DSA:3.30.750.GENE3D); IPR002645 (PFAM); IPR001902 (PANTHER); PTHR11814:SF59 (PANTHER); IPR002645 (PROSITE_PROFILES); IPR000595 (PROSITE_PROFILES); IPR018490 (SUPERFAMILY); IPR002645 (SUPERFAMILY)
131902_CGATGT_L008_R1_paired_trimmed_paired_merged_contig_65175	[Ostreococcus lucimarinus CCE9901]	548	20	2.29e-24	63.15%	4	P:small molecule metabolic process; C:cell; F:oxidoreductase activity; P:homeostatic process		PR00421 (PRINTS); IPR012336 (G3DSA:3.40.30.GENE3D); IPR005746 (TIGRFAM); IPR013766 (PFAM); IPR005746 (PIRSF); IPR005746 (PANTHER); PTHR10438:SF215 (PANTHER); IPR013766 (PROSITE_PROFILES); IPR012336 (SUPERFAMILY)
131902_CGATGT_L008_R1_paired_trimmed_paired_merged_contig_55840	[Ostreococcus lucimarinus CCE9901]	464	12	4.26e-12	52.17%	1	F:molecular_function		IPR012336 (G3DSA:3.40.30.GENE3D); IPR010987 (G3DSA:1.20.1050.GENE3D); IPR004046 (PFAM); PTHR11571:SF145 (PANTHER); PTHR11571 (PANTHER); IPR004045 (PROSITE_PROFILES); IPR010987 (PROSITE_PROFILES); IPR010987 (SUPERFAMILY); IPR012336 (SUPERFAMILY)
131902_CGATGT_L008_R1_paired_trimmed_paired_merged_contig_110476	[Ostreococcus lucimarinus CCE9901]	264	20	7.56e-14	55.6%	2	P:biological_process; F:molecular_function		IPR013816 (G3DSA:3.30.470.GENE3D); IPR013650 (PFAM); IPR005809 (PANTHER); PTHR11815:SF1 (PANTHER); SSF56059 (SUPERFAMILY)
131902_CGATGT_L008_R1_paired_trimmed_paired_merged_contig_87405	[Ostreococcus lucimarinus CCE9901]	417	20	0.000247	52.3%	2	F:phosphatase activity; P:cellular protein modification process	EC:3.1.3.16; EC:3.1; EC:3.1.3.41; EC:3.1.3	IPR000340 (PFAM); IPR029021 (G3DSA:3.90.190.GENE3D); IPR000387 (PROSITE_PROFILES); IPR029021 (SUPERFAMILY)
131902_CGATGT_L008_R1_paired_trimmed_paired_merged_contig_80845	[Ostreococcus lucimarinus CCE9901]	844	20	1.11e-08	0.49	3	C:nucleus; P:chromosome organization; P:protein complex assembly		IPR002164 (PFAM); PTHR11875:SF49 (PANTHER); IPR002164 (PANTHER); SSF143113 (SUPERFAMILY)
131902_CGATGT_L008_R1_paired_trimmed_paired_merged_contig_117799	[Ostreococcus lucimarinus CCE9901]	435	1	0.174	0.45	3	C:nucleus; P:biological_process; C:protein complex		IPR004000 (PANTHER); IPR027665 (PTHR11937:PANTHER); SSF53067 (SUPERFAMILY)
131902_CGATGT_L008_R1_paired_trimmed_paired_merged_contig_124149	[Ostreococcus lucimarinus CCE9901]	367	20	4.61e-17	50.2%	4	P:tRNA metabolic process; P:cellular amino acid metabolic process; F:ligase activity; P:translation	EC:6.1.1	IPR009080 (SUPERFAMILY)
131902_CGATGT_L008_R1_paired_trimmed_paired_merged_contig_89717	[Ostreococcus lucimarinus CCE9901]	370	20	2.44e-10	61.15%	1	F:molecular_function		IPR011990 (G3DSA:1.25.40.GENE3D); IPR011990 (SUPERFAMILY)
131902_CGATGT_L008_R1_paired_trimmed_paired_merged_contig_68619	[Ostreococcus lucimarinus CCE9901]	371	20	1.03e-21	72.4%	8	P:small molecule metabolic process; P:generation of precursor metabolites and energy; F:oxidoreductase activity; F:ion binding; P:biosynthetic process; P:cellular nitrogen compound metabolic process; C:protein complex; C:intracellular	EC:1.3.99.1	IPR001199 (PRINTS); IPR001199 (SMART); IPR001199 (PFAM); IPR001199 (G3DSA:3.10.120.GENE3D); PTHR19370 (PANTHER); IPR001199 (PROSITE_PROFILES); IPR001199 (SUPERFAMILY)
131902_CGATGT_L008_R1_paired_trimmed_paired_merged_contig_115257	[Ostreococcus lucimarinus CCE9901]	423	6	2.47e-05	69.17%	3	P:carbohydrate metabolic process; C:extracellular region; F:hydrolase activity, acting on glycosyl bonds		IPR000254 (SMART); IPR000254 (PFAM); IPR000254 (PRODOM); IPR000254 (PROSITE_PROFILES); IPR000254 (SUPERFAMILY)
131902_CGATGT_L008_R1_paired_trimmed_paired_merged_contig_80626	[Ostreococcus lucimarinus CCE9901]	390	20	9.39e-32	64.6%	3	P:biological_process; C:cytoskeleton; F:cytoskeletal protein binding	EC:3.6.1; EC:3.6.1.15	IPR001752 (SMART); IPR001752 (G3DSA:3.40.850.GENE3D); IPR031852 (PFAM); IPR027640 (PANTHER); IPR001752 (PROSITE_PROFILES); IPR027417 (SUPERFAMILY)
131902_CGATGT_L008_R1_paired_trimmed_paired_merged_contig_104578	[Ostreococcus lucimarinus CCE9901]	253	20	0.000274	60.95%	3	C:cytoplasm; F:methyltransferase activity; C:organelle		no IPS match
131902_CGATGT_L008_R1_paired_trimmed_paired_merged_contig_107363	[Ostreococcus lucimarinus CCE9901]	308	6	1.68e-17	77.17%	6	F:lyase activity; C:cytosol; P:cellular amino acid metabolic process; C:protein complex; P:biosynthetic process; F:isomerase activity	EC:4.2.1.33	PTHR11670:SF38 (PANTHER); IPR015937 (PANTHER)
131902_CGATGT_L008_R1_paired_trimmed_paired_merged_contig_116560	[Ostreococcus lucimarinus CCE9901]	370	20	5.16e-53	74.7%	4	F:ATPase activity; P:biological_process; C:cilium; F:ion binding	EC:3.6.1; EC:3.6.1.3; EC:3.6.1.15	IPR027417 (G3DSA:3.40.50.GENE3D); IPR003439 (PFAM); IPR032781 (PFAM); PTHR19211:SF15 (PANTHER); PTHR19211 (PANTHER); IPR027417 (SUPERFAMILY)
131902_CGATGT_L008_R1_paired_trimmed_paired_merged_contig_44683	[Ostreococcus lucimarinus CCE9901]	287	14	4.39e-24	64.29%	1	F:oxidoreductase activity		G3DSA:1.20.140.10 (GENE3D); IPR009075 (PFAM); PTHR10909 (PANTHER); PTHR10909:SF297 (PANTHER); IPR009075 (SUPERFAMILY)
131902_CGATGT_L008_R1_paired_trimmed_paired_merged_contig_119133	[Ostreococcus lucimarinus CCE9901]	337	20	1.01e-07	64.85%	1	F:molecular_function		IPR000504 (PFAM); IPR012677 (G3DSA:3.30.70.GENE3D); IPR000504 (PROSITE_PROFILES); IPR012677 (SUPERFAMILY)
131902_CGATGT_L008_R1_paired_trimmed_paired_merged_contig_57136	[Ostreococcus lucimarinus CCE9901]	311	6	2.56e-06	62.33%	1	F:molecular_function		IPR000608 (PFAM); IPR016135 (G3DSA:3.10.110.GENE3D); PTHR24067 (PANTHER); PTHR24067:SF29 (PANTHER); IPR000608 (PROSITE_PROFILES); IPR016135 (SUPERFAMILY)
131902_CGATGT_L008_R1_paired_trimmed_paired_merged_contig_127664	[Ostreococcus lucimarinus CCE9901]	241	20	1.52e-12	74.25%	7	P:cell death; P:sulfur compound metabolic process; C:mitochondrion; P:cofactor metabolic process; P:cellular component assembly; F:ion binding; P:biosynthetic process		IPR007785 (PFAM); IPR007785 (PANTHER)
131902_CGATGT_L008_R1_paired_trimmed_paired_merged_contig_87351	[Ostreococcus lucimarinus CCE9901]	433	20	2.17e-28	64.05%	4	P:small molecule metabolic process; C:cytoplasm; F:oxidoreductase activity; P:homeostatic process		PR00421 (PRINTS); IPR012336 (G3DSA:3.40.30.GENE3D); IPR013766 (PFAM); IPR005746 (TIGRFAM); IPR005746 (PIRSF); IPR005746 (PANTHER); IPR013766 (PROSITE_PROFILES); IPR012336 (SUPERFAMILY)
131902_CGATGT_L008_R1_paired_trimmed_paired_merged_contig_128638	[Ostreococcus lucimarinus CCE9901]	291	20	5.36e-18	56.85%	2	P:biological_process; F:molecular_function		IPR000569 (PFAM); PTHR11254 (PANTHER); PTHR11254:SF328 (PANTHER); IPR000569 (PROSITE_PROFILES); IPR000569 (SUPERFAMILY)
131902_CGATGT_L008_R1_paired_trimmed_paired_merged_contig_77760	[Ostreococcus lucimarinus CCE9901]	1225	20	7.18e-170	74.9%	12	F:ATPase activity; P:membrane organization; P:protein targeting; P:transmembrane transport; P:protein complex assembly; C:mitochondrion; F:ion binding; P:protein maturation; F:peptidase activity; C:plastid; P:mitochondrion organization; C:thylakoid	EC:3.6.1; EC:3.4.24; EC:3.6.1.3; EC:3.6.1.15	G3DSA:1.10.8.60 (GENE3D); IPR000642 (PFAM); PTHR23076:SF10 (PANTHER); PTHR23076 (PANTHER); SSF140990 (SUPERFAMILY)
131902_CGATGT_L008_R1_paired_trimmed_paired_merged_contig_150018	[Ostreococcus lucimarinus CCE9901]	403	20	2.15e-17	56.1%	3	C:cytoskeleton; P:cytoskeleton organization; F:cytoskeletal protein binding		IPR002108 (SMART); IPR002108 (PFAM); IPR029006 (G3DSA:3.40.20.GENE3D); IPR017904 (PANTHER); IPR002108 (PROSITE_PROFILES); SSF55753 (SUPERFAMILY)
131902_CGATGT_L008_R1_paired_trimmed_paired_merged_contig_115639	[Ostreococcus lucimarinus CCE9901]	328	20	1.81e-20	53.2%	1	P:lipid metabolic process		IPR005804 (PFAM); PTHR19353:SF20 (PANTHER); PTHR19353 (PANTHER)
131902_CGATGT_L008_R1_paired_trimmed_paired_merged_contig_119167	[Ostreococcus lucimarinus CCE9901]	241	6	0.0803	62.83%	3	P:carbohydrate metabolic process; C:extracellular region; F:hydrolase activity, acting on glycosyl bonds		IPR000254 (SMART); IPR000254 (PFAM); IPR000254 (PRODOM); IPR000254 (PROSITE_PROFILES); IPR000254 (SUPERFAMILY)
131902_CGATGT_L008_R1_paired_trimmed_paired_merged_contig_97613	[Ostreococcus lucimarinus CCE9901]	1944	20	1.3e-158	56.35%	1	F:oxidoreductase activity	EC:1.3.99.3	IPR001199 (SMART); IPR009075 (PFAM); IPR001199 (G3DSA:3.10.120.GENE3D); IPR001199 (PFAM); IPR006091 (PFAM); IPR013786 (G3DSA:1.10.540.GENE3D); G3DSA:2.40.110.10 (GENE3D); G3DSA:1.20.140.10 (GENE3D); IPR013786 (PFAM); PTHR10909 (PANTHER); PTHR10909:SF297 (PANTHER); IPR001199 (PROSITE_PROFILES); IPR001199 (SUPERFAMILY); IPR009100 (SUPERFAMILY); IPR009075 (SUPERFAMILY)
131902_CGATGT_L008_R1_paired_trimmed_paired_merged_contig_78277	[Ostreococcus lucimarinus CCE9901]	421	20	2.34e-56	73.1%	3	P:small molecule metabolic process; F:transferase activity, transferring acyl groups; C:mitochondrion		IPR002020 (PRINTS); IPR016143 (G3DSA:1.10.230.GENE3D); IPR002020 (PFAM); IPR002020 (PANTHER); PTHR11739:SF8 (PANTHER); IPR002020 (SUPERFAMILY)
131902_CGATGT_L008_R1_paired_trimmed_paired_merged_contig_104437	[Ostreococcus lucimarinus CCE9901]	1163	2	0.0213	0.43	1	F:molecular_function		IPR003891 (SMART); IPR016021 (G3DSA:1.25.40.GENE3D); IPR003891 (PFAM); PTHR23253:SF9 (PANTHER); PTHR23253 (PANTHER); IPR003891 (PROSITE_PROFILES); IPR016024 (SUPERFAMILY)
131902_CGATGT_L008_R1_paired_trimmed_paired_merged_contig_103594	[Ostreococcus lucimarinus CCE9901]	594	20	8.25e-38	69.2%	2	F:ATPase activity; F:ion binding	EC:3.6.1; EC:3.6.1.3; EC:3.6.1.15	IPR027417 (G3DSA:3.40.50.GENE3D); IPR003439 (PFAM); PTHR19211 (PANTHER); PTHR19211:SF15 (PANTHER); IPR027417 (SUPERFAMILY)
131902_CGATGT_L008_R1_paired_trimmed_paired_merged_contig_82807	[Ostreococcus lucimarinus CCE9901]	928	20	2.74e-106	59.15%	1	F:oxidoreductase activity	EC:1.3.99.3	IPR006091 (PFAM); IPR013786 (PFAM); G3DSA:2.40.110.10 (GENE3D); G3DSA:1.20.140.10 (GENE3D); IPR009075 (PFAM); IPR013786 (G3DSA:1.10.540.GENE3D); PTHR10909:SF297 (PANTHER); PTHR10909 (PANTHER); IPR009075 (SUPERFAMILY); IPR009100 (SUPERFAMILY)
131902_CGATGT_L008_R1_paired_trimmed_paired_merged_contig_136159	[Ostreococcus lucimarinus CCE9901]	345	20	4.06e-43	76.65%	3	F:GTPase activity; C:intracellular; P:translation	EC:3.6.1; EC:3.6.1.15	IPR005517 (PFAM); IPR014721 (G3DSA:3.30.230.GENE3D); PTHR23115:SF187 (PANTHER); PTHR23115 (PANTHER); IPR020568 (SUPERFAMILY)
131902_CGATGT_L008_R1_paired_trimmed_paired_merged_contig_96607	[Ostreococcus lucimarinus CCE9901]	823	20	3.25e-99	59.35%	1	F:oxidoreductase activity	EC:1.3.99.3	IPR009075 (PFAM); G3DSA:1.20.140.10 (GENE3D); IPR013786 (G3DSA:1.10.540.GENE3D); IPR006091 (PFAM); G3DSA:2.40.110.10 (GENE3D); IPR013786 (PFAM); PTHR10909 (PANTHER); PTHR10909:SF297 (PANTHER); IPR009075 (SUPERFAMILY); IPR009100 (SUPERFAMILY)
131902_CGATGT_L008_R1_paired_trimmed_paired_merged_contig_97105	[Ostreococcus lucimarinus CCE9901]	341	9	1.07e-29	57.11%	1	F:oxidoreductase activity		IPR023753 (G3DSA:3.50.50.GENE3D); PTHR11632 (PANTHER); PTHR11632:SF39 (PANTHER)
131902_CGATGT_L008_R1_paired_trimmed_paired_merged_contig_103810	[Ostreococcus lucimarinus CCE9901]	289	11	2.23e-34	60.18%	1	F:molecular_function		IPR013785 (G3DSA:3.20.20.GENE3D); PTHR32332 (PANTHER); PTHR32332:SF22 (PANTHER); SSF51412 (SUPERFAMILY)
131902_CGATGT_L008_R1_paired_trimmed_paired_merged_contig_65040	[Ostreococcus lucimarinus CCE9901]	824	1	0.603	0.41	2	C:peroxisome; P:biological_process		IPR008733 (PFAM); PTHR12652 (PANTHER); PTHR12652:SF10 (PANTHER)
131902_CGATGT_L008_R1_paired_trimmed_paired_merged_contig_101376	[Ostreococcus lucimarinus CCE9901]	437	20	6.87e-17	0.55	4	C:cytoplasm; P:lipid metabolic process; P:biosynthetic process; C:organelle		IPR000092 (PFAM); IPR008949 (G3DSA:1.10.600.GENE3D); PTHR12001 (PANTHER); PTHR12001 (PANTHER); PTHR12001:SF47 (PANTHER); PTHR12001:SF47 (PANTHER); IPR008949 (SUPERFAMILY)
131902_CGATGT_L008_R1_paired_trimmed_paired_merged_contig_11719	[Ostreococcus lucimarinus CCE9901]	833	20	4.78e-36	46.3%	1	F:ion binding		IPR000504 (SMART); IPR032297 (PFAM); IPR012677 (G3DSA:3.30.70.GENE3D); IPR000504 (PFAM); PTHR14089:SF2 (PANTHER); PTHR14089 (PANTHER); IPR000571 (PROSITE_PROFILES); IPR000504 (PROSITE_PROFILES); IPR012677 (SUPERFAMILY)
131902_CGATGT_L008_R1_paired_trimmed_paired_merged_contig_147017	[Ostreococcus lucimarinus CCE9901]	249	4	9.78e-11	54.5%	2	P:signal transduction; F:molecular_function	EC:3.1.4; EC:3.1.4.17; EC:3.1	IPR002073 (G3DSA:1.10.1300.GENE3D); SSF109604 (SUPERFAMILY)
131902_CGATGT_L008_R1_paired_trimmed_paired_merged_contig_120873	[Ostreococcus lucimarinus CCE9901]	253	14	8.1e-21	60.86%	1	F:oxidoreductase activity		IPR009075 (PFAM); G3DSA:1.20.140.10 (GENE3D); PTHR10909 (PANTHER); PTHR10909:SF297 (PANTHER); IPR009075 (SUPERFAMILY)
131902_CGATGT_L008_R1_paired_trimmed_paired_merged_contig_101104	[Physcomitrella patens]	317	20	1.94e-16	62.35%	1	C:cellular_component		IPR004240 (PFAM); PTHR10766:SF41 (PANTHER); IPR004240 (PANTHER)
131902_CGATGT_L008_R1_paired_trimmed_paired_merged_contig_116053	[Physcomitrella patens]	351	20	1.65e-21	62.4%	4	P:catabolic process; C:protein complex; F:peptidase activity; C:intracellular	EC:3.4.25	IPR029055 (G3DSA:3.60.20.GENE3D); IPR001353 (PFAM); PTHR11599:SF12 (PANTHER); PTHR11599 (PANTHER); IPR029055 (SUPERFAMILY)
131902_CGATGT_L008_R1_paired_trimmed_paired_merged_contig_111020	[Physcomitrella patens]	266	7	4.41e-18	58.57%	1	F:molecular_function		IPR010905 (PFAM); IPR012341 (G3DSA:1.50.10.GENE3D); PTHR33886 (PANTHER); PTHR33886:SF3 (PANTHER); IPR008928 (SUPERFAMILY)
131902_CGATGT_L008_R1_paired_trimmed_paired_merged_contig_60158	[Physcomitrella patens]	480	20	2.86e-43	64.45%	1	F:ion binding		IPR013567 (PFAM); IPR013566 (PFAM); PTHR24072:SF73 (PANTHER); PTHR24072 (PANTHER); IPR002048 (PROSITE_PROFILES); IPR011992 (SUPERFAMILY)
131902_CGATGT_L008_R1_paired_trimmed_paired_merged_contig_117393	[Physcomitrella patens]	310	20	2.94e-36	80.75%	1	C:ribosome		IPR005326 (PFAM); PTHR12146 (PANTHER)
131902_CGATGT_L008_R1_paired_trimmed_paired_merged_contig_120785	[Physcomitrella patens]	281	20	3.27e-18	66.6%	1	F:ion binding		IPR011992 (G3DSA:1.10.238.GENE3D); IPR002048 (PFAM); PTHR23048 (PANTHER); IPR002048 (PROSITE_PROFILES); IPR002048 (PROSITE_PROFILES); IPR011992 (SUPERFAMILY)
131902_CGATGT_L008_R1_paired_trimmed_paired_merged_contig_103303	[Physcomitrella patens]	402	20	2.56e-06	54.9%	1	F:oxidoreductase activity		PR00420 (PRINTS); IPR023753 (G3DSA:3.50.50.GENE3D); IPR002938 (PFAM); PTHR13789 (PANTHER); PTHR13789:SF90 (PANTHER); IPR023753 (SUPERFAMILY)
131902_CGATGT_L008_R1_paired_trimmed_paired_merged_contig_55240	[Physcomitrella patens]	1321	20	3.3e-114	51.95%	5	C:cytoskeleton; P:cytoskeleton organization; P:protein complex assembly; C:protein complex; F:molecular_function		IPR001680 (SMART); IPR015943 (G3DSA:2.130.10.GENE3D); IPR001680 (PFAM); IPR017383 (PANTHER); IPR001680 (PROSITE_PROFILES); IPR017986 (PROSITE_PROFILES); IPR017986 (SUPERFAMILY)
131902_CGATGT_L008_R1_paired_trimmed_paired_merged_contig_93505	[Physcomitrella patens]	361	20	1.15e-47	85.5%	4	F:structural constituent of ribosome; P:ribosome biogenesis; C:ribosome; P:translation		IPR000439 (SMART); IPR024794 (G3DSA:3.40.1120.GENE3D); IPR000439 (PFAM); IPR000439 (PANTHER); IPR012678 (SUPERFAMILY)
131902_CGATGT_L008_R1_paired_trimmed_paired_merged_contig_80888	[Physcomitrella patens]	257	20	9.99e-35	79.55%	11	P:carbohydrate metabolic process; P:generation of precursor metabolites and energy; P:catabolic process; P:cofactor metabolic process; F:ion binding; F:lyase activity; C:cytosol; P:cellular amino acid metabolic process; C:protein complex; P:cellular nitrogen compound metabolic process; P:biosynthetic process	EC:4.2.1.11	IPR020810 (SMART); IPR020810 (PFAM); IPR029065 (G3DSA:3.20.20.GENE3D); IPR000941 (PANTHER); IPR029065 (SUPERFAMILY)
131902_CGATGT_L008_R1_paired_trimmed_paired_merged_contig_145956	[Physcomitrella patens]	308	20	7.55e-13	75.3%	4	F:structural constituent of ribosome; P:ribosome biogenesis; C:ribosome; P:translation		IPR001377 (PANTHER)
131902_CGATGT_L008_R1_paired_trimmed_paired_merged_contig_94454	[Physcomitrella patens]	356	20	5.76e-57	91.75%	5	F:structural constituent of ribosome; C:cytosol; P:ribosome biogenesis; C:ribosome; P:translation		IPR001848 (PRINTS); IPR027486 (SMART); IPR005729 (TIGRFAM); IPR027486 (G3DSA:3.30.70.GENE3D); IPR027486 (PFAM); PTHR11700:SF8 (PANTHER); IPR001848 (PANTHER); IPR027486 (SUPERFAMILY)
131902_CGATGT_L008_R1_paired_trimmed_paired_merged_contig_80225	[Physcomitrella patens]	1961	20	1.03e-152	64.2%	2	P:carbohydrate metabolic process; F:hydrolase activity, acting on glycosyl bonds		IPR001360 (PRINTS); IPR013781 (G3DSA:3.20.20.GENE3D); IPR001360 (PFAM); IPR001360 (PANTHER); IPR017853 (SUPERFAMILY)
131902_CGATGT_L008_R1_paired_trimmed_paired_merged_contig_145359	[Physcomitrella patens]	323	20	2.17e-34	73.65%	8	P:small molecule metabolic process; P:carbohydrate metabolic process; P:generation of precursor metabolites and energy; P:catabolic process; P:cofactor metabolic process; F:lyase activity; P:cellular nitrogen compound metabolic process; P:biosynthetic process	EC:4.1.2.13	IPR000741 (PFAM); IPR013785 (G3DSA:3.20.20.GENE3D); SSF51569 (SUPERFAMILY)
131902_CGATGT_L008_R1_paired_trimmed_paired_merged_contig_93478	[Physcomitrella patens]	879	20	2.14e-103	81.5%	4	F:structural constituent of ribosome; P:ribosome biogenesis; C:ribosome; P:translation		IPR001197 (TIGRFAM); IPR001197 (PIRSF); IPR016180 (G3DSA:3.90.1170.GENE3D); IPR016180 (PFAM); PTHR11726 (PANTHER); IPR022981 (HAMAP); IPR016180 (SUPERFAMILY)
131902_CGATGT_L008_R1_paired_trimmed_paired_merged_contig_107847	[Physcomitrella patens]	613	20	8.32e-111	87.85%	5	P:small molecule metabolic process; P:carbohydrate metabolic process; P:lipid metabolic process; P:biosynthetic process; F:isomerase activity	EC:5.5.1.4	IPR002587 (PIRSF); IPR013021 (PFAM); IPR016040 (G3DSA:3.40.50.GENE3D); G3DSA:3.30.360.10 (GENE3D); IPR002587 (PFAM); IPR002587 (PANTHER); IPR016040 (SUPERFAMILY); SSF55347 (SUPERFAMILY)
131902_CGATGT_L008_R1_paired_trimmed_paired_merged_contig_112000	[Physcomitrella patens]	471	20	2.38e-06	44.55%	2	P:carbohydrate metabolic process; F:hydrolase activity, acting on glycosyl bonds	EC:3.2.1.28; EC:3.2.1	IPR001661 (PFAM); IPR008928 (SUPERFAMILY)
131902_CGATGT_L008_R1_paired_trimmed_paired_merged_contig_111502	[Physcomitrella patens]	292	20	4.4e-46	77.35%	6	P:small molecule metabolic process; F:oxidoreductase activity; P:catabolic process; C:cytosol; P:cellular nitrogen compound metabolic process; P:response to stress	EC:1.11.1.7; EC:1.11.1.6	no IPS match
131902_CGATGT_L008_R1_paired_trimmed_paired_merged_contig_120084	[Physcomitrella patens]	304	20	4.14e-43	81.35%	8	P:small molecule metabolic process; P:carbohydrate metabolic process; P:generation of precursor metabolites and energy; P:catabolic process; P:cofactor metabolic process; F:ion binding; P:cellular nitrogen compound metabolic process; P:biosynthetic process	EC:2.7.1.40	IPR001697 (PRINTS); IPR015793 (PFAM); IPR015813 (G3DSA:3.20.20.GENE3D); IPR001697 (PANTHER); IPR015813 (SUPERFAMILY)
131902_CGATGT_L008_R1_paired_trimmed_paired_merged_contig_110112	[Physcomitrella patens]	401	20	3.19e-57	77.8%	8	F:structural constituent of ribosome; C:cytosol; P:ribosome biogenesis; C:ribosome; C:vacuole; C:plasma membrane; C:plastid; P:translation		IPR013843 (PFAM); IPR013845 (PFAM); IPR000876 (PANTHER); IPR013845 (PRODOM)
131902_CGATGT_L008_R1_paired_trimmed_paired_merged_contig_96686	[Physcomitrella patens]	358	20	3.02e-51	89.1%	5	F:structural constituent of ribosome; C:cytosol; P:ribosome biogenesis; C:ribosome; P:translation		IPR001593 (SMART); IPR001593 (PFAM); PTHR11830 (PANTHER)
131902_CGATGT_L008_R1_paired_trimmed_paired_merged_contig_90688	[Physcomitrella patens]	462	20	1.13e-21	78.4%	5	F:structural constituent of ribosome; C:cytosol; P:ribosome biogenesis; C:ribosome; P:translation		IPR000892 (PFAM); IPR000892 (PANTHER); PTHR12538:SF0 (PANTHER)
131902_CGATGT_L008_R1_paired_trimmed_paired_merged_contig_82436	[Physcomitrella patens]	368	1	0.000159	0.57	1	C:cellular_component		IPR000791 (PFAM); PTHR31123:SF1 (PANTHER); PTHR31123 (PANTHER)
131902_CGATGT_L008_R1_paired_trimmed_paired_merged_contig_80327	[Physcomitrella patens]	347	20	1.77e-46	84.75%	1	P:biological_process		IPR023395 (G3DSA:1.50.40.GENE3D); PTHR24089 (PANTHER); PTHR24089:SF338 (PANTHER); IPR023395 (SUPERFAMILY)
131902_CGATGT_L008_R1_paired_trimmed_paired_merged_contig_97011	[Physcomitrella patens]	861	20	3.87e-76	63.35%	2	P:biological_process; F:molecular_function		IPR025110 (PFAM); IPR000873 (PFAM); G3DSA:3.30.300.30 (GENE3D); G3DSA:2.30.38.10 (GENE3D); PTHR24095 (PANTHER); SSF56801 (SUPERFAMILY)
131902_CGATGT_L008_R1_paired_trimmed_paired_merged_contig_110271	[Physcomitrella patens]	313	20	5.04e-41	77.95%	5	P:sulfur compound metabolic process; P:cofactor metabolic process; P:cellular amino acid metabolic process; P:biosynthetic process; F:transferase activity, transferring alkyl or aryl (other than methyl) groups	EC:2.5.1.6	IPR022630 (PFAM); G3DSA:3.30.300.10 (GENE3D); IPR002133 (PANTHER); IPR022636 (SUPERFAMILY)
131902_CGATGT_L008_R1_paired_trimmed_paired_merged_contig_105892	[Physcomitrella patens]	458	20	2.01e-06	69.65%	2	P:cellular amino acid metabolic process; F:methyltransferase activity		no IPS match
131902_CGATGT_L008_R1_paired_trimmed_paired_merged_contig_149671	[Physcomitrella patens]	219	20	2.16e-20	91.6%	5	P:vesicle-mediated transport; C:cytosol; C:cytoplasmic, membrane-bounded vesicle; C:protein complex; C:plasma membrane		IPR028565 (PFAM); PTHR10529 (PANTHER); PTHR10529:SF224 (PANTHER); IPR028565 (SUPERFAMILY)
131902_CGATGT_L008_R1_paired_trimmed_paired_merged_contig_77126	[Physcomitrella patens]	768	20	2.66e-98	72.8%	2	P:cellular protein modification process; F:kinase activity		IPR000719 (SMART); IPR000719 (PFAM); G3DSA:1.10.510.10 (GENE3D); PTHR24056 (PANTHER); PTHR24056:SF45 (PANTHER); PTHR24056:SF45 (PANTHER); PTHR24056 (PANTHER); IPR000719 (PROSITE_PROFILES); IPR011009 (SUPERFAMILY)
131902_CGATGT_L008_R1_paired_trimmed_paired_merged_contig_58334	[Physcomitrella patens]	315	20	4.69e-38	72.9%	4	F:structural constituent of ribosome; P:ribosome biogenesis; C:ribosome; P:translation		IPR001141 (PFAM); IPR014722 (G3DSA:2.30.30.GENE3D); IPR001141 (PANTHER); IPR001141 (PRODOM)
131902_CGATGT_L008_R1_paired_trimmed_paired_merged_contig_110573	[Physcomitrella patens]	643	20	6.15e-35	66.6%	1	P:vacuolar transport		IPR005024 (PFAM); PTHR10476:SF1 (PANTHER); PTHR10476 (PANTHER)
131902_CGATGT_L008_R1_paired_trimmed_paired_merged_contig_103679	[Physcomitrella patens]	263	6	6.43e-22	0.67	1	F:molecular_function		IPR010905 (PFAM); IPR012341 (G3DSA:1.50.10.GENE3D); PTHR33886:SF3 (PANTHER); PTHR33886 (PANTHER); IPR008928 (SUPERFAMILY)
131902_CGATGT_L008_R1_paired_trimmed_paired_merged_contig_108993	[Physcomitrella patens]	762	20	2.27e-40	0.68	5	P:small molecule metabolic process; P:carbohydrate metabolic process; P:lipid metabolic process; P:biosynthetic process; F:isomerase activity	EC:5.5.1.4	IPR002587 (PFAM); IPR016040 (G3DSA:3.40.50.GENE3D); PTHR11510:SF5 (PANTHER); IPR002587 (PANTHER); IPR016040 (SUPERFAMILY)
131902_CGATGT_L008_R1_paired_trimmed_paired_merged_contig_56059	[Physcomitrella patens]	1137	20	3.21e-154	82.3%	2	P:cellular protein modification process; F:kinase activity		IPR000719 (SMART); G3DSA:1.10.510.10 (GENE3D); G3DSA:3.30.200.20 (GENE3D); IPR000719 (PFAM); PTHR24057 (PANTHER); IPR000719 (PROSITE_PROFILES); IPR011009 (SUPERFAMILY)
131902_CGATGT_L008_R1_paired_trimmed_paired_merged_contig_114320	[Physcomitrella patens]	436	20	1.75e-39	84.35%	4	F:structural constituent of ribosome; P:ribosome biogenesis; C:ribosome; P:translation		IPR012677 (G3DSA:3.30.70.GENE3D); IPR001976 (PFAM); IPR001976 (PANTHER); IPR001976 (PRODOM); IPR012678 (SUPERFAMILY)
131902_CGATGT_L008_R1_paired_trimmed_paired_merged_contig_96430	[Physcomitrella patens]	296	20	5.92e-08	68.25%	4	F:ion binding; C:vacuole; P:transport; C:plasma membrane		IPR000306 (SMART); IPR013083 (G3DSA:3.30.40.GENE3D); IPR008942 (G3DSA:1.25.40.GENE3D); IPR000306 (PFAM); PTHR13856:SF86 (PANTHER); PTHR13856 (PANTHER); IPR002014 (PROSITE_PROFILES); IPR017455 (PROSITE_PROFILES); IPR008942 (SUPERFAMILY); IPR011011 (SUPERFAMILY)
131902_CGATGT_L008_R1_paired_trimmed_paired_merged_contig_91052	[Physcomitrella patens]	248	12	0.0389	56.08%	2	F:oxidoreductase activity; F:ion binding		IPR001128 (G3DSA:1.10.630.GENE3D); IPR001128 (SUPERFAMILY)
131902_CGATGT_L008_R1_paired_trimmed_paired_merged_contig_85417	[Physcomitrella patens]	305	20	2.1e-28	74.25%	2	P:vesicle-mediated transport; F:molecular_function		IPR011990 (G3DSA:1.25.40.GENE3D); IPR000547 (PFAM); PTHR10292 (PANTHER); IPR000547 (PROSITE_PROFILES); IPR016024 (SUPERFAMILY)
131902_CGATGT_L008_R1_paired_trimmed_paired_merged_contig_105847	[Physcomitrella patens]	244	20	3.2e-06	77.65%	2	P:biological_process; C:ribosome		IPR022803 (G3DSA:3.30.1440.GENE3D); IPR031310 (PFAM)
131902_CGATGT_L008_R1_paired_trimmed_paired_merged_contig_110382	[Physcomitrella patens]	215	20	3.53e-12	73.5%	5	P:small molecule metabolic process; P:generation of precursor metabolites and energy; C:cytoplasm; F:ion binding; P:cellular nitrogen compound metabolic process	EC:3.6.1.1; EC:3.6.1	IPR008162 (G3DSA:3.90.80.GENE3D); PTHR10286:SF3 (PANTHER); IPR008162 (PANTHER); IPR008162 (SUPERFAMILY)
131902_CGATGT_L008_R1_paired_trimmed_paired_merged_contig_109149	[Physcomitrella patens]	525	20	2.76e-70	81.45%	6	P:sulfur compound metabolic process; C:cytoplasm; P:cofactor metabolic process; P:cellular amino acid metabolic process; P:biosynthetic process; F:transferase activity, transferring alkyl or aryl (other than methyl) groups	EC:2.5.1.6	G3DSA:3.30.300.10 (GENE3D); G3DSA:3.30.300.10 (GENE3D); IPR022630 (PFAM); IPR002133 (PANTHER); IPR022636 (SUPERFAMILY); IPR022636 (SUPERFAMILY)
131902_CGATGT_L008_R1_paired_trimmed_paired_merged_contig_67036	[Physcomitrella patens]	563	20	3.6e-49	70.65%	4	F:structural constituent of ribosome; P:ribosome biogenesis; C:ribosome; P:translation		IPR001147 (PFAM); IPR001147 (G3DSA:2.30.30.GENE3D); IPR001147 (PANTHER); PTHR20981:SF6 (PANTHER); IPR008991 (SUPERFAMILY)
131902_CGATGT_L008_R1_paired_trimmed_paired_merged_contig_26515	[Physcomitrella patens]	589	6	6.3e-18	46.17%	2	P:carbohydrate metabolic process; F:hydrolase activity, acting on glycosyl bonds		IPR023296 (G3DSA:2.115.10.GENE3D); IPR006710 (PFAM); IPR006710 (PANTHER); PTHR22925:SF12 (PANTHER); IPR023296 (SUPERFAMILY)
131902_CGATGT_L008_R1_paired_trimmed_paired_merged_contig_140848	[Physcomitrella patens]	275	20	1.73e-29	75.3%	2	P:ribosome biogenesis; C:intracellular		IPR001790 (PFAM); PTHR21141 (PANTHER); PTHR21141:SF3 (PANTHER); SSF160369 (SUPERFAMILY)
131902_CGATGT_L008_R1_paired_trimmed_paired_merged_contig_78402	[Physcomitrella patens]	550	20	4.19e-24	56.45%	4	C:protein complex; P:cellular nitrogen compound metabolic process; P:biosynthetic process; C:nucleoplasm		IPR015872 (G3DSA:1.10.287.GENE3D); IPR015871 (PFAM); IPR009088 (G3DSA:2.30.18.GENE3D); IPR015872 (PFAM); IPR003194 (PANTHER); IPR003194 (PANTHER); PTHR10966:SF0 (PANTHER); PTHR10966:SF0 (PANTHER); IPR015872 (PRODOM); IPR009083 (SUPERFAMILY); IPR009088 (SUPERFAMILY)
131902_CGATGT_L008_R1_paired_trimmed_paired_merged_contig_76853	[Physcomitrella patens]	274	20	1.11e-44	92.8%	5	F:structural constituent of ribosome; C:cytosol; P:ribosome biogenesis; C:ribosome; P:translation		no IPS match
131902_CGATGT_L008_R1_paired_trimmed_paired_merged_contig_106933	[Physcomitrella patens]	313	20	1.23e-33	78.85%	4	F:structural constituent of ribosome; P:ribosome biogenesis; C:ribosome; P:translation		IPR000266 (PRINTS); IPR012340 (G3DSA:2.40.50.GENE3D); IPR000266 (PFAM); PTHR10744:SF9 (PANTHER); IPR000266 (PANTHER); IPR000266 (PRODOM); IPR012340 (SUPERFAMILY)
131902_CGATGT_L008_R1_paired_trimmed_paired_merged_contig_87855	[Physcomitrella patens]	332	20	3.69e-51	89.95%	7	F:structural constituent of ribosome; C:cytosol; P:ribosome biogenesis; C:nucleolus; C:ribosome; F:rRNA binding; P:translation		IPR000589 (SMART); IPR000589 (PFAM); PTHR11885 (PANTHER); IPR009068 (SUPERFAMILY)
131902_CGATGT_L008_R1_paired_trimmed_paired_merged_contig_144771	[Physcomitrella patens]	238	20	1.97e-19	73.1%	1	F:peptidase activity	EC:3.4.23	IPR033121 (PFAM); IPR021109 (G3DSA:2.40.70.GENE3D); PTHR13683:SF312 (PANTHER); IPR001461 (PANTHER); IPR033121 (PROSITE_PROFILES); IPR021109 (SUPERFAMILY)
131902_CGATGT_L008_R1_paired_trimmed_paired_merged_contig_112739	[Physcomitrella patens]	510	20	0.0016	49.4%	1	F:molecular_function		IPR015943 (G3DSA:2.130.10.GENE3D); IPR017986 (SUPERFAMILY)
131902_CGATGT_L008_R1_paired_trimmed_paired_merged_contig_65903	[Physcomitrella patens]	627	20	2.56e-41	61.35%	1	F:oxidoreductase activity		IPR013740 (PFAM); IPR012336 (G3DSA:3.40.30.GENE3D); PTHR10430:SF17 (PANTHER); PTHR10430 (PANTHER); IPR012336 (PROSITE_PROFILES); IPR012336 (SUPERFAMILY)
131902_CGATGT_L008_R1_paired_trimmed_paired_merged_contig_41232	[Physcomitrella patens]	624	20	4.85e-116	87.75%	1	F:molecular_function		IPR000308 (PRINTS); IPR023410 (SMART); G3DSA:1.20.190.20 (GENE3D); IPR023410 (PFAM); IPR000308 (PIRSF); IPR000308 (PANTHER); IPR023410 (SUPERFAMILY)
131902_CGATGT_L008_R1_paired_trimmed_paired_merged_contig_112672	[Physcomitrella patens]	532	20	9.36e-06	44.45%	3	P:small molecule metabolic process; F:phosphatase activity; P:cellular nitrogen compound metabolic process	EC:3.1; EC:3.1.3.41; EC:3.1.3.2	IPR000560 (PFAM); IPR029033 (G3DSA:3.40.50.GENE3D); PTHR12750 (PANTHER); IPR029033 (SUPERFAMILY)
131902_CGATGT_L008_R1_paired_trimmed_paired_merged_contig_116258	[Physcomitrella patens]	397	20	4.4e-40	71.05%	1	P:biological_process		IPR004176 (G3DSA:1.10.1780.GENE3D); IPR004176 (PFAM); IPR027417 (G3DSA:3.40.50.GENE3D); PTHR11638:SF18 (PANTHER); PTHR11638 (PANTHER); IPR004176 (SUPERFAMILY); IPR027417 (SUPERFAMILY)
131902_CGATGT_L008_R1_paired_trimmed_paired_merged_contig_65070	[Physcomitrella patens]	354	20	9.95e-43	90.75%	12	F:structural constituent of ribosome; C:cell wall; C:mitochondrion; P:ribosome biogenesis; C:cytosol; C:Golgi apparatus; C:nucleolus; C:ribosome; F:rRNA binding; C:vacuole; C:plastid; P:translation		IPR022801 (PANTHER); PTHR11831:SF5 (PANTHER)
131902_CGATGT_L008_R1_paired_trimmed_paired_merged_contig_146001	[Physcomitrella patens]	292	20	4.84e-44	90.1%	10	P:embryo development; F:structural constituent of ribosome; C:cytosol; P:ribosome biogenesis; C:nucleolus; C:ribosome; F:rRNA binding; C:plastid; P:reproduction; P:translation		IPR000218 (SMART); IPR000218 (G3DSA:2.40.150.GENE3D); IPR000218 (PFAM); IPR000218 (PANTHER); PTHR11761:SF10 (PANTHER); IPR000218 (SUPERFAMILY)
131902_CGATGT_L008_R1_paired_trimmed_paired_merged_contig_100933	[Physcomitrella patens]	505	20	8.69e-64	91.7%	5	F:structural constituent of ribosome; C:cytosol; P:ribosome biogenesis; C:ribosome; P:translation		IPR001848 (PRINTS); IPR027486 (SMART); IPR027486 (PFAM); IPR005729 (TIGRFAM); IPR027486 (G3DSA:3.30.70.GENE3D); IPR001848 (PANTHER); PTHR11700:SF11 (PANTHER); IPR027486 (SUPERFAMILY)
131902_CGATGT_L008_R1_paired_trimmed_paired_merged_contig_107123	[Physcomitrella patens]	704	20	1.8e-86	73.15%	10	P:embryo development; F:ion binding; P:cellular amino acid metabolic process; C:cytosol; P:biosynthetic process; C:extracellular region; P:DNA metabolic process; C:vacuole; C:plasma membrane; P:reproduction	EC:3.3.1.1; EC:3.3.1	IPR000043 (SMART); G3DSA:3.40.50.1480 (GENE3D); IPR000043 (PFAM); IPR000043 (PANTHER); SSF52283 (SUPERFAMILY)
131902_CGATGT_L008_R1_paired_trimmed_paired_merged_contig_72714	[Physcomitrella patens]	532	20	2.28e-26	59.65%	4	F:structural constituent of ribosome; P:ribosome biogenesis; C:ribosome; P:translation		IPR005824 (SMART); IPR002784 (PFAM); IPR014722 (G3DSA:2.30.30.GENE3D); IPR005824 (PFAM); PTHR11127 (PANTHER); IPR008991 (SUPERFAMILY)
131902_CGATGT_L008_R1_paired_trimmed_paired_merged_contig_95175	[Physcomitrella patens]	383	20	2.53e-57	84.65%	4	F:structural constituent of ribosome; P:ribosome biogenesis; C:ribosome; P:translation		IPR004038 (PFAM); IPR029064 (G3DSA:3.30.1330.GENE3D); IPR000231 (PANTHER); IPR029064 (SUPERFAMILY)
131902_CGATGT_L008_R1_paired_trimmed_paired_merged_contig_116082	[Physcomitrella patens]	495	20	6.7e-37	54.85%	4	P:catabolic process; C:protein complex; F:peptidase activity; C:intracellular	EC:3.4.25	IPR001353 (PFAM); IPR029055 (G3DSA:3.60.20.GENE3D); PTHR11599:SF62 (PANTHER); PTHR11599 (PANTHER); IPR029055 (SUPERFAMILY)
131902_CGATGT_L008_R1_paired_trimmed_paired_merged_contig_73172	[Physcomitrella patens]	674	20	3.49e-65	73.1%	4	F:structural constituent of ribosome; P:ribosome biogenesis; C:ribosome; P:translation		IPR000554 (PFAM); IPR000554 (PANTHER)
131902_CGATGT_L008_R1_paired_trimmed_paired_merged_contig_100757	[Physcomitrella patens]	239	20	1.48e-31	82.8%	4	F:structural constituent of ribosome; P:ribosome biogenesis; C:ribosome; P:translation		IPR022309 (PFAM); IPR001047 (PANTHER)
131902_CGATGT_L008_R1_paired_trimmed_paired_merged_contig_116652	[Physcomitrella patens]	544	20	1.12e-107	90.7%	1	F:molecular_function		IPR020472 (PRINTS); IPR001680 (SMART); IPR001680 (PFAM); IPR015943 (G3DSA:2.130.10.GENE3D); PTHR19868 (PANTHER); PTHR19868:SF0 (PANTHER); IPR001680 (PROSITE_PROFILES); IPR001680 (PROSITE_PROFILES); IPR001680 (PROSITE_PROFILES); IPR017986 (PROSITE_PROFILES); IPR001680 (PROSITE_PROFILES); IPR017986 (SUPERFAMILY)
131902_CGATGT_L008_R1_paired_trimmed_paired_merged_contig_57775	[Physcomitrella patens]	531	20	6.66e-75	73.75%	4	F:structural constituent of ribosome; P:ribosome biogenesis; C:ribosome; P:translation		IPR021138 (PIRSF); G3DSA:3.10.20.10 (GENE3D); IPR023573 (PFAM); PTHR10052 (PANTHER); SSF160374 (SUPERFAMILY)
131902_CGATGT_L008_R1_paired_trimmed_paired_merged_contig_58646	[Physcomitrella patens]	1169	20	8.49e-09	55.55%	1	F:ion binding		IPR000571 (SMART); IPR000571 (G3DSA:4.10.1000.GENE3D); IPR000571 (PFAM); PTHR23070 (PANTHER); PTHR23070:SF11 (PANTHER); IPR000571 (PROSITE_PROFILES); IPR000571 (PROSITE_PROFILES); IPR000571 (PROSITE_PROFILES); IPR000571 (SUPERFAMILY); IPR000571 (SUPERFAMILY); IPR000571 (SUPERFAMILY)
131902_CGATGT_L008_R1_paired_trimmed_paired_merged_contig_81430	[Physcomitrella patens]	512	20	2.96e-27	0.59	1	F:ion binding		IPR002048 (SMART); IPR002048 (PFAM); IPR011992 (G3DSA:1.10.238.GENE3D); PTHR23050 (PANTHER); IPR002048 (PROSITE_PROFILES); IPR002048 (PROSITE_PROFILES); IPR002048 (PROSITE_PROFILES); IPR011992 (SUPERFAMILY)
131902_CGATGT_L008_R1_paired_trimmed_paired_merged_contig_121743	[Physcomitrella patens]	310	20	4.79e-30	82.25%	1	F:molecular_function		IPR002423 (PFAM); IPR027413 (G3DSA:1.10.560.GENE3D); SSF48592 (SUPERFAMILY)
131902_CGATGT_L008_R1_paired_trimmed_paired_merged_contig_98465	[Physcomitrella patens]	398	20	8.72e-24	59.75%	1	F:cytoskeletal protein binding		IPR007122 (SMART); IPR029006 (G3DSA:3.40.20.GENE3D); IPR029006 (G3DSA:3.40.20.GENE3D); IPR007123 (PFAM); IPR007122 (PANTHER); SSF55753 (SUPERFAMILY); SSF55753 (SUPERFAMILY)
131902_CGATGT_L008_R1_paired_trimmed_paired_merged_contig_63936	[Physcomitrella patens]	403	20	3.1e-55	85.35%	5	F:structural constituent of ribosome; C:cytosol; P:ribosome biogenesis; C:ribosome; P:translation		IPR005324 (PFAM); IPR014721 (G3DSA:3.30.230.GENE3D); IPR000851 (PANTHER); IPR020568 (SUPERFAMILY)
131902_CGATGT_L008_R1_paired_trimmed_paired_merged_contig_73129	[Physcomitrella patens]	414	20	6e-59	80.7%	9	F:structural constituent of ribosome; C:cell wall; C:cytosol; P:ribosome biogenesis; C:nucleolus; C:ribosome; C:plasma membrane; C:plastid; P:translation		IPR001593 (SMART); IPR001593 (PFAM); PTHR11830 (PANTHER)
131902_CGATGT_L008_R1_paired_trimmed_paired_merged_contig_77780	[Physcomitrella patens]	788	20	5.02e-61	60.9%	1	F:molecular_function		IPR010987 (G3DSA:1.20.1050.GENE3D); IPR012336 (G3DSA:3.40.30.GENE3D); IPR004045 (PFAM); IPR016639 (PANTHER); IPR010987 (SUPERFAMILY); IPR012336 (SUPERFAMILY)
131902_CGATGT_L008_R1_paired_trimmed_paired_merged_contig_112674	[Physcomitrella patens]	329	20	2.68e-11	65.45%	1	P:transport		PTHR10476 (PANTHER); PTHR10476:SF2 (PANTHER)
131902_CGATGT_L008_R1_paired_trimmed_paired_merged_contig_148776	[Physcomitrella patens]	296	20	3.62e-56	93.3%	14	F:lyase activity; P:ribosome biogenesis; C:ribosome; P:DNA metabolic process; P:response to stress; P:translation; C:nucleus; F:DNA binding; F:RNA binding; F:structural constituent of ribosome; F:nuclease activity; P:nucleobase-containing compound catabolic process; C:cytosol; F:hydrolase activity, acting on glycosyl bonds	EC:3.1; EC:4.2.99.18; EC:3.2.2.23; EC:3.2.2	IPR001351 (G3DSA:3.30.1140.GENE3D); IPR004044 (PFAM); PF00189 (PFAM); PTHR11760:SF20 (PANTHER); PTHR11760 (PANTHER); IPR001351 (SUPERFAMILY); IPR009019 (SUPERFAMILY)
131902_CGATGT_L008_R1_paired_trimmed_paired_merged_contig_113022	[Physcomitrella patens]	394	20	2.18e-46	85.95%	6	F:RNA binding; F:structural constituent of ribosome; C:cytosol; P:ribosome biogenesis; C:ribosome; P:translation		IPR029064 (G3DSA:3.30.1330.GENE3D); IPR004038 (PFAM); IPR000231 (PANTHER); IPR029064 (SUPERFAMILY)
131902_CGATGT_L008_R1_paired_trimmed_paired_merged_contig_94366	[Physcomitrella patens]	717	20	7.91e-69	74.05%	4	F:structural constituent of ribosome; P:ribosome biogenesis; C:ribosome; P:translation		G3DSA:3.100.10.10 (GENE3D); IPR021131 (PFAM); IPR000039 (PANTHER); IPR021131 (SUPERFAMILY)
131902_CGATGT_L008_R1_paired_trimmed_paired_merged_contig_100594	[Physcomitrella patens]	331	20	7.36e-07	57.3%	4	F:structural constituent of ribosome; P:ribosome biogenesis; C:ribosome; P:translation		IPR002677 (TIGRFAM); IPR002677 (PFAM); PTHR21026 (PANTHER); PTHR21026:SF2 (PANTHER); IPR011332 (SUPERFAMILY)
131902_CGATGT_L008_R1_paired_trimmed_paired_merged_contig_147750	[Physcomitrella patens]	395	20	1.13e-60	72.2%	4	F:structural constituent of ribosome; P:ribosome biogenesis; C:ribosome; P:translation		IPR001141 (PFAM); IPR014722 (G3DSA:2.30.30.GENE3D); IPR005824 (PFAM); IPR001141 (PANTHER); IPR001141 (PRODOM); IPR008991 (SUPERFAMILY)
131902_CGATGT_L008_R1_paired_trimmed_paired_merged_contig_119786	[Physcomitrella patens]	382	20	4.48e-50	78.55%	4	F:structural constituent of ribosome; P:ribosome biogenesis; C:ribosome; P:translation		IPR005822 (PFAM); IPR023564 (G3DSA:3.90.1180.GENE3D); IPR005755 (TIGRFAM); IPR005822 (PIRSF); IPR005755 (PTHR11545:PANTHER); IPR005822 (PANTHER); IPR023564 (SUPERFAMILY)
131902_CGATGT_L008_R1_paired_trimmed_paired_merged_contig_103924	[Physcomitrella patens]	461	20	3.12e-25	71.8%	4	F:structural constituent of ribosome; P:ribosome biogenesis; C:ribosome; P:translation		IPR000915 (PFAM); IPR014722 (G3DSA:2.30.30.GENE3D); IPR000915 (PANTHER); IPR008991 (SUPERFAMILY)
131902_CGATGT_L008_R1_paired_trimmed_paired_merged_contig_90060	[Physcomitrella patens]	307	20	1.8e-32	77.9%	10	F:structural constituent of ribosome; C:cell wall; C:cytosol; P:ribosome biogenesis; C:nucleolus; C:ribosome; C:vacuole; C:plasma membrane; C:plastid; P:translation		IPR023574 (G3DSA:3.40.1370.GENE3D); PTHR19431 (PANTHER); IPR023574 (SUPERFAMILY)
131902_CGATGT_L008_R1_paired_trimmed_paired_merged_contig_92910	[Physcomitrella patens]	328	20	1.69e-21	54.45%	2	F:ion binding; F:lipid binding		IPR018502 (SMART); IPR018502 (G3DSA:1.10.220.GENE3D); IPR018502 (G3DSA:1.10.220.GENE3D); IPR018502 (PFAM); PTHR10502 (PANTHER); SSF47874 (SUPERFAMILY)
131902_CGATGT_L008_R1_paired_trimmed_paired_merged_contig_48588	[Physcomitrella patens]	1943	20	0	79.7%	2	C:cellular_component; P:transport		IPR019561 (PFAM); IPR023201 (G3DSA:1.10.3370.GENE3D); IPR002208 (PIRSF); IPR002208 (PFAM); IPR002208 (TIGRFAM); IPR002208 (PANTHER); IPR023201 (SUPERFAMILY)
131902_CGATGT_L008_R1_paired_trimmed_paired_merged_contig_88172	[Physcomitrella patens]	553	20	1.49e-46	68.5%	2	P:biological_process; F:nucleotidyltransferase activity		IPR002618 (PFAM); IPR029044 (G3DSA:3.90.550.GENE3D); PTHR11952:SF13 (PANTHER); IPR002618 (PANTHER); IPR029044 (SUPERFAMILY)
131902_CGATGT_L008_R1_paired_trimmed_paired_merged_contig_82933	[Physcomitrella patens]	686	20	2.93e-66	74.65%	2	P:cellular protein modification process; F:kinase activity		IPR000719 (SMART); G3DSA:1.10.510.10 (GENE3D); IPR000719 (PFAM); G3DSA:3.30.200.20 (GENE3D); PTHR11909:SF117 (PANTHER); PTHR11909 (PANTHER); IPR000719 (PROSITE_PROFILES); IPR011009 (SUPERFAMILY)
131902_CGATGT_L008_R1_paired_trimmed_paired_merged_contig_114481	[Physcomitrella patens]	259	20	2.13e-29	74.2%	1	C:intracellular		no IPS match
131902_CGATGT_L008_R1_paired_trimmed_paired_merged_contig_123064	[Physcomitrella patens]	271	20	2.74e-19	73.25%	4	F:structural constituent of ribosome; P:ribosome biogenesis; C:ribosome; P:translation		IPR012677 (G3DSA:3.30.70.GENE3D); PTHR11620 (PANTHER); IPR012678 (SUPERFAMILY)
131902_CGATGT_L008_R1_paired_trimmed_paired_merged_contig_105571	[Physcomitrella patens]	467	20	2.96e-56	71.75%	4	F:structural constituent of ribosome; P:ribosome biogenesis; C:ribosome; P:translation		IPR021131 (PFAM); G3DSA:3.100.10.10 (GENE3D); IPR000039 (PANTHER); IPR021131 (SUPERFAMILY)
131902_CGATGT_L008_R1_paired_trimmed_paired_merged_contig_65326	[Physcomitrella patens]	217	20	5.61e-30	88.8%	5	F:structural constituent of ribosome; C:cytosol; P:ribosome biogenesis; C:ribosome; P:translation		IPR014720 (G3DSA:3.30.160.GENE3D); PTHR13718:SF66 (PANTHER); IPR000851 (PANTHER)
131902_CGATGT_L008_R1_paired_trimmed_paired_merged_contig_78014	[Physcomitrella patens]	577	20	3.16e-94	83.7%	10	F:RNA binding; F:structural constituent of ribosome; C:cell wall; C:cytosol; P:ribosome biogenesis; C:nucleolus; C:ribosome; C:plasma membrane; C:plastid; P:translation		IPR005324 (PFAM); IPR014721 (G3DSA:3.30.230.GENE3D); IPR005711 (TIGRFAM); IPR013810 (PFAM); IPR014720 (G3DSA:3.30.160.GENE3D); IPR000851 (PANTHER); IPR013810 (PROSITE_PROFILES); SSF54768 (SUPERFAMILY); IPR020568 (SUPERFAMILY)
131902_CGATGT_L008_R1_paired_trimmed_paired_merged_contig_114743	[Physcomitrella patens]	520	20	6.38e-56	71.2%	1	F:oxidoreductase activity		IPR001834 (PRINTS); IPR001709 (PRINTS); G3DSA:3.40.50.80 (GENE3D); IPR008333 (PFAM); G3DSA:2.40.30.10 (GENE3D); IPR001433 (PFAM); PTHR19370:SF74 (PANTHER); PTHR19370 (PANTHER); IPR017927 (PROSITE_PROFILES); SSF52343 (SUPERFAMILY); IPR017938 (SUPERFAMILY)
131902_CGATGT_L008_R1_paired_trimmed_paired_merged_contig_65567	[Physcomitrella patens]	471	20	2.35e-30	52.55%	4	P:small molecule metabolic process; F:lyase activity; P:cellular nitrogen compound metabolic process; P:biosynthetic process	EC:4.1.99.12	IPR017945 (G3DSA:3.90.870.GENE3D); IPR000422 (PFAM); PTHR21327 (PANTHER); PTHR21327 (PANTHER); PTHR21327:SF6 (PANTHER); PTHR21327:SF6 (PANTHER); IPR017945 (SUPERFAMILY)
131902_CGATGT_L008_R1_paired_trimmed_paired_merged_contig_107260	[Physcomitrella patens]	327	20	8.75e-44	84.75%	5	P:small molecule metabolic process; P:generation of precursor metabolites and energy; F:transmembrane transporter activity; P:cellular nitrogen compound metabolic process; C:cellular_component	EC:3.6.1.1; EC:3.6.1	IPR004131 (PFAM); PTHR31998 (PANTHER)
131902_CGATGT_L008_R1_paired_trimmed_paired_merged_contig_130504	[Physcomitrella patens]	331	20	6.96e-14	49.3%	4	F:structural constituent of ribosome; P:ribosome biogenesis; C:ribosome; P:translation		IPR005824 (SMART); IPR002784 (PFAM); IPR005824 (PFAM); IPR014722 (G3DSA:2.30.30.GENE3D); PTHR11127 (PANTHER); IPR008991 (SUPERFAMILY)
131902_CGATGT_L008_R1_paired_trimmed_paired_merged_contig_123850	[Physcomitrella patens]	223	20	2.57e-34	82.9%	4	F:structural constituent of ribosome; P:ribosome biogenesis; C:ribosome; P:translation		IPR012340 (G3DSA:2.40.50.GENE3D); IPR000266 (PFAM); IPR000266 (PANTHER); PTHR10744:SF10 (PANTHER); IPR000266 (PRODOM); IPR012340 (SUPERFAMILY)
131902_CGATGT_L008_R1_paired_trimmed_paired_merged_contig_91940	[Physcomitrella patens]	366	20	2.04e-32	66.75%	3	P:small molecule metabolic process; F:transferase activity, transferring acyl groups; C:cytoplasm		IPR002020 (PFAM); IPR016142 (G3DSA:1.10.580.GENE3D); IPR002020 (PANTHER); PTHR11739:SF3 (PANTHER); IPR002020 (SUPERFAMILY)
131902_CGATGT_L008_R1_paired_trimmed_paired_merged_contig_83017	[Physcomitrella patens]	419	20	1.02e-58	76.45%	2	F:oxidoreductase activity; P:cellular amino acid metabolic process		IPR016040 (G3DSA:3.40.50.GENE3D); G3DSA:3.40.192.10 (GENE3D); IPR006097 (PFAM); IPR006096 (PFAM); PTHR11606:SF4 (PANTHER); PTHR11606 (PANTHER); IPR016040 (SUPERFAMILY); SSF53223 (SUPERFAMILY)
131902_CGATGT_L008_R1_paired_trimmed_paired_merged_contig_61143	[Physcomitrella patens]	1394	20	5.65e-134	53.35%	5	C:cytoskeleton; P:cytoskeleton organization; P:protein complex assembly; C:protein complex; F:molecular_function		IPR001680 (SMART); IPR001680 (PFAM); IPR017383 (PIRSF); IPR015943 (G3DSA:2.130.10.GENE3D); IPR017383 (PANTHER); IPR001680 (PROSITE_PROFILES); IPR017986 (PROSITE_PROFILES); IPR017986 (SUPERFAMILY)
131902_CGATGT_L008_R1_paired_trimmed_paired_merged_contig_114285	[Physcomitrella patens]	469	20	3.14e-34	65.45%	1	F:molecular_function		IPR002715 (SMART); G3DSA:1.10.8.10 (GENE3D); IPR002715 (PFAM); IPR016641 (PANTHER); IPR002715 (PROSITE_PROFILES); IPR009060 (SUPERFAMILY)
131902_CGATGT_L008_R1_paired_trimmed_paired_merged_contig_116998	[Physcomitrella patens]	262	20	1.52e-28	74.65%	1	C:intracellular		IPR032277 (PFAM)
131902_CGATGT_L008_R1_paired_trimmed_paired_merged_contig_135069	[Physcomitrella patens]	316	20	6.57e-08	44.2%	1	F:peptidase activity	EC:3.4	G3DSA:3.90.70.10 (GENE3D); IPR000668 (PFAM); SSF54001 (SUPERFAMILY)
131902_CGATGT_L008_R1_paired_trimmed_paired_merged_contig_92288	[Physcomitrella patens]	444	20	0.000186	69.8%	7	P:small molecule metabolic process; P:generation of precursor metabolites and energy; F:transmembrane transporter activity; F:oxidoreductase activity; C:mitochondrion; C:protein complex; P:cellular nitrogen compound metabolic process	EC:1.9.3.1	IPR001349 (PFAM); IPR001349 (G3DSA:4.10.95.GENE3D); PTHR11504:SF0 (PANTHER); IPR001349 (PANTHER); IPR001349 (PRODOM); IPR001349 (SUPERFAMILY)
131902_CGATGT_L008_R1_paired_trimmed_paired_merged_contig_87862	[Physcomitrella patens]	299	20	1.05e-38	77.25%	5	F:structural constituent of ribosome; P:ribosome biogenesis; C:ribosome; F:rRNA binding; P:translation		IPR020040 (G3DSA:3.90.930.GENE3D); IPR020040 (PFAM); IPR020040 (G3DSA:3.90.930.GENE3D); IPR000702 (PANTHER); IPR020040 (SUPERFAMILY)
131902_CGATGT_L008_R1_paired_trimmed_paired_merged_contig_54821	[Physcomitrella patens]	1157	20	1.98e-180	87.6%	6	P:transmembrane transport; F:structural constituent of ribosome; C:mitochondrion; P:ribosome biogenesis; C:ribosome; P:translation		IPR002113 (PRINTS); IPR002067 (PRINTS); IPR018108 (PFAM); IPR023395 (G3DSA:1.50.40.GENE3D); PTHR24089:SF340 (PANTHER); PTHR24089 (PANTHER); IPR018108 (PROSITE_PROFILES); IPR018108 (PROSITE_PROFILES); IPR018108 (PROSITE_PROFILES); IPR023395 (SUPERFAMILY)
131902_CGATGT_L008_R1_paired_trimmed_paired_merged_contig_85504	[Physcomitrella patens]	246	20	4.24e-35	85.4%	6	F:structural constituent of ribosome; P:ribonucleoprotein complex assembly; C:cytosol; P:ribosome biogenesis; C:ribosome; P:translation		IPR023407 (G3DSA:2.20.25.GENE3D); IPR000592 (PFAM); IPR000592 (PANTHER); IPR000592 (PRODOM); IPR011332 (SUPERFAMILY)
131902_CGATGT_L008_R1_paired_trimmed_paired_merged_contig_52788	[Physcomitrella patens]	2377	20	2.21e-174	87.6%	9	P:small molecule metabolic process; C:nucleus; P:vesicle-mediated transport; C:cytoplasm; P:signal transduction; P:cell morphogenesis; P:cell-cell signaling; P:cellular protein modification process; F:kinase activity	EC:2.7.11	IPR000719 (SMART); G3DSA:1.10.510.10 (GENE3D); IPR000719 (PFAM); G3DSA:3.30.200.20 (GENE3D); PTHR11909:SF18 (PANTHER); PTHR11909 (PANTHER); IPR000719 (PROSITE_PROFILES); IPR011009 (SUPERFAMILY)
131902_CGATGT_L008_R1_paired_trimmed_paired_merged_contig_115481	[Physcomitrella patens]	447	20	2.35e-37	64.8%	1	F:oxidoreductase activity	EC:1.11.1.15	IPR019479 (PFAM); IPR000866 (PFAM); G3DSA:3.30.1020.10 (GENE3D); IPR012336 (G3DSA:3.40.30.GENE3D); PTHR10681:SF99 (PANTHER); PTHR10681 (PANTHER); IPR012336 (SUPERFAMILY)
131902_CGATGT_L008_R1_paired_trimmed_paired_merged_contig_113675	[Physcomitrella patens]	551	20	1.11e-47	89.45%	4	C:nucleus; C:cytosol; F:translation factor activity, RNA binding; C:ribosome		IPR001253 (SMART); IPR012340 (G3DSA:2.40.50.GENE3D); IPR006196 (PFAM); IPR001253 (TIGRFAM); IPR001253 (PANTHER); IPR001253 (PRODOM); IPR001253 (HAMAP); IPR006196 (PROSITE_PROFILES); IPR012340 (SUPERFAMILY)
131902_CGATGT_L008_R1_paired_trimmed_paired_merged_contig_71242	[Physcomitrella patens]	980	20	8.18e-54	58.15%	1	C:cellular_component		IPR001727 (PFAM); PTHR12608:SF1 (PANTHER); IPR001727 (PANTHER)
131902_CGATGT_L008_R1_paired_trimmed_paired_merged_contig_95162	[Physcomitrella patens]	382	20	1.66e-10	61.15%	1	F:molecular_function		PTHR24031 (PANTHER); PTHR24031:SF243 (PANTHER)
131902_CGATGT_L008_R1_paired_trimmed_paired_merged_contig_108503	[Physcomitrella patens]	375	20	1.97e-45	83.65%	5	P:small molecule metabolic process; P:carbohydrate metabolic process; P:lipid metabolic process; P:biosynthetic process; F:isomerase activity	EC:5.5.1.4	IPR016040 (G3DSA:3.40.50.GENE3D); G3DSA:3.30.360.10 (GENE3D); IPR002587 (PFAM); IPR013021 (PFAM); IPR002587 (PANTHER); SSF55347 (SUPERFAMILY); IPR016040 (SUPERFAMILY)
131902_CGATGT_L008_R1_paired_trimmed_paired_merged_contig_60383	[Physcomitrella patens]	234	20	1.2e-34	85.8%	5	F:RNA binding; F:structural constituent of ribosome; P:ribosome biogenesis; C:ribosome; P:translation		IPR001892 (PIRSF); G3DSA:1.10.8.50 (GENE3D); IPR001892 (PFAM); PTHR10871 (PANTHER); IPR001892 (PROSITE_PROFILES); IPR010979 (SUPERFAMILY)
131902_CGATGT_L008_R1_paired_trimmed_paired_merged_contig_94957	[Physcomitrella patens]	320	20	2.38e-10	72.5%	1	C:intracellular		no IPS match
131902_CGATGT_L008_R1_paired_trimmed_paired_merged_contig_98312	[Physcomitrella patens]	387	20	1.87e-70	89.95%	6	F:structural constituent of ribosome; C:cytosol; P:ribosome biogenesis; C:ribosome; F:rRNA binding; P:translation		IPR000218 (SMART); IPR000218 (PFAM); IPR000218 (G3DSA:2.40.150.GENE3D); PTHR11761:SF10 (PANTHER); IPR000218 (PANTHER); IPR000218 (SUPERFAMILY)
131902_CGATGT_L008_R1_paired_trimmed_paired_merged_contig_95363	[Physcomitrella patens]	777	20	5.88e-93	62.9%	6	P:small molecule metabolic process; F:oxidoreductase activity; C:mitochondrion; P:cellular nitrogen compound metabolic process; P:biosynthetic process; C:protein complex	EC:1.1.1.205	SM01240 (SMART); IPR000644 (SMART); IPR013785 (G3DSA:3.20.20.GENE3D); IPR001093 (PFAM); IPR000644 (PFAM); IPR005990 (PTHR11911:PANTHER); PTHR11911 (PANTHER); IPR000644 (PROSITE_PROFILES); IPR000644 (PROSITE_PROFILES); SSF51412 (SUPERFAMILY); SSF54631 (SUPERFAMILY)
131902_CGATGT_L008_R1_paired_trimmed_paired_merged_contig_101653	[Physcomitrella patens]	287	20	8.91e-38	79.85%	4	F:structural constituent of ribosome; P:ribosome biogenesis; C:ribosome; P:translation		IPR000552 (PFAM); IPR000552 (G3DSA:3.10.450.GENE3D); IPR000552 (PANTHER); PTHR10369:SF3 (PANTHER); IPR000552 (PRODOM); IPR011332 (SUPERFAMILY)
131902_CGATGT_L008_R1_paired_trimmed_paired_merged_contig_49489	[Physcomitrella patens]	832	20	1.87e-122	80.6%	2	F:translation factor activity, RNA binding; C:ribosome		IPR015256 (PFAM); IPR004161 (PFAM); IPR027417 (G3DSA:3.40.50.GENE3D); G3DSA:2.40.30.10 (GENE3D); G3DSA:2.40.30.10 (GENE3D); PTHR23115 (PANTHER); PTHR23115:SF166 (PANTHER); IPR009001 (SUPERFAMILY); IPR009000 (SUPERFAMILY)
131902_CGATGT_L008_R1_paired_trimmed_paired_merged_contig_69013	[Physcomitrella patens]	464	20	1.78e-68	77.25%	4	F:structural constituent of ribosome; P:ribosome biogenesis; C:ribosome; P:translation		IPR013845 (PFAM); IPR000876 (PANTHER); IPR013845 (PRODOM)
131902_CGATGT_L008_R1_paired_trimmed_paired_merged_contig_80919	[Physcomitrella patens]	996	20	9.68e-47	52.85%	1	P:transmembrane transport		IPR013657 (PFAM); PTHR10778:SF10 (PANTHER); PTHR10778 (PANTHER); SSF103481 (SUPERFAMILY)
131902_CGATGT_L008_R1_paired_trimmed_paired_merged_contig_106396	[Physcomitrella patens]	360	20	4.73e-35	74.1%	3	P:small molecule metabolic process; P:generation of precursor metabolites and energy; F:oxidoreductase activity	EC:1.1.1.38; EC:1.1.1.39	IPR001891 (PRINTS); IPR012301 (SMART); IPR012301 (G3DSA:3.40.50.GENE3D); IPR012301 (PFAM); PTHR23406 (PANTHER); PTHR23406:SF22 (PANTHER); SSF53223 (SUPERFAMILY)
131902_CGATGT_L008_R1_paired_trimmed_paired_merged_contig_97451	[Physcomitrella patens]	385	20	2.1e-75	91.8%	1	F:molecular_function		IPR001680 (SMART); IPR001680 (PFAM); IPR015943 (G3DSA:2.130.10.GENE3D); PTHR19868 (PANTHER); PTHR19868:SF0 (PANTHER); IPR017986 (PROSITE_PROFILES); IPR001680 (PROSITE_PROFILES); IPR001680 (PROSITE_PROFILES); IPR017986 (SUPERFAMILY)
131902_CGATGT_L008_R1_paired_trimmed_paired_merged_contig_102468	[Physcomitrella patens]	231	20	1.07e-18	64.1%	1	F:oxidoreductase activity		IPR023753 (G3DSA:3.50.50.GENE3D)
131902_CGATGT_L008_R1_paired_trimmed_paired_merged_contig_92841	[Physcomitrella patens]	898	20	9.15e-100	76.9%	4	F:structural constituent of ribosome; P:ribosome biogenesis; C:ribosome; P:translation		IPR002136 (PFAM); IPR025755 (PFAM); IPR023574 (G3DSA:3.40.1370.GENE3D); PTHR19431 (PANTHER); IPR023574 (SUPERFAMILY)
131902_CGATGT_L008_R1_paired_trimmed_paired_merged_contig_76673	[Physcomitrella patens]	929	20	3.68e-91	71.9%	2	F:peptidase activity; C:cellular_component	EC:3.4.24	IPR000642 (PFAM); PTHR23076 (PANTHER); PTHR23076:SF10 (PANTHER); SSF140990 (SUPERFAMILY)
131902_CGATGT_L008_R1_paired_trimmed_paired_merged_contig_34165	[Physcomitrella patens]	316	20	5.82e-38	86.05%	6	F:structural constituent of ribosome; P:ribonucleoprotein complex assembly; C:cytosol; P:ribosome biogenesis; C:ribosome; P:translation		IPR000592 (PFAM); IPR023407 (G3DSA:2.20.25.GENE3D); IPR000592 (PANTHER); IPR000592 (PRODOM); IPR011332 (SUPERFAMILY)
131902_CGATGT_L008_R1_paired_trimmed_paired_merged_contig_122614	[Physcomitrella patens]	334	20	2.76e-38	79.5%	4	F:structural constituent of ribosome; P:ribosome biogenesis; C:ribosome; P:translation		IPR000439 (SMART); IPR024794 (G3DSA:3.40.1120.GENE3D); IPR000439 (PFAM); IPR000439 (PANTHER); IPR012678 (SUPERFAMILY)
131902_CGATGT_L008_R1_paired_trimmed_paired_merged_contig_125808	[Physcomitrella patens]	324	20	2.09e-52	92.15%	5	F:structural constituent of ribosome; C:cytosol; P:ribosome biogenesis; C:ribosome; P:translation		IPR027486 (SMART); IPR027486 (PFAM); IPR027486 (G3DSA:3.30.70.GENE3D); PTHR11700:SF8 (PANTHER); IPR001848 (PANTHER); IPR027486 (SUPERFAMILY)
131902_CGATGT_L008_R1_paired_trimmed_paired_merged_contig_68802	[Physcomitrella patens]	1124	20	1.7e-08	50.45%	3	P:protein targeting; C:mitochondrion; P:mitochondrion organization		IPR019564 (PFAM); IPR033468 (PFAM); PTHR12289 (PANTHER); PTHR12289:SF41 (PANTHER); IPR010987 (SUPERFAMILY)
131902_CGATGT_L008_R1_paired_trimmed_paired_merged_contig_100180	[Physcomitrella patens]	366	20	1.48e-61	83.5%	4	C:nucleus; C:cytoplasm; F:phosphatase activity; P:cellular protein modification process	EC:3.1.3.16; EC:3.1; EC:3.1.3.41	IPR006186 (PRINTS); IPR006186 (SMART); IPR004843 (PFAM); IPR029052 (G3DSA:3.60.21.GENE3D); PTHR11668 (PANTHER); IPR011236 (PTHR11668:PANTHER); IPR029052 (SUPERFAMILY)
131902_CGATGT_L008_R1_paired_trimmed_paired_merged_contig_62730	[Physcomitrella patens]	784	20	1.87e-81	66.85%	2	C:intracellular; F:molecular_function		IPR000225 (SMART); IPR032413 (PFAM); IPR011989 (G3DSA:1.25.10.GENE3D); IPR000225 (PFAM); PTHR23316 (PANTHER); IPR016024 (SUPERFAMILY)
131902_CGATGT_L008_R1_paired_trimmed_paired_merged_contig_123705	[Physcomitrella patens]	414	20	1.49e-48	72.75%	4	F:structural constituent of ribosome; P:ribosome biogenesis; C:ribosome; P:translation		IPR014722 (G3DSA:2.30.30.GENE3D); IPR001141 (PFAM); IPR001141 (PANTHER); IPR001141 (PRODOM); IPR008991 (SUPERFAMILY)
131902_CGATGT_L008_R1_paired_trimmed_paired_merged_contig_38383	[Physcomitrella patens]	265	20	4.56e-31	76.3%	4	F:structural constituent of ribosome; P:ribosome biogenesis; C:ribosome; P:translation		IPR000530 (PRINTS); IPR004038 (PFAM); IPR029064 (G3DSA:3.30.1330.GENE3D); IPR000530 (PANTHER); IPR029064 (SUPERFAMILY)
131902_CGATGT_L008_R1_paired_trimmed_paired_merged_contig_129887	[Physcomitrella patens]	321	20	2.75e-73	98.45%	8	P:cell motility; C:microtubule organizing center; P:cytoskeleton organization; P:cell morphogenesis; P:cellular component assembly; C:cilium; P:anatomical structure formation involved in morphogenesis; C:protein complex		IPR007714 (PFAM); IPR007714 (PANTHER)
131902_CGATGT_L008_R1_paired_trimmed_paired_merged_contig_108896	[Physcomitrella patens]	218	20	7.98e-21	73.95%	2	P:carbohydrate metabolic process; F:hydrolase activity, acting on glycosyl bonds	EC:3.2.1.28; EC:3.2.1	IPR001661 (PFAM); IPR001661 (PANTHER); PTHR23403:SF1 (PANTHER); IPR008928 (SUPERFAMILY)
131902_CGATGT_L008_R1_paired_trimmed_paired_merged_contig_137514	[Physcomitrella patens]	214	20	2.4e-12	69.7%	1	F:molecular_function		IPR000504 (PFAM); IPR012677 (G3DSA:3.30.70.GENE3D); IPR000504 (PROSITE_PROFILES); IPR012677 (SUPERFAMILY)
131902_CGATGT_L008_R1_paired_trimmed_paired_merged_contig_107890	[Physcomitrella patens]	290	16	7.03e-24	63.31%	2	F:oxidoreductase activity; F:ion binding		IPR016040 (G3DSA:3.40.50.GENE3D); PTHR11695:SF281 (PANTHER); IPR002085 (PANTHER); IPR016040 (SUPERFAMILY)
131902_CGATGT_L008_R1_paired_trimmed_paired_merged_contig_149720	[Physcomitrella patens]	245	20	9.05e-38	86.9%	7	F:structural constituent of ribosome; P:ribonucleoprotein complex assembly; C:cytosol; P:ribosome biogenesis; C:ribosome; C:plasma membrane; P:translation		IPR023407 (G3DSA:2.20.25.GENE3D); IPR000592 (PFAM); IPR000592 (PANTHER); IPR000592 (PRODOM); IPR011332 (SUPERFAMILY)
131902_CGATGT_L008_R1_paired_trimmed_paired_merged_contig_58179	[Physcomitrella patens]	494	20	4.02e-55	79.1%	1	F:molecular_function		IPR017998 (PRINTS); IPR002423 (PFAM); IPR027413 (G3DSA:1.10.560.GENE3D); PTHR11353 (PANTHER); PTHR11353:SF62 (PANTHER); SSF48592 (SUPERFAMILY)
131902_CGATGT_L008_R1_paired_trimmed_paired_merged_contig_111252	[Physcomitrella patens]	429	20	1.31e-44	72.4%	5	F:structural constituent of ribosome; C:cytosol; P:ribosome biogenesis; C:ribosome; P:translation		IPR023564 (G3DSA:3.90.1180.GENE3D); IPR005822 (PFAM); IPR005822 (PANTHER); IPR023564 (SUPERFAMILY)
131902_CGATGT_L008_R1_paired_trimmed_paired_merged_contig_61533	[Physcomitrella patens]	535	20	8.86e-16	61.9%	3	C:cellular_component; P:transport; F:molecular_function		IPR000425 (PRINTS); IPR023271 (G3DSA:1.20.1080.GENE3D); IPR000425 (PFAM); PTHR19139:SF180 (PANTHER); IPR000425 (PANTHER); IPR023271 (SUPERFAMILY)
131902_CGATGT_L008_R1_paired_trimmed_paired_merged_contig_109898	[Physcomitrella patens]	476	20	1.4e-76	81.9%	5	F:structural constituent of ribosome; C:cytosol; P:ribosome biogenesis; C:ribosome; P:translation		IPR022669 (SMART); IPR014726 (G3DSA:4.10.950.GENE3D); IPR022669 (PFAM); IPR014722 (G3DSA:2.30.30.GENE3D); PTHR13691:SF16 (PANTHER); IPR002171 (PANTHER); IPR008991 (SUPERFAMILY)
131902_CGATGT_L008_R1_paired_trimmed_paired_merged_contig_113175	[Physcomitrella patens]	339	20	5.85e-46	81.45%	3	P:cellular protein modification process; P:protein folding; F:isomerase activity	EC:5.2.1.8	IPR002130 (PRINTS); IPR029000 (G3DSA:2.40.100.GENE3D); IPR002130 (PFAM); IPR024936 (PANTHER); IPR002130 (PROSITE_PROFILES); IPR029000 (SUPERFAMILY)
131902_CGATGT_L008_R1_paired_trimmed_paired_merged_contig_94313	[Physcomitrella patens]	578	20	3.88e-76	77.65%	4	F:structural constituent of ribosome; P:ribosome biogenesis; C:ribosome; P:translation		IPR021131 (PFAM); G3DSA:3.100.10.10 (GENE3D); IPR000039 (PANTHER); IPR021131 (SUPERFAMILY)
131902_CGATGT_L008_R1_paired_trimmed_paired_merged_contig_66893	[Physcomitrella patens]	539	20	2.21e-38	73.85%	4	F:structural constituent of ribosome; P:ribosome biogenesis; C:ribosome; P:translation		IPR013025 (PFAM); IPR012677 (G3DSA:3.30.70.GENE3D); PTHR11620 (PANTHER); IPR013025 (HAMAP); IPR012678 (SUPERFAMILY)
131902_CGATGT_L008_R1_paired_trimmed_paired_merged_contig_146284	[Physcomitrella patens]	285	20	8.19e-39	80.65%	4	C:nucleus; P:ribosome biogenesis; F:methyltransferase activity; P:cellular nitrogen compound metabolic process		no IPS match
131902_CGATGT_L008_R1_paired_trimmed_paired_merged_contig_109127	[Physcomitrella patens]	416	20	7.07e-27	57.1%	1	F:peptidase activity	EC:3.4.23	IPR001461 (PRINTS); IPR033121 (PFAM); IPR021109 (G3DSA:2.40.70.GENE3D); IPR001461 (PANTHER); IPR033121 (PROSITE_PROFILES); IPR021109 (SUPERFAMILY)
131902_CGATGT_L008_R1_paired_trimmed_paired_merged_contig_108793	[Physcomitrella patens]	489	20	2.14e-59	83.1%	5	C:cell wall; C:cytosol; C:ribosome; C:plasma membrane; C:plastid		no IPS match
131902_CGATGT_L008_R1_paired_trimmed_paired_merged_contig_81842	[Physcomitrella patens]	1218	20	3.71e-136	68.95%	4	F:oxidoreductase activity; P:signal transduction; F:enzyme regulator activity; P:transport		IPR000806 (PRINTS); IPR018203 (PRINTS); IPR018203 (PFAM); IPR023753 (G3DSA:3.50.50.GENE3D); G3DSA:3.30.519.10 (GENE3D); G3DSA:1.10.405.10 (GENE3D); PTHR11787:SF8 (PANTHER); PTHR11787 (PANTHER); IPR023753 (SUPERFAMILY); IPR023753 (SUPERFAMILY)
131902_CGATGT_L008_R1_paired_trimmed_paired_merged_contig_86975	[Physcomitrella patens]	441	20	2.49e-63	90.45%	6	F:RNA binding; F:structural constituent of ribosome; C:cytosol; P:ribosome biogenesis; C:ribosome; P:translation		IPR029064 (G3DSA:3.30.1330.GENE3D); IPR004038 (PFAM); IPR000231 (PANTHER); IPR000231 (HAMAP); IPR029064 (SUPERFAMILY)
131902_CGATGT_L008_R1_paired_trimmed_paired_merged_contig_100889	[Physcomitrella patens]	258	20	1.74e-20	91.5%	6	F:RNA binding; F:structural constituent of ribosome; C:cytosol; P:ribosome biogenesis; C:ribosome; P:translation		IPR029064 (G3DSA:3.30.1330.GENE3D); IPR000231 (PANTHER); IPR029064 (SUPERFAMILY)
131902_CGATGT_L008_R1_paired_trimmed_paired_merged_contig_128613	[Physcomitrella patens]	296	20	2.71e-37	88.75%	6	F:structural constituent of ribosome; P:ribonucleoprotein complex assembly; C:cytosol; P:ribosome biogenesis; C:ribosome; P:translation		IPR002222 (PRINTS); IPR002222 (PFAM); IPR002222 (PIRSF); IPR023575 (G3DSA:3.30.860.GENE3D); IPR002222 (PANTHER); PTHR11880:SF2 (PANTHER); IPR023575 (SUPERFAMILY)
131902_CGATGT_L008_R1_paired_trimmed_paired_merged_contig_85300	[Physcomitrella patens]	989	20	1.31e-143	76.95%	1	F:molecular_function		IPR020472 (PRINTS); IPR001680 (SMART); IPR015943 (G3DSA:2.130.10.GENE3D); IPR001680 (PFAM); PTHR19868:SF0 (PANTHER); PTHR19868 (PANTHER); IPR001680 (PROSITE_PROFILES); IPR001680 (PROSITE_PROFILES); IPR001680 (PROSITE_PROFILES); IPR001680 (PROSITE_PROFILES); IPR001680 (PROSITE_PROFILES); IPR017986 (PROSITE_PROFILES); IPR017986 (SUPERFAMILY)
131902_CGATGT_L008_R1_paired_trimmed_paired_merged_contig_117335	[Physcomitrella patens]	591	20	9.34e-74	83.25%	1	F:oxidoreductase activity		IPR020831 (PRINTS); G3DSA:3.30.360.10 (GENE3D); IPR020829 (PFAM); IPR020831 (PANTHER); SSF55347 (SUPERFAMILY)
131902_CGATGT_L008_R1_paired_trimmed_paired_merged_contig_44461	[Physcomitrella patens]	483	20	8.01e-41	79.5%	2	F:GTPase activity; P:translation	EC:3.6.1; EC:3.6.1.15	IPR000795 (PRINTS); IPR027417 (G3DSA:3.40.50.GENE3D); IPR005225 (TIGRFAM); PF00009 (PFAM); PTHR23115:SF187 (PANTHER); PTHR23115 (PANTHER); IPR000795 (PROSITE_PROFILES); IPR027417 (SUPERFAMILY)
131902_CGATGT_L008_R1_paired_trimmed_paired_merged_contig_38747	[Physcomitrella patens]	1373	20	0	80.2%	5	P:small molecule metabolic process; P:carbohydrate metabolic process; P:generation of precursor metabolites and energy; F:lyase activity; P:biosynthetic process	EC:4.1.1; EC:4.1.1.49	IPR001272 (PIRSF); IPR001272 (TIGRFAM); IPR013035 (G3DSA:3.90.228.GENE3D); IPR001272 (PFAM); IPR008210 (G3DSA:3.40.449.GENE3D); PTHR30031:SF0 (PANTHER); PTHR30031 (PANTHER); IPR001272 (HAMAP); SSF53795 (SUPERFAMILY); IPR008210 (SUPERFAMILY)
131902_CGATGT_L008_R1_paired_trimmed_paired_merged_contig_105506	[Physcomitrella patens]	365	20	1.37e-50	83.4%	1	F:peptidase activity		IPR027417 (G3DSA:3.40.50.GENE3D); IPR003959 (PFAM); G3DSA:1.10.8.60 (GENE3D); PTHR23076 (PANTHER); PTHR23076:SF37 (PANTHER); IPR027417 (SUPERFAMILY)
131902_CGATGT_L008_R1_paired_trimmed_paired_merged_contig_64723	[Physcomitrella patens]	489	20	7.03e-95	70.45%	1	P:catabolic process		IPR001232 (SMART); IPR016073 (PFAM); IPR016897 (PIRSF); IPR016072 (PFAM); G3DSA:3.30.710.10 (GENE3D); PTHR11165 (PANTHER); IPR011333 (SUPERFAMILY); IPR016072 (SUPERFAMILY)
131902_CGATGT_L008_R1_paired_trimmed_paired_merged_contig_102911	[Physcomitrella patens]	283	20	8.32e-08	1	10	F:ATPase activity; P:small molecule metabolic process; P:generation of precursor metabolites and energy; F:transmembrane transporter activity; P:homeostatic process; C:mitochondrion; C:cytoplasmic, membrane-bounded vesicle; C:protein complex; P:cellular nitrogen compound metabolic process; C:vacuole	EC:3.6.1; EC:3.6.1.3; EC:3.6.1.15	no IPS match
131902_CGATGT_L008_R1_paired_trimmed_paired_merged_contig_145858	[Physcomitrella patens]	289	20	1.58e-33	0.88	5	F:structural constituent of ribosome; C:cytosol; P:ribosome biogenesis; C:ribosome; P:translation		IPR001147 (PFAM); IPR001147 (G3DSA:2.30.30.GENE3D); IPR001147 (PANTHER); PTHR20981:SF6 (PANTHER); IPR008991 (SUPERFAMILY)
131902_CGATGT_L008_R1_paired_trimmed_paired_merged_contig_102583	[Physcomitrella patens]	339	20	2.4e-12	84.3%	4	F:structural constituent of ribosome; P:ribosome biogenesis; C:ribosome; P:translation		IPR002906 (PFAM); PTHR10666 (PANTHER); IPR011332 (SUPERFAMILY)
131902_CGATGT_L008_R1_paired_trimmed_paired_merged_contig_110553	[Physcomitrella patens]	1358	5	8.88e-38	50.6%	2	P:carbohydrate metabolic process; F:hydrolase activity, acting on glycosyl bonds	EC:3.2.1	IPR013781 (G3DSA:3.20.20.GENE3D); IPR011683 (PFAM); PTHR34983:SF2 (PANTHER); PTHR34983 (PANTHER); IPR017853 (SUPERFAMILY)
131902_CGATGT_L008_R1_paired_trimmed_paired_merged_contig_146085	[Physcomitrella patens]	382	20	1.17e-30	61.5%	3	F:oxidoreductase activity; P:cofactor metabolic process; P:cellular amino acid metabolic process	EC:1.5.1.20	IPR029041 (G3DSA:3.20.20.GENE3D); IPR003171 (PFAM); PTHR21091:SF120 (PANTHER); PTHR21091 (PANTHER); IPR029041 (SUPERFAMILY)
131902_CGATGT_L008_R1_paired_trimmed_paired_merged_contig_84870	[Physcomitrella patens]	897	20	6.38e-91	68.55%	4	P:small molecule metabolic process; P:carbohydrate metabolic process; P:generation of precursor metabolites and energy; F:oxidoreductase activity	EC:1.1.1.37	IPR015955 (G3DSA:3.90.110.GENE3D); IPR001236 (PFAM); IPR016040 (G3DSA:3.40.50.GENE3D); IPR010097 (TIGRFAM); IPR022383 (PFAM); IPR001557 (PIRSF); IPR001557 (PANTHER); PTHR11540:SF16 (PANTHER); IPR015955 (SUPERFAMILY); IPR016040 (SUPERFAMILY)
131902_CGATGT_L008_R1_paired_trimmed_paired_merged_contig_43529	[Physcomitrella patens]	268	20	0.000182	81.05%	1	C:ribosome		no IPS match
131902_CGATGT_L008_R1_paired_trimmed_paired_merged_contig_122260	[Physcomitrella patens]	373	20	8.65e-37	87.8%	5	F:structural constituent of ribosome; C:cytosol; P:ribosome biogenesis; C:ribosome; P:translation		IPR005324 (PFAM); IPR014721 (G3DSA:3.30.230.GENE3D); IPR000851 (PANTHER); IPR020568 (SUPERFAMILY)
131902_CGATGT_L008_R1_paired_trimmed_paired_merged_contig_120983	[Physcomitrella patens]	269	20	4.09e-14	66.4%	4	F:structural constituent of ribosome; P:ribosome biogenesis; C:ribosome; P:translation		IPR000509 (PFAM); IPR000509 (PANTHER)
131902_CGATGT_L008_R1_paired_trimmed_paired_merged_contig_73177	[Physcomitrella patens]	629	20	3.79e-15	44.7%	1	F:oxidoreductase activity		IPR020471 (PRINTS); IPR023210 (G3DSA:3.20.20.GENE3D); IPR023210 (PFAM); PTHR11732:SF198 (PANTHER); IPR001395 (PANTHER); IPR023210 (SUPERFAMILY)
131902_CGATGT_L008_R1_paired_trimmed_paired_merged_contig_108262	[Physcomitrella patens]	757	20	4.24e-14	79.6%	8	P:small molecule metabolic process; F:DNA binding; F:nucleotidyltransferase activity; C:protein complex; P:cellular nitrogen compound metabolic process; P:biosynthetic process; C:nucleolus; C:nucleoplasm	EC:2.7.7.6	IPR006591 (SMART); IPR006591 (G3DSA:2.20.28.GENE3D); IPR006591 (PFAM); PTHR12056 (PANTHER); PD012151 (PRODOM); IPR029040 (SUPERFAMILY)
131902_CGATGT_L008_R1_paired_trimmed_paired_merged_contig_92866	[Physcomitrella patens]	213	20	8.92e-33	88.45%	6	F:structural constituent of ribosome; P:ribonucleoprotein complex assembly; C:cytosol; P:ribosome biogenesis; C:ribosome; P:translation		IPR000592 (PFAM); IPR023407 (G3DSA:2.20.25.GENE3D); IPR000592 (PANTHER); IPR000592 (PRODOM); IPR011332 (SUPERFAMILY)
131902_CGATGT_L008_R1_paired_trimmed_paired_merged_contig_148493	[Physcomitrella patens]	356	20	8.41e-54	78.2%	3	F:ATPase activity; F:transmembrane transporter activity; C:endoplasmic reticulum	EC:3.6.1; EC:3.6.1.3; EC:3.6.3.8; EC:3.6.1.15	IPR001757 (PRINTS); PR00119 (PRINTS); IPR001757 (TIGRFAM); PF00702 (PFAM); IPR023298 (G3DSA:1.20.1110.GENE3D); PTHR24093 (PANTHER); IPR030332 (PTHR24093:PANTHER); IPR023214 (SUPERFAMILY)
131902_CGATGT_L008_R1_paired_trimmed_paired_merged_contig_112426	[Physcomitrella patens]	218	20	2.29e-13	74.9%	4	F:structural constituent of ribosome; P:ribosome biogenesis; C:ribosome; P:translation		IPR021131 (PFAM); IPR000039 (PANTHER)
131902_CGATGT_L008_R1_paired_trimmed_paired_merged_contig_96535	[Physcomitrella patens]	363	20	3.73e-30	59.55%	2	P:lipid metabolic process; F:peptidase activity	EC:3.4.23	IPR007856 (PFAM); IPR033121 (PFAM); IPR021109 (G3DSA:2.40.70.GENE3D); IPR001461 (PANTHER); PTHR13683:SF249 (PANTHER); IPR033121 (PROSITE_PROFILES); IPR021109 (SUPERFAMILY)
131902_CGATGT_L008_R1_paired_trimmed_paired_merged_contig_74105	[Physcomitrella patens]	418	20	5.07e-60	79.4%	5	C:cytoskeleton; P:cytoskeleton organization; P:protein complex assembly; C:protein complex; F:molecular_function		IPR001680 (SMART); IPR015943 (G3DSA:2.130.10.GENE3D); IPR001680 (PFAM); IPR017383 (PANTHER); IPR001680 (PROSITE_PROFILES); IPR017986 (SUPERFAMILY)
131902_CGATGT_L008_R1_paired_trimmed_paired_merged_contig_117821	[Physcomitrella patens]	276	20	8.48e-30	75.25%	1	F:oxidoreductase activity	EC:1.3.99.3	G3DSA:2.40.110.10 (GENE3D); IPR006091 (PFAM); PTHR10909 (PANTHER); PTHR10909:SF195 (PANTHER); IPR009100 (SUPERFAMILY)
131902_CGATGT_L008_R1_paired_trimmed_paired_merged_contig_103000	[Physcomitrella patens]	270	20	1.99e-46	95.9%	1	F:molecular_function		IPR027417 (G3DSA:3.40.50.GENE3D); IPR000194 (PFAM); PTHR15184:SF11 (PANTHER); PTHR15184 (PANTHER); IPR027417 (SUPERFAMILY)
131902_CGATGT_L008_R1_paired_trimmed_paired_merged_contig_90637	[Physcomitrella patens]	298	20	1.37e-42	84.9%	4	F:structural constituent of ribosome; P:ribosome biogenesis; C:ribosome; P:translation		IPR001865 (PRINTS); G3DSA:3.40.50.10490 (GENE3D); IPR001865 (PFAM); IPR005707 (PANTHER); PTHR11489:SF9 (PANTHER); IPR023591 (SUPERFAMILY)
131902_CGATGT_L008_R1_paired_trimmed_paired_merged_contig_62535	[Physcomitrella patens]	393	20	9.97e-50	82.8%	2	F:RNA binding; P:cellular nitrogen compound metabolic process		IPR002478 (SMART); IPR002478 (PFAM); IPR015947 (G3DSA:2.30.130.GENE3D); IPR004802 (PANTHER); IPR002478 (PROSITE_PROFILES); IPR015947 (SUPERFAMILY)
131902_CGATGT_L008_R1_paired_trimmed_paired_merged_contig_86032	[Physcomitrella patens]	363	20	3.93e-28	76.7%	7	F:structural constituent of ribosome; C:cytosol; P:ribosome biogenesis; C:nucleolus; C:ribosome; C:plasma membrane; P:translation		IPR002671 (PFAM); IPR002671 (PANTHER)
131902_CGATGT_L008_R1_paired_trimmed_paired_merged_contig_121928	[Physcomitrella patens]	205	20	1.03e-22	75.55%	1	F:peptidase activity	EC:3.4.23	IPR033121 (PFAM); IPR021109 (G3DSA:2.40.70.GENE3D); IPR001461 (PANTHER); PTHR13683:SF77 (PANTHER); IPR033121 (PROSITE_PROFILES); IPR021109 (SUPERFAMILY)
131902_CGATGT_L008_R1_paired_trimmed_paired_merged_contig_53791	[Physcomitrella patens]	782	20	1.01e-134	83.45%	1	F:molecular_function		IPR020472 (PRINTS); IPR001680 (SMART); IPR001680 (PFAM); IPR015943 (G3DSA:2.130.10.GENE3D); PTHR19868 (PANTHER); PTHR19868:SF0 (PANTHER); IPR001680 (PROSITE_PROFILES); IPR001680 (PROSITE_PROFILES); IPR017986 (PROSITE_PROFILES); IPR001680 (PROSITE_PROFILES); IPR001680 (PROSITE_PROFILES); IPR017986 (SUPERFAMILY)
131902_CGATGT_L008_R1_paired_trimmed_paired_merged_contig_88087	[Physcomitrella patens]	323	20	1.28e-18	62.8%	1	F:molecular_function		IPR000504 (SMART); IPR000504 (PFAM); IPR012677 (G3DSA:3.30.70.GENE3D); PTHR15241 (PANTHER); IPR000504 (PROSITE_PROFILES); IPR012677 (SUPERFAMILY)
131902_CGATGT_L008_R1_paired_trimmed_paired_merged_contig_85381	[Physcomitrella patens]	312	20	1.61e-52	84.1%	6	F:RNA binding; F:structural constituent of ribosome; C:cytosol; P:ribosome biogenesis; C:ribosome; P:translation		IPR029064 (G3DSA:3.30.1330.GENE3D); IPR004038 (PFAM); IPR000231 (PANTHER); IPR029064 (SUPERFAMILY)
131902_CGATGT_L008_R1_paired_trimmed_paired_merged_contig_109176	[Physcomitrella patens]	534	20	1.32e-60	80.65%	4	F:structural constituent of ribosome; P:ribosome biogenesis; C:ribosome; P:translation		IPR013845 (PFAM); IPR032277 (PFAM); IPR005824 (PFAM); IPR000876 (PANTHER); IPR013845 (PRODOM)
131902_CGATGT_L008_R1_paired_trimmed_paired_merged_contig_77456	[Physcomitrella patens]	812	20	4.3e-44	73.4%	2	P:vesicle-mediated transport; F:molecular_function		IPR011990 (G3DSA:1.25.40.GENE3D); IPR000547 (PFAM); PTHR10292 (PANTHER); IPR000547 (PROSITE_PROFILES)
131902_CGATGT_L008_R1_paired_trimmed_paired_merged_contig_92425	[Physcomitrella patens]	429	20	1.15e-62	76.7%	4	F:structural constituent of ribosome; P:ribosome biogenesis; C:ribosome; P:translation		IPR005824 (SMART); IPR013845 (PFAM); IPR000876 (PANTHER); IPR013845 (PRODOM)
131902_CGATGT_L008_R1_paired_trimmed_paired_merged_contig_93748	[Physcomitrella patens]	682	20	6.89e-40	56.35%	2	F:oxidoreductase activity; C:cellular_component		IPR000778 (PRINTS); IPR013121 (PFAM); G3DSA:3.40.50.80 (GENE3D); PTHR11972:SF72 (PANTHER); PTHR11972 (PANTHER); SSF52343 (SUPERFAMILY)
131902_CGATGT_L008_R1_paired_trimmed_paired_merged_contig_129786	[Physcomitrella patens]	356	20	7.21e-28	67.85%	4	F:structural constituent of ribosome; P:ribosome biogenesis; C:ribosome; P:translation		G3DSA:3.100.10.10 (GENE3D); IPR021131 (PFAM); IPR000039 (PANTHER); IPR021131 (SUPERFAMILY)
131902_CGATGT_L008_R1_paired_trimmed_paired_merged_contig_67915	[Physcomitrella patens]	537	20	1.03e-69	72.15%	5	P:small molecule metabolic process; P:carbohydrate metabolic process; P:lipid metabolic process; P:biosynthetic process; F:isomerase activity	EC:5.5.1.4	IPR002587 (PFAM); IPR016040 (G3DSA:3.40.50.GENE3D); IPR002587 (PANTHER); PTHR11510:SF5 (PANTHER); IPR016040 (SUPERFAMILY)
131902_CGATGT_L008_R1_paired_trimmed_paired_merged_contig_121913	[Physcomitrella patens]	242	20	6.03e-18	62.95%	2	P:cellular protein modification process; F:kinase activity		IPR000719 (PFAM); G3DSA:1.10.510.10 (GENE3D); PTHR24058 (PANTHER); PTHR24058:SF0 (PANTHER); IPR000719 (PROSITE_PROFILES); IPR011009 (SUPERFAMILY)
131902_CGATGT_L008_R1_paired_trimmed_paired_merged_contig_71774	[Physcomitrella patens]	1296	20	7.15e-54	61.4%	4	P:small molecule metabolic process; C:mitochondrion; P:cellular nitrogen compound metabolic process; F:kinase activity	EC:2.7.4.3	IPR000850 (PRINTS); PF00406 (PFAM); IPR006259 (TIGRFAM); IPR007862 (PFAM); IPR027417 (G3DSA:3.40.50.GENE3D); IPR000850 (PANTHER); IPR000850 (HAMAP); IPR028586 (HAMAP); IPR027417 (SUPERFAMILY)
131902_CGATGT_L008_R1_paired_trimmed_paired_merged_contig_106786	[Physcomitrella patens]	259	20	2.41e-14	67.4%	4	F:structural constituent of ribosome; P:ribosome biogenesis; C:ribosome; P:translation		IPR002906 (SMART); IPR002906 (PFAM); PTHR10666 (PANTHER); IPR011332 (SUPERFAMILY)
131902_CGATGT_L008_R1_paired_trimmed_paired_merged_contig_114725	[Physcomitrella patens]	410	18	0.0145	60.22%	1	F:molecular_function		IPR001452 (PRINTS); IPR001452 (SMART); IPR001452 (PFAM); G3DSA:2.30.30.40 (GENE3D); IPR001452 (PROSITE_PROFILES); IPR001452 (SUPERFAMILY)
131902_CGATGT_L008_R1_paired_trimmed_paired_merged_contig_116638	[Physcomitrella patens]	333	20	1.69e-47	92.6%	5	F:structural constituent of ribosome; C:cytosol; P:ribosome biogenesis; C:ribosome; P:translation		IPR001848 (PRINTS); IPR027486 (SMART); IPR027486 (G3DSA:3.30.70.GENE3D); IPR027486 (PFAM); IPR005729 (TIGRFAM); PTHR11700:SF8 (PANTHER); IPR001848 (PANTHER); IPR027486 (SUPERFAMILY)
131902_CGATGT_L008_R1_paired_trimmed_paired_merged_contig_80175	[Physcomitrella patens]	568	20	2.49e-34	76.2%	4	F:structural constituent of ribosome; P:ribosome biogenesis; C:ribosome; P:translation		IPR000530 (PRINTS); IPR004038 (PFAM); IPR029064 (G3DSA:3.30.1330.GENE3D); IPR000530 (PANTHER); IPR029064 (SUPERFAMILY)
131902_CGATGT_L008_R1_paired_trimmed_paired_merged_contig_97163	[Physcomitrella patens]	532	20	1.25e-72	81.9%	3	C:intracellular; F:molecular_function; P:translation		G3DSA:3.30.70.870 (GENE3D); G3DSA:2.40.30.10 (GENE3D); IPR009022 (PFAM); PTHR23115:SF187 (PANTHER); PTHR23115 (PANTHER); IPR020568 (SUPERFAMILY); IPR009022 (SUPERFAMILY); IPR009000 (SUPERFAMILY)
131902_CGATGT_L008_R1_paired_trimmed_paired_merged_contig_69276	[Physcomitrella patens]	269	20	1.81e-36	0.92	5	C:nucleus; P:catabolic process; F:ion binding; P:cellular protein modification process; C:protein complex		IPR013083 (G3DSA:3.30.40.GENE3D); IPR024766 (PFAM); PTHR11210:SF21 (PANTHER); PTHR11210 (PANTHER); IPR001841 (PROSITE_PROFILES); SSF57850 (SUPERFAMILY)
131902_CGATGT_L008_R1_paired_trimmed_paired_merged_contig_92924	[Physcomitrella patens]	295	20	3.84e-38	80.75%	4	F:structural constituent of ribosome; P:ribosome biogenesis; C:ribosome; P:translation		IPR002222 (PRINTS); IPR023575 (G3DSA:3.30.860.GENE3D); IPR002222 (PFAM); IPR002222 (PIRSF); IPR002222 (PANTHER); PTHR11880:SF2 (PANTHER); IPR023575 (SUPERFAMILY)
131902_CGATGT_L008_R1_paired_trimmed_paired_merged_contig_15095	[Physcomitrella patens]	1346	2	0.217	38.5%	1	F:molecular_function		IPR012341 (G3DSA:1.50.10.GENE3D); IPR010905 (PFAM); PTHR41814 (PANTHER); IPR008928 (SUPERFAMILY)
131902_CGATGT_L008_R1_paired_trimmed_paired_merged_contig_80032	[Physcomitrella patens]	1119	20	6.91e-57	61.2%	4	P:small molecule metabolic process; C:mitochondrion; P:cellular nitrogen compound metabolic process; F:kinase activity	EC:2.7.4.3	IPR000850 (PRINTS); PF00406 (PFAM); IPR027417 (G3DSA:3.40.50.GENE3D); IPR007862 (PFAM); IPR006259 (TIGRFAM); IPR000850 (PANTHER); IPR000850 (HAMAP); IPR028586 (HAMAP); IPR027417 (SUPERFAMILY); IPR007862 (SUPERFAMILY)
131902_CGATGT_L008_R1_paired_trimmed_paired_merged_contig_67381	[Physcomitrella patens]	482	20	1.24e-62	75.8%	4	P:catabolic process; C:protein complex; F:peptidase activity; C:intracellular	EC:3.4.25	IPR029055 (G3DSA:3.60.20.GENE3D); IPR001353 (PFAM); PTHR11599 (PANTHER); PTHR11599:SF62 (PANTHER); IPR023333 (PROSITE_PROFILES); IPR029055 (SUPERFAMILY)
131902_CGATGT_L008_R1_paired_trimmed_paired_merged_contig_83504	[Physcomitrella patens]	512	20	1.83e-59	88.9%	4	F:ATPase activity; C:nucleus; F:helicase activity; P:cellular nitrogen compound metabolic process	EC:3.6.1; EC:3.6.1.3; EC:2.7.7; EC:3.6.1.15	IPR001650 (SMART); IPR027417 (G3DSA:3.40.50.GENE3D); IPR001650 (PFAM); PTHR24031 (PANTHER); PTHR24031:SF84 (PANTHER); IPR001650 (PROSITE_PROFILES); IPR027417 (SUPERFAMILY)
131902_CGATGT_L008_R1_paired_trimmed_paired_merged_contig_98572	[Physcomitrella patens]	223	20	2.68e-11	67.65%	2	F:transferase activity, transferring acyl groups; C:cellular_component		IPR002076 (PFAM); PTHR11157:SF36 (PANTHER); IPR002076 (PANTHER)
131902_CGATGT_L008_R1_paired_trimmed_paired_merged_contig_69844	[Physcomitrella patens]	700	20	1.39e-119	83.3%	5	F:RNA binding; F:structural constituent of ribosome; P:ribosome biogenesis; C:ribosome; P:translation		IPR013810 (PFAM); IPR005711 (TIGRFAM); IPR014721 (G3DSA:3.30.230.GENE3D); IPR005324 (PFAM); IPR014720 (G3DSA:3.30.160.GENE3D); IPR000851 (PANTHER); IPR013810 (PROSITE_PROFILES); IPR020568 (SUPERFAMILY); SSF54768 (SUPERFAMILY)
131902_CGATGT_L008_R1_paired_trimmed_paired_merged_contig_122092	[Physcomitrella patens]	557	20	5.55e-79	84.7%	2	C:cellular_component; P:transport		IPR002208 (PFAM); IPR023201 (G3DSA:1.10.3370.GENE3D); IPR019561 (PFAM); IPR002208 (PANTHER); IPR023201 (SUPERFAMILY)
131902_CGATGT_L008_R1_paired_trimmed_paired_merged_contig_121224	[Physcomitrella patens]	284	20	1.42e-21	70.65%	2	P:cellular nitrogen compound metabolic process; F:kinase activity		IPR000850 (PRINTS); IPR027417 (G3DSA:3.40.50.GENE3D); IPR000850 (PANTHER); IPR027417 (SUPERFAMILY)
131902_CGATGT_L008_R1_paired_trimmed_paired_merged_contig_17260	[Physcomitrella patens]	637	20	6.51e-89	71.45%	5	F:structural constituent of ribosome; C:cytosol; P:ribosome biogenesis; C:ribosome; P:translation		IPR023573 (PFAM); IPR021138 (PIRSF); G3DSA:3.10.20.10 (GENE3D); PTHR10052 (PANTHER); PTHR10052:SF1 (PANTHER); SSF160374 (SUPERFAMILY)
131902_CGATGT_L008_R1_paired_trimmed_paired_merged_contig_94181	[Physcomitrella patens]	292	20	0.0128	57.5%	1	F:RNA binding		IPR003890 (PFAM); IPR016021 (G3DSA:1.25.40.GENE3D); PTHR23253:SF9 (PANTHER); PTHR23253 (PANTHER); IPR016024 (SUPERFAMILY)
131902_CGATGT_L008_R1_paired_trimmed_paired_merged_contig_103170	[Physcomitrella patens]	314	20	3.53e-30	78.55%	4	F:structural constituent of ribosome; P:ribosome biogenesis; C:ribosome; P:translation		IPR002671 (PFAM); IPR002671 (PANTHER)
131902_CGATGT_L008_R1_paired_trimmed_paired_merged_contig_97625	[Physcomitrella patens]	1083	20	4.2e-152	74.85%	1	F:molecular_function		IPR020472 (PRINTS); IPR001680 (SMART); IPR001680 (PFAM); IPR015943 (G3DSA:2.130.10.GENE3D); IPR015943 (G3DSA:2.130.10.GENE3D); PTHR19868 (PANTHER); PTHR19868:SF0 (PANTHER); IPR001680 (PROSITE_PROFILES); IPR001680 (PROSITE_PROFILES); IPR001680 (PROSITE_PROFILES); IPR001680 (PROSITE_PROFILES); IPR017986 (PROSITE_PROFILES); IPR001680 (PROSITE_PROFILES); IPR017986 (SUPERFAMILY)
131902_CGATGT_L008_R1_paired_trimmed_paired_merged_contig_145333	[Physcomitrella patens]	281	20	8.19e-34	79.65%	4	F:structural constituent of ribosome; P:ribosome biogenesis; C:ribosome; P:translation		IPR000530 (PRINTS); IPR029064 (G3DSA:3.30.1330.GENE3D); IPR004038 (PFAM); IPR000530 (PANTHER); IPR029064 (SUPERFAMILY)
131902_CGATGT_L008_R1_paired_trimmed_paired_merged_contig_148599	[Physcomitrella patens]	317	20	1.16e-56	89.55%	1	F:molecular_function		IPR001680 (SMART); IPR001680 (PFAM); IPR015943 (G3DSA:2.130.10.GENE3D); PTHR19868 (PANTHER); PTHR19868:SF0 (PANTHER); IPR017986 (PROSITE_PROFILES); IPR001680 (PROSITE_PROFILES); IPR017986 (SUPERFAMILY)
131902_CGATGT_L008_R1_paired_trimmed_paired_merged_contig_101725	[Physcomitrella patens]	410	20	1.55e-57	79.15%	4	F:structural constituent of ribosome; P:ribosome biogenesis; C:ribosome; P:translation		IPR001266 (SMART); IPR001266 (PFAM); IPR001266 (PANTHER); IPR001266 (PRODOM); IPR011991 (SUPERFAMILY)
131902_CGATGT_L008_R1_paired_trimmed_paired_merged_contig_47782	[Physcomitrella patens]	535	20	3.89e-71	81.65%	1	C:ribosome		IPR021131 (PFAM); G3DSA:3.100.10.10 (GENE3D); PTHR11721 (PANTHER); IPR021131 (SUPERFAMILY)
131902_CGATGT_L008_R1_paired_trimmed_paired_merged_contig_692	[Physcomitrella patens]	906	20	1.32e-76	62.45%	3	P:transport; C:intracellular; F:molecular_function		IPR001071 (PRINTS); IPR011074 (SMART); IPR001251 (SMART); IPR001251 (G3DSA:3.40.525.GENE3D); IPR011074 (PFAM); G3DSA:1.10.8.20 (GENE3D); IPR001251 (PFAM); PTHR23324 (PANTHER); PTHR23324:SF56 (PANTHER); IPR001251 (PROSITE_PROFILES); IPR011074 (SUPERFAMILY); IPR001251 (SUPERFAMILY)
131902_CGATGT_L008_R1_paired_trimmed_paired_merged_contig_127452	[Physcomitrella patens]	340	20	7e-33	73.95%	4	F:structural constituent of ribosome; P:ribosome biogenesis; C:ribosome; P:translation		IPR001593 (SMART); IPR001593 (PFAM); PTHR11830 (PANTHER)
131902_CGATGT_L008_R1_paired_trimmed_paired_merged_contig_103392	[Physcomitrella patens]	307	20	1.12e-51	0.92	1	F:oxidoreductase activity		IPR023753 (G3DSA:3.50.50.GENE3D); IPR003953 (PFAM); PTHR11632:SF51 (PANTHER); PTHR11632 (PANTHER); IPR023753 (SUPERFAMILY)
131902_CGATGT_L008_R1_paired_trimmed_paired_merged_contig_91713	[Physcomitrella patens]	393	20	2.76e-47	76.6%	1	F:molecular_function		IPR000504 (SMART); IPR012677 (G3DSA:3.30.70.GENE3D); IPR000504 (PFAM); IPR012677 (G3DSA:3.30.70.GENE3D); PTHR24012 (PANTHER); PTHR24012:SF491 (PANTHER); IPR000504 (PROSITE_PROFILES); IPR000504 (PROSITE_PROFILES); IPR012677 (SUPERFAMILY)
131902_CGATGT_L008_R1_paired_trimmed_paired_merged_contig_66421	[Physcomitrella patens]	493	20	2.48e-67	80.45%	4	F:structural constituent of ribosome; P:ribosome biogenesis; C:ribosome; P:translation		IPR032277 (PFAM); IPR005824 (PFAM); IPR000876 (PANTHER)
131902_CGATGT_L008_R1_paired_trimmed_paired_merged_contig_79862	[Physcomitrella patens]	1427	20	3.52e-35	52.25%	1	F:molecular_function		IPR000008 (G3DSA:2.60.40.GENE3D); IPR000008 (PFAM); IPR000008 (PROSITE_PROFILES); IPR000008 (SUPERFAMILY)
131902_CGATGT_L008_R1_paired_trimmed_paired_merged_contig_121828	[Physcomitrella patens]	390	20	7.54e-19	80.05%	3	P:cellular protein modification process; C:ribosome; P:translation
131902_CGATGT_L008_R1_paired_trimmed_paired_merged_contig_114096	[Physcomitrella patens]	273	20	4.8e-35	76.4%	4	F:structural constituent of ribosome; P:ribosome biogenesis; C:ribosome; P:translation		IPR000597 (PFAM); G3DSA:2.40.30.10 (GENE3D); PTHR11363 (PANTHER); IPR009000 (SUPERFAMILY)
131902_CGATGT_L008_R1_paired_trimmed_paired_merged_contig_99559	[Physcomitrella patens]	279	20	3.01e-26	71.35%	2	P:biological_process; F:molecular_function		G3DSA:3.30.200.20 (GENE3D); PTHR11909:SF155 (PANTHER); PTHR11909 (PANTHER); IPR011009 (SUPERFAMILY)
131902_CGATGT_L008_R1_paired_trimmed_paired_merged_contig_109738	[Physcomitrella patens]	320	20	2.09e-36	0.71	1	F:oxidoreductase activity	EC:1.11.1.15	G3DSA:3.30.1020.10 (GENE3D); IPR012336 (G3DSA:3.40.30.GENE3D); IPR019479 (PFAM); PTHR10681 (PANTHER); IPR012336 (SUPERFAMILY)
131902_CGATGT_L008_R1_paired_trimmed_paired_merged_contig_86688	[Physcomitrella patens]	409	20	1.2e-60	82.85%	4	F:structural constituent of ribosome; P:ribosome biogenesis; C:ribosome; P:translation		IPR000218 (SMART); IPR000218 (G3DSA:2.40.150.GENE3D); IPR000218 (PFAM); IPR000218 (PANTHER); PTHR11761:SF10 (PANTHER); IPR000218 (SUPERFAMILY)
131902_CGATGT_L008_R1_paired_trimmed_paired_merged_contig_114111	[Physcomitrella patens]	572	20	8.83e-24	58.6%	1	F:molecular_function		IPR006597 (SMART); IPR006597 (PFAM); IPR011990 (G3DSA:1.25.40.GENE3D); PTHR11102 (PANTHER); PTHR11102:SF98 (PANTHER); SSF81901 (SUPERFAMILY)
131902_CGATGT_L008_R1_paired_trimmed_paired_merged_contig_122314	[Physcomitrella patens]	213	20	8.96e-15	64.55%	1	F:ion binding		IPR002048 (SMART); IPR011992 (G3DSA:1.10.238.GENE3D); IPR002048 (PFAM); PTHR23050 (PANTHER); IPR002048 (PROSITE_PROFILES); IPR011992 (SUPERFAMILY)
131902_CGATGT_L008_R1_paired_trimmed_paired_merged_contig_115021	[Physcomitrella patens]	264	20	0.00034	58.6%	4	P:catabolic process; C:protein complex; F:enzyme regulator activity; C:intracellular		PTHR10943 (PANTHER); PTHR10943 (PANTHER); IPR016643 (PTHR10943:PANTHER); IPR016643 (PTHR10943:PANTHER)
131902_CGATGT_L008_R1_paired_trimmed_paired_merged_contig_68008	[Physcomitrella patens]	858	20	4.49e-42	68.05%	3	P:transport; C:intracellular; F:molecular_function		IPR011989 (G3DSA:1.25.10.GENE3D); IPR032413 (PFAM); PTHR23316:SF0 (PANTHER); PTHR23316 (PANTHER); IPR016024 (SUPERFAMILY)
131902_CGATGT_L008_R1_paired_trimmed_paired_merged_contig_104218	[Physcomitrella patens]	513	20	7.52e-53	70.4%	3	P:ribonucleoprotein complex assembly; P:ribosome biogenesis; C:ribosome		IPR000988 (PFAM); IPR023441 (G3DSA:2.30.170.GENE3D); IPR024546 (PTHR10792:PANTHER); IPR000988 (PANTHER)
131902_CGATGT_L008_R1_paired_trimmed_paired_merged_contig_66869	[Physcomitrella patens]	301	20	1.36e-16	73.5%	5	F:structural constituent of ribosome; C:cytosol; P:ribosome biogenesis; C:ribosome; P:translation		IPR032281 (PFAM); PTHR11489:SF9 (PANTHER); IPR005707 (PANTHER)
131902_CGATGT_L008_R1_paired_trimmed_paired_merged_contig_96445	[Physcomitrella patens]	335	20	1.82e-40	90.4%	6	C:endosome; P:vesicle-mediated transport; C:cytosol; F:protein transporter activity; P:vacuolar transport; C:protein complex		IPR028934 (PFAM); PTHR12233:SF1 (PANTHER); PTHR12233 (PANTHER)
131902_CGATGT_L008_R1_paired_trimmed_paired_merged_contig_128029	[Physcomitrella patens]	299	20	1.56e-20	70.45%	1	F:molecular_function		IPR001715 (G3DSA:1.10.418.GENE3D); PTHR19961:SF36 (PANTHER); PTHR19961 (PANTHER); IPR001715 (SUPERFAMILY)
131902_CGATGT_L008_R1_paired_trimmed_paired_merged_contig_113857	[Physcomitrella patens]	285	20	1.71e-21	74.2%	3	C:cytoplasm; C:organelle; F:molecular_function		IPR004443 (PFAM); IPR004443 (G3DSA:3.40.50.GENE3D); IPR032976 (PANTHER); IPR004443 (PROSITE_PROFILES); IPR004443 (SUPERFAMILY)
131902_CGATGT_L008_R1_paired_trimmed_paired_merged_contig_110914	[Physcomitrella patens]	565	20	1.42e-22	49.85%	1	F:oxidoreductase activity		IPR015590 (PFAM); IPR016162 (G3DSA:3.40.605.GENE3D); PTHR11699 (PANTHER); PTHR11699:SF65 (PANTHER); IPR016161 (SUPERFAMILY)
131902_CGATGT_L008_R1_paired_trimmed_paired_merged_contig_63913	[Physcomitrella patens]	1091	20	3.53e-114	73.25%	4	P:small molecule metabolic process; P:carbohydrate metabolic process; P:generation of precursor metabolites and energy; F:oxidoreductase activity	EC:1.1.1.37	IPR016040 (G3DSA:3.40.50.GENE3D); IPR015955 (G3DSA:3.90.110.GENE3D); IPR022383 (PFAM); IPR010097 (TIGRFAM); IPR001557 (PIRSF); IPR001236 (PFAM); IPR001557 (PANTHER); PTHR11540:SF30 (PANTHER); IPR016040 (SUPERFAMILY); IPR015955 (SUPERFAMILY)
131902_CGATGT_L008_R1_paired_trimmed_paired_merged_contig_110191	[Physcomitrella patens]	544	20	1.24e-50	79.6%	4	F:structural constituent of ribosome; P:ribosome biogenesis; C:ribosome; P:translation		IPR000530 (PRINTS); IPR029064 (G3DSA:3.30.1330.GENE3D); IPR004038 (PFAM); IPR000530 (PANTHER); IPR029064 (SUPERFAMILY)
131902_CGATGT_L008_R1_paired_trimmed_paired_merged_contig_113819	[Physcomitrella patens]	246	20	0.00036	59.05%	3	P:catabolic process; P:cellular amino acid metabolic process; F:molecular_function	EC:3.1.2.4; EC:3.1.2	IPR032259 (PFAM); IPR029045 (G3DSA:3.90.226.GENE3D); PTHR11941:SF53 (PANTHER); PTHR11941 (PANTHER); IPR029045 (SUPERFAMILY)
131902_CGATGT_L008_R1_paired_trimmed_paired_merged_contig_100974	[Physcomitrella patens]	413	20	2.86e-18	73.6%	2	P:cellular protein modification process; F:kinase activity		IPR000719 (PFAM); G3DSA:1.10.510.10 (GENE3D); PTHR24361 (PANTHER); PTHR24361:SF408 (PANTHER); PTHR24361 (PANTHER); PTHR24361:SF408 (PANTHER); IPR000719 (PROSITE_PROFILES); IPR011009 (SUPERFAMILY)
131902_CGATGT_L008_R1_paired_trimmed_paired_merged_contig_102846	[Physcomitrella patens]	681	20	2.41e-56	63.45%	3	P:small molecule metabolic process; P:cellular nitrogen compound metabolic process; F:kinase activity	EC:2.7.4.8	IPR008145 (SMART); IPR017665 (TIGRFAM); G3DSA:3.30.63.10 (GENE3D); IPR027417 (G3DSA:3.40.50.GENE3D); IPR027417 (G3DSA:3.40.50.GENE3D); IPR008145 (PFAM); PTHR23117 (PANTHER); IPR008144 (PROSITE_PROFILES); IPR027417 (SUPERFAMILY)
131902_CGATGT_L008_R1_paired_trimmed_paired_merged_contig_87767	[Physcomitrella patens]	521	20	1.01e-57	76.55%	1	P:catabolic process		IPR001232 (SMART); G3DSA:3.30.710.10 (GENE3D); IPR016072 (PFAM); IPR016897 (PIRSF); IPR016073 (PFAM); PTHR11165 (PANTHER); IPR016072 (SUPERFAMILY); IPR011333 (SUPERFAMILY)
131902_CGATGT_L008_R1_paired_trimmed_paired_merged_contig_89878	[Physcomitrella patens]	327	20	3.47e-41	79.95%	4	F:structural constituent of ribosome; P:ribosome biogenesis; C:ribosome; P:translation		IPR000054 (SMART); IPR000054 (PFAM); IPR023621 (G3DSA:3.10.440.GENE3D); IPR000054 (PANTHER); IPR000054 (PRODOM); IPR023621 (SUPERFAMILY)
131902_CGATGT_L008_R1_paired_trimmed_paired_merged_contig_49875	[Physcomitrella patens]	1143	20	2.18e-62	73.35%	1	F:molecular_function		SM00212 (SMART); IPR000608 (PFAM); IPR016135 (G3DSA:3.10.110.GENE3D); PTHR24067:SF39 (PANTHER); PTHR24067 (PANTHER); IPR000608 (PROSITE_PROFILES); IPR016135 (SUPERFAMILY)
131902_CGATGT_L008_R1_paired_trimmed_paired_merged_contig_55686	[Physcomitrella patens]	1008	20	3.37e-122	77.1%	5	F:RNA binding; F:structural constituent of ribosome; P:ribosome biogenesis; C:ribosome; P:translation		IPR032277 (PFAM); IPR013845 (PFAM); IPR013843 (PFAM); IPR000876 (PIRSF); IPR005824 (PFAM); IPR000876 (PANTHER); IPR013845 (PRODOM); IPR002942 (PROSITE_PROFILES)
131902_CGATGT_L008_R1_paired_trimmed_paired_merged_contig_92658	[Physcomitrella patens]	373	18	1.06e-06	47.56%	1	C:cellular_component		IPR004307 (PFAM); IPR004307 (PANTHER)
131902_CGATGT_L008_R1_paired_trimmed_paired_merged_contig_54400	[Physcomitrella patens]	481	20	8.08e-31	62.9%	5	C:cytoplasm; F:unfolded protein binding; C:organelle; P:protein folding; P:response to stress		IPR001404 (PFAM); IPR001404 (PANTHER); PTHR11528:SF54 (PANTHER); IPR020568 (SUPERFAMILY)
131902_CGATGT_L008_R1_paired_trimmed_paired_merged_contig_119128	[Physcomitrella patens]	401	20	1.45e-45	76.15%	1	F:molecular_function		IPR027409 (G3DSA:3.50.7.GENE3D); IPR002423 (PFAM); PTHR11353:SF85 (PANTHER); PTHR11353 (PANTHER); IPR027409 (SUPERFAMILY)
131902_CGATGT_L008_R1_paired_trimmed_paired_merged_contig_110009	[Physcomitrella patens]	448	20	1.18e-37	71.1%	2	C:cytoplasm; F:molecular_function		IPR000555 (PFAM); PTHR10540 (PANTHER); PTHR10540:SF6 (PANTHER)
131902_CGATGT_L008_R1_paired_trimmed_paired_merged_contig_65605	[Physcomitrella patens]	1606	20	3.52e-135	62.1%	1	F:molecular_function		IPR001715 (SMART); IPR001715 (G3DSA:1.10.418.GENE3D); IPR001715 (G3DSA:1.10.418.GENE3D); IPR001715 (PFAM); PTHR19961 (PANTHER); PTHR19961:SF36 (PANTHER); PTHR19961:SF36 (PANTHER); PTHR19961 (PANTHER); IPR001715 (PROSITE_PROFILES); IPR001715 (PROSITE_PROFILES); IPR001715 (PROSITE_PROFILES); IPR001715 (PROSITE_PROFILES); IPR001715 (SUPERFAMILY)
131902_CGATGT_L008_R1_paired_trimmed_paired_merged_contig_76972	[Physcomitrella patens]	826	20	2.42e-150	84.4%	2	F:GTPase activity; C:intracellular	EC:3.6.1; EC:3.6.1.15	IPR000795 (PRINTS); G3DSA:2.40.30.10 (GENE3D); IPR004161 (PFAM); PF00009 (PFAM); IPR027417 (G3DSA:3.40.50.GENE3D); PTHR23115 (PANTHER); PTHR23115:SF182 (PANTHER); IPR000795 (PROSITE_PROFILES); IPR027417 (SUPERFAMILY); IPR009000 (SUPERFAMILY)
131902_CGATGT_L008_R1_paired_trimmed_paired_merged_contig_76114	[Physcomitrella patens]	256	20	9.61e-06	81.55%	4	C:nucleus; P:DNA metabolic process; F:molecular_function; P:response to stress		IPR004806 (PRINTS); IPR015940 (SMART); IPR015940 (PFAM); G3DSA:1.10.8.10 (GENE3D); PTHR10621 (PANTHER); IPR015940 (PROSITE_PROFILES); IPR009060 (SUPERFAMILY)
131902_CGATGT_L008_R1_paired_trimmed_paired_merged_contig_121392	[Physcomitrella patens]	327	20	5.3e-44	82.75%	4	F:structural constituent of ribosome; P:ribosome biogenesis; C:ribosome; P:translation		G3DSA:3.100.10.10 (GENE3D); IPR021131 (PFAM); IPR000039 (PANTHER); IPR021131 (SUPERFAMILY)
131902_CGATGT_L008_R1_paired_trimmed_paired_merged_contig_93643	[Physcomitrella patens]	405	20	1.31e-51	87.4%	6	F:RNA binding; F:structural constituent of ribosome; C:cytosol; P:ribosome biogenesis; C:ribosome; P:translation		IPR004038 (PFAM); IPR029064 (G3DSA:3.30.1330.GENE3D); IPR000231 (PANTHER); IPR029064 (SUPERFAMILY)
131902_CGATGT_L008_R1_paired_trimmed_paired_merged_contig_84076	[Physcomitrella patens]	616	20	1.37e-85	83.8%	1	C:cellular_component		IPR000163 (PRINTS); IPR001107 (PFAM); IPR000163 (PANTHER); IPR001107 (SUPERFAMILY)
131902_CGATGT_L008_R1_paired_trimmed_paired_merged_contig_28518	[Physcomitrella patens]	525	20	2.78e-73	86.8%	6	F:structural constituent of ribosome; C:cytosol; P:ribosome biogenesis; C:ribosome; F:rRNA binding; P:translation		IPR000218 (SMART); IPR000218 (G3DSA:2.40.150.GENE3D); IPR000218 (PFAM); IPR000218 (PANTHER); PTHR11761:SF10 (PANTHER); IPR000218 (SUPERFAMILY)
131902_CGATGT_L008_R1_paired_trimmed_paired_merged_contig_121698	[Physcomitrella patens]	281	20	1.78e-26	72.2%	1	C:ribosome		G3DSA:3.100.10.10 (GENE3D); IPR021131 (PFAM); PTHR11721 (PANTHER); IPR021131 (SUPERFAMILY)
131902_CGATGT_L008_R1_paired_trimmed_paired_merged_contig_60194	[Physcomitrella patens]	926	20	1.26e-154	78.05%	1	F:molecular_function		IPR020472 (PRINTS); IPR001680 (SMART); IPR001680 (PFAM); IPR015943 (G3DSA:2.130.10.GENE3D); IPR015943 (G3DSA:2.130.10.GENE3D); PTHR19868 (PANTHER); PTHR19868:SF0 (PANTHER); IPR001680 (PROSITE_PROFILES); IPR017986 (PROSITE_PROFILES); IPR001680 (PROSITE_PROFILES); IPR001680 (PROSITE_PROFILES); IPR001680 (PROSITE_PROFILES); IPR001680 (PROSITE_PROFILES); IPR017986 (SUPERFAMILY)
131902_CGATGT_L008_R1_paired_trimmed_paired_merged_contig_102836	[Physcomitrella patens]	271	20	6.37e-50	90.65%	2	P:cellular protein modification process; F:kinase activity		IPR000719 (PFAM); G3DSA:1.10.510.10 (GENE3D); PTHR24054 (PANTHER); PTHR24054:SF33 (PANTHER); IPR000719 (PROSITE_PROFILES); IPR011009 (SUPERFAMILY)
131902_CGATGT_L008_R1_paired_trimmed_paired_merged_contig_76707	[Physcomitrella patens]	235	20	2.84e-36	88.25%	11	C:nucleus; P:catabolic process; P:anatomical structure development; P:cellular protein modification process; P:cell differentiation; C:cytosol; C:protein complex; P:DNA metabolic process; C:plasma membrane; P:response to stress; F:enzyme binding		IPR016135 (G3DSA:3.10.110.GENE3D); IPR000608 (PFAM); PTHR24067:SF159 (PANTHER); PTHR24067 (PANTHER); IPR000608 (PROSITE_PROFILES); IPR016135 (SUPERFAMILY)
131902_CGATGT_L008_R1_paired_trimmed_paired_merged_contig_118513	[Physcomitrella patens]	275	20	4.26e-22	72.6%	4	F:structural constituent of ribosome; P:ribosome biogenesis; C:ribosome; P:translation		IPR000554 (PFAM); IPR000554 (PANTHER); PTHR11278:SF0 (PANTHER)
131902_CGATGT_L008_R1_paired_trimmed_paired_merged_contig_96284	[Physcomitrella patens]	537	20	5.9e-42	61.85%	4	P:sulfur compound metabolic process; P:cofactor metabolic process; P:cellular protein modification process; F:methyltransferase activity	EC:2.1.1.77; EC:2.1.1	PF01135 (PFAM); IPR029063 (G3DSA:3.40.50.GENE3D); IPR000682 (PANTHER); IPR029063 (SUPERFAMILY)
131902_CGATGT_L008_R1_paired_trimmed_paired_merged_contig_108914	[Physcomitrella patens]	417	20	3.86e-67	85.3%	4	F:ATPase activity; C:cytoplasm; P:catabolic process; C:protein complex	EC:3.6.1; EC:3.6.1.3; EC:3.6.1.15	IPR027417 (G3DSA:3.40.50.GENE3D); IPR003959 (PFAM); G3DSA:1.10.8.60 (GENE3D); PTHR23073:SF8 (PANTHER); PTHR23073 (PANTHER); IPR027417 (SUPERFAMILY)
131902_CGATGT_L008_R1_paired_trimmed_paired_merged_contig_90480	[Physcomitrella patens]	352	20	5.1e-37	75.75%	4	F:structural constituent of ribosome; P:ribosome biogenesis; C:ribosome; P:translation		IPR011331 (G3DSA:2.20.25.GENE3D); IPR002674 (TIGRFAM); IPR002674 (PFAM); IPR002674 (HAMAP); IPR011332 (SUPERFAMILY)
131902_CGATGT_L008_R1_paired_trimmed_paired_merged_contig_72164	[Physcomitrella patens]	541	20	1.04e-64	81.45%	1	C:nucleus		IPR001748 (PRINTS); IPR001748 (PFAM); IPR001748 (PANTHER)
131902_CGATGT_L008_R1_paired_trimmed_paired_merged_contig_112519	[Physcomitrella patens]	384	20	1.89e-13	53.9%	10	P:small molecule metabolic process; P:carbohydrate metabolic process; P:generation of precursor metabolites and energy; C:cytoplasm; P:catabolic process; P:cofactor metabolic process; F:ion binding; P:biosynthetic process; P:cellular nitrogen compound metabolic process; F:isomerase activity	EC:5.4.2.1	IPR011258 (G3DSA:3.40.1450.GENE3D); IPR011258 (PFAM); PTHR31637 (PANTHER); IPR011258 (SUPERFAMILY)
131902_CGATGT_L008_R1_paired_trimmed_paired_merged_contig_76632	[Physcomitrella patens]	496	20	8.55e-13	48.25%	1	F:enzyme regulator activity		IPR015310 (SMART); IPR015310 (PFAM); PTHR13009:SF8 (PANTHER); PTHR13009 (PANTHER); IPR015310 (SUPERFAMILY)
131902_CGATGT_L008_R1_paired_trimmed_paired_merged_contig_73322	[Physcomitrella patens]	307	20	4.91e-10	60.85%	1	P:catabolic process		IPR001232 (SMART); G3DSA:3.30.710.10 (GENE3D); IPR016073 (PFAM); PTHR11165 (PANTHER); PTHR11165:SF24 (PANTHER); IPR011333 (SUPERFAMILY)
131902_CGATGT_L008_R1_paired_trimmed_paired_merged_contig_121847	[Physcomitrella patens]	297	10	3.37e-08	66.2%	4	F:structural constituent of ribosome; P:ribosome biogenesis; C:ribosome; P:translation		IPR023574 (G3DSA:3.40.1370.GENE3D); IPR002136 (PFAM); IPR013005 (PANTHER); IPR023574 (SUPERFAMILY)
131902_CGATGT_L008_R1_paired_trimmed_paired_merged_contig_124922	[Physcomitrella patens]	226	20	6.6e-23	80.9%	4	F:structural constituent of ribosome; P:ribosome biogenesis; C:ribosome; P:translation		IPR014726 (G3DSA:4.10.950.GENE3D); IPR002171 (PANTHER); PTHR13691:SF16 (PANTHER); IPR008991 (SUPERFAMILY)
131902_CGATGT_L008_R1_paired_trimmed_paired_merged_contig_68118	[Physcomitrella patens]	525	20	2.52e-27	61.45%	4	F:structural constituent of ribosome; P:ribosome biogenesis; C:ribosome; P:translation		IPR005824 (SMART); IPR002784 (PFAM); IPR005824 (PFAM); IPR014722 (G3DSA:2.30.30.GENE3D); PTHR11127 (PANTHER); IPR008991 (SUPERFAMILY)
131902_CGATGT_L008_R1_paired_trimmed_paired_merged_contig_123761	[Physcomitrella patens]	272	20	2.22e-24	86.05%	4	F:structural constituent of ribosome; P:ribosome biogenesis; C:ribosome; P:translation		IPR000948 (PRINTS); IPR018492 (PRINTS); IPR029064 (G3DSA:3.30.1330.GENE3D); IPR004038 (PFAM); PTHR23105:SF61 (PANTHER); PTHR23105 (PANTHER); IPR029064 (SUPERFAMILY)
131902_CGATGT_L008_R1_paired_trimmed_paired_merged_contig_96310	[Physcomitrella patens]	215	20	5.59e-08	72.05%	2	P:cellular nitrogen compound metabolic process; F:kinase activity		IPR000850 (PRINTS); PF13207 (PFAM); IPR027417 (G3DSA:3.40.50.GENE3D); IPR027417 (SUPERFAMILY)
131902_CGATGT_L008_R1_paired_trimmed_paired_merged_contig_137186	[Physcomitrella patens]	318	20	5.42e-10	53.1%	1	F:ion binding		IPR002048 (PFAM); IPR011992 (G3DSA:1.10.238.GENE3D); IPR011992 (G3DSA:1.10.238.GENE3D); PTHR23048 (PANTHER); PTHR23048:SF0 (PANTHER); IPR002048 (PROSITE_PROFILES); IPR002048 (PROSITE_PROFILES); IPR011992 (SUPERFAMILY)
131902_CGATGT_L008_R1_paired_trimmed_paired_merged_contig_101045	[Physcomitrella patens]	377	20	3.88e-31	68.35%	1	P:vacuolar transport		IPR005024 (PFAM); PTHR10476 (PANTHER); PTHR10476:SF2 (PANTHER)
131902_CGATGT_L008_R1_paired_trimmed_paired_merged_contig_25706	[Physcomitrella patens]	719	20	6.83e-82	78.75%	4	F:structural constituent of ribosome; P:ribosome biogenesis; C:ribosome; P:translation		IPR000439 (SMART); IPR024794 (G3DSA:3.40.1120.GENE3D); IPR000439 (PFAM); IPR000439 (PANTHER); IPR012678 (SUPERFAMILY)
131902_CGATGT_L008_R1_paired_trimmed_paired_merged_contig_116887	[Physcomitrella patens]	462	18	2.63e-13	53.39%	2	P:cellular nitrogen compound metabolic process; P:biosynthetic process		IPR015257 (PFAM); PTHR22504:SF0 (PANTHER); IPR015257 (PANTHER)
131902_CGATGT_L008_R1_paired_trimmed_paired_merged_contig_146620	[Physcomitrella patens]	242	20	2.17e-16	72.6%	4	P:biological_process; C:microtubule organizing center; C:cytoplasm; C:protein complex		IPR022214 (PFAM); IPR022214 (PANTHER)
131902_CGATGT_L008_R1_paired_trimmed_paired_merged_contig_75290	[Physcomitrella patens]	391	20	2.23e-70	90.1%	9	P:small molecule metabolic process; C:nucleus; P:vesicle-mediated transport; C:cytoplasm; P:signal transduction; P:cell morphogenesis; P:cell-cell signaling; P:cellular protein modification process; F:kinase activity	EC:2.7.11	G3DSA:3.30.200.20 (GENE3D); G3DSA:1.10.510.10 (GENE3D); IPR000719 (PFAM); PTHR11909:SF18 (PANTHER); PTHR11909 (PANTHER); IPR000719 (PROSITE_PROFILES); IPR011009 (SUPERFAMILY)
131902_CGATGT_L008_R1_paired_trimmed_paired_merged_contig_84898	[Physcomitrella patens]	420	20	2.48e-58	82.9%	1	C:ribosome		IPR021131 (PFAM); G3DSA:3.100.10.10 (GENE3D); PTHR11721 (PANTHER); IPR021131 (SUPERFAMILY)
131902_CGATGT_L008_R1_paired_trimmed_paired_merged_contig_114070	[Physcomitrella patens]	406	20	1.8e-18	66.7%	4	C:nuclear chromosome; C:protein complex; P:cellular nitrogen compound metabolic process; P:biosynthetic process		IPR013272 (SMART); IPR013272 (PFAM); IPR029525 (PTHR31200:PANTHER); PTHR31200 (PANTHER)
131902_CGATGT_L008_R1_paired_trimmed_paired_merged_contig_76693	[Physcomitrella patens]	422	20	1.16e-26	60.85%	2	F:unfolded protein binding; P:protein folding		G3DSA:2.60.260.20 (GENE3D); IPR002939 (PFAM); G3DSA:2.60.260.20 (GENE3D); PTHR24078:SF294 (PANTHER); PTHR24078 (PANTHER); IPR008971 (SUPERFAMILY); IPR008971 (SUPERFAMILY)
131902_CGATGT_L008_R1_paired_trimmed_paired_merged_contig_112176	[Physcomitrella patens]	555	7	1.15e-18	47.43%	5	C:cytoplasm; P:tRNA metabolic process; P:cellular amino acid metabolic process; F:ligase activity; P:translation	EC:6.1.1; EC:6.1.1.16	G3DSA:1.20.120.640 (GENE3D); IPR015273 (PFAM); IPR024909 (PANTHER); PTHR10890:SF3 (PANTHER); IPR009080 (SUPERFAMILY)
131902_CGATGT_L008_R1_paired_trimmed_paired_merged_contig_85437	[Physcomitrella patens]	315	20	2.18e-20	65.65%	4	F:structural constituent of ribosome; P:ribosome biogenesis; C:ribosome; P:translation		IPR001210 (PFAM); PTHR10732:SF0 (PANTHER); IPR001210 (PANTHER)
131902_CGATGT_L008_R1_paired_trimmed_paired_merged_contig_80729	[Physcomitrella patens]	401	20	3.96e-35	69.75%	1	C:intracellular		no IPS match
131902_CGATGT_L008_R1_paired_trimmed_paired_merged_contig_80051	[Physcomitrella patens]	405	20	1.08e-31	81.6%	4	F:structural constituent of ribosome; P:ribosome biogenesis; C:ribosome; P:translation		IPR011331 (G3DSA:2.20.25.GENE3D); IPR002674 (TIGRFAM); IPR002674 (PFAM); IPR002674 (HAMAP); IPR011332 (SUPERFAMILY)
131902_CGATGT_L008_R1_paired_trimmed_paired_merged_contig_68560	[Physcomitrella patens]	287	20	1.97e-24	69.1%	5	C:cell; P:homeostatic process; P:protein folding; P:response to stress; F:isomerase activity	EC:5.3.4.1	IPR013766 (PFAM); IPR012336 (G3DSA:3.40.30.GENE3D); PTHR18929 (PANTHER); IPR012336 (SUPERFAMILY)
131902_CGATGT_L008_R1_paired_trimmed_paired_merged_contig_113427	[Physcomitrella patens]	274	20	1.17e-07	68.95%	5	F:structural constituent of ribosome; C:cytosol; P:ribosome biogenesis; C:ribosome; P:translation		IPR002671 (PFAM); IPR002671 (PANTHER)
131902_CGATGT_L008_R1_paired_trimmed_paired_merged_contig_111916	[Physcomitrella patens]	299	20	9.81e-32	59.45%	4	F:ion binding; P:cellular amino acid metabolic process; F:methyltransferase activity; P:biosynthetic process	EC:2.1.1.14; EC:2.1.1	G3DSA:3.20.20.210 (GENE3D); IPR013215 (PFAM); PTHR30519 (PANTHER); PTHR30519:SF0 (PANTHER); SSF51726 (SUPERFAMILY)
131902_CGATGT_L008_R1_paired_trimmed_paired_merged_contig_61330	[Physcomitrella patens]	987	20	3.06e-09	64.05%	1	F:ion binding		IPR001841 (SMART); PF13920 (PFAM); IPR013083 (G3DSA:3.30.40.GENE3D); PTHR14879:SF5 (PANTHER); PTHR14879 (PANTHER); PTHR14879:SF5 (PANTHER); PTHR14879 (PANTHER); IPR001841 (PROSITE_PROFILES); SSF57850 (SUPERFAMILY)
131902_CGATGT_L008_R1_paired_trimmed_paired_merged_contig_93170	[Physcomitrella patens]	343	20	1.23e-13	71.55%	1	F:ion binding		IPR001841 (SMART); IPR001841 (PFAM); IPR013083 (G3DSA:3.30.40.GENE3D); PTHR22765:SF27 (PANTHER); PTHR22765 (PANTHER); IPR001841 (PROSITE_PROFILES); SSF57850 (SUPERFAMILY)
131902_CGATGT_L008_R1_paired_trimmed_paired_merged_contig_99263	[Physcomitrella patens]	364	20	2.91e-13	47.75%	2	F:oxidoreductase activity; F:ion binding	EC:1.13.11	G3DSA:1.20.245.10 (GENE3D); IPR013819 (PFAM); IPR000907 (PANTHER); IPR013819 (PROSITE_PROFILES); IPR013819 (SUPERFAMILY)
131902_CGATGT_L008_R1_paired_trimmed_paired_merged_contig_125571	[Physcomitrella patens]	357	1	3.71e-05	0.5	3	P:protein complex assembly; P:protein folding; F:molecular_function		IPR009073 (G3DSA:1.20.1280.GENE3D); IPR009073 (PFAM); IPR004640 (PANTHER); PTHR14021:SF15 (PANTHER); IPR009073 (SUPERFAMILY)
131902_CGATGT_L008_R1_paired_trimmed_paired_merged_contig_148980	[Physcomitrella patens]	370	20	5.84e-19	57.15%	1	F:ion binding		IPR011992 (G3DSA:1.10.238.GENE3D); PTHR23049 (PANTHER); PTHR23049:SF34 (PANTHER); IPR002048 (PROSITE_PROFILES); IPR011992 (SUPERFAMILY)
131902_CGATGT_L008_R1_paired_trimmed_paired_merged_contig_67993	[Physcomitrella patens]	296	20	7.62e-39	79.05%	3	F:structural constituent of ribosome; C:ribosome; P:translation		IPR000552 (G3DSA:3.10.450.GENE3D); IPR000552 (PFAM); PTHR10369:SF3 (PANTHER); IPR000552 (PANTHER); IPR000552 (PRODOM)
131902_CGATGT_L008_R1_paired_trimmed_paired_merged_contig_118332	[Physcomitrella patens]	302	20	4.07e-55	92.75%	2	F:RNA binding; C:nucleolus		IPR002415 (PRINTS); IPR018492 (PRINTS); IPR029064 (G3DSA:3.30.1330.GENE3D); IPR004038 (PFAM); PTHR23105:SF49 (PANTHER); PTHR23105 (PANTHER); IPR029064 (SUPERFAMILY)
131902_CGATGT_L008_R1_paired_trimmed_paired_merged_contig_70993	[Physcomitrella patens]	253	20	1.76e-07	73.65%	1	C:intracellular		no IPS match
131902_CGATGT_L008_R1_paired_trimmed_paired_merged_contig_118565	[Physcomitrella patens]	247	20	6.61e-25	78.3%	1	C:cellular_component		IPR004240 (PFAM); IPR004240 (PANTHER); PTHR10766:SF1 (PANTHER)
131902_CGATGT_L008_R1_paired_trimmed_paired_merged_contig_110909	[Physcomitrella patens]	490	20	2.43e-08	49.5%	1	F:molecular_function		IPR011990 (G3DSA:1.25.40.GENE3D); IPR023114 (G3DSA:1.10.150.GENE3D); IPR023566 (PANTHER); PTHR10516:SF274 (PANTHER); IPR011990 (SUPERFAMILY)
131902_CGATGT_L008_R1_paired_trimmed_paired_merged_contig_127786	[Physcomitrella patens]	253	20	8.41e-41	89.05%	7	P:nucleocytoplasmic transport; F:structural constituent of ribosome; P:ribonucleoprotein complex assembly; C:cytosol; P:ribosome biogenesis; C:ribosome; P:translation		IPR001865 (PRINTS); IPR001865 (PFAM); G3DSA:3.40.50.10490 (GENE3D); IPR005707 (PANTHER); IPR023591 (SUPERFAMILY)
131902_CGATGT_L008_R1_paired_trimmed_paired_merged_contig_69519	[Physcomitrella patens]	619	20	2.28e-22	76.05%	3	F:structural constituent of ribosome; C:ribosome; P:translation		IPR002671 (PFAM); IPR002671 (PANTHER)
131902_CGATGT_L008_R1_paired_trimmed_paired_merged_contig_122578	[Physcomitrella patens]	343	20	4.17e-36	88.8%	1	C:cellular_component		IPR004240 (PFAM); PTHR10766:SF52 (PANTHER); IPR004240 (PANTHER)
131902_CGATGT_L008_R1_paired_trimmed_paired_merged_contig_85375	[Physcomitrella patens]	621	20	1.01e-59	69.55%	3	P:biological_process; C:cytoplasm; F:ion binding	EC:3.6.1.1; EC:3.6.1	IPR008162 (G3DSA:3.90.80.GENE3D); IPR008162 (PFAM); IPR008162 (PANTHER); PTHR10286:SF3 (PANTHER); IPR008162 (SUPERFAMILY)
131902_CGATGT_L008_R1_paired_trimmed_paired_merged_contig_78588	[Physcomitrella patens]	543	20	7.66e-54	75.15%	3	F:structural constituent of ribosome; C:ribosome; P:translation		IPR002136 (PFAM); IPR023574 (G3DSA:3.40.1370.GENE3D); IPR025755 (PFAM); PTHR19431 (PANTHER); IPR023574 (SUPERFAMILY)
131902_CGATGT_L008_R1_paired_trimmed_paired_merged_contig_110353	[Physcomitrella patens]	371	20	2.43e-38	67.1%	3	P:cellular protein modification process; F:kinase activity; C:intracellular		IPR000719 (SMART); IPR000719 (PFAM); G3DSA:1.10.510.10 (GENE3D); PTHR24361 (PANTHER); PTHR24361:SF281 (PANTHER); IPR000719 (PROSITE_PROFILES); IPR011009 (SUPERFAMILY)
131902_CGATGT_L008_R1_paired_trimmed_paired_merged_contig_76455	[Physcomitrella patens]	1066	20	1.31e-171	77.7%	2	P:biological_process; F:molecular_function		G3DSA:2.40.30.10 (GENE3D); IPR004161 (PFAM); G3DSA:3.30.70.870 (GENE3D); IPR009022 (PFAM); G3DSA:3.90.1430.10 (GENE3D); PTHR23115:SF187 (PANTHER); PTHR23115:SF187 (PANTHER); PTHR23115 (PANTHER); PTHR23115 (PANTHER); IPR020568 (SUPERFAMILY); IPR009022 (SUPERFAMILY); IPR027417 (SUPERFAMILY); IPR009000 (SUPERFAMILY)
131902_CGATGT_L008_R1_paired_trimmed_paired_merged_contig_74353	[Physcomitrella patens]	354	20	1.64e-36	71.2%	3	F:structural constituent of ribosome; C:ribosome; P:translation		IPR008195 (PRINTS); IPR008195 (PFAM); PTHR10759:SF0 (PANTHER); IPR008195 (PANTHER)
131902_CGATGT_L008_R1_paired_trimmed_paired_merged_contig_76906	[Physcomitrella patens]	476	20	6.74e-68	83.4%	3	F:structural constituent of ribosome; C:ribosome; P:translation		IPR000911 (SMART); IPR020784 (G3DSA:3.30.1550.GENE3D); IPR020783 (PFAM); IPR020784 (PFAM); IPR020783 (G3DSA:1.10.10.GENE3D); PTHR11661:SF2 (PANTHER); IPR000911 (PANTHER); IPR020783 (SUPERFAMILY); IPR020784 (SUPERFAMILY)
131902_CGATGT_L008_R1_paired_trimmed_paired_merged_contig_71125	[Physcomitrella patens]	1669	20	1.56e-32	50.25%	2	F:transmembrane transporter activity; C:cellular_component		IPR002293 (PIRSF); IPR004841 (PFAM); IPR002293 (PANTHER); PTHR11785:SF278 (PANTHER)
131902_CGATGT_L008_R1_paired_trimmed_paired_merged_contig_118571	[Physcomitrella patens]	256	20	1.65e-34	76.65%	1	C:intracellular		no IPS match
131902_CGATGT_L008_R1_paired_trimmed_paired_merged_contig_149176	[Physcomitrella patens]	220	20	5.48e-11	70.25%	2	P:carbohydrate metabolic process; F:hydrolase activity, acting on glycosyl bonds		IPR000322 (PFAM); PTHR22762 (PANTHER); PTHR22762:SF79 (PANTHER); IPR017853 (SUPERFAMILY)
131902_CGATGT_L008_R1_paired_trimmed_paired_merged_contig_65067	[Physcomitrella patens]	1644	20	5.06e-99	58.45%	1	F:molecular_function		IPR000504 (SMART); IPR003954 (SMART); IPR012677 (G3DSA:3.30.70.GENE3D); IPR012677 (G3DSA:3.30.70.GENE3D); IPR000504 (PFAM); PTHR24012 (PANTHER); PTHR24012:SF491 (PANTHER); PTHR24012:SF491 (PANTHER); IPR000504 (PROSITE_PROFILES); IPR000504 (PROSITE_PROFILES); IPR000504 (PROSITE_PROFILES); IPR000504 (PROSITE_PROFILES); IPR012677 (SUPERFAMILY); IPR012677 (SUPERFAMILY); IPR012677 (SUPERFAMILY)
131902_CGATGT_L008_R1_paired_trimmed_paired_merged_contig_97305	[Physcomitrella patens]	203	20	5.03e-06	63.4%	1	P:signal transduction		G3DSA:3.40.50.2300 (GENE3D); IPR001789 (PFAM); PTHR24423 (PANTHER); IPR001789 (PROSITE_PROFILES); IPR011006 (SUPERFAMILY)
131902_CGATGT_L008_R1_paired_trimmed_paired_merged_contig_83999	[Physcomitrella patens]	482	20	1.25e-61	87.4%	5	F:structural constituent of ribosome; C:cytosol; P:ribosome biogenesis; C:ribosome; P:translation		IPR001848 (PRINTS); IPR027486 (SMART); IPR005729 (TIGRFAM); IPR027486 (G3DSA:3.30.70.GENE3D); IPR027486 (PFAM); PTHR11700:SF11 (PANTHER); IPR001848 (PANTHER); IPR027486 (SUPERFAMILY)
131902_CGATGT_L008_R1_paired_trimmed_paired_merged_contig_82629	[Physcomitrella patens]	506	12	0.0387	56.42%	4	F:transmembrane transporter activity; F:oxidoreductase activity; C:mitochondrion; C:protein complex	EC:1.9.3.1	IPR001349 (PFAM); IPR001349 (G3DSA:4.10.95.GENE3D); IPR001349 (PANTHER); PTHR11504:SF0 (PANTHER); IPR001349 (PRODOM); IPR001349 (SUPERFAMILY)
131902_CGATGT_L008_R1_paired_trimmed_paired_merged_contig_53914	[Physcomitrella patens]	320	20	1.27e-36	81.6%	8	F:structural constituent of ribosome; C:cell wall; C:cytosol; C:nucleolus; C:ribosome; C:plasma membrane; C:plastid; P:translation		IPR001593 (PFAM); PTHR11830 (PANTHER)
131902_CGATGT_L008_R1_paired_trimmed_paired_merged_contig_87299	[Physcomitrella patens]	417	20	1.53e-31	59.05%	1	F:peptidase activity	EC:3.4.23	IPR033121 (PFAM); IPR021109 (G3DSA:2.40.70.GENE3D); IPR001461 (PANTHER); PTHR13683:SF373 (PANTHER); IPR033121 (PROSITE_PROFILES); IPR021109 (SUPERFAMILY)
131902_CGATGT_L008_R1_paired_trimmed_paired_merged_contig_90612	[Physcomitrella patens]	591	20	1.07e-39	62.25%	4	P:catabolic process; C:protein complex; F:peptidase activity; C:intracellular	EC:3.4.25	IPR029055 (G3DSA:3.60.20.GENE3D); IPR001353 (PFAM); PTHR11599:SF11 (PANTHER); PTHR11599 (PANTHER); IPR029055 (SUPERFAMILY)
131902_CGATGT_L008_R1_paired_trimmed_paired_merged_contig_52956	[Physcomitrella patens]	283	20	2.26e-09	67.85%	3	F:structural constituent of ribosome; C:ribosome; P:translation		IPR002673 (PFAM); IPR002673 (PANTHER); IPR002673 (PRODOM)
131902_CGATGT_L008_R1_paired_trimmed_paired_merged_contig_77121	[Physcomitrella patens]	384	20	1.83e-09	53.65%	2	F:oxidoreductase activity; F:ion binding		IPR001128 (G3DSA:1.10.630.GENE3D); IPR001128 (PFAM); PTHR24291 (PANTHER); IPR001128 (SUPERFAMILY)
131902_CGATGT_L008_R1_paired_trimmed_paired_merged_contig_100776	[Physcomitrella patens]	387	20	0.000363	55.6%	2	P:cellular protein modification process; F:kinase activity		G3DSA:1.10.510.10 (GENE3D); IPR000719 (PFAM); IPR000719 (PROSITE_PROFILES); IPR011009 (SUPERFAMILY)
131902_CGATGT_L008_R1_paired_trimmed_paired_merged_contig_119719	[Physcomitrella patens]	296	20	3.21e-32	81.85%	3	F:structural constituent of ribosome; C:ribosome; P:translation		IPR001515 (SMART); IPR001515 (PFAM); PTHR23413 (PANTHER); IPR001515 (PRODOM); IPR001515 (SUPERFAMILY)
131902_CGATGT_L008_R1_paired_trimmed_paired_merged_contig_110470	[Physcomitrella patens]	797	20	3.03e-86	62.15%	2	P:biological_process; F:molecular_function		IPR029045 (G3DSA:3.90.226.GENE3D); IPR001753 (PFAM); PTHR11941 (PANTHER); PTHR11941:SF54 (PANTHER); IPR029045 (SUPERFAMILY)
131902_CGATGT_L008_R1_paired_trimmed_paired_merged_contig_49485	[Physcomitrella patens]	391	20	7.65e-61	81.8%	3	F:structural constituent of ribosome; C:ribosome; P:translation		IPR021131 (PFAM); G3DSA:3.100.10.10 (GENE3D); IPR000039 (PANTHER); IPR021131 (SUPERFAMILY)
131902_CGATGT_L008_R1_paired_trimmed_paired_merged_contig_105134	[Physcomitrella patens]	377	20	3.21e-05	53.05%	1	F:hydrolase activity, acting on glycosyl bonds		IPR026891 (SMART); IPR026891 (PFAM); IPR026892 (PANTHER); PTHR30620:SF16 (PANTHER)
131902_CGATGT_L008_R1_paired_trimmed_paired_merged_contig_99104	[Physcomitrella patens]	697	20	6.6e-42	94.7%	6	F:ATPase activity; C:cytoplasm; P:ribonucleoprotein complex assembly; F:helicase activity; C:organelle; P:translation	EC:3.6.1; EC:3.6.1.3; EC:2.7.7; EC:3.6.1.15	IPR027417 (G3DSA:3.40.50.GENE3D); PTHR24031:SF76 (PANTHER); PTHR24031 (PANTHER); IPR027417 (SUPERFAMILY)
131902_CGATGT_L008_R1_paired_trimmed_paired_merged_contig_88739	[Physcomitrella patens]	683	20	4.99e-36	57.15%	5	P:vesicle-mediated transport; C:cytoplasmic vesicle; C:cytoplasmic, membrane-bounded vesicle; C:Golgi apparatus; C:protein complex		IPR028565 (PFAM); PTHR10121:SF0 (PANTHER); IPR027059 (PANTHER); IPR028565 (PROSITE_PROFILES); IPR028565 (SUPERFAMILY)
131902_CGATGT_L008_R1_paired_trimmed_paired_merged_contig_71911	[Physcomitrella patens]	408	2	0.0361	0.88	1	F:oxidoreductase activity		IPR016167 (G3DSA:3.30.43.GENE3D); IPR006094 (PFAM); PTHR11748 (PANTHER); PTHR11748:SF35 (PANTHER); IPR016166 (SUPERFAMILY)
131902_CGATGT_L008_R1_paired_trimmed_paired_merged_contig_146023	[Physcomitrella patens]	353	20	1.95e-39	69.8%	3	F:structural constituent of ribosome; C:ribosome; P:translation		IPR001266 (SMART); IPR001266 (PFAM); IPR001266 (PANTHER); IPR001266 (PRODOM); IPR011991 (SUPERFAMILY)
131902_CGATGT_L008_R1_paired_trimmed_paired_merged_contig_119235	[Physcomitrella patens]	455	20	2.99e-47	63.3%	1	F:molecular_function		IPR000569 (PFAM); PTHR11254:SF336 (PANTHER); PTHR11254 (PANTHER); IPR000569 (PROSITE_PROFILES); IPR000569 (SUPERFAMILY)
131902_CGATGT_L008_R1_paired_trimmed_paired_merged_contig_67080	[Physcomitrella patens]	263	20	1.75e-12	77.9%	2	P:transport; C:intracellular		IPR011993 (G3DSA:2.30.29.GENE3D); IPR000156 (PFAM); PTHR23138 (PANTHER); IPR000156 (PROSITE_PROFILES); IPR011993 (SUPERFAMILY)
131902_CGATGT_L008_R1_paired_trimmed_paired_merged_contig_113579	[Physcomitrella patens]	831	20	1.57e-86	74.15%	3	F:structural constituent of ribosome; C:ribosome; P:translation		IPR001593 (SMART); IPR001593 (PFAM); PTHR11830 (PANTHER)
131902_CGATGT_L008_R1_paired_trimmed_paired_merged_contig_121054	[Physcomitrella patens]	380	20	2.56e-09	56.35%	2	P:biological_process; F:molecular_function		G3DSA:3.20.10.10 (GENE3D); PTHR11825:SF44 (PANTHER); IPR001544 (PANTHER); IPR001544 (SUPERFAMILY)
131902_CGATGT_L008_R1_paired_trimmed_paired_merged_contig_81572	[Physcomitrella patens]	294	20	1.07e-53	92.1%	5	F:structural constituent of ribosome; C:cytosol; P:ribosome biogenesis; C:ribosome; P:translation		IPR001848 (PRINTS); IPR027486 (SMART); IPR005729 (TIGRFAM); IPR027486 (G3DSA:3.30.70.GENE3D); IPR027486 (PFAM); IPR001848 (PANTHER); IPR027486 (SUPERFAMILY)
131902_CGATGT_L008_R1_paired_trimmed_paired_merged_contig_121735	[Physcomitrella patens]	272	20	7.28e-10	61.75%	3	F:structural constituent of ribosome; C:ribosome; P:translation		IPR002784 (PFAM); PTHR11127 (PANTHER)
131902_CGATGT_L008_R1_paired_trimmed_paired_merged_contig_85054	[Physcomitrella patens]	233	20	4.57e-21	70.15%	5	C:cytoskeleton; P:cytoskeleton organization; P:protein complex assembly; C:protein complex; F:molecular_function		IPR001680 (SMART); IPR001680 (PFAM); IPR015943 (G3DSA:2.130.10.GENE3D); IPR017383 (PANTHER); IPR017986 (PROSITE_PROFILES); IPR001680 (PROSITE_PROFILES); IPR017986 (SUPERFAMILY)
131902_CGATGT_L008_R1_paired_trimmed_paired_merged_contig_70328	[Physcomitrella patens]	398	20	4.66e-37	67.5%	3	F:structural constituent of ribosome; C:ribosome; P:translation		IPR014722 (G3DSA:2.30.30.GENE3D); IPR002784 (PFAM); PTHR11127 (PANTHER); IPR008991 (SUPERFAMILY)
131902_CGATGT_L008_R1_paired_trimmed_paired_merged_contig_119059	[Physcomitrella patens]	266	20	9.35e-31	73.3%	4	C:cytosol; C:endoplasmic reticulum; C:plasma membrane; F:isomerase activity	EC:5.2.1.8	G3DSA:3.10.50.40 (GENE3D); IPR000297 (PFAM); PTHR10657 (PANTHER); PTHR10657:SF4 (PANTHER); IPR000297 (PROSITE_PROFILES); SSF54534 (SUPERFAMILY)
131902_CGATGT_L008_R1_paired_trimmed_paired_merged_contig_90315	[Physcomitrella patens]	399	20	3.33e-25	75.7%	1	F:ion binding		IPR002048 (SMART); IPR011992 (G3DSA:1.10.238.GENE3D); IPR002048 (PFAM); IPR011992 (G3DSA:1.10.238.GENE3D); PTHR23050 (PANTHER); PTHR23050:SF205 (PANTHER); IPR002048 (PROSITE_PROFILES); IPR002048 (PROSITE_PROFILES); IPR002048 (PROSITE_PROFILES); IPR011992 (SUPERFAMILY)
131902_CGATGT_L008_R1_paired_trimmed_paired_merged_contig_95846	[Physcomitrella patens]	312	20	1.6e-24	74.95%	3	F:structural constituent of ribosome; C:ribosome; P:translation		IPR000530 (PRINTS); IPR004038 (PFAM); IPR029064 (G3DSA:3.30.1330.GENE3D); IPR000530 (PANTHER); IPR029064 (SUPERFAMILY)
131902_CGATGT_L008_R1_paired_trimmed_paired_merged_contig_84737	[Physcomitrella patens]	324	20	1.73e-27	81.3%	3	F:structural constituent of ribosome; C:ribosome; P:translation		IPR000439 (SMART); IPR000439 (PFAM); IPR024794 (G3DSA:3.40.1120.GENE3D); IPR000439 (PANTHER); IPR012678 (SUPERFAMILY)
131902_CGATGT_L008_R1_paired_trimmed_paired_merged_contig_120471	[Physcomitrella patens]	362	20	1.54e-39	61.9%	2	F:oxidoreductase activity; F:ion binding		IPR011032 (G3DSA:3.90.180.GENE3D); IPR002085 (PANTHER); IPR002085 (PANTHER); PTHR11695:SF281 (PANTHER); PTHR11695:SF281 (PANTHER); IPR011032 (SUPERFAMILY)
131902_CGATGT_L008_R1_paired_trimmed_paired_merged_contig_112798	[Physcomitrella patens]	260	20	7.22e-41	84.2%	3	F:structural constituent of ribosome; C:ribosome; P:translation		IPR005822 (G3DSA:3.90.1180.GENE3D); IPR005822 (PIRSF); IPR005755 (TIGRFAM); IPR005755 (PTHR11545:PANTHER); IPR005822 (PANTHER); IPR005822 (SUPERFAMILY)
131902_CGATGT_L008_R1_paired_trimmed_paired_merged_contig_88505	[Physcomitrella patens]	273	20	1.56e-37	78.2%	1	F:molecular_function		IPR001680 (SMART); IPR001680 (PFAM); IPR015943 (G3DSA:2.130.10.GENE3D); PTHR19868:SF0 (PANTHER); PTHR19868 (PANTHER); IPR001680 (PROSITE_PROFILES); IPR017986 (PROSITE_PROFILES); IPR017986 (SUPERFAMILY)
131902_CGATGT_L008_R1_paired_trimmed_paired_merged_contig_88293	[Physcomitrella patens]	542	20	1.48e-85	82.95%	7	F:structural constituent of ribosome; C:cell wall; C:cytosol; C:nucleolus; C:ribosome; C:plasma membrane; P:translation		IPR001593 (SMART); IPR001593 (PFAM); PTHR11830 (PANTHER)
131902_CGATGT_L008_R1_paired_trimmed_paired_merged_contig_119897	[Physcomitrella patens]	345	20	7.59e-24	81.05%	1	F:ion binding		IPR000571 (SMART); IPR000571 (G3DSA:4.10.1000.GENE3D); IPR000571 (PFAM); PTHR12547 (PANTHER); PTHR12547:SF53 (PANTHER); IPR000571 (PROSITE_PROFILES); IPR000571 (PROSITE_PROFILES); IPR000571 (SUPERFAMILY)
131902_CGATGT_L008_R1_paired_trimmed_paired_merged_contig_62905	[Physcomitrella patens]	227	20	1.1e-15	73.9%	7	P:small molecule metabolic process; P:carbohydrate metabolic process; P:generation of precursor metabolites and energy; P:catabolic process; P:cofactor metabolic process; F:lyase activity; P:cellular nitrogen compound metabolic process	EC:4.1.2.13	IPR013785 (G3DSA:3.20.20.GENE3D); IPR000741 (PFAM); PTHR11627 (PANTHER); PTHR11627:SF9 (PANTHER); SSF51569 (SUPERFAMILY)
131902_CGATGT_L008_R1_paired_trimmed_paired_merged_contig_114518	[Physcomitrella patens]	253	20	1.62e-19	64.7%	3	C:cytoplasm; F:translation factor activity, RNA binding; C:protein complex		IPR019382 (PFAM); PTHR13242:SF0 (PANTHER); IPR019382 (PANTHER)
131902_CGATGT_L008_R1_paired_trimmed_paired_merged_contig_77167	[Physcomitrella patens]	685	20	5.53e-107	87.8%	3	F:unfolded protein binding; P:protein folding; P:response to stress		IPR001404 (PFAM); IPR001404 (PANTHER); SSF110942 (SUPERFAMILY); IPR020568 (SUPERFAMILY)
131902_CGATGT_L008_R1_paired_trimmed_paired_merged_contig_58577	[Physcomitrella patens]	572	20	3.37e-94	87.9%	3	F:ATPase activity; F:helicase activity; P:translation	EC:3.6.1; EC:3.6.1.3; EC:2.7.7; EC:3.6.1.15	IPR001650 (SMART); IPR001650 (PFAM); IPR027417 (G3DSA:3.40.50.GENE3D); PTHR24031:SF84 (PANTHER); PTHR24031 (PANTHER); IPR001650 (PROSITE_PROFILES); IPR027417 (SUPERFAMILY)
131902_CGATGT_L008_R1_paired_trimmed_paired_merged_contig_87055	[Physcomitrella patens]	496	20	8.86e-45	89.2%	6	C:nucleus; F:RNA binding; C:cytoplasm; P:ribonucleoprotein complex assembly; C:protein complex; P:mRNA processing		IPR001163 (SMART); IPR001163 (PFAM); G3DSA:2.30.30.100 (GENE3D); IPR027141 (PANTHER); IPR010920 (SUPERFAMILY)
131902_CGATGT_L008_R1_paired_trimmed_paired_merged_contig_59802	[Physcomitrella patens]	573	20	2.83e-57	71.5%	3	F:structural constituent of ribosome; C:ribosome; P:translation		IPR000554 (PFAM); IPR000554 (PANTHER)
131902_CGATGT_L008_R1_paired_trimmed_paired_merged_contig_54933	[Physcomitrella patens]	562	20	1.22e-09	60.15%	1	F:ion binding		IPR013083 (G3DSA:3.30.40.GENE3D); IPR024766 (PFAM); SSF57850 (SUPERFAMILY)
131902_CGATGT_L008_R1_paired_trimmed_paired_merged_contig_144508	[Physcomitrella patens]	270	20	2.8e-40	82.45%	5	P:small molecule metabolic process; C:cell; P:cellular nitrogen compound metabolic process; P:biosynthetic process; F:kinase activity	EC:2.7.4.6	IPR001564 (PRINTS); IPR001564 (SMART); IPR001564 (PFAM); G3DSA:3.30.70.141 (GENE3D); PTHR11349 (PANTHER); SSF54919 (SUPERFAMILY)
131902_CGATGT_L008_R1_paired_trimmed_paired_merged_contig_79747	[Physcomitrella patens]	267	20	7.89e-06	58.6%	3	F:structural constituent of ribosome; C:ribosome; P:translation		IPR002784 (PFAM); PTHR11127 (PANTHER)
131902_CGATGT_L008_R1_paired_trimmed_paired_merged_contig_114139	[Physcomitrella patens]	257	20	0.034	61.6%	1	F:molecular_function		IPR027417 (G3DSA:3.40.50.GENE3D); IPR006073 (PFAM); IPR027417 (SUPERFAMILY)
131902_CGATGT_L008_R1_paired_trimmed_paired_merged_contig_74642	[Physcomitrella patens]	321	20	3.41e-17	62.45%	1	F:molecular_function		IPR013878 (PFAM); IPR011989 (G3DSA:1.25.10.GENE3D); IPR028637 (PTHR10182:PANTHER); IPR013878 (PANTHER); IPR016024 (SUPERFAMILY)
131902_CGATGT_L008_R1_paired_trimmed_paired_merged_contig_134584	[Physcomitrella patens]	235	20	7.52e-26	99.9%	5	C:nucleus; F:DNA binding; F:nucleic acid binding transcription factor activity; P:cellular nitrogen compound metabolic process; P:biosynthetic process		IPR011598 (PFAM); IPR011598 (G3DSA:4.10.280.GENE3D); PTHR16223:SF45 (PANTHER); PTHR16223 (PANTHER); IPR011598 (PROSITE_PROFILES); IPR011598 (SUPERFAMILY)
131902_CGATGT_L008_R1_paired_trimmed_paired_merged_contig_79759	[Physcomitrella patens]	444	20	1.37e-74	80.9%	8	F:RNA binding; F:structural constituent of ribosome; C:cytosol; C:ribosome; C:vacuole; C:plasma membrane; C:plastid; P:translation		IPR002942 (SMART); IPR013845 (PFAM); IPR002942 (PFAM); IPR013843 (PFAM); IPR000876 (PANTHER); IPR013845 (PRODOM); IPR002942 (PROSITE_PROFILES); SSF55174 (SUPERFAMILY)
131902_CGATGT_L008_R1_paired_trimmed_paired_merged_contig_116571	[Physcomitrella patens]	323	20	2.19e-39	79.2%	4	F:structural constituent of ribosome; C:cytosol; C:ribosome; P:translation		IPR022669 (SMART); IPR014722 (G3DSA:2.30.30.GENE3D); IPR022669 (PFAM); IPR002171 (PANTHER); PTHR13691:SF16 (PANTHER); IPR008991 (SUPERFAMILY)
131902_CGATGT_L008_R1_paired_trimmed_paired_merged_contig_96088	[Physcomitrella patens]	205	20	7.82e-17	72.5%	1	C:intracellular		no IPS match
131902_CGATGT_L008_R1_paired_trimmed_paired_merged_contig_97287	[Physcomitrella patens]	1183	20	1.01e-24	44.5%	2	F:oxidoreductase activity; F:ion binding	EC:1.13.11	G3DSA:1.20.245.10 (GENE3D); IPR013819 (PFAM); IPR000907 (PANTHER); PTHR11771:SF42 (PANTHER); IPR013819 (PROSITE_PROFILES); IPR013819 (SUPERFAMILY)
131902_CGATGT_L008_R1_paired_trimmed_paired_merged_contig_146394	[Physcomitrella patens]	378	20	1.49e-50	0.73	3	F:structural constituent of ribosome; C:ribosome; P:translation		IPR001141 (PFAM); IPR014722 (G3DSA:2.30.30.GENE3D); IPR001141 (PANTHER); IPR001141 (PRODOM); IPR008991 (SUPERFAMILY)
131902_CGATGT_L008_R1_paired_trimmed_paired_merged_contig_126493	[Physcomitrella patens]	380	20	8.89e-84	97.65%	4	C:cell; F:phosphatase activity; P:cellular protein modification process; C:protein complex	EC:3.1.3.16; EC:3.1; EC:3.1.3.41	IPR006186 (PRINTS); IPR004843 (PFAM); IPR029052 (G3DSA:3.60.21.GENE3D); PTHR11668 (PANTHER); PTHR11668:SF259 (PANTHER); IPR029052 (SUPERFAMILY)
131902_CGATGT_L008_R1_paired_trimmed_paired_merged_contig_102339	[Physcomitrella patens]	418	20	9.31e-10	60.3%	1	C:cellular_component		IPR006977 (PFAM); PTHR21236 (PANTHER); PTHR21236:SF1 (PANTHER)
131902_CGATGT_L008_R1_paired_trimmed_paired_merged_contig_113102	[Physcomitrella patens]	616	20	1.05e-19	45.4%	1	C:cellular_component		IPR004307 (PFAM); IPR004307 (PANTHER)
131902_CGATGT_L008_R1_paired_trimmed_paired_merged_contig_95945	[Physcomitrella patens]	1628	20	9.41e-61	63.15%	2	F:oxidoreductase activity; F:ion binding		IPR011032 (G3DSA:3.90.180.GENE3D); IPR013154 (PFAM); PTHR11695:SF281 (PANTHER); IPR002085 (PANTHER); IPR011032 (SUPERFAMILY)
131902_CGATGT_L008_R1_paired_trimmed_paired_merged_contig_100717	[Physcomitrella patens]	290	6	1.01e-07	60.67%	4	C:cytoskeleton; P:cytoskeleton organization; P:protein complex assembly; C:protein complex		IPR001698 (PFAM); SSF90096 (SUPERFAMILY)
131902_CGATGT_L008_R1_paired_trimmed_paired_merged_contig_118436	[Physcomitrella patens]	598	20	5.3e-07	0.62	2	P:carbohydrate metabolic process; F:hydrolase activity, acting on glycosyl bonds	EC:3.2.1.28; EC:3.2.1	IPR001661 (PFAM); PTHR23403:SF1 (PANTHER); IPR001661 (PANTHER); IPR008928 (SUPERFAMILY)
131902_CGATGT_L008_R1_paired_trimmed_paired_merged_contig_120618	[Physcomitrella patens]	254	3	7.81e-07	60.33%	2	F:transmembrane transporter activity; C:cellular_component		IPR004841 (PFAM); PTHR11785:SF336 (PANTHER); IPR002293 (PANTHER)
131902_CGATGT_L008_R1_paired_trimmed_paired_merged_contig_126044	[Physcomitrella patens]	233	20	3.51e-36	86.65%	4	F:structural constituent of ribosome; P:ribosome biogenesis; C:ribosome; P:translation		IPR023395 (G3DSA:1.50.40.GENE3D); PTHR24089:SF340 (PANTHER); PTHR24089 (PANTHER); IPR023395 (SUPERFAMILY)
131902_CGATGT_L008_R1_paired_trimmed_paired_merged_contig_128467	[Physcomitrella patens]	552	20	1.73e-49	82.8%	1	F:molecular_function		IPR000504 (SMART); IPR029123 (PFAM); IPR012677 (G3DSA:3.30.70.GENE3D); IPR000504 (PFAM); PTHR24012:SF388 (PANTHER); PTHR24012 (PANTHER); IPR000504 (PROSITE_PROFILES); IPR012677 (SUPERFAMILY)
131902_CGATGT_L008_R1_paired_trimmed_paired_merged_contig_114563	[Physcomitrella patens]	320	20	3.91e-48	89.3%	6	F:RNA binding; F:structural constituent of ribosome; C:cytosol; P:ribosome biogenesis; C:ribosome; P:translation		IPR004038 (PFAM); IPR029064 (G3DSA:3.30.1330.GENE3D); IPR000231 (PANTHER); IPR029064 (SUPERFAMILY)
131902_CGATGT_L008_R1_paired_trimmed_paired_merged_contig_121675	[Physcomitrella patens]	401	20	6.27e-14	79.25%	1	C:cellular_component		IPR000612 (PFAM); IPR000612 (PANTHER)
131902_CGATGT_L008_R1_paired_trimmed_paired_merged_contig_89312	[Physcomitrella patens]	245	20	3.2e-37	86.5%	10	F:RNA binding; F:structural constituent of ribosome; C:cytosol; P:ribosome biogenesis; C:Golgi apparatus; C:ribosome; C:vacuole; C:plasma membrane; C:plastid; P:translation		IPR002942 (SMART); IPR002942 (PFAM); IPR002942 (G3DSA:3.10.290.GENE3D); IPR013845 (PFAM); IPR000876 (PANTHER); IPR013845 (PRODOM); IPR002942 (PROSITE_PROFILES); SSF55174 (SUPERFAMILY)
131902_CGATGT_L008_R1_paired_trimmed_paired_merged_contig_59027	[Physcomitrella patens]	261	20	5.09e-28	74.85%	2	P:vesicle-mediated transport; F:molecular_function		IPR011990 (G3DSA:1.25.40.GENE3D); PTHR10292 (PANTHER); IPR000547 (PROSITE_PROFILES); IPR016024 (SUPERFAMILY)
131902_CGATGT_L008_R1_paired_trimmed_paired_merged_contig_79594	[Physcomitrella patens]	631	20	5.11e-78	73.15%	7	F:structural constituent of ribosome; C:cell wall; C:cytosol; C:nucleolus; C:ribosome; C:plasma membrane; P:translation		IPR001593 (SMART); IPR001593 (PFAM); PTHR11830 (PANTHER)
131902_CGATGT_L008_R1_paired_trimmed_paired_merged_contig_149154	[Physcomitrella patens]	234	20	3.66e-28	75.65%	3	F:structural constituent of ribosome; C:ribosome; P:translation		IPR001266 (SMART); IPR001266 (PFAM); IPR001266 (PANTHER); IPR001266 (PRODOM); IPR011991 (SUPERFAMILY)
131902_CGATGT_L008_R1_paired_trimmed_paired_merged_contig_124472	[Physcomitrella patens]	261	20	3.46e-25	72.15%	3	F:structural constituent of ribosome; C:ribosome; P:translation		IPR001380 (PFAM); IPR001380 (PANTHER)
131902_CGATGT_L008_R1_paired_trimmed_paired_merged_contig_121784	[Physcomitrella patens]	241	20	8.32e-12	66.15%	2	F:oxidoreductase activity; F:ion binding		IPR011032 (G3DSA:3.90.180.GENE3D); PTHR11695:SF281 (PANTHER); IPR002085 (PANTHER); IPR016040 (SUPERFAMILY)
131902_CGATGT_L008_R1_paired_trimmed_paired_merged_contig_79642	[Physcomitrella patens]	470	20	2.9e-52	90.15%	6	F:RNA binding; F:structural constituent of ribosome; C:cytosol; P:ribosome biogenesis; C:ribosome; P:translation		IPR004038 (PFAM); IPR029064 (G3DSA:3.30.1330.GENE3D); IPR000231 (PANTHER); IPR029064 (SUPERFAMILY)
131902_CGATGT_L008_R1_paired_trimmed_paired_merged_contig_124916	[Physcomitrella patens]	372	20	4.85e-77	96.8%	9	P:small molecule metabolic process; C:nucleus; P:vesicle-mediated transport; C:cytoplasm; P:signal transduction; P:cell morphogenesis; P:cell-cell signaling; P:cellular protein modification process; F:kinase activity	EC:2.7.11	IPR000719 (PFAM); G3DSA:1.10.510.10 (GENE3D); PTHR11909:SF146 (PANTHER); PTHR11909 (PANTHER); IPR000719 (PROSITE_PROFILES); IPR011009 (SUPERFAMILY)
131902_CGATGT_L008_R1_paired_trimmed_paired_merged_contig_107357	[Physcomitrella patens]	240	20	1.24e-19	77.75%	7	P:small molecule metabolic process; P:carbohydrate metabolic process; P:generation of precursor metabolites and energy; P:catabolic process; P:cofactor metabolic process; F:ion binding; P:cellular nitrogen compound metabolic process	EC:2.7.1.40	IPR001697 (PRINTS); IPR015793 (PFAM); IPR015813 (G3DSA:3.20.20.GENE3D); IPR001697 (PANTHER); IPR015813 (SUPERFAMILY)
131902_CGATGT_L008_R1_paired_trimmed_paired_merged_contig_114576	[Physcomitrella patens]	376	6	1.05e-06	61.83%	3	F:structural constituent of ribosome; C:ribosome; P:translation		IPR000589 (SMART); IPR000589 (PFAM); IPR005290 (TIGRFAM); IPR009068 (G3DSA:1.10.287.GENE3D); PTHR23321 (PANTHER); PD157043 (PRODOM); IPR009068 (SUPERFAMILY)
131902_CGATGT_L008_R1_paired_trimmed_paired_merged_contig_148919	[Physcomitrella patens]	282	20	1.67e-31	75.7%	3	F:structural constituent of ribosome; C:ribosome; P:translation		IPR022669 (SMART); IPR022669 (PFAM); IPR014722 (G3DSA:2.30.30.GENE3D); PTHR13691:SF16 (PANTHER); IPR002171 (PANTHER); IPR008991 (SUPERFAMILY)
131902_CGATGT_L008_R1_paired_trimmed_paired_merged_contig_103140	[Physcomitrella patens]	349	16	2.28e-05	47.94%	2	P:biological_process; F:molecular_function		IPR016039 (G3DSA:3.40.47.GENE3D)
131902_CGATGT_L008_R1_paired_trimmed_paired_merged_contig_92267	[Physcomitrella patens]	345	20	6.7e-09	0.89	4	F:structural constituent of ribosome; P:ribosome biogenesis; C:ribosome; P:translation		no IPS match
131902_CGATGT_L008_R1_paired_trimmed_paired_merged_contig_113011	[Physcomitrella patens]	313	20	2.88e-46	85.9%	3	F:structural constituent of ribosome; C:ribosome; P:translation		IPR001063 (PFAM); IPR005721 (TIGRFAM); IPR001063 (G3DSA:3.90.470.GENE3D); IPR005721 (PANTHER); IPR001063 (SUPERFAMILY)
131902_CGATGT_L008_R1_paired_trimmed_paired_merged_contig_127897	[Physcomitrella patens]	248	20	4.04e-42	90.95%	6	C:cytoskeleton; P:cell morphogenesis; P:cellular component assembly; C:cilium; P:anatomical structure formation involved in morphogenesis; C:protein complex		no IPS match
131902_CGATGT_L008_R1_paired_trimmed_paired_merged_contig_107125	[Physcomitrella patens]	283	20	2.7e-07	59.15%	1	C:cell		no IPS match
131902_CGATGT_L008_R1_paired_trimmed_paired_merged_contig_148706	[Physcomitrella patens]	532	20	4.1e-18	64.15%	1	P:transmembrane transport		IPR002067 (PRINTS); IPR023395 (G3DSA:1.50.40.GENE3D); IPR018108 (PFAM); PTHR24089 (PANTHER); PTHR24089:SF57 (PANTHER); IPR018108 (PROSITE_PROFILES); IPR023395 (SUPERFAMILY)
131902_CGATGT_L008_R1_paired_trimmed_paired_merged_contig_99555	[Physcomitrella patens]	301	20	8.49e-37	80.95%	3	F:structural constituent of ribosome; C:ribosome; P:translation		IPR001047 (TIGRFAM); IPR022309 (PFAM); IPR001047 (PANTHER)
131902_CGATGT_L008_R1_paired_trimmed_paired_merged_contig_68386	[Physcomitrella patens]	611	20	2e-112	91.6%	8	F:structural constituent of ribosome; P:ribonucleoprotein complex assembly; C:cytosol; F:mRNA binding; P:ribosome biogenesis; C:ribosome; F:rRNA binding; P:translation		IPR005716 (TIGRFAM); IPR023798 (G3DSA:1.10.455.GENE3D); IPR000235 (PIRSF); IPR023798 (PFAM); IPR000235 (PANTHER); PTHR11205:SF24 (PANTHER); IPR023798 (SUPERFAMILY)
131902_CGATGT_L008_R1_paired_trimmed_paired_merged_contig_83190	[Physcomitrella patens]	297	20	5.31e-43	91.3%	6	F:structural constituent of ribosome; P:ribonucleoprotein complex assembly; C:cytosol; P:ribosome biogenesis; C:ribosome; P:translation		IPR023407 (G3DSA:2.20.25.GENE3D); IPR000592 (PFAM); IPR000592 (PANTHER); IPR000592 (PRODOM); IPR011332 (SUPERFAMILY)
131902_CGATGT_L008_R1_paired_trimmed_paired_merged_contig_122307	[Physcomitrella patens]	305	20	6.02e-52	93.1%	5	F:RNA binding; P:ribosome biogenesis; P:cellular nitrogen compound metabolic process; C:nucleolus; F:isomerase activity	EC:5.4.99.12	IPR002478 (SMART); IPR002478 (PFAM); IPR004521 (TIGRFAM); IPR015947 (G3DSA:2.30.130.GENE3D); IPR004802 (PANTHER); IPR002478 (PROSITE_PROFILES); IPR015947 (SUPERFAMILY)
131902_CGATGT_L008_R1_paired_trimmed_paired_merged_contig_114504	[Physcomitrella patens]	647	20	2.46e-100	78.95%	1	F:molecular_function		IPR020472 (PRINTS); IPR001680 (SMART); IPR001680 (PFAM); IPR015943 (G3DSA:2.130.10.GENE3D); PTHR19868 (PANTHER); PTHR19868:SF0 (PANTHER); IPR017986 (PROSITE_PROFILES); IPR001680 (PROSITE_PROFILES); IPR001680 (PROSITE_PROFILES); IPR001680 (PROSITE_PROFILES); IPR001680 (PROSITE_PROFILES); IPR001680 (PROSITE_PROFILES); IPR017986 (SUPERFAMILY)
131902_CGATGT_L008_R1_paired_trimmed_paired_merged_contig_127697	[Physcomitrella patens]	433	20	5.7e-54	0.76	3	F:structural constituent of ribosome; C:ribosome; P:translation		IPR001141 (PFAM); IPR014722 (G3DSA:2.30.30.GENE3D); IPR001141 (PANTHER); IPR001141 (PRODOM); IPR008991 (SUPERFAMILY)
131902_CGATGT_L008_R1_paired_trimmed_paired_merged_contig_109471	[Physcomitrella patens]	271	20	1.16e-21	79.15%	3	F:structural constituent of ribosome; C:ribosome; P:translation		IPR000054 (SMART); IPR023621 (G3DSA:3.10.440.GENE3D); IPR000054 (PFAM); IPR000054 (PANTHER); PTHR10956:SF0 (PANTHER); IPR000054 (PRODOM); IPR023621 (SUPERFAMILY)
131902_CGATGT_L008_R1_paired_trimmed_paired_merged_contig_53624	[Physcomitrella patens]	245	20	2.13e-41	0.88	6	F:RNA binding; F:structural constituent of ribosome; C:cytosol; P:ribosome biogenesis; C:ribosome; P:translation		IPR004038 (PFAM); IPR029064 (G3DSA:3.30.1330.GENE3D); IPR000231 (PANTHER); IPR029064 (SUPERFAMILY)
131902_CGATGT_L008_R1_paired_trimmed_paired_merged_contig_119671	[Physcomitrella patens]	297	20	9.53e-45	82.75%	3	F:structural constituent of ribosome; C:ribosome; P:translation		IPR002222 (PRINTS); IPR002222 (PIRSF); IPR002222 (PFAM); IPR023575 (G3DSA:3.30.860.GENE3D); PTHR11880:SF2 (PANTHER); IPR002222 (PANTHER); IPR002222 (HAMAP); IPR023575 (SUPERFAMILY)
131902_CGATGT_L008_R1_paired_trimmed_paired_merged_contig_111538	[Physcomitrella patens]	290	20	1.64e-24	0.8	1	C:intracellular		IPR022803 (G3DSA:3.30.1440.GENE3D); PTHR11994 (PANTHER); IPR022803 (SUPERFAMILY)
131902_CGATGT_L008_R1_paired_trimmed_paired_merged_contig_110589	[Physcomitrella patens]	377	20	1.6e-28	63.55%	3	F:structural constituent of ribosome; C:ribosome; P:translation		IPR014722 (G3DSA:2.30.30.GENE3D); IPR002784 (PFAM); PTHR11127 (PANTHER); IPR008991 (SUPERFAMILY)
131902_CGATGT_L008_R1_paired_trimmed_paired_merged_contig_140951	[Physcomitrella patens]	282	20	7.04e-28	67.55%	1	F:peptidase activity	EC:3.4.21; EC:3.4.16	IPR001563 (PFAM); IPR029058 (G3DSA:3.40.50.GENE3D); PTHR11802:SF88 (PANTHER); IPR001563 (PANTHER); IPR029058 (SUPERFAMILY)
131902_CGATGT_L008_R1_paired_trimmed_paired_merged_contig_84884	[Physcomitrella patens]	205	20	1.12e-31	91.75%	4	F:structural constituent of ribosome; C:cytosol; C:ribosome; P:translation		IPR000552 (G3DSA:3.10.450.GENE3D); IPR000552 (PFAM); PTHR10369:SF3 (PANTHER); IPR000552 (PANTHER); IPR000552 (PRODOM); IPR011332 (SUPERFAMILY)
131902_CGATGT_L008_R1_paired_trimmed_paired_merged_contig_105880	[Physcomitrella patens]	290	20	5.11e-21	69.75%	1	C:cellular_component		IPR004240 (PFAM); IPR004240 (PANTHER)
131902_CGATGT_L008_R1_paired_trimmed_paired_merged_contig_100970	[Physcomitrella patens]	821	20	9.71e-109	73.8%	4	P:catabolic process; C:protein complex; F:peptidase activity; C:intracellular	EC:3.4.25	IPR000243 (PRINTS); IPR024689 (PFAM); IPR001353 (PFAM); IPR029055 (G3DSA:3.60.20.GENE3D); PTHR11599 (PANTHER); PTHR11599:SF44 (PANTHER); IPR023333 (PROSITE_PROFILES); IPR029055 (SUPERFAMILY)
131902_CGATGT_L008_R1_paired_trimmed_paired_merged_contig_71302	[Physcomitrella patens]	431	20	1.05e-30	65.15%	3	F:structural constituent of ribosome; C:ribosome; P:translation		IPR001380 (PFAM); IPR001380 (PANTHER)
131902_CGATGT_L008_R1_paired_trimmed_paired_merged_contig_138217	[Physcomitrella patens]	259	20	1.17e-46	94.05%	6	P:catabolic process; P:cellular protein modification process; P:anatomical structure development; C:protein complex; C:intracellular; F:enzyme binding		IPR016158 (SMART); G3DSA:1.20.1310.10 (GENE3D); G3DSA:4.10.1030.10 (GENE3D); IPR001373 (PFAM); PTHR11932 (PANTHER); PTHR11932:SF27 (PANTHER); IPR016158 (PROSITE_PROFILES); IPR016158 (SUPERFAMILY)
131902_CGATGT_L008_R1_paired_trimmed_paired_merged_contig_131997	[Physcomitrella patens]	507	20	4.44e-54	0.94	7	C:nucleus; P:cell death; C:cytoplasm; P:catabolic process; P:anatomical structure development; P:cellular protein modification process; F:molecular_function		IPR008974 (G3DSA:2.60.210.GENE3D); IPR018121 (PFAM); IPR004162 (PANTHER); PTHR10315:SF34 (PANTHER); IPR008974 (SUPERFAMILY)
131902_CGATGT_L008_R1_paired_trimmed_paired_merged_contig_77099	[Physcomitrella patens]	905	20	4.64e-101	73.75%	6	P:catabolic process; C:cytosol; C:protein complex; F:peptidase activity; C:ribosome; C:vacuole	EC:3.4.25	IPR000426 (SMART); IPR001353 (PFAM); IPR029055 (G3DSA:3.60.20.GENE3D); IPR000426 (PFAM); PTHR11599 (PANTHER); PTHR11599:SF13 (PANTHER); IPR023332 (PROSITE_PROFILES); IPR029055 (SUPERFAMILY)
131902_CGATGT_L008_R1_paired_trimmed_paired_merged_contig_103988	[Physcomitrella patens]	427	20	3.7e-71	64.8%	1	F:oxidoreductase activity		PF01257 (PFAM); IPR002023 (PIRSF); IPR012336 (G3DSA:3.40.30.GENE3D); PTHR10371:SF3 (PANTHER); PTHR10371 (PANTHER); IPR012336 (SUPERFAMILY)
131902_CGATGT_L008_R1_paired_trimmed_paired_merged_contig_114265	[Physcomitrella patens]	742	18	0.00449	51.22%	1	F:molecular_function		IPR001660 (SMART); IPR013761 (G3DSA:1.10.150.GENE3D); IPR001660 (PFAM); PTHR12844 (PANTHER); IPR001660 (PROSITE_PROFILES); IPR013761 (SUPERFAMILY)
131902_CGATGT_L008_R1_paired_trimmed_paired_merged_contig_83390	[Physcomitrella patens]	368	20	3.86e-33	69.45%	4	C:nucleus; C:cytosol; C:ribosome; P:response to stress		no IPS match
131902_CGATGT_L008_R1_paired_trimmed_paired_merged_contig_88623	[Physcomitrella patens]	447	20	5.13e-33	74.1%	1	C:intracellular		no IPS match
131902_CGATGT_L008_R1_paired_trimmed_paired_merged_contig_111582	[Physcomitrella patens]	492	20	4.32e-34	63.65%	4	C:cytoskeleton; P:cytoskeleton organization; P:protein complex assembly; C:protein complex		IPR007204 (PIRSF); IPR007204 (G3DSA:1.10.1760.GENE3D); IPR007204 (PFAM); PTHR12391:SF0 (PANTHER); IPR007204 (PANTHER); IPR007204 (SUPERFAMILY)
131902_CGATGT_L008_R1_paired_trimmed_paired_merged_contig_81630	[Physcomitrella patens]	613	11	1.08e-10	51.64%	3	F:structural constituent of ribosome; C:ribosome; P:translation		IPR005824 (SMART); IPR002784 (PFAM); IPR005824 (PFAM); IPR014722 (G3DSA:2.30.30.GENE3D); PTHR11127:SF2 (PANTHER); PTHR11127 (PANTHER); IPR008991 (SUPERFAMILY)
131902_CGATGT_L008_R1_paired_trimmed_paired_merged_contig_108305	[Physcomitrella patens]	316	20	5.07e-43	90.05%	6	F:structural constituent of ribosome; P:ribonucleoprotein complex assembly; C:cytosol; P:ribosome biogenesis; C:ribosome; P:translation		IPR000592 (PFAM); IPR023407 (G3DSA:2.20.25.GENE3D); IPR000592 (PANTHER); IPR000592 (PRODOM); IPR011332 (SUPERFAMILY)
131902_CGATGT_L008_R1_paired_trimmed_paired_merged_contig_86596	[Physcomitrella patens]	341	20	5.17e-51	85.35%	2	P:biological_process; C:ribosome		IPR031309 (PFAM); IPR022803 (G3DSA:3.30.1440.GENE3D); PTHR11994 (PANTHER); IPR022803 (SUPERFAMILY)
131902_CGATGT_L008_R1_paired_trimmed_paired_merged_contig_140020	[Physcomitrella patens]	244	20	2.12e-21	78.1%	1	P:biological_process		IPR023395 (G3DSA:1.50.40.GENE3D); IPR018108 (PFAM); PTHR24089 (PANTHER); PTHR24089:SF31 (PANTHER); IPR018108 (PROSITE_PROFILES); IPR023395 (SUPERFAMILY)
131902_CGATGT_L008_R1_paired_trimmed_paired_merged_contig_90193	[Physcomitrella patens]	282	20	2.31e-39	85.05%	4	F:RNA binding; F:structural constituent of ribosome; C:ribosome; P:translation		IPR002942 (PFAM); IPR013843 (PFAM); IPR000876 (PANTHER)
131902_CGATGT_L008_R1_paired_trimmed_paired_merged_contig_124634	[Physcomitrella patens]	308	20	8.83e-16	66.7%	2	P:transport; F:molecular_function		IPR011990 (G3DSA:1.25.40.GENE3D); PF14938 (PFAM); PTHR13768:SF8 (PANTHER); IPR000744 (PANTHER); IPR011990 (SUPERFAMILY)
131902_CGATGT_L008_R1_paired_trimmed_paired_merged_contig_106282	[Physcomitrella patens]	440	8	3.82e-05	52.5%	1	C:endoplasmic reticulum		IPR013599 (PFAM); IPR006634 (PFAM); IPR016439 (PANTHER); PTHR12560:SF11 (PANTHER)
131902_CGATGT_L008_R1_paired_trimmed_paired_merged_contig_130510	[Physcomitrella patens]	425	20	2.22e-84	90.95%	1	F:molecular_function		IPR000504 (PFAM); IPR012677 (G3DSA:3.30.70.GENE3D); PTHR24012:SF386 (PANTHER); PTHR24012 (PANTHER); IPR012677 (SUPERFAMILY)
131902_CGATGT_L008_R1_paired_trimmed_paired_merged_contig_99254	[Physcomitrella patens]	317	20	1.36e-20	70.45%	3	F:structural constituent of ribosome; C:ribosome; P:translation		IPR002906 (SMART); IPR002906 (PFAM); PTHR10666 (PANTHER); IPR011332 (SUPERFAMILY)
131902_CGATGT_L008_R1_paired_trimmed_paired_merged_contig_93129	[Physcomitrella patens]	366	20	2.72e-17	60.6%	1	C:mitochondrion		PTHR15224 (PANTHER)
131902_CGATGT_L008_R1_paired_trimmed_paired_merged_contig_107750	[Physcomitrella patens]	339	20	1.96e-08	57.8%	2	P:cellular protein modification process; F:kinase activity		IPR000719 (PFAM); G3DSA:1.10.510.10 (GENE3D); PTHR24056:SF11 (PANTHER); PTHR24056 (PANTHER); IPR000719 (PROSITE_PROFILES); IPR011009 (SUPERFAMILY)
131902_CGATGT_L008_R1_paired_trimmed_paired_merged_contig_112255	[Physcomitrella patens]	468	20	7.07e-67	85.05%	1	F:molecular_function		IPR020472 (PRINTS); IPR001680 (SMART); IPR015943 (G3DSA:2.130.10.GENE3D); IPR001680 (PFAM); PTHR19868:SF0 (PANTHER); PTHR19868 (PANTHER); IPR017986 (PROSITE_PROFILES); IPR001680 (PROSITE_PROFILES); IPR001680 (PROSITE_PROFILES); IPR001680 (PROSITE_PROFILES); IPR017986 (SUPERFAMILY)
131902_CGATGT_L008_R1_paired_trimmed_paired_merged_contig_115796	[Physcomitrella patens]	330	20	7.58e-29	61.25%	3	F:structural constituent of ribosome; C:ribosome; P:translation		IPR013845 (PFAM); IPR000876 (PANTHER); IPR013845 (PRODOM)
131902_CGATGT_L008_R1_paired_trimmed_paired_merged_contig_118186	[Physcomitrella patens]	287	20	2.12e-25	70.35%	2	C:nucleus; F:molecular_function		IPR004871 (PFAM); PTHR10644:SF1 (PANTHER); PTHR10644 (PANTHER)
131902_CGATGT_L008_R1_paired_trimmed_paired_merged_contig_114919	[Physcomitrella patens]	369	20	2.23e-11	56.35%	1	F:ion binding		IPR000571 (G3DSA:4.10.1000.GENE3D); IPR000571 (PROSITE_PROFILES); IPR000571 (SUPERFAMILY)
131902_CGATGT_L008_R1_paired_trimmed_paired_merged_contig_54530	[Physcomitrella patens]	444	20	5.46e-41	82.75%	4	F:RNA binding; F:structural constituent of ribosome; C:ribosome; P:translation		IPR001569 (PFAM); IPR011331 (G3DSA:2.20.25.GENE3D); PTHR10768 (PANTHER); IPR001569 (PRODOM); IPR001569 (HAMAP); IPR011332 (SUPERFAMILY)
131902_CGATGT_L008_R1_paired_trimmed_paired_merged_contig_59352	[Physcomitrella patens]	1525	20	0	53.6%	1	F:molecular_function		IPR006652 (SMART); IPR006652 (PFAM); PF13964 (PFAM); IPR015915 (G3DSA:2.120.10.GENE3D); PTHR24412 (PANTHER); SSF117281 (SUPERFAMILY)
131902_CGATGT_L008_R1_paired_trimmed_paired_merged_contig_90652	[Physcomitrella patens]	215	20	2.55e-21	75.9%	1	C:intracellular		no IPS match
131902_CGATGT_L008_R1_paired_trimmed_paired_merged_contig_96604	[Physcomitrella patens]	423	2	5.21e-27	62.5%	1	P:transport		G3DSA:1.20.1250.20 (GENE3D); PTHR23514 (PANTHER); PTHR23514:SF7 (PANTHER); IPR020846 (SUPERFAMILY)
131902_CGATGT_L008_R1_paired_trimmed_paired_merged_contig_86881	[Physcomitrella patens]	261	20	7.57e-27	78.6%	2	P:vesicle-mediated transport; F:molecular_function		IPR011990 (G3DSA:1.25.40.GENE3D); IPR000547 (PFAM); PTHR10292 (PANTHER); IPR000547 (PROSITE_PROFILES); IPR016024 (SUPERFAMILY)
131902_CGATGT_L008_R1_paired_trimmed_paired_merged_contig_113695	[Physcomitrella patens]	323	20	1.37e-27	75.85%	1	F:ion binding		IPR002048 (SMART); IPR011992 (G3DSA:1.10.238.GENE3D); IPR002048 (PFAM); PTHR23050 (PANTHER); IPR002048 (PROSITE_PROFILES); IPR002048 (PROSITE_PROFILES); IPR002048 (PROSITE_PROFILES); IPR011992 (SUPERFAMILY)
131902_CGATGT_L008_R1_paired_trimmed_paired_merged_contig_88290	[Physcomitrella patens]	538	20	7.86e-80	88.25%	6	C:nucleus; C:cytoplasm; P:cellular protein modification process; P:DNA metabolic process; P:response to stress; F:enzyme binding		SM00212 (SMART); IPR016135 (G3DSA:3.10.110.GENE3D); IPR000608 (PFAM); PTHR24067:SF159 (PANTHER); PTHR24067 (PANTHER); IPR000608 (PROSITE_PROFILES); IPR016135 (SUPERFAMILY)
131902_CGATGT_L008_R1_paired_trimmed_paired_merged_contig_101426	[Physcomitrella patens]	329	20	4.13e-34	77.45%	2	F:oxidoreductase activity; P:cellular amino acid metabolic process		G3DSA:3.40.192.10 (GENE3D); IPR006097 (PFAM); IPR016040 (G3DSA:3.40.50.GENE3D); PTHR11606 (PANTHER); PTHR11606:SF4 (PANTHER); SSF53223 (SUPERFAMILY)
131902_CGATGT_L008_R1_paired_trimmed_paired_merged_contig_62578	[Physcomitrella patens]	311	20	1.57e-08	43.45%	3	P:cell adhesion; F:peptidase activity; C:cellular_component	EC:3.4.24	G3DSA:3.90.132.10 (GENE3D); IPR001577 (PFAM); SSF55486 (SUPERFAMILY)
131902_CGATGT_L008_R1_paired_trimmed_paired_merged_contig_122543	[Physcomitrella patens]	295	20	4.69e-29	73.2%	3	F:structural constituent of ribosome; C:ribosome; P:translation		IPR001141 (PFAM); IPR014722 (G3DSA:2.30.30.GENE3D); IPR001141 (PANTHER); IPR001141 (PRODOM); IPR008991 (SUPERFAMILY)
131902_CGATGT_L008_R1_paired_trimmed_paired_merged_contig_103263	[Physcomitrella patens]	477	20	1.89e-34	63.9%	1	F:molecular_function		IPR000555 (PFAM); G3DSA:3.40.140.10 (GENE3D); PTHR12947:SF4 (PANTHER); PTHR12947 (PANTHER); SSF102712 (SUPERFAMILY)
131902_CGATGT_L008_R1_paired_trimmed_paired_merged_contig_74970	[Physcomitrella patens]	484	20	5e-59	88.15%	6	F:RNA binding; F:structural constituent of ribosome; C:cytosol; P:ribosome biogenesis; C:ribosome; P:translation		IPR004038 (PFAM); IPR029064 (G3DSA:3.30.1330.GENE3D); IPR000231 (PANTHER); IPR000231 (HAMAP); IPR029064 (SUPERFAMILY)
131902_CGATGT_L008_R1_paired_trimmed_paired_merged_contig_115977	[Physcomitrella patens]	288	20	2.83e-45	84.15%	1	C:ribosome		PTHR11885 (PANTHER)
131902_CGATGT_L008_R1_paired_trimmed_paired_merged_contig_124810	[Physcomitrella patens]	385	20	4.82e-39	70.1%	1	F:ion binding		IPR011992 (G3DSA:1.10.238.GENE3D); IPR011992 (G3DSA:1.10.238.GENE3D); PTHR23050 (PANTHER); IPR002048 (PROSITE_PROFILES); IPR002048 (PROSITE_PROFILES); IPR011992 (SUPERFAMILY)
131902_CGATGT_L008_R1_paired_trimmed_paired_merged_contig_63881	[Physcomitrella patens]	812	20	1.23e-37	75.4%	3	F:structural constituent of ribosome; C:ribosome; P:translation		IPR000054 (SMART); IPR000054 (PFAM); IPR023621 (G3DSA:3.10.440.GENE3D); IPR000054 (PANTHER); IPR000054 (PRODOM); IPR023621 (SUPERFAMILY)
131902_CGATGT_L008_R1_paired_trimmed_paired_merged_contig_72044	[Physcomitrella patens]	509	20	1.2e-42	63.95%	3	F:structural constituent of ribosome; C:ribosome; P:translation		IPR000554 (PFAM); IPR000554 (PANTHER)
131902_CGATGT_L008_R1_paired_trimmed_paired_merged_contig_121529	[Physcomitrella patens]	507	20	3.66e-36	73.95%	2	C:cytoplasm; F:molecular_function		IPR000717 (SMART); SM00753 (SMART); IPR011991 (G3DSA:1.10.10.GENE3D); IPR000717 (PFAM); PTHR13937 (PANTHER); IPR011991 (SUPERFAMILY)
131902_CGATGT_L008_R1_paired_trimmed_paired_merged_contig_110973	[Physcomitrella patens]	408	20	1.04e-39	57.65%	1	F:peptidase activity	EC:3.4.24	IPR001567 (PFAM); IPR024079 (G3DSA:3.40.390.GENE3D); IPR024077 (G3DSA:1.10.1370.GENE3D); PTHR11804:SF40 (PANTHER); PTHR11804 (PANTHER); SSF55486 (SUPERFAMILY)
131902_CGATGT_L008_R1_paired_trimmed_paired_merged_contig_128255	[Physcomitrella patens]	357	20	2.25e-52	88.35%	5	F:structural constituent of ribosome; C:cytosol; P:ribosome biogenesis; C:ribosome; P:translation		IPR001848 (PRINTS); IPR027486 (SMART); IPR027486 (PFAM); IPR005729 (TIGRFAM); IPR027486 (G3DSA:3.30.70.GENE3D); PTHR11700:SF8 (PANTHER); IPR001848 (PANTHER); IPR027486 (SUPERFAMILY)
131902_CGATGT_L008_R1_paired_trimmed_paired_merged_contig_127839	[Physcomitrella patens]	255	20	0.00752	0.49	1	F:lipid binding		IPR023393 (G3DSA:3.30.530.GENE3D); IPR002913 (PROSITE_PROFILES); SSF55961 (SUPERFAMILY)
131902_CGATGT_L008_R1_paired_trimmed_paired_merged_contig_105159	[Physcomitrella patens]	624	20	2.41e-34	57.4%	2	F:ion binding; F:lipid binding		IPR001464 (PRINTS); IPR018502 (SMART); IPR018502 (G3DSA:1.10.220.GENE3D); IPR018502 (G3DSA:1.10.220.GENE3D); IPR018502 (PFAM); PTHR10502 (PANTHER); SSF47874 (SUPERFAMILY)
131902_CGATGT_L008_R1_paired_trimmed_paired_merged_contig_85235	[Physcomitrella patens]	243	20	4.73e-26	82.55%	3	F:structural constituent of ribosome; C:ribosome; P:translation		IPR011331 (G3DSA:2.20.25.GENE3D); IPR002674 (PFAM); IPR011332 (SUPERFAMILY)
131902_CGATGT_L008_R1_paired_trimmed_paired_merged_contig_123134	[Physcomitrella patens]	334	20	3.89e-47	72.55%	3	C:cytoplasm; F:oxidoreductase activity; P:response to stress	EC:1.11.1.7	no IPS match
131902_CGATGT_L008_R1_paired_trimmed_paired_merged_contig_113448	[Physcomitrella patens]	282	20	6.46e-37	84.3%	3	F:structural constituent of ribosome; C:ribosome; P:translation		IPR011331 (G3DSA:2.20.25.GENE3D); IPR002674 (PFAM); IPR011332 (SUPERFAMILY)
131902_CGATGT_L008_R1_paired_trimmed_paired_merged_contig_101993	[Physcomitrella patens]	256	20	2.78e-40	87.15%	6	F:structural constituent of ribosome; P:ribonucleoprotein complex assembly; C:cytosol; P:ribosome biogenesis; C:ribosome; P:translation		IPR000592 (PFAM); IPR023407 (G3DSA:2.20.25.GENE3D); IPR000592 (PANTHER); IPR000592 (PRODOM); IPR011332 (SUPERFAMILY)
131902_CGATGT_L008_R1_paired_trimmed_paired_merged_contig_76326	[Physcomitrella patens]	389	20	2.11e-36	62.9%	2	C:cytoplasm; F:translation factor activity, RNA binding		IPR023398 (G3DSA:3.30.760.GENE3D); IPR001040 (PFAM); IPR001040 (PANTHER); IPR023398 (SUPERFAMILY)
131902_CGATGT_L008_R1_paired_trimmed_paired_merged_contig_56773	[Physcomitrella patens]	907	20	1.74e-124	83.35%	1	F:molecular_function		IPR000308 (PRINTS); IPR023410 (SMART); G3DSA:1.20.190.20 (GENE3D); IPR023410 (PFAM); IPR000308 (PIRSF); IPR000308 (PANTHER); IPR023410 (SUPERFAMILY)
131902_CGATGT_L008_R1_paired_trimmed_paired_merged_contig_47357	[Physcomitrella patens]	260	20	1.61e-13	58.3%	1	F:molecular_function		IPR000582 (PRINTS); IPR000582 (PFAM); IPR014352 (G3DSA:1.20.80.GENE3D); PTHR23310 (PANTHER); IPR000582 (PROSITE_PROFILES); IPR000582 (SUPERFAMILY)
131902_CGATGT_L008_R1_paired_trimmed_paired_merged_contig_120357	[Physcomitrella patens]	232	20	6.69e-30	82.45%	2	C:intracellular; F:molecular_function		IPR016135 (G3DSA:3.10.110.GENE3D); IPR000608 (PFAM); PTHR24067 (PANTHER); PTHR24067:SF111 (PANTHER); IPR000608 (PROSITE_PROFILES); IPR016135 (SUPERFAMILY)
131902_CGATGT_L008_R1_paired_trimmed_paired_merged_contig_116791	[Physcomitrella patens]	323	20	5.69e-51	81.35%	4	F:structural constituent of ribosome; C:cytosol; C:ribosome; P:translation		IPR000266 (PRINTS); IPR000266 (PFAM); IPR012340 (G3DSA:2.40.50.GENE3D); PTHR10744:SF9 (PANTHER); IPR000266 (PANTHER); IPR000266 (PRODOM); IPR000266 (HAMAP); IPR012340 (SUPERFAMILY)
131902_CGATGT_L008_R1_paired_trimmed_paired_merged_contig_117002	[Physcomitrella patens]	598	20	2.4e-81	78.4%	2	C:cytoskeleton; C:protein complex		IPR004000 (PRINTS); IPR004000 (SMART); IPR004000 (PFAM); G3DSA:3.30.420.40 (GENE3D); IPR029909 (PTHR11937:PANTHER); IPR004000 (PANTHER); SSF53067 (SUPERFAMILY); SSF53067 (SUPERFAMILY)
131902_CGATGT_L008_R1_paired_trimmed_paired_merged_contig_65970	[Physcomitrella patens]	599	20	2.6e-96	0.99	4	P:biological_process; C:cytoskeleton; F:GTPase activity; F:structural molecule activity	EC:3.6.1; EC:3.6.1.15	IPR002453 (PRINTS); IPR018316 (SMART); IPR018316 (G3DSA:3.30.1330.GENE3D); IPR003008 (G3DSA:3.40.50.GENE3D); IPR018316 (PFAM); IPR000217 (PANTHER); PTHR11588:SF122 (PANTHER); IPR008280 (SUPERFAMILY)
131902_CGATGT_L008_R1_paired_trimmed_paired_merged_contig_86222	[Physcomitrella patens]	1009	20	1.75e-07	45.6%	2	P:cytoskeleton organization; F:cytoskeletal protein binding		IPR001997 (PRINTS); IPR003096 (PRINTS); IPR001715 (SMART); IPR001715 (G3DSA:1.10.418.GENE3D); IPR001715 (PFAM); PTHR18959 (PANTHER); IPR001715 (PROSITE_PROFILES); IPR001715 (SUPERFAMILY)
131902_CGATGT_L008_R1_paired_trimmed_paired_merged_contig_62504	[Physcomitrella patens]	1611	20	0	75.95%	5	C:nucleus; P:nucleocytoplasmic transport; P:protein targeting; C:cytoplasm; F:protein transporter activity		IPR000225 (SMART); IPR032413 (PFAM); IPR024931 (PIRSF); IPR000225 (PFAM); IPR011989 (G3DSA:1.25.10.GENE3D); PTHR23316 (PANTHER); IPR000225 (PROSITE_PROFILES); IPR000225 (PROSITE_PROFILES); IPR000225 (PROSITE_PROFILES); IPR000225 (PROSITE_PROFILES); IPR000225 (PROSITE_PROFILES); IPR016024 (SUPERFAMILY)
131902_CGATGT_L008_R1_paired_trimmed_paired_merged_contig_70494	[Physcomitrella patens]	656	20	2.74e-92	68.35%	2	F:oxidoreductase activity; P:response to stress	EC:1.11.1.7; EC:1.11.1.6	IPR018028 (PRINTS); IPR011614 (SMART); IPR011614 (PFAM); IPR011614 (G3DSA:2.40.180.GENE3D); IPR018028 (PANTHER); IPR018028 (PROSITE_PROFILES); IPR020835 (SUPERFAMILY)
131902_CGATGT_L008_R1_paired_trimmed_paired_merged_contig_75004	[Physcomitrella patens]	425	20	1.73e-33	78.5%	3	F:structural constituent of ribosome; C:ribosome; P:translation		IPR002671 (PFAM); IPR002671 (PANTHER)
131902_CGATGT_L008_R1_paired_trimmed_paired_merged_contig_92603	[Physcomitrella patens]	250	20	1.22e-14	58.3%	3	F:structural constituent of ribosome; C:ribosome; P:translation		IPR002784 (PFAM); IPR014722 (G3DSA:2.30.30.GENE3D); PTHR11127 (PANTHER); IPR008991 (SUPERFAMILY)
131902_CGATGT_L008_R1_paired_trimmed_paired_merged_contig_125896	[Physcomitrella patens]	596	20	8.08e-80	60.95%	5	P:carbohydrate metabolic process; C:cytoplasm; F:oxidoreductase activity; P:catabolic process; C:protein complex	EC:1.1.1.8; EC:1.1.1.94	IPR006168 (PRINTS); IPR011128 (PFAM); IPR016040 (G3DSA:3.40.50.GENE3D); IPR006109 (PFAM); IPR013328 (G3DSA:1.10.1040.GENE3D); PTHR11728 (PANTHER); PTHR11728:SF8 (PANTHER); IPR008927 (SUPERFAMILY); IPR016040 (SUPERFAMILY)
131902_CGATGT_L008_R1_paired_trimmed_paired_merged_contig_100319	[Physcomitrella patens]	314	20	3.35e-67	98.35%	2	P:biological_process; C:cytoskeleton		IPR023123 (G3DSA:1.10.287.GENE3D); IPR000217 (PANTHER); PTHR11588:SF121 (PANTHER); IPR008280 (SUPERFAMILY)
131902_CGATGT_L008_R1_paired_trimmed_paired_merged_contig_85818	[Physcomitrella patens]	367	20	6.32e-54	86.6%	6	F:RNA binding; F:structural constituent of ribosome; C:cytosol; P:ribosome biogenesis; C:ribosome; P:translation		IPR029064 (G3DSA:3.30.1330.GENE3D); IPR004038 (PFAM); IPR000231 (PANTHER); IPR029064 (SUPERFAMILY)
131902_CGATGT_L008_R1_paired_trimmed_paired_merged_contig_71745	[Physcomitrella patens]	382	20	4.41e-43	89.7%	6	F:structural constituent of ribosome; P:ribonucleoprotein complex assembly; C:cytosol; P:ribosome biogenesis; C:ribosome; P:translation		IPR023407 (G3DSA:2.20.25.GENE3D); IPR000592 (PFAM); IPR000592 (PANTHER); IPR000592 (PRODOM); IPR011332 (SUPERFAMILY)
131902_CGATGT_L008_R1_paired_trimmed_paired_merged_contig_126358	[Physcomitrella patens]	376	20	9.89e-34	69.4%	2	P:biological_process; F:ligase activity		IPR019572 (PFAM); IPR019572 (G3DSA:1.10.3240.GENE3D); PTHR10953 (PANTHER); PTHR10953:SF4 (PANTHER); IPR000594 (SUPERFAMILY)
131902_CGATGT_L008_R1_paired_trimmed_paired_merged_contig_123457	[Physcomitrella patens]	358	20	3.83e-24	75.65%	4	F:structural constituent of ribosome; C:cytosol; C:ribosome; P:translation		IPR000892 (PFAM); IPR000892 (PANTHER)
131902_CGATGT_L008_R1_paired_trimmed_paired_merged_contig_100416	[Physcomitrella patens]	456	20	9.96e-68	81.25%	4	F:structural constituent of ribosome; C:cytosol; C:ribosome; P:translation		IPR000266 (PRINTS); IPR012340 (G3DSA:2.40.50.GENE3D); IPR032440 (PFAM); IPR028333 (TIGRFAM); IPR000266 (PFAM); IPR000266 (PANTHER); PTHR10744:SF9 (PANTHER); IPR000266 (PRODOM); IPR000266 (HAMAP); IPR012340 (SUPERFAMILY)
131902_CGATGT_L008_R1_paired_trimmed_paired_merged_contig_64414	[Physcomitrella patens]	316	20	7.41e-52	91.25%	6	C:cytoplasm; F:lyase activity; F:ion binding; P:cellular amino acid metabolic process; P:cellular nitrogen compound metabolic process; P:biosynthetic process	EC:4.2.1.20	G3DSA:3.40.50.1100 (GENE3D); IPR001926 (PFAM); PTHR10314 (PANTHER); IPR006654 (PTHR10314:PANTHER); IPR001926 (SUPERFAMILY)
131902_CGATGT_L008_R1_paired_trimmed_paired_merged_contig_111021	[Physcomitrella patens]	363	6	5.17e-10	56.5%	1	F:molecular_function		IPR012341 (G3DSA:1.50.10.GENE3D)
131902_CGATGT_L008_R1_paired_trimmed_paired_merged_contig_80484	[Physcomitrella patens]	246	20	1.79e-05	56.7%	2	F:oxidoreductase activity; F:ion binding		IPR011032 (G3DSA:3.90.180.GENE3D); IPR013154 (PFAM); IPR002085 (PANTHER); PTHR11695:SF460 (PANTHER); IPR011032 (SUPERFAMILY)
131902_CGATGT_L008_R1_paired_trimmed_paired_merged_contig_148972	[Physcomitrella patens]	289	20	1.67e-22	58.2%	1	P:vesicle-mediated transport		G3DSA:3.30.1380.20 (GENE3D); IPR007194 (PFAM); IPR016721 (PANTHER); IPR024096 (SUPERFAMILY)
131902_CGATGT_L008_R1_paired_trimmed_paired_merged_contig_85577	[Physcomitrella patens]	543	20	3.18e-78	0.84	1	F:molecular_function		IPR000308 (PRINTS); IPR023410 (SMART); IPR023410 (PFAM); G3DSA:1.20.190.20 (GENE3D); IPR000308 (PANTHER); IPR023410 (SUPERFAMILY)
131902_CGATGT_L008_R1_paired_trimmed_paired_merged_contig_112731	[Physcomitrella patens]	308	20	9.15e-45	75.05%	4	P:vesicle-mediated transport; C:cytosol; C:protein complex; C:organelle		IPR001392 (PRINTS); IPR028565 (PFAM); G3DSA:2.60.40.1170 (GENE3D); PTHR10529:SF257 (PANTHER); PTHR10529 (PANTHER); IPR028565 (PROSITE_PROFILES); IPR028565 (SUPERFAMILY)
131902_CGATGT_L008_R1_paired_trimmed_paired_merged_contig_88911	[Physcomitrella patens]	1005	20	3.41e-166	64.95%	4	P:small molecule metabolic process; F:oxidoreductase activity; P:cellular nitrogen compound metabolic process; P:biosynthetic process	EC:1.1.1.205	SM01240 (SMART); IPR001093 (PFAM); IPR013785 (G3DSA:3.20.20.GENE3D); PTHR11911 (PANTHER); IPR005990 (PTHR11911:PANTHER); PTHR11911 (PANTHER); SSF51412 (SUPERFAMILY)
131902_CGATGT_L008_R1_paired_trimmed_paired_merged_contig_134383	[Physcomitrella patens]	390	20	1.77e-45	79.2%	3	F:structural constituent of ribosome; C:ribosome; P:translation		IPR000530 (PRINTS); IPR004038 (PFAM); IPR029064 (G3DSA:3.30.1330.GENE3D); IPR000530 (PANTHER); IPR029064 (SUPERFAMILY)
131902_CGATGT_L008_R1_paired_trimmed_paired_merged_contig_101173	[Physcomitrella patens]	405	20	1.16e-08	48.1%	1	F:ion binding		IPR015422 (G3DSA:3.90.1150.GENE3D); IPR000277 (PFAM); IPR000277 (PANTHER); PTHR11808:SF35 (PANTHER); IPR015424 (SUPERFAMILY)
131902_CGATGT_L008_R1_paired_trimmed_paired_merged_contig_87928	[Physcomitrella patens]	502	20	2.91e-05	56.05%	2	P:cellular nitrogen compound metabolic process; F:molecular_function		IPR016021 (G3DSA:1.25.40.GENE3D); IPR015174 (PFAM); IPR016024 (SUPERFAMILY)
131902_CGATGT_L008_R1_paired_trimmed_paired_merged_contig_70969	[Physcomitrella patens]	382	1	0.00015	0.56	1	C:cellular_component		IPR000791 (PFAM); PTHR31123 (PANTHER); PTHR31123:SF1 (PANTHER)
131902_CGATGT_L008_R1_paired_trimmed_paired_merged_contig_64114	[Physcomitrella patens]	583	20	1.55e-41	66.6%	1	C:cell		IPR005326 (PFAM); PTHR12146 (PANTHER)
131902_CGATGT_L008_R1_paired_trimmed_paired_merged_contig_108728	[Physcomitrella patens]	479	20	2.4e-51	88.25%	5	P:small molecule metabolic process; P:cofactor metabolic process; P:cellular nitrogen compound metabolic process; P:biosynthetic process; F:molecular_function		IPR013785 (G3DSA:3.20.20.GENE3D); PF05690 (PFAM); PTHR31829 (PANTHER); IPR001852 (PROSITE_PROFILES); IPR011060 (SUPERFAMILY)
131902_CGATGT_L008_R1_paired_trimmed_paired_merged_contig_110347	[Physcomitrella patens]	271	20	1.91e-43	89.35%	3	F:ATPase activity; F:helicase activity; P:translation	EC:3.6.1; EC:3.6.1.3; EC:2.7.7; EC:3.6.1.15	IPR001650 (SMART); IPR027417 (G3DSA:3.40.50.GENE3D); IPR001650 (PFAM); PTHR24031 (PANTHER); PTHR24031:SF84 (PANTHER); IPR001650 (PROSITE_PROFILES); IPR027417 (SUPERFAMILY)
131902_CGATGT_L008_R1_paired_trimmed_paired_merged_contig_56339	[Physcomitrella patens]	281	20	3.22e-39	81.4%	3	F:structural constituent of ribosome; C:ribosome; P:translation		IPR011331 (G3DSA:2.20.25.GENE3D); IPR002674 (TIGRFAM); IPR002674 (PFAM); IPR011332 (SUPERFAMILY)
131902_CGATGT_L008_R1_paired_trimmed_paired_merged_contig_24104	[Physcomitrella patens]	1473	20	0	73.05%	5	F:oxidoreductase activity; P:signal transduction; C:extracellular region; F:enzyme regulator activity; P:transport		IPR018203 (PRINTS); IPR000806 (PRINTS); IPR023753 (G3DSA:3.50.50.GENE3D); G3DSA:3.30.519.10 (GENE3D); IPR018203 (PFAM); PTHR11787 (PANTHER); PTHR11787:SF8 (PANTHER); SSF54373 (SUPERFAMILY); IPR023753 (SUPERFAMILY); IPR023753 (SUPERFAMILY)
131902_CGATGT_L008_R1_paired_trimmed_paired_merged_contig_101037	[Physcomitrella patens]	660	20	8.2e-81	77.85%	3	F:structural constituent of ribosome; C:ribosome; P:translation		IPR005822 (PFAM); IPR005822 (G3DSA:3.90.1180.GENE3D); IPR005755 (TIGRFAM); IPR005822 (PANTHER); IPR005755 (PTHR11545:PANTHER); IPR005822 (SUPERFAMILY)
131902_CGATGT_L008_R1_paired_trimmed_paired_merged_contig_147178	[Physcomitrella patens]	360	20	4.91e-60	85.2%	6	F:RNA binding; F:structural constituent of ribosome; C:cytosol; P:ribosome biogenesis; C:ribosome; P:translation		IPR029064 (G3DSA:3.30.1330.GENE3D); IPR004038 (PFAM); IPR000231 (PANTHER); IPR000231 (HAMAP); IPR029064 (SUPERFAMILY)
131902_CGATGT_L008_R1_paired_trimmed_paired_merged_contig_100841	[Physcomitrella patens]	499	20	8.47e-30	54.85%	1	F:peptidase activity	EC:3.4.24	IPR001567 (PFAM); IPR024077 (G3DSA:1.10.1370.GENE3D); PTHR11804 (PANTHER); PTHR11804:SF40 (PANTHER); SSF55486 (SUPERFAMILY)
131902_CGATGT_L008_R1_paired_trimmed_paired_merged_contig_41088	[Physcomitrella patens]	474	20	2.41e-49	91.3%	2	C:cytoplasm; F:methyltransferase activity		PTHR10108 (PANTHER); PTHR10108:SF871 (PANTHER)
131902_CGATGT_L008_R1_paired_trimmed_paired_merged_contig_145592	[Physcomitrella patens]	360	20	5.66e-43	72.85%	2	P:biological_process; F:molecular_function		G3DSA:1.10.510.10 (GENE3D); PTHR11909 (PANTHER); PTHR11909:SF155 (PANTHER); IPR011009 (SUPERFAMILY)
131902_CGATGT_L008_R1_paired_trimmed_paired_merged_contig_118377	[Physcomitrella patens]	382	20	6.45e-75	92.7%	10	P:embryo development; F:structural constituent of ribosome; C:cytosol; P:ribosome biogenesis; C:nucleolus; C:ribosome; F:rRNA binding; C:plastid; P:reproduction; P:translation		IPR000218 (SMART); IPR000218 (G3DSA:2.40.150.GENE3D); IPR000218 (PFAM); IPR000218 (PANTHER); PTHR11761:SF10 (PANTHER); IPR000218 (SUPERFAMILY)
131902_CGATGT_L008_R1_paired_trimmed_paired_merged_contig_59272	[Physcomitrella patens]	286	20	1.23e-21	77.3%	4	F:structural constituent of ribosome; P:ribosome biogenesis; C:ribosome; P:translation		G3DSA:3.40.50.10490 (GENE3D); IPR005707 (PANTHER)
131902_CGATGT_L008_R1_paired_trimmed_paired_merged_contig_101594	[Physcomitrella patens]	410	20	3.64e-42	68.2%	3	F:structural constituent of ribosome; C:ribosome; P:translation		IPR000530 (PRINTS); IPR004038 (PFAM); IPR029064 (G3DSA:3.30.1330.GENE3D); PTHR11843:SF0 (PANTHER); IPR000530 (PANTHER); IPR029064 (SUPERFAMILY)
131902_CGATGT_L008_R1_paired_trimmed_paired_merged_contig_56394	[Physcomitrella patens]	284	20	4.49e-19	82.15%	3	F:structural constituent of ribosome; C:ribosome; P:translation		IPR002671 (PFAM); IPR002671 (PANTHER)
131902_CGATGT_L008_R1_paired_trimmed_paired_merged_contig_109795	[Physcomitrella patens]	274	20	1.85e-10	50.45%	1	F:molecular_function		IPR012878 (PFAM); PTHR31151:SF0 (PANTHER); PTHR31151 (PANTHER); IPR008928 (SUPERFAMILY)
131902_CGATGT_L008_R1_paired_trimmed_paired_merged_contig_115266	[Physcomitrella patens]	372	20	1.73e-17	63.1%	3	C:cytoplasm; F:translation factor activity, RNA binding; C:protein complex		IPR011400 (PANTHER); PTHR14068:SF0 (PANTHER)
131902_CGATGT_L008_R1_paired_trimmed_paired_merged_contig_139821	[Physcomitrella patens]	356	20	1.66e-18	1	2	P:generation of precursor metabolites and energy; F:oxidoreductase activity	EC:1.6.99.3	IPR019575 (PFAM); PTHR11780 (PANTHER); SSF140490 (SUPERFAMILY)
131902_CGATGT_L008_R1_paired_trimmed_paired_merged_contig_110926	[Physcomitrella patens]	533	20	1.78e-38	70.4%	4	P:small molecule metabolic process; F:lyase activity; P:cellular nitrogen compound metabolic process; P:biosynthetic process	EC:4.1.99.12	IPR017945 (G3DSA:3.90.870.GENE3D); IPR000422 (PFAM); PTHR21327 (PANTHER); IPR017945 (SUPERFAMILY)
131902_CGATGT_L008_R1_paired_trimmed_paired_merged_contig_84040	[Physcomitrella patens]	475	20	2.32e-27	75.75%	3	F:structural constituent of ribosome; C:ribosome; P:translation		IPR002671 (PFAM); IPR002671 (PANTHER)
131902_CGATGT_L008_R1_paired_trimmed_paired_merged_contig_79179	[Physcomitrella patens]	757	20	1.24e-85	76.3%	4	C:cytoplasm; P:cellular nitrogen compound metabolic process; P:biosynthetic process; F:isomerase activity	EC:5.4.2.8	IPR005002 (PFAM); IPR023214 (G3DSA:3.40.50.GENE3D); IPR006379 (TIGRFAM); IPR005002 (PANTHER); IPR023214 (SUPERFAMILY)
131902_CGATGT_L008_R1_paired_trimmed_paired_merged_contig_148296	[Physcomitrella patens]	234	20	9.88e-24	73.35%	3	F:structural constituent of ribosome; C:ribosome; P:translation		IPR001780 (PFAM); IPR001780 (PANTHER); IPR001780 (PRODOM); IPR009000 (SUPERFAMILY)
131902_CGATGT_L008_R1_paired_trimmed_paired_merged_contig_67033	[Physcomitrella patens]	441	20	2.17e-38	74.95%	3	F:structural constituent of ribosome; C:ribosome; P:translation		IPR008195 (PRINTS); IPR008195 (PFAM); PTHR10759:SF0 (PANTHER); IPR008195 (PANTHER)
131902_CGATGT_L008_R1_paired_trimmed_paired_merged_contig_88390	[Physcomitrella patens]	214	20	9.34e-18	68.65%	3	P:small molecule metabolic process; C:vacuole; F:molecular_function	EC:3.3.1.1; EC:3.3.1	G3DSA:3.40.50.1480 (GENE3D); IPR000043 (PFAM); IPR000043 (PANTHER); SSF52283 (SUPERFAMILY)
131902_CGATGT_L008_R1_paired_trimmed_paired_merged_contig_59190	[Physcomitrella patens]	689	20	1.66e-49	80.6%	3	F:structural constituent of ribosome; C:ribosome; P:translation		IPR012677 (G3DSA:3.30.70.GENE3D); IPR013025 (PFAM); PTHR11620 (PANTHER); IPR013025 (HAMAP); IPR012678 (SUPERFAMILY)
131902_CGATGT_L008_R1_paired_trimmed_paired_merged_contig_119613	[Physcomitrella patens]	312	20	1.46e-25	69.9%	3	C:cytoplasm; P:cellular protein modification process; F:methyltransferase activity	EC:2.1.1.77; EC:2.1.1	IPR029063 (G3DSA:3.40.50.GENE3D); PF01135 (PFAM); IPR000682 (PANTHER)
131902_CGATGT_L008_R1_paired_trimmed_paired_merged_contig_120585	[Physcomitrella patens]	501	20	6.92e-51	61.05%	2	F:oxidoreductase activity; P:cellular amino acid metabolic process		IPR006095 (PRINTS); IPR006096 (SMART); IPR006096 (PFAM); IPR016040 (G3DSA:3.40.50.GENE3D); PTHR11606:SF13 (PANTHER); PTHR11606 (PANTHER); IPR016040 (SUPERFAMILY)
131902_CGATGT_L008_R1_paired_trimmed_paired_merged_contig_75623	[Physcomitrella patens]	1008	20	1.49e-157	81.9%	3	F:structural constituent of ribosome; C:ribosome; P:translation		IPR000597 (PFAM); G3DSA:2.40.30.10 (GENE3D); G3DSA:3.30.1430.10 (GENE3D); PTHR11363 (PANTHER); IPR009000 (SUPERFAMILY)
131902_CGATGT_L008_R1_paired_trimmed_paired_merged_contig_112211	[Physcomitrella patens]	477	20	1.6e-67	59.25%	3	P:small molecule metabolic process; F:oxidoreductase activity; P:biosynthetic process		IPR013116 (PFAM); IPR016040 (G3DSA:3.40.50.GENE3D); IPR013023 (PANTHER); IPR016040 (SUPERFAMILY)
131902_CGATGT_L008_R1_paired_trimmed_paired_merged_contig_149303	[Physcomitrella patens]	437	20	0.000842	42.2%	1	F:peptidase activity	EC:3.4.21	IPR015500 (PRINTS); IPR000209 (G3DSA:3.40.50.GENE3D); IPR000209 (PFAM); IPR015500 (PANTHER); IPR000209 (SUPERFAMILY)
131902_CGATGT_L008_R1_paired_trimmed_paired_merged_contig_82438	[Physcomitrella patens]	594	20	1.67e-41	60.25%	2	P:cellular protein modification process; F:kinase activity		IPR000719 (SMART); IPR000719 (PFAM); G3DSA:1.10.510.10 (GENE3D); PTHR24361 (PANTHER); PTHR24361:SF360 (PANTHER); IPR000719 (PROSITE_PROFILES); IPR011009 (SUPERFAMILY)
131902_CGATGT_L008_R1_paired_trimmed_paired_merged_contig_147782	[Physcomitrella patens]	352	20	2.57e-36	82.7%	2	P:biological_process; C:ribosome		IPR020784 (G3DSA:3.30.1550.GENE3D); IPR020784 (PFAM); IPR020784 (SUPERFAMILY)
131902_CGATGT_L008_R1_paired_trimmed_paired_merged_contig_74108	[Physcomitrella patens]	497	20	2.6e-71	79.8%	3	F:structural constituent of ribosome; C:ribosome; P:translation		IPR001593 (SMART); IPR001593 (PFAM); PTHR11830 (PANTHER)
131902_CGATGT_L008_R1_paired_trimmed_paired_merged_contig_76129	[Physcomitrella patens]	491	16	4.03e-11	56.69%	1	F:molecular_function		IPR000717 (PFAM); IPR011991 (G3DSA:1.10.10.GENE3D); PTHR10678 (PANTHER); PTHR10678:SF3 (PANTHER)
131902_CGATGT_L008_R1_paired_trimmed_paired_merged_contig_66612	[Physcomitrella patens]	422	20	1.01e-23	80.9%	3	F:structural constituent of ribosome; C:ribosome; P:translation		IPR000892 (PFAM); IPR000892 (PANTHER)
131902_CGATGT_L008_R1_paired_trimmed_paired_merged_contig_54355	[Physcomitrella patens]	1281	20	7.42e-88	85.35%	1	F:molecular_function		IPR000308 (PRINTS); IPR023410 (SMART); G3DSA:1.20.190.20 (GENE3D); IPR023410 (PFAM); PTHR18860:SF25 (PANTHER); IPR000308 (PANTHER); IPR023410 (SUPERFAMILY)
131902_CGATGT_L008_R1_paired_trimmed_paired_merged_contig_120015	[Physcomitrella patens]	307	20	3.27e-39	80.4%	3	F:structural constituent of ribosome; C:ribosome; P:translation		IPR001515 (SMART); IPR001515 (PFAM); PTHR23413 (PANTHER); IPR001515 (PRODOM); IPR001515 (SUPERFAMILY)
131902_CGATGT_L008_R1_paired_trimmed_paired_merged_contig_120813	[Physcomitrella patens]	244	20	1.48e-12	80.2%	5	F:structural constituent of ribosome; C:cytosol; P:ribosome biogenesis; C:ribosome; P:translation		IPR000851 (PANTHER)
131902_CGATGT_L008_R1_paired_trimmed_paired_merged_contig_94010	[Physcomitrella patens]	306	20	7.65e-25	86.6%	6	F:structural constituent of ribosome; P:ribonucleoprotein complex assembly; C:cytosol; P:ribosome biogenesis; C:ribosome; P:translation		IPR000592 (PFAM); IPR023407 (G3DSA:2.20.25.GENE3D); PTHR11594:SF1 (PANTHER); IPR000592 (PANTHER); IPR011332 (SUPERFAMILY)
131902_CGATGT_L008_R1_paired_trimmed_paired_merged_contig_85377	[Physcomitrella patens]	390	20	1.41e-33	73.2%	3	F:structural constituent of ribosome; C:ribosome; P:translation		IPR000530 (PRINTS); IPR029064 (G3DSA:3.30.1330.GENE3D); IPR004038 (PFAM); IPR000530 (PANTHER); IPR029064 (SUPERFAMILY)
131902_CGATGT_L008_R1_paired_trimmed_paired_merged_contig_99123	[Physcomitrella patens]	885	20	6.09e-85	70.8%	1	F:molecular_function		IPR000308 (PRINTS); IPR023410 (SMART); IPR023410 (PFAM); G3DSA:1.20.190.20 (GENE3D); IPR000308 (PIRSF); IPR000308 (PANTHER); IPR023410 (SUPERFAMILY)
131902_CGATGT_L008_R1_paired_trimmed_paired_merged_contig_86897	[Physcomitrella patens]	703	20	1.55e-34	51.4%	1	F:peptidase activity		IPR029058 (G3DSA:3.40.50.GENE3D); IPR001375 (PFAM); PTHR11731:SF110 (PANTHER); PTHR11731 (PANTHER); IPR029058 (SUPERFAMILY)
131902_CGATGT_L008_R1_paired_trimmed_paired_merged_contig_116316	[Physcomitrella patens]	487	20	2.55e-41	61.7%	4	P:catabolic process; C:protein complex; F:peptidase activity; C:intracellular	EC:3.4.25	IPR001353 (PFAM); IPR029055 (G3DSA:3.60.20.GENE3D); PTHR11599:SF11 (PANTHER); PTHR11599 (PANTHER); IPR029055 (SUPERFAMILY)
131902_CGATGT_L008_R1_paired_trimmed_paired_merged_contig_123540	[Physcomitrella patens]	342	20	3.23e-41	76.55%	3	P:biological_process; C:intracellular; F:molecular_function		IPR003959 (PFAM); IPR027417 (G3DSA:3.40.50.GENE3D); G3DSA:1.10.8.60 (GENE3D); PTHR23074:SF83 (PANTHER); PTHR23074 (PANTHER); IPR027417 (SUPERFAMILY)
131902_CGATGT_L008_R1_paired_trimmed_paired_merged_contig_90114	[Physcomitrella patens]	488	20	6.51e-25	67.4%	4	P:small molecule metabolic process; C:cell; F:oxidoreductase activity; P:homeostatic process		PR00421 (PRINTS); IPR013766 (PFAM); IPR012336 (G3DSA:3.40.30.GENE3D); IPR005746 (PANTHER); IPR013766 (PROSITE_PROFILES); IPR012336 (SUPERFAMILY)
131902_CGATGT_L008_R1_paired_trimmed_paired_merged_contig_123446	[Physcomitrella patens]	389	20	4.04e-52	80.35%	1	F:molecular_function		IPR000504 (SMART); IPR012677 (G3DSA:3.30.70.GENE3D); IPR000504 (PFAM); PTHR24012 (PANTHER); PTHR24012:SF491 (PANTHER); IPR000504 (PROSITE_PROFILES); IPR012677 (SUPERFAMILY)
131902_CGATGT_L008_R1_paired_trimmed_paired_merged_contig_79989	[Physcomitrella patens]	260	20	4.41e-10	60.15%	1	F:ion binding		IPR002048 (PFAM); IPR011992 (G3DSA:1.10.238.GENE3D); IPR002048 (PROSITE_PROFILES); IPR002048 (PROSITE_PROFILES); IPR011992 (SUPERFAMILY)
131902_CGATGT_L008_R1_paired_trimmed_paired_merged_contig_83075	[Physcomitrella patens]	695	20	3.94e-87	75.55%	3	F:structural constituent of ribosome; C:ribosome; P:translation		IPR023574 (G3DSA:3.40.1370.GENE3D); IPR002136 (PFAM); PTHR19431 (PANTHER); IPR023574 (SUPERFAMILY)
131902_CGATGT_L008_R1_paired_trimmed_paired_merged_contig_95568	[Physcomitrella patens]	238	20	2.16e-36	88.3%	3	F:ATPase activity; F:helicase activity; P:translation	EC:3.6.1; EC:3.6.1.3; EC:2.7.7; EC:3.6.1.15	IPR027417 (G3DSA:3.40.50.GENE3D); IPR001650 (PFAM); PTHR24031:SF84 (PANTHER); PTHR24031 (PANTHER); IPR001650 (PROSITE_PROFILES); IPR027417 (SUPERFAMILY)
131902_CGATGT_L008_R1_paired_trimmed_paired_merged_contig_111479	[Physcomitrella patens]	357	20	0.0048	46.1%	1	F:ion binding		IPR001878 (G3DSA:4.10.60.GENE3D); IPR032108 (PFAM); IPR001878 (PROSITE_PROFILES); IPR001878 (SUPERFAMILY)
131902_CGATGT_L008_R1_paired_trimmed_paired_merged_contig_87822	[Physcomitrella patens]	474	20	1.17e-07	65.1%	2	C:intracellular; F:molecular_function		IPR012677 (G3DSA:3.30.70.GENE3D); IPR012677 (SUPERFAMILY)
131902_CGATGT_L008_R1_paired_trimmed_paired_merged_contig_49923	[Physcomitrella patens]	371	20	6.44e-35	69.85%	3	F:structural constituent of ribosome; C:ribosome; P:translation		IPR000554 (PFAM); IPR000554 (PANTHER)
131902_CGATGT_L008_R1_paired_trimmed_paired_merged_contig_75138	[Physcomitrella patens]	290	20	4.76e-26	96.9%	5	C:cytoplasm; P:tRNA metabolic process; P:cellular amino acid metabolic process; F:ligase activity; P:translation	EC:6.1.1.22; EC:6.1.1	IPR004364 (PFAM); G3DSA:3.30.930.10 (GENE3D); IPR018150 (PANTHER); PTHR22594:SF34 (PANTHER); SSF55681 (SUPERFAMILY)
131902_CGATGT_L008_R1_paired_trimmed_paired_merged_contig_89009	[Physcomitrella patens]	677	20	4.22e-14	50.05%	1	F:RNA binding		IPR003890 (PFAM); IPR016021 (G3DSA:1.25.40.GENE3D); PTHR23253 (PANTHER); IPR016024 (SUPERFAMILY)
131902_CGATGT_L008_R1_paired_trimmed_paired_merged_contig_59477	[Physcomitrella patens]	1641	20	4.38e-164	61.4%	4	C:cytoplasm; F:oxidoreductase activity; C:organelle; P:response to stress	EC:1.11.1.7; EC:1.11.1.6	IPR018028 (PRINTS); IPR011614 (SMART); IPR010582 (PFAM); IPR011614 (PFAM); IPR024711 (PIRSF); IPR011614 (G3DSA:2.40.180.GENE3D); IPR018028 (PANTHER); IPR018028 (PROSITE_PROFILES); IPR020835 (SUPERFAMILY)
131902_CGATGT_L008_R1_paired_trimmed_paired_merged_contig_95653	[Physcomitrella patens]	586	20	2.48e-140	95.25%	1	F:molecular_function		IPR006186 (PRINTS); IPR006186 (SMART); IPR029052 (G3DSA:3.60.21.GENE3D); IPR004843 (PFAM); PTHR11668:SF213 (PANTHER); PTHR11668 (PANTHER); IPR029052 (SUPERFAMILY)
131902_CGATGT_L008_R1_paired_trimmed_paired_merged_contig_64981	[Physcomitrella patens]	252	2	4.16e-05	62.5%	1	P:transport		no IPS match
131902_CGATGT_L008_R1_paired_trimmed_paired_merged_contig_116744	[Physcomitrella patens]	367	20	4.27e-10	52.95%	1	C:cellular_component		IPR004307 (PFAM); IPR004307 (PANTHER); PTHR10057:SF0 (PANTHER)
131902_CGATGT_L008_R1_paired_trimmed_paired_merged_contig_95461	[Physcomitrella patens]	337	20	2.28e-20	54.55%	2	C:cellular_component; F:molecular_function		PTHR10796 (PANTHER); IPR004765 (PTHR10796:PANTHER)
131902_CGATGT_L008_R1_paired_trimmed_paired_merged_contig_87700	[Physcomitrella patens]	1525	20	4.18e-50	0.48	1	F:peptidase activity	EC:3.4	IPR000668 (PRINTS); IPR000668 (SMART); IPR000668 (PFAM); G3DSA:3.90.70.10 (GENE3D); IPR013128 (PANTHER); PTHR12411:SF16 (PANTHER); SSF54001 (SUPERFAMILY)
131902_CGATGT_L008_R1_paired_trimmed_paired_merged_contig_25341	[Physcomitrella patens]	504	20	1.07e-61	76.7%	3	F:structural constituent of ribosome; C:ribosome; P:translation		IPR001147 (G3DSA:2.30.30.GENE3D); IPR001147 (PFAM); IPR001147 (PANTHER); IPR008991 (SUPERFAMILY)
131902_CGATGT_L008_R1_paired_trimmed_paired_merged_contig_90557	[Physcomitrella patens]	266	20	5.9e-07	78.1%	6	F:structural constituent of ribosome; C:cytosol; P:ribosome biogenesis; C:ribosome; C:plastid; P:translation		IPR005707 (PANTHER)
131902_CGATGT_L008_R1_paired_trimmed_paired_merged_contig_25927	[Physcomitrella patens]	1360	20	1.39e-154	73.8%	3	P:transmembrane transport; C:mitochondrion; F:molecular_function		IPR002113 (PRINTS); IPR002067 (PRINTS); IPR023395 (G3DSA:1.50.40.GENE3D); IPR018108 (PFAM); PTHR24089 (PANTHER); PTHR24089:SF340 (PANTHER); IPR018108 (PROSITE_PROFILES); IPR018108 (PROSITE_PROFILES); IPR018108 (PROSITE_PROFILES); IPR023395 (SUPERFAMILY)
131902_CGATGT_L008_R1_paired_trimmed_paired_merged_contig_77074	[Physcomitrella patens]	339	20	3.94e-28	71.65%	3	F:structural constituent of ribosome; C:ribosome; P:translation		IPR001141 (PFAM); PTHR10497:SF0 (PANTHER); IPR001141 (PANTHER); IPR001141 (PRODOM)
131902_CGATGT_L008_R1_paired_trimmed_paired_merged_contig_115841	[Physcomitrella patens]	304	20	3.76e-40	87.4%	6	C:nucleus; F:RNA binding; C:cytoplasm; P:ribonucleoprotein complex assembly; C:protein complex; P:mRNA processing		IPR001163 (SMART); G3DSA:2.30.30.100 (GENE3D); IPR001163 (PFAM); IPR027141 (PANTHER); IPR010920 (SUPERFAMILY)
131902_CGATGT_L008_R1_paired_trimmed_paired_merged_contig_107286	[Physcomitrella patens]	394	20	6.06e-41	69.1%	2	F:oxidoreductase activity; P:response to stress	EC:1.8.4; EC:1.8.4.11	IPR002569 (G3DSA:3.30.1060.GENE3D); IPR002569 (TIGRFAM); IPR002569 (PFAM); PTHR10173:SF6 (PANTHER); IPR028427 (PANTHER); IPR002569 (SUPERFAMILY)
131902_CGATGT_L008_R1_paired_trimmed_paired_merged_contig_60405	[Physcomitrella patens]	1165	20	2.3e-42	46.15%	1	F:oxidoreductase activity		IPR001709 (PRINTS); G3DSA:2.40.30.10 (GENE3D); IPR023173 (G3DSA:1.20.990.GENE3D); IPR003097 (PFAM); G3DSA:3.40.50.80 (GENE3D); PTHR19384 (PANTHER); PTHR19384 (PANTHER); PTHR19384:SF72 (PANTHER); PTHR19384:SF72 (PANTHER); IPR017927 (PROSITE_PROFILES); SSF52343 (SUPERFAMILY); IPR017938 (SUPERFAMILY)
131902_CGATGT_L008_R1_paired_trimmed_paired_merged_contig_118497	[Physcomitrella patens]	225	20	3.01e-36	88.05%	4	F:structural constituent of ribosome; C:cytosol; P:ribosome biogenesis; C:ribosome		PTHR11721 (PANTHER); IPR021131 (SUPERFAMILY)
131902_CGATGT_L008_R1_paired_trimmed_paired_merged_contig_74570	[Physcomitrella patens]	260	20	1.29e-17	64.85%	1	F:oxidoreductase activity		IPR013121 (PFAM); PTHR11972:SF72 (PANTHER); PTHR11972 (PANTHER)
131902_CGATGT_L008_R1_paired_trimmed_paired_merged_contig_99003	[Physcomitrella patens]	677	20	2.91e-123	83.95%	1	F:molecular_function		IPR020472 (PRINTS); IPR001680 (SMART); IPR001680 (PFAM); IPR015943 (G3DSA:2.130.10.GENE3D); PTHR19868:SF0 (PANTHER); PTHR19868 (PANTHER); IPR017986 (PROSITE_PROFILES); IPR001680 (PROSITE_PROFILES); IPR001680 (PROSITE_PROFILES); IPR001680 (PROSITE_PROFILES); IPR001680 (PROSITE_PROFILES); IPR017986 (SUPERFAMILY)
131902_CGATGT_L008_R1_paired_trimmed_paired_merged_contig_81099	[Physcomitrella patens]	481	20	9.22e-35	76.15%	3	F:structural constituent of ribosome; C:ribosome; P:translation		IPR001976 (PFAM); IPR012677 (G3DSA:3.30.70.GENE3D); IPR001976 (PANTHER); IPR001976 (PRODOM); IPR012678 (SUPERFAMILY)
131902_CGATGT_L008_R1_paired_trimmed_paired_merged_contig_115052	[Physcomitrella patens]	306	20	7.38e-50	86.9%	1	F:molecular_function		IPR002423 (PFAM)
131902_CGATGT_L008_R1_paired_trimmed_paired_merged_contig_32676	[Physcomitrella patens]	505	20	8.5e-69	75.85%	4	F:structural constituent of ribosome; C:cytosol; C:ribosome; P:translation		IPR000597 (PFAM); G3DSA:4.10.960.10 (GENE3D); G3DSA:3.30.1430.10 (GENE3D); PTHR11363 (PANTHER); IPR009000 (SUPERFAMILY)
131902_CGATGT_L008_R1_paired_trimmed_paired_merged_contig_109311	[Physcomitrella patens]	644	20	4.09e-106	84.5%	1	F:oxidoreductase activity		IPR020831 (PRINTS); IPR016040 (G3DSA:3.40.50.GENE3D); IPR020829 (PFAM); G3DSA:3.30.360.10 (GENE3D); PTHR10836:SF52 (PANTHER); IPR020831 (PANTHER); SSF55347 (SUPERFAMILY)
131902_CGATGT_L008_R1_paired_trimmed_paired_merged_contig_76923	[Physcomitrella patens]	563	20	1.44e-28	61.45%	6	P:vesicle-mediated transport; F:structural molecule activity; C:cytoplasmic vesicle; C:cytoplasmic, membrane-bounded vesicle; C:Golgi apparatus; C:protein complex		IPR010714 (PFAM); PTHR19876 (PANTHER)
131902_CGATGT_L008_R1_paired_trimmed_paired_merged_contig_105897	[Physcomitrella patens]	409	20	1.32e-47	90.45%	11	C:nucleus; F:RNA binding; F:structural constituent of ribosome; C:cell wall; C:cytosol; P:ribosome biogenesis; C:Golgi apparatus; C:ribosome; C:plasma membrane; C:plastid; P:translation		IPR013810 (PFAM); IPR014720 (G3DSA:3.30.160.GENE3D); IPR000851 (PANTHER); IPR013810 (PROSITE_PROFILES); SSF54768 (SUPERFAMILY)
131902_CGATGT_L008_R1_paired_trimmed_paired_merged_contig_118078	[Physcomitrella patens]	355	20	7.7e-32	70.4%	1	F:RNA binding		IPR001313 (SMART); IPR011989 (G3DSA:1.25.10.GENE3D); IPR001313 (PFAM); PTHR12537:SF12 (PANTHER); PTHR12537 (PANTHER); IPR001313 (PROSITE_PROFILES); IPR001313 (PROSITE_PROFILES); IPR001313 (PROSITE_PROFILES); IPR033133 (PROSITE_PROFILES); IPR016024 (SUPERFAMILY)
131902_CGATGT_L008_R1_paired_trimmed_paired_merged_contig_112491	[Physcomitrella patens]	373	10	1.02e-06	53.9%	1	F:peptidase activity	EC:3.4.21; EC:3.4.16	IPR001563 (PFAM); IPR029058 (G3DSA:3.40.50.GENE3D); IPR029058 (SUPERFAMILY)
131902_CGATGT_L008_R1_paired_trimmed_paired_merged_contig_67032	[Physcomitrella patens]	274	20	3.24e-37	78.75%	5	F:structural constituent of ribosome; C:cytosol; P:ribosome biogenesis; C:ribosome; P:translation		IPR001515 (SMART); IPR001515 (PFAM); PTHR23413 (PANTHER); IPR001515 (PRODOM); IPR001515 (SUPERFAMILY)
131902_CGATGT_L008_R1_paired_trimmed_paired_merged_contig_77718	[Physcomitrella patens]	454	20	2.85e-71	83.05%	2	F:RNA binding; C:cytoplasm		IPR000504 (SMART); IPR012677 (G3DSA:3.30.70.GENE3D); IPR012677 (G3DSA:3.30.70.GENE3D); IPR000504 (PFAM); PTHR24012:SF491 (PANTHER); PTHR24012 (PANTHER); IPR000504 (PROSITE_PROFILES); IPR000504 (PROSITE_PROFILES); IPR012677 (SUPERFAMILY)
131902_CGATGT_L008_R1_paired_trimmed_paired_merged_contig_124556	[Physcomitrella patens]	280	20	4.05e-36	76.65%	3	P:vesicle-mediated transport; C:cytoplasm; C:protein complex		G3DSA:2.60.40.1170 (GENE3D)
131902_CGATGT_L008_R1_paired_trimmed_paired_merged_contig_120068	[Physcomitrella patens]	440	20	1.4e-38	67.65%	3	F:ion binding; P:biosynthetic process; C:cellular_component		IPR015421 (G3DSA:3.40.640.GENE3D); IPR004839 (PFAM); PTHR13693 (PANTHER); PTHR13693:SF3 (PANTHER); IPR015424 (SUPERFAMILY)
131902_CGATGT_L008_R1_paired_trimmed_paired_merged_contig_65550	[Physcomitrella patens]	294	20	3.08e-24	71.25%	6	F:RNA binding; F:structural constituent of ribosome; C:cytosol; P:ribosome biogenesis; C:ribosome; P:translation		IPR008195 (PFAM); IPR008195 (PANTHER); PTHR10759:SF0 (PANTHER)
131902_CGATGT_L008_R1_paired_trimmed_paired_merged_contig_123386	[Physcomitrella patens]	487	20	2.22e-37	67.15%	1	C:mitochondrion		IPR005062 (PFAM); PTHR12436 (PANTHER); PTHR12436:SF4 (PANTHER)
131902_CGATGT_L008_R1_paired_trimmed_paired_merged_contig_99672	[Physcomitrella patens]	472	20	3.92e-36	82.4%	7	F:structural constituent of ribosome; C:cytosol; F:mRNA binding; P:ribosome biogenesis; C:ribosome; C:plastid; P:translation		IPR000892 (PFAM); IPR000892 (PANTHER)
131902_CGATGT_L008_R1_paired_trimmed_paired_merged_contig_94510	[Physcomitrella patens]	307	16	2.21e-07	61.31%	2	F:peptidase activity; C:intracellular		IPR029055 (G3DSA:3.60.20.GENE3D); IPR029055 (SUPERFAMILY)
131902_CGATGT_L008_R1_paired_trimmed_paired_merged_contig_93833	[Physcomitrella patens]	354	20	1.24e-48	80.85%	6	F:RNA binding; F:structural constituent of ribosome; C:cytosol; P:ribosome biogenesis; C:ribosome; P:translation		IPR005324 (PFAM); IPR014721 (G3DSA:3.30.230.GENE3D); IPR000851 (PANTHER); PTHR13718:SF69 (PANTHER); IPR020568 (SUPERFAMILY)
131902_CGATGT_L008_R1_paired_trimmed_paired_merged_contig_113762	[Physcomitrella patens]	289	3	4.07e-08	50.67%	4	P:small molecule metabolic process; F:lyase activity; P:cellular nitrogen compound metabolic process; P:biosynthetic process	EC:4.1.99.12	IPR000422 (PFAM); IPR017945 (G3DSA:3.90.870.GENE3D); IPR017945 (SUPERFAMILY)
131902_CGATGT_L008_R1_paired_trimmed_paired_merged_contig_146459	[Physcomitrella patens]	336	20	1.11e-55	85.95%	7	F:transferase activity, transferring glycosyl groups; F:structural constituent of ribosome; C:cytosol; P:ribosome biogenesis; C:ribosome; F:rRNA binding; P:translation		IPR000218 (SMART); IPR000218 (G3DSA:2.40.150.GENE3D); IPR000218 (PFAM); IPR000218 (PANTHER); PTHR11761:SF10 (PANTHER); IPR000218 (SUPERFAMILY)
131902_CGATGT_L008_R1_paired_trimmed_paired_merged_contig_62456	[Physcomitrella patens]	633	20	1.18e-85	79.7%	4	P:small molecule metabolic process; F:transmembrane transporter activity; C:protein complex; P:cellular nitrogen compound metabolic process		IPR004100 (PFAM); IPR027417 (G3DSA:3.40.50.GENE3D); IPR000194 (PFAM); PTHR15184 (PANTHER); PTHR15184:SF11 (PANTHER); IPR027417 (SUPERFAMILY)
131902_CGATGT_L008_R1_paired_trimmed_paired_merged_contig_103964	[Physcomitrella patens]	325	20	2.02e-26	65.55%	12	P:embryo development; P:cell death; P:homeostatic process; C:cell wall; C:endoplasmic reticulum; P:protein folding; C:vacuole; C:plastid; P:response to stress; P:reproduction; C:thylakoid; F:isomerase activity	EC:5.3.4.1	PR00421 (PRINTS); IPR013766 (PFAM); IPR005788 (TIGRFAM); IPR012336 (G3DSA:3.40.30.GENE3D); PTHR18929 (PANTHER); PTHR18929:SF101 (PANTHER); IPR013766 (PROSITE_PROFILES); IPR012336 (SUPERFAMILY)
131902_CGATGT_L008_R1_paired_trimmed_paired_merged_contig_107294	[Physcomitrella patens]	371	20	1.65e-17	65.45%	1	F:molecular_function		IPR000504 (SMART); IPR000504 (PFAM); IPR012677 (G3DSA:3.30.70.GENE3D); PTHR24012 (PANTHER); IPR000504 (PROSITE_PROFILES); IPR012677 (SUPERFAMILY)
131902_CGATGT_L008_R1_paired_trimmed_paired_merged_contig_95066	[Physcomitrella patens]	413	20	1.58e-50	72.45%	1	F:isomerase activity		IPR016040 (G3DSA:3.40.50.GENE3D); G3DSA:3.90.25.10 (GENE3D); IPR016040 (PFAM); PTHR10366:SF234 (PANTHER); PTHR10366 (PANTHER); IPR016040 (SUPERFAMILY)
131902_CGATGT_L008_R1_paired_trimmed_paired_merged_contig_69775	[Physcomitrella patens]	697	20	1.67e-105	71.95%	2	P:ribosome biogenesis; C:ribosome		IPR001921 (PRINTS); IPR018492 (PRINTS); IPR029064 (G3DSA:3.30.1330.GENE3D); IPR004038 (PFAM); PTHR23105 (PANTHER); PTHR23105:SF46 (PANTHER); IPR029064 (SUPERFAMILY)
131902_CGATGT_L008_R1_paired_trimmed_paired_merged_contig_115455	[Physcomitrella patens]	393	20	6.93e-64	84.1%	6	F:structural constituent of ribosome; P:ribonucleoprotein complex assembly; C:cytosol; P:ribosome biogenesis; C:ribosome; P:translation		IPR031309 (PFAM); IPR022803 (G3DSA:3.30.1440.GENE3D); PTHR11994 (PANTHER); IPR022803 (SUPERFAMILY)
131902_CGATGT_L008_R1_paired_trimmed_paired_merged_contig_104591	[Physcomitrella patens]	925	20	8.64e-100	60.8%	4	F:ion binding; P:cellular amino acid metabolic process; F:methyltransferase activity; P:biosynthetic process	EC:2.1.1.14; EC:2.1.1	G3DSA:3.20.20.210 (GENE3D); IPR013215 (PFAM); PTHR30519:SF0 (PANTHER); PTHR30519 (PANTHER); SSF51726 (SUPERFAMILY)
131902_CGATGT_L008_R1_paired_trimmed_paired_merged_contig_113336	[Physcomitrella patens]	406	20	2.09e-29	63.75%	12	F:ATPase activity; P:small molecule metabolic process; F:DNA binding; P:cellular protein modification process; F:nucleic acid binding transcription factor activity; F:helicase activity; C:protein complex; P:biosynthetic process; P:DNA metabolic process; F:kinase activity; P:response to stress; C:nucleoplasm	EC:2.7.11; EC:2.7.11.23; EC:3.6.1; EC:3.6.1.3; EC:3.6.1.15	IPR004598 (PANTHER)
131902_CGATGT_L008_R1_paired_trimmed_paired_merged_contig_113899	[Physcomitrella patens]	295	20	2.55e-08	68.9%	2	F:peptidase activity; P:cellular nitrogen compound metabolic process	EC:3.4.24	IPR024077 (G3DSA:1.10.1370.GENE3D); IPR001567 (PFAM); PTHR11804 (PANTHER); PTHR11804:SF40 (PANTHER); SSF55486 (SUPERFAMILY)
131902_CGATGT_L008_R1_paired_trimmed_paired_merged_contig_107284	[Physcomitrella patens]	250	5	2.7e-08	53.6%	1	F:molecular_function		IPR018965 (PFAM)
131902_CGATGT_L008_R1_paired_trimmed_paired_merged_contig_143572	[Physcomitrella patens]	236	20	8.34e-14	63.05%	4	C:nucleus; C:cytoplasm; F:translation factor activity, RNA binding; C:protein complex		IPR019010 (SMART); IPR019010 (PFAM); IPR016650 (PANTHER); PTHR10317:SF0 (PANTHER)
131902_CGATGT_L008_R1_paired_trimmed_paired_merged_contig_87385	[Physcomitrella patens]	530	20	1.51e-78	82.6%	7	P:nucleocytoplasmic transport; F:structural constituent of ribosome; P:ribonucleoprotein complex assembly; C:cytosol; P:ribosome biogenesis; C:ribosome; P:translation		IPR001865 (PRINTS); IPR001865 (PFAM); G3DSA:3.40.50.10490 (GENE3D); IPR005707 (PANTHER); IPR023591 (SUPERFAMILY)
131902_CGATGT_L008_R1_paired_trimmed_paired_merged_contig_96383	[Physcomitrella patens]	1126	16	1.42e-19	51.94%	3	P:catabolic process; P:lipid metabolic process; F:molecular_function	EC:3.1.1.47; EC:3.1.1.1	IPR029058 (G3DSA:3.40.50.GENE3D); IPR005065 (PFAM); IPR005065 (PANTHER); PTHR10272:SF0 (PANTHER); IPR029058 (SUPERFAMILY)
131902_CGATGT_L008_R1_paired_trimmed_paired_merged_contig_97152	[Physcomitrella patens]	373	20	1.7e-36	72.95%	1	F:peptidase activity		IPR000994 (PFAM); IPR000994 (G3DSA:3.90.230.GENE3D); PTHR10804:SF13 (PANTHER); PTHR10804 (PANTHER); IPR000994 (SUPERFAMILY)
131902_CGATGT_L008_R1_paired_trimmed_paired_merged_contig_82286	[Physcomitrella patens]	963	20	6.28e-122	77.7%	5	F:structural constituent of ribosome; C:cytosol; P:ribosome biogenesis; C:ribosome; P:translation		IPR002136 (PFAM); IPR023574 (G3DSA:3.40.1370.GENE3D); IPR025755 (PFAM); PTHR19431 (PANTHER); IPR023574 (SUPERFAMILY)
131902_CGATGT_L008_R1_paired_trimmed_paired_merged_contig_78132	[Physcomitrella patens]	643	20	3.14e-70	0.78	7	P:nucleocytoplasmic transport; F:structural constituent of ribosome; P:ribonucleoprotein complex assembly; C:cytosol; P:ribosome biogenesis; C:ribosome; P:translation		IPR001865 (PRINTS); IPR001865 (PFAM); G3DSA:3.40.50.10490 (GENE3D); PTHR11489:SF9 (PANTHER); IPR005707 (PANTHER); IPR023591 (SUPERFAMILY)
131902_CGATGT_L008_R1_paired_trimmed_paired_merged_contig_85675	[Physcomitrella patens]	509	20	7.74e-53	77.1%	5	F:structural constituent of ribosome; C:cytosol; P:ribosome biogenesis; C:ribosome; P:translation		IPR000530 (PRINTS); IPR029064 (G3DSA:3.30.1330.GENE3D); IPR004038 (PFAM); IPR000530 (PANTHER); IPR029064 (SUPERFAMILY)
131902_CGATGT_L008_R1_paired_trimmed_paired_merged_contig_96194	[Physcomitrella patens]	532	20	1.2e-29	61.4%	6	F:structural constituent of ribosome; C:cytosol; P:ribosome biogenesis; C:Golgi apparatus; C:ribosome; P:translation		IPR005824 (SMART); IPR001141 (PFAM); IPR005824 (PFAM); IPR014722 (G3DSA:2.30.30.GENE3D); PTHR10497:SF0 (PANTHER); IPR001141 (PANTHER); IPR001141 (PRODOM); IPR008991 (SUPERFAMILY)
131902_CGATGT_L008_R1_paired_trimmed_paired_merged_contig_102758	[Physcomitrella patens]	279	20	1.29e-21	75.75%	6	F:RNA binding; F:structural constituent of ribosome; C:cytosol; P:ribosome biogenesis; C:ribosome; P:translation		IPR013845 (PFAM); IPR000876 (PANTHER); IPR013845 (PRODOM)
131902_CGATGT_L008_R1_paired_trimmed_paired_merged_contig_122444	[Physcomitrella patens]	320	20	9.32e-48	90.4%	2	F:unfolded protein binding; P:protein folding		IPR013126 (PFAM); IPR029047 (G3DSA:2.60.34.GENE3D); PTHR19375 (PANTHER); IPR029047 (SUPERFAMILY)
131902_CGATGT_L008_R1_paired_trimmed_paired_merged_contig_106625	[Physcomitrella patens]	469	20	6.56e-53	81.65%	3	C:cytoplasm; P:cellular protein modification process; F:enzyme binding		SM00212 (SMART); IPR016135 (G3DSA:3.10.110.GENE3D); IPR000608 (PFAM); PTHR24067 (PANTHER); PTHR24067:SF88 (PANTHER); IPR000608 (PROSITE_PROFILES); IPR016135 (SUPERFAMILY)
131902_CGATGT_L008_R1_paired_trimmed_paired_merged_contig_118802	[Physcomitrella patens]	1136	20	4.29e-14	47.55%	1	F:ion binding		IPR002048 (SMART); IPR011992 (G3DSA:1.10.238.GENE3D); IPR002048 (PFAM); IPR011992 (G3DSA:1.10.238.GENE3D); PTHR10891:SF616 (PANTHER); PTHR10891 (PANTHER); IPR002048 (PROSITE_PROFILES); IPR002048 (PROSITE_PROFILES); IPR002048 (PROSITE_PROFILES); IPR002048 (PROSITE_PROFILES); IPR002048 (PROSITE_PROFILES); IPR011992 (SUPERFAMILY); IPR011992 (SUPERFAMILY)
131902_CGATGT_L008_R1_paired_trimmed_paired_merged_contig_108849	[Physcomitrella patens]	512	20	1.96e-73	73.95%	7	C:nuclear envelope; P:nucleocytoplasmic transport; P:protein targeting; C:cytosol; F:protein transporter activity; C:protein complex; C:nucleoplasm		IPR000225 (SMART); IPR000225 (PFAM); IPR032413 (PFAM); IPR011989 (G3DSA:1.25.10.GENE3D); PTHR23316 (PANTHER); IPR000225 (PROSITE_PROFILES); IPR016024 (SUPERFAMILY)
131902_CGATGT_L008_R1_paired_trimmed_paired_merged_contig_68745	[Physcomitrella patens]	391	20	1.04e-54	89.5%	6	F:RNA binding; F:structural constituent of ribosome; C:cytosol; P:ribosome biogenesis; C:ribosome; P:translation		IPR029064 (G3DSA:3.30.1330.GENE3D); IPR004038 (PFAM); IPR000231 (PANTHER); IPR029064 (SUPERFAMILY)
131902_CGATGT_L008_R1_paired_trimmed_paired_merged_contig_114928	[Physcomitrella patens]	409	15	0.00476	54.53%	3	F:structural constituent of ribosome; C:ribosome; P:translation		IPR021137 (PFAM); SSF143034 (SUPERFAMILY)
131902_CGATGT_L008_R1_paired_trimmed_paired_merged_contig_108882	[Physcomitrella patens]	335	20	4.04e-60	88.95%	1	F:kinase activity		IPR015943 (G3DSA:2.130.10.GENE3D); PTHR19868:SF0 (PANTHER); PTHR19868 (PANTHER); IPR017986 (SUPERFAMILY)
131902_CGATGT_L008_R1_paired_trimmed_paired_merged_contig_120135	[Physcomitrella patens]	614	20	5.95e-70	74.1%	6	F:structural constituent of ribosome; C:cytosol; P:ribosome biogenesis; C:ribosome; F:rRNA binding; P:translation		IPR020040 (PFAM); IPR000702 (PIRSF); IPR020040 (G3DSA:3.90.930.GENE3D); IPR020040 (G3DSA:3.90.930.GENE3D); PTHR11655:SF16 (PANTHER); IPR000702 (PANTHER); IPR020040 (SUPERFAMILY); IPR020040 (SUPERFAMILY)
131902_CGATGT_L008_R1_paired_trimmed_paired_merged_contig_139097	[Physcomitrella patens]	508	20	2.26e-34	0.59	3	P:biosynthetic process; P:cellular nitrogen compound metabolic process; F:transferase activity, transferring alkyl or aryl (other than methyl) groups	EC:2.5.1.61	IPR000860 (PRINTS); IPR022417 (PFAM); IPR000860 (TIGRFAM); G3DSA:3.40.190.10 (GENE3D); G3DSA:3.40.190.10 (GENE3D); IPR000860 (PANTHER); PTHR11557:SF0 (PANTHER); SSF53850 (SUPERFAMILY)
131902_CGATGT_L008_R1_paired_trimmed_paired_merged_contig_94395	[Physcomitrella patens]	339	20	3.21e-27	69.75%	5	F:structural constituent of ribosome; C:cytosol; P:ribosome biogenesis; C:ribosome; P:translation		no IPS match
131902_CGATGT_L008_R1_paired_trimmed_paired_merged_contig_114385	[Physcomitrella patens]	477	20	6.3e-05	53.8%	2	F:ion binding; P:anatomical structure development		IPR000433 (SMART); IPR000433 (PFAM); PTHR15090 (PANTHER); PTHR15090:SF0 (PANTHER); IPR000433 (PROSITE_PROFILES); SSF57850 (SUPERFAMILY)
131902_CGATGT_L008_R1_paired_trimmed_paired_merged_contig_65434	[Physcomitrella patens]	394	20	2.12e-27	0.75	1	C:intracellular		IPR001921 (PRINTS); IPR004038 (PFAM); IPR029064 (G3DSA:3.30.1330.GENE3D); PTHR23105:SF45 (PANTHER); PTHR23105 (PANTHER); IPR029064 (SUPERFAMILY)
131902_CGATGT_L008_R1_paired_trimmed_paired_merged_contig_113984	[Physcomitrella patens]	608	20	2.67e-47	62.45%	8	C:nucleus; P:anatomical structure development; C:cytosol; F:translation factor activity, RNA binding; C:protein complex; C:plasma membrane; P:response to stress; P:reproduction		IPR011991 (G3DSA:1.10.10.GENE3D); IPR000717 (PFAM); IPR016650 (PANTHER); PTHR10317:SF0 (PANTHER); IPR011991 (SUPERFAMILY)
131902_CGATGT_L008_R1_paired_trimmed_paired_merged_contig_104687	[Physcomitrella patens]	270	20	1.07e-19	67.5%	5	C:mitochondrion; F:ion binding; F:unfolded protein binding; P:protein folding; P:response to stress		IPR020818 (PRINTS); IPR020818 (SMART); IPR020818 (PFAM); IPR020818 (G3DSA:2.30.33.GENE3D); IPR020818 (PANTHER); IPR011032 (SUPERFAMILY)
131902_CGATGT_L008_R1_paired_trimmed_paired_merged_contig_50738	[Physcomitrella patens]	896	20	2.85e-125	87.5%	9	F:RNA binding; F:structural constituent of ribosome; C:cell wall; C:cytosol; P:ribosome biogenesis; C:Golgi apparatus; C:nucleolus; C:ribosome; P:translation		IPR005324 (PFAM); IPR005711 (TIGRFAM); IPR014720 (G3DSA:3.30.160.GENE3D); IPR013810 (PFAM); IPR014721 (G3DSA:3.30.230.GENE3D); IPR000851 (PANTHER); IPR013810 (PROSITE_PROFILES); SSF54768 (SUPERFAMILY); IPR020568 (SUPERFAMILY)
131902_CGATGT_L008_R1_paired_trimmed_paired_merged_contig_87356	[Physcomitrella patens]	207	20	3.11e-16	66.45%	5	P:cellular amino acid metabolic process; P:cellular nitrogen compound metabolic process; P:biosynthetic process; C:plastid; F:ligase activity	EC:6.3.4.4	G3DSA:3.40.440.10 (GENE3D); IPR001114 (PFAM); IPR001114 (PANTHER); IPR027417 (SUPERFAMILY)
131902_CGATGT_L008_R1_paired_trimmed_paired_merged_contig_105322	[Physcomitrella patens]	701	20	6.88e-55	72.1%	5	F:structural constituent of ribosome; C:cytosol; P:ribosome biogenesis; C:ribosome; P:translation		IPR001147 (G3DSA:2.30.30.GENE3D); IPR001147 (PFAM); IPR001147 (PANTHER); IPR008991 (SUPERFAMILY)
131902_CGATGT_L008_R1_paired_trimmed_paired_merged_contig_91656	[Physcomitrella patens]	263	20	2.53e-18	64.25%	1	P:catabolic process		IPR001232 (SMART); IPR016073 (PFAM); G3DSA:3.30.710.10 (GENE3D); PTHR11165 (PANTHER); IPR011333 (SUPERFAMILY)
131902_CGATGT_L008_R1_paired_trimmed_paired_merged_contig_60993	[Physcomitrella patens]	626	20	8.21e-50	78.45%	6	F:RNA binding; F:structural constituent of ribosome; C:cytosol; P:ribosome biogenesis; C:ribosome; P:translation		IPR014720 (G3DSA:3.30.160.GENE3D); IPR013810 (PFAM); IPR000851 (PANTHER); PTHR13718:SF66 (PANTHER); IPR013810 (PROSITE_PROFILES); SSF54768 (SUPERFAMILY)
131902_CGATGT_L008_R1_paired_trimmed_paired_merged_contig_83087	[Physcomitrella patens]	362	20	4.37e-29	68.1%	5	F:structural constituent of ribosome; P:ribonucleoprotein complex assembly; C:cytosol; P:ribosome biogenesis; C:ribosome		IPR011991 (G3DSA:1.10.10.GENE3D); IPR005326 (PFAM); PTHR12146 (PANTHER); IPR011991 (SUPERFAMILY)
131902_CGATGT_L008_R1_paired_trimmed_paired_merged_contig_142768	[Physcomitrella patens]	241	20	8.39e-42	71.75%	12	P:carbohydrate metabolic process; P:generation of precursor metabolites and energy; P:sulfur compound metabolic process; P:catabolic process; C:cytoplasm; F:oxidoreductase activity; P:cofactor metabolic process; P:cellular amino acid metabolic process; C:protein complex; P:biosynthetic process; P:cellular nitrogen compound metabolic process; C:organelle	EC:1.2.4.1	IPR029061 (G3DSA:3.40.50.GENE3D); IPR001017 (PFAM); PTHR11516:SF40 (PANTHER); PTHR11516 (PANTHER); IPR029061 (SUPERFAMILY)
131902_CGATGT_L008_R1_paired_trimmed_paired_merged_contig_89994	[Physcomitrella patens]	246	20	5.66e-11	56.4%	2	F:oxidoreductase activity; F:ion binding		IPR001128 (G3DSA:1.10.630.GENE3D); IPR001128 (PFAM); IPR001128 (SUPERFAMILY)
131902_CGATGT_L008_R1_paired_trimmed_paired_merged_contig_123627	[Physcomitrella patens]	407	1	0.0025	0.5	2	P:cellular nitrogen compound metabolic process; P:biosynthetic process		IPR012479 (PFAM)
131902_CGATGT_L008_R1_paired_trimmed_paired_merged_contig_97900	[Physcomitrella patens]	271	20	2.89e-37	62.2%	2	F:oxidoreductase activity; P:cellular amino acid metabolic process		no IPS match
131902_CGATGT_L008_R1_paired_trimmed_paired_merged_contig_38881	[Physcomitrella patens]	463	20	3.04e-74	86.1%	1	C:cytoplasmic, membrane-bounded vesicle		IPR004240 (PFAM); PTHR10766:SF1 (PANTHER); IPR004240 (PANTHER)
131902_CGATGT_L008_R1_paired_trimmed_paired_merged_contig_117063	[Physcomitrella patens]	280	20	2.15e-24	66.15%	4	P:vesicle-mediated transport; C:cytoplasmic vesicle; C:cytoplasmic, membrane-bounded vesicle; C:protein complex		PTHR11141 (PANTHER); IPR006900 (SUPERFAMILY)
131902_CGATGT_L008_R1_paired_trimmed_paired_merged_contig_118787	[Physcomitrella patens]	345	20	2.46e-48	81.1%	7	C:nuclear envelope; P:nucleocytoplasmic transport; P:protein targeting; C:cytosol; F:protein transporter activity; C:protein complex; C:nucleoplasm		IPR000225 (SMART); IPR000225 (PFAM); IPR011989 (G3DSA:1.25.10.GENE3D); PTHR23316 (PANTHER); IPR016024 (SUPERFAMILY)
131902_CGATGT_L008_R1_paired_trimmed_paired_merged_contig_90147	[Physcomitrella patens]	446	2	0.00113	47.5%	3	F:transferase activity, transferring acyl groups; P:cellular amino acid metabolic process; P:biosynthetic process	EC:2.3.3.13	IPR013709 (SMART); IPR013709 (PFAM); PTHR10277 (PANTHER); PTHR10277:SF28 (PANTHER); IPR013709 (SUPERFAMILY)
131902_CGATGT_L008_R1_paired_trimmed_paired_merged_contig_120616	[Physcomitrella patens]	422	20	2.46e-50	72.65%	4	P:vesicle-mediated transport; C:cytoplasm; C:protein complex; F:molecular_function		IPR002553 (PFAM); IPR011989 (G3DSA:1.25.10.GENE3D); PTHR22780:SF5 (PANTHER); PTHR22780 (PANTHER); IPR016024 (SUPERFAMILY)
131902_CGATGT_L008_R1_paired_trimmed_paired_merged_contig_78922	[Physcomitrella patens]	429	20	8.89e-40	82.45%	4	C:cytoplasm; P:catabolic process; P:cellular protein modification process; F:molecular_function		SM00212 (SMART); IPR000608 (PFAM); IPR016135 (G3DSA:3.10.110.GENE3D); PTHR24068 (PANTHER); IPR000608 (PROSITE_PROFILES); IPR016135 (SUPERFAMILY)
131902_CGATGT_L008_R1_paired_trimmed_paired_merged_contig_84668	[Physcomitrella patens]	228	20	1.74e-23	95.3%	7	F:RNA binding; F:structural constituent of ribosome; P:ribonucleoprotein complex assembly; C:cytosol; P:ribosome biogenesis; C:ribosome; P:translation		IPR023575 (G3DSA:3.30.860.GENE3D); IPR002222 (PIRSF); IPR002222 (PFAM); IPR002222 (PANTHER); IPR023575 (SUPERFAMILY)
131902_CGATGT_L008_R1_paired_trimmed_paired_merged_contig_40241	[Physcomitrella patens]	502	20	2.73e-47	73.4%	5	F:structural constituent of ribosome; C:cytosol; P:ribosome biogenesis; C:ribosome; P:translation		IPR023574 (G3DSA:3.40.1370.GENE3D); IPR025755 (PFAM); PTHR19431 (PANTHER)
131902_CGATGT_L008_R1_paired_trimmed_paired_merged_contig_145907	[Physcomitrella patens]	306	20	5.12e-26	67.35%	6	F:structural constituent of ribosome; C:cytosol; F:mRNA binding; P:ribosome biogenesis; C:ribosome; P:translation		IPR005822 (G3DSA:3.90.1180.GENE3D); IPR005822 (PANTHER)
131902_CGATGT_L008_R1_paired_trimmed_paired_merged_contig_94739	[Physcomitrella patens]	563	3	2.65e-06	0.49	4	F:structural constituent of ribosome; C:ribosome; F:rRNA binding; P:translation		IPR000529 (TIGRFAM); IPR000529 (PFAM); IPR014717 (G3DSA:3.30.70.GENE3D); PTHR21011 (PANTHER); IPR000529 (SUPERFAMILY)
131902_CGATGT_L008_R1_paired_trimmed_paired_merged_contig_107432	[Physcomitrella patens]	223	20	1.38e-21	77.05%	6	F:RNA binding; F:structural constituent of ribosome; C:cytosol; P:ribosome biogenesis; C:ribosome; P:translation		IPR005324 (PFAM); IPR014721 (G3DSA:3.30.230.GENE3D); IPR020568 (SUPERFAMILY)
131902_CGATGT_L008_R1_paired_trimmed_paired_merged_contig_66176	[Physcomitrella patens]	542	20	8.96e-38	63.4%	4	F:structural constituent of ribosome; P:ribosome biogenesis; C:ribosome; P:translation		IPR000554 (PFAM); PTHR11278:SF0 (PANTHER); IPR000554 (PANTHER)
131902_CGATGT_L008_R1_paired_trimmed_paired_merged_contig_30833	[Physcomitrella patens]	466	20	4.51e-64	77.95%	5	F:structural constituent of ribosome; C:cytosol; P:ribosome biogenesis; C:ribosome; P:translation		G3DSA:3.100.10.10 (GENE3D); IPR021131 (PFAM); PTHR11721 (PANTHER); IPR021131 (SUPERFAMILY)
131902_CGATGT_L008_R1_paired_trimmed_paired_merged_contig_112976	[Physcomitrella patens]	514	20	1.74e-72	85.95%	8	F:transferase activity, transferring glycosyl groups; F:structural constituent of ribosome; C:cytosol; P:ribosome biogenesis; C:nucleolus; C:ribosome; F:rRNA binding; P:translation		IPR000218 (SMART); IPR000218 (G3DSA:2.40.150.GENE3D); IPR000218 (PFAM); PTHR11761:SF10 (PANTHER); IPR000218 (PANTHER); IPR000218 (SUPERFAMILY)
131902_CGATGT_L008_R1_paired_trimmed_paired_merged_contig_37808	[Physcomitrella patens]	350	20	2.07e-22	56.2%	1	F:peptidase activity	EC:3.4	IPR000668 (PFAM); G3DSA:3.90.70.10 (GENE3D); PTHR12411:SF368 (PANTHER); IPR013128 (PANTHER); SSF54001 (SUPERFAMILY)
131902_CGATGT_L008_R1_paired_trimmed_paired_merged_contig_126060	[Physcomitrella patens]	259	20	1.83e-38	80.9%	9	F:ATPase activity; C:endosome; F:transmembrane transporter activity; P:homeostatic process; F:ion binding; P:anatomical structure development; C:Golgi apparatus; C:endoplasmic reticulum; C:plasma membrane	EC:3.6.3.35; EC:3.6.1; EC:3.6.1.3; EC:3.6.3.8; EC:3.6.1.15	IPR023298 (G3DSA:1.20.1110.GENE3D); IPR006068 (PFAM); PTHR24093 (PANTHER); IPR030332 (PTHR24093:PANTHER); SSF81665 (SUPERFAMILY)
131902_CGATGT_L008_R1_paired_trimmed_paired_merged_contig_127584	[Physcomitrella patens]	256	20	3.59e-32	77.25%	5	F:structural constituent of ribosome; C:cytosol; P:ribosome biogenesis; C:ribosome; P:translation		IPR014722 (G3DSA:2.30.30.GENE3D); IPR022669 (PFAM); IPR002171 (PANTHER); PTHR13691:SF16 (PANTHER); IPR008991 (SUPERFAMILY)
131902_CGATGT_L008_R1_paired_trimmed_paired_merged_contig_53913	[Physcomitrella patens]	511	20	9.5e-68	81.4%	5	F:structural constituent of ribosome; C:cytosol; P:ribosome biogenesis; C:ribosome; P:translation		IPR001593 (SMART); IPR001593 (PFAM); PTHR11830 (PANTHER)
131902_CGATGT_L008_R1_paired_trimmed_paired_merged_contig_108592	[Physcomitrella patens]	260	20	1.18e-36	86.45%	5	F:structural constituent of ribosome; C:cytosol; P:ribosome biogenesis; C:ribosome; P:translation		IPR014721 (G3DSA:3.30.230.GENE3D); IPR000754 (PFAM); PTHR21569:SF6 (PANTHER); IPR000754 (PANTHER); IPR020568 (SUPERFAMILY)
131902_CGATGT_L008_R1_paired_trimmed_paired_merged_contig_134659	[Physcomitrella patens]	377	20	1.16e-19	57.7%	2	P:sulfur compound metabolic process; F:kinase activity		PF01583 (PFAM); IPR027417 (G3DSA:3.40.50.GENE3D); PTHR11055 (PANTHER)
131902_CGATGT_L008_R1_paired_trimmed_paired_merged_contig_115957	[Physcomitrella patens]	718	20	9.53e-24	58.1%	2	P:cellular protein modification process; F:kinase activity	EC:2.7.11	IPR000961 (SMART); G3DSA:1.10.510.10 (GENE3D); PTHR24353 (PANTHER); IPR000961 (PROSITE_PROFILES); IPR011009 (SUPERFAMILY)
131902_CGATGT_L008_R1_paired_trimmed_paired_merged_contig_67706	[Physcomitrella patens]	1020	20	9.41e-178	92.95%	5	P:biological_process; C:cytoskeleton; C:cytoplasm; F:GTPase activity; F:structural molecule activity	EC:3.6.1; EC:3.6.1.15	IPR000217 (PRINTS); IPR002453 (PRINTS); IPR018316 (SMART); IPR003008 (G3DSA:3.40.50.GENE3D); IPR003008 (PFAM); IPR018316 (G3DSA:3.30.1330.GENE3D); IPR018316 (PFAM); IPR023123 (G3DSA:1.10.287.GENE3D); PTHR11588:SF121 (PANTHER); IPR000217 (PANTHER); IPR008280 (SUPERFAMILY); IPR003008 (SUPERFAMILY)
131902_CGATGT_L008_R1_paired_trimmed_paired_merged_contig_103566	[Physcomitrella patens]	259	20	1.39e-13	76.5%	6	F:ATPase activity; C:nucleus; F:RNA binding; C:cytoplasm; F:helicase activity; P:mRNA processing	EC:3.6.1; EC:3.6.1.3; EC:2.7.7; EC:3.6.1.15	PTHR18934 (PANTHER); PTHR18934:SF91 (PANTHER)
131902_CGATGT_L008_R1_paired_trimmed_paired_merged_contig_80815	[Physcomitrella patens]	465	20	1.97e-14	48.55%	2	F:transmembrane transporter activity; C:cellular_component		G3DSA:1.20.1250.20 (GENE3D); IPR005828 (PFAM); PTHR23503 (PANTHER); PTHR23503:SF8 (PANTHER); PTHR23503 (PANTHER); PTHR23503:SF8 (PANTHER); IPR020846 (PROSITE_PROFILES); IPR020846 (SUPERFAMILY)
131902_CGATGT_L008_R1_paired_trimmed_paired_merged_contig_122748	[Physcomitrella patens]	274	20	7.16e-41	82.7%	6	F:RNA binding; F:structural constituent of ribosome; C:cytosol; P:ribosome biogenesis; C:ribosome; P:translation		IPR029064 (G3DSA:3.30.1330.GENE3D); IPR004038 (PFAM); IPR000231 (PANTHER); IPR029064 (SUPERFAMILY)
131902_CGATGT_L008_R1_paired_trimmed_paired_merged_contig_118443	[Physcomitrella patens]	291	20	7.7e-33	72.85%	2	P:carbohydrate metabolic process; F:hydrolase activity, acting on glycosyl bonds	EC:3.2.1.21; EC:3.2.1	no IPS match
131902_CGATGT_L008_R1_paired_trimmed_paired_merged_contig_127267	[Physcomitrella patens]	329	20	6.42e-46	76.8%	1	F:kinase activity		IPR001680 (SMART); IPR001680 (PFAM); IPR015943 (G3DSA:2.130.10.GENE3D); PTHR19868:SF0 (PANTHER); PTHR19868 (PANTHER); IPR017986 (PROSITE_PROFILES); IPR001680 (PROSITE_PROFILES); IPR017986 (SUPERFAMILY)
131902_CGATGT_L008_R1_paired_trimmed_paired_merged_contig_79723	[Physcomitrella patens]	414	20	6.68e-54	77.2%	5	F:structural constituent of ribosome; C:cytosol; P:ribosome biogenesis; C:ribosome; P:translation		IPR001515 (SMART); IPR001515 (PFAM); PTHR23413 (PANTHER); IPR001515 (PRODOM); IPR001515 (SUPERFAMILY)
131902_CGATGT_L008_R1_paired_trimmed_paired_merged_contig_148024	[Physcomitrella patens]	274	20	5.89e-55	97.75%	4	C:nucleus; F:RNA binding; P:ribonucleoprotein complex assembly; P:mRNA processing		IPR021983 (PFAM); IPR027652 (PANTHER); PTHR11140:SF0 (PANTHER); IPR012337 (SUPERFAMILY)
131902_CGATGT_L008_R1_paired_trimmed_paired_merged_contig_121758	[Physcomitrella patens]	398	20	2.92e-08	69.8%	6	F:structural constituent of ribosome; C:cytosol; P:ribosome biogenesis; C:ribosome; F:rRNA binding; P:translation		IPR001859 (PRINTS); PF00428 (PFAM); PTHR21141 (PANTHER)
131902_CGATGT_L008_R1_paired_trimmed_paired_merged_contig_56275	[Physcomitrella patens]	256	20	1.08e-09	61.9%	9	F:structural constituent of ribosome; C:cytosol; P:ribosome biogenesis; C:endoplasmic reticulum; C:nucleolus; C:ribosome; C:vacuole; C:plastid; P:translation		IPR002784 (PFAM); PTHR11127 (PANTHER)
131902_CGATGT_L008_R1_paired_trimmed_paired_merged_contig_115718	[Physcomitrella patens]	226	20	2.28e-08	48.4%	1	F:molecular_function		PTHR19919 (PANTHER); PTHR19919:SF0 (PANTHER); IPR017986 (PROSITE_PROFILES); IPR001680 (PROSITE_PROFILES)
131902_CGATGT_L008_R1_paired_trimmed_paired_merged_contig_97178	[Physcomitrella patens]	379	20	2.65e-16	52.7%	2	P:carbohydrate metabolic process; F:hydrolase activity, acting on glycosyl bonds		IPR001764 (G3DSA:3.20.20.GENE3D); IPR001764 (PFAM); PTHR30620:SF18 (PANTHER); IPR026892 (PANTHER); IPR017853 (SUPERFAMILY)
131902_CGATGT_L008_R1_paired_trimmed_paired_merged_contig_125287	[Physcomitrella patens]	216	20	2.36e-30	79.75%	6	F:structural constituent of ribosome; C:cytosol; P:ribosome biogenesis; C:ribosome; F:rRNA binding; P:translation		IPR013845 (PFAM); IPR000876 (PANTHER); IPR013845 (PRODOM)
131902_CGATGT_L008_R1_paired_trimmed_paired_merged_contig_75390	[Physcomitrella patens]	414	20	5.59e-81	92.8%	4	F:ATPase activity; C:nucleus; F:helicase activity; P:cellular nitrogen compound metabolic process	EC:3.6.1; EC:3.6.1.3; EC:2.7.7; EC:3.6.1.15	IPR011545 (PFAM); IPR027417 (G3DSA:3.40.50.GENE3D); PTHR24031:SF313 (PANTHER); PTHR24031 (PANTHER); IPR014001 (PROSITE_PROFILES); IPR027417 (SUPERFAMILY)
131902_CGATGT_L008_R1_paired_trimmed_paired_merged_contig_93746	[Physcomitrella patens]	481	20	2.56e-09	61.1%	1	C:mitochondrion		IPR003428 (PFAM); IPR003428 (G3DSA:3.10.280.GENE3D); PTHR10826 (PANTHER); IPR003428 (SUPERFAMILY)
131902_CGATGT_L008_R1_paired_trimmed_paired_merged_contig_116387	[Physcomitrella patens]	228	20	9.88e-09	74.75%	5	F:structural constituent of ribosome; C:cytosol; P:ribosome biogenesis; C:ribosome; P:translation		IPR000509 (PFAM); IPR000509 (PANTHER)
131902_CGATGT_L008_R1_paired_trimmed_paired_merged_contig_119692	[Physcomitrella patens]	279	20	5.6e-17	63.9%	2	P:biological_process; C:ribosome		no IPS match
131902_CGATGT_L008_R1_paired_trimmed_paired_merged_contig_110890	[Physcomitrella patens]	736	20	3.38e-87	63.35%	2	F:oxidoreductase activity; F:ion binding		IPR011032 (G3DSA:3.90.180.GENE3D); IPR013154 (PFAM); PTHR11695:SF281 (PANTHER); IPR002085 (PANTHER); IPR016040 (SUPERFAMILY); IPR011032 (SUPERFAMILY)
131902_CGATGT_L008_R1_paired_trimmed_paired_merged_contig_85459	[Physcomitrella patens]	251	20	1.12e-15	65.85%	3	F:structural constituent of ribosome; C:ribosome; P:translation		IPR001141 (PFAM); PTHR10497:SF0 (PANTHER); IPR001141 (PANTHER); IPR001141 (PRODOM)
131902_CGATGT_L008_R1_paired_trimmed_paired_merged_contig_107530	[Physcomitrella patens]	296	20	3.46e-20	65.95%	1	P:catabolic process		IPR019559 (SMART); IPR019559 (PFAM); IPR011991 (G3DSA:1.10.10.GENE3D); PTHR11932 (PANTHER); IPR011991 (SUPERFAMILY)
131902_CGATGT_L008_R1_paired_trimmed_paired_merged_contig_107559	[Physcomitrella patens]	377	20	1.24e-19	61.1%	3	P:small molecule metabolic process; P:carbohydrate metabolic process; F:oxidoreductase activity		IPR022383 (PFAM); IPR015955 (G3DSA:3.90.110.GENE3D); PTHR11540:SF30 (PANTHER); IPR001557 (PANTHER); IPR015955 (SUPERFAMILY)
131902_CGATGT_L008_R1_paired_trimmed_paired_merged_contig_115793	[Physcomitrella patens]	470	20	1.17e-54	79.65%	5	F:structural constituent of ribosome; C:cytosol; P:ribosome biogenesis; C:ribosome; P:translation		IPR000530 (PRINTS); IPR004038 (PFAM); IPR029064 (G3DSA:3.30.1330.GENE3D); IPR000530 (PANTHER); IPR029064 (SUPERFAMILY)
131902_CGATGT_L008_R1_paired_trimmed_paired_merged_contig_74443	[Physcomitrella patens]	976	20	8.29e-17	54.65%	3	C:cellular_component; P:transport; F:molecular_function		IPR000425 (PRINTS); IPR000425 (PFAM); IPR023271 (G3DSA:1.20.1080.GENE3D); IPR000425 (PANTHER); PTHR19139:SF180 (PANTHER); IPR023271 (SUPERFAMILY)
131902_CGATGT_L008_R1_paired_trimmed_paired_merged_contig_80237	[Physcomitrella patens]	506	20	2.44e-41	69.15%	6	F:RNA binding; F:structural constituent of ribosome; C:cytosol; P:ribosome biogenesis; C:ribosome; P:translation		IPR021131 (PFAM); G3DSA:3.100.10.10 (GENE3D); IPR000039 (PANTHER); PTHR10934:SF4 (PANTHER); IPR021131 (SUPERFAMILY)
131902_CGATGT_L008_R1_paired_trimmed_paired_merged_contig_66619	[Physcomitrella patens]	207	20	2.03e-23	87.1%	7	F:transferase activity, transferring glycosyl groups; F:structural constituent of ribosome; C:cytosol; P:ribosome biogenesis; C:ribosome; F:rRNA binding; P:translation		IPR000218 (G3DSA:2.40.150.GENE3D); IPR000218 (PFAM); IPR000218 (PANTHER); PTHR11761:SF10 (PANTHER); IPR000218 (SUPERFAMILY)
131902_CGATGT_L008_R1_paired_trimmed_paired_merged_contig_113613	[Physcomitrella patens]	358	20	2.46e-09	54.9%	2	C:cellular_component; P:transport		no IPS match
131902_CGATGT_L008_R1_paired_trimmed_paired_merged_contig_115738	[Physcomitrella patens]	324	20	2.22e-28	66.3%	5	F:structural constituent of ribosome; C:cytosol; P:ribosome biogenesis; C:ribosome; P:translation		IPR022309 (PFAM); IPR001047 (PANTHER)
131902_CGATGT_L008_R1_paired_trimmed_paired_merged_contig_102344	[Physcomitrella patens]	302	20	1.49e-07	60.55%	3	C:cytoplasm; F:translation factor activity, RNA binding; C:protein complex		IPR007783 (PFAM)
131902_CGATGT_L008_R1_paired_trimmed_paired_merged_contig_94251	[Physcomitrella patens]	550	20	2.72e-30	56.4%	1	F:kinase activity		IPR014710 (G3DSA:2.60.120.GENE3D); IPR000595 (PFAM); PTHR11635 (PANTHER); IPR000595 (PROSITE_PROFILES); IPR000595 (PROSITE_PROFILES); IPR018490 (SUPERFAMILY); IPR018490 (SUPERFAMILY)
131902_CGATGT_L008_R1_paired_trimmed_paired_merged_contig_46027	[Physcomitrella patens]	381	20	5.77e-28	60.05%	2	P:biological_process; F:molecular_function		G3DSA:2.30.38.10 (GENE3D); IPR000873 (PFAM); PTHR24096 (PANTHER); PTHR24096:SF213 (PANTHER); SSF56801 (SUPERFAMILY)
131902_CGATGT_L008_R1_paired_trimmed_paired_merged_contig_109067	[Physcomitrella patens]	406	20	4.16e-36	72.75%	5	F:structural constituent of ribosome; C:cytosol; P:ribosome biogenesis; C:ribosome; P:translation		IPR001976 (PFAM); IPR012677 (G3DSA:3.30.70.GENE3D); IPR001976 (PANTHER); IPR001976 (PRODOM); IPR012678 (SUPERFAMILY)
131902_CGATGT_L008_R1_paired_trimmed_paired_merged_contig_80508	[Physcomitrella patens]	252	20	1.1e-12	58.15%	3	F:structural constituent of ribosome; C:ribosome; P:translation		IPR000054 (PFAM); IPR023621 (G3DSA:3.10.440.GENE3D); IPR000054 (PANTHER); PTHR10956:SF0 (PANTHER); IPR023621 (SUPERFAMILY)
131902_CGATGT_L008_R1_paired_trimmed_paired_merged_contig_139512	[Physcomitrella patens]	328	20	7.56e-35	73.65%	1	F:molecular_function		IPR015943 (G3DSA:2.130.10.GENE3D); PTHR19868 (PANTHER); PTHR19868:SF0 (PANTHER); IPR017986 (PROSITE_PROFILES); IPR001680 (PROSITE_PROFILES); IPR011047 (SUPERFAMILY)
131902_CGATGT_L008_R1_paired_trimmed_paired_merged_contig_114431	[Physcomitrella patens]	411	20	4.35e-33	72.6%	2	F:RNA binding; C:nucleolus		IPR018492 (PRINTS); IPR029064 (G3DSA:3.30.1330.GENE3D); IPR004038 (PFAM); PTHR23105 (PANTHER); PTHR23105:SF61 (PANTHER); IPR029064 (SUPERFAMILY)
131902_CGATGT_L008_R1_paired_trimmed_paired_merged_contig_111415	[Physcomitrella patens]	653	20	1.26e-30	60.25%	3	P:catabolic process; P:cellular protein modification process; F:molecular_function		SM00212 (SMART); IPR000608 (PFAM); IPR016135 (G3DSA:3.10.110.GENE3D); PTHR24068 (PANTHER); IPR000608 (PROSITE_PROFILES); IPR016135 (SUPERFAMILY)
131902_CGATGT_L008_R1_paired_trimmed_paired_merged_contig_149424	[Physcomitrella patens]	257	20	4.35e-33	83.05%	12	F:ATPase activity; P:membrane organization; P:protein targeting; P:transmembrane transport; P:protein complex assembly; C:mitochondrion; F:ion binding; P:protein maturation; F:peptidase activity; C:plastid; P:mitochondrion organization; C:thylakoid	EC:3.6.1; EC:3.4.24; EC:3.6.1.3; EC:3.6.1.15	IPR000642 (PFAM); PTHR23076 (PANTHER); PTHR23076:SF10 (PANTHER); SSF140990 (SUPERFAMILY)
131902_CGATGT_L008_R1_paired_trimmed_paired_merged_contig_60741	[Physcomitrella patens]	331	6	2.56e-12	55.17%	2	P:biological_process; C:endoplasmic reticulum		IPR011679 (G3DSA:1.20.1150.GENE3D); IPR011679 (PFAM); IPR011679 (SUPERFAMILY)
131902_CGATGT_L008_R1_paired_trimmed_paired_merged_contig_86426	[Physcomitrella patens]	1092	20	2.97e-53	61.1%	2	F:oxidoreductase activity; F:ion binding		IPR024084 (SMART); IPR024084 (PFAM); IPR024084 (G3DSA:3.40.718.GENE3D); PTHR11835:SF48 (PANTHER); IPR001804 (PANTHER); SSF53659 (SUPERFAMILY)
131902_CGATGT_L008_R1_paired_trimmed_paired_merged_contig_93722	[Physcomitrella patens]	410	3	6.96e-06	54.67%	2	F:oxidoreductase activity; F:ion binding		IPR016040 (G3DSA:3.40.50.GENE3D); PTHR11695:SF602 (PANTHER); IPR002085 (PANTHER); IPR016040 (SUPERFAMILY)
131902_CGATGT_L008_R1_paired_trimmed_paired_merged_contig_90062	[Physcomitrella patens]	341	20	4.03e-33	78.65%	10	F:structural constituent of ribosome; C:cell wall; C:cytosol; P:ribosome biogenesis; C:Golgi apparatus; C:nucleolus; C:ribosome; C:plasma membrane; C:plastid; P:translation		IPR001593 (PFAM); PTHR11830 (PANTHER)
131902_CGATGT_L008_R1_paired_trimmed_paired_merged_contig_127394	[Physcomitrella patens]	242	20	1.11e-48	88.65%	6	F:RNA binding; F:structural constituent of ribosome; C:cytosol; P:ribosome biogenesis; C:ribosome; P:translation		no IPS match
131902_CGATGT_L008_R1_paired_trimmed_paired_merged_contig_110539	[Physcomitrella patens]	363	20	9.05e-34	0.81	5	F:structural constituent of ribosome; C:cytosol; P:ribosome biogenesis; C:ribosome; P:translation		IPR000054 (SMART); IPR023621 (G3DSA:3.10.440.GENE3D); IPR000054 (PFAM); IPR000054 (PANTHER); IPR000054 (PRODOM); IPR023621 (SUPERFAMILY)
131902_CGATGT_L008_R1_paired_trimmed_paired_merged_contig_71394	[Physcomitrella patens]	243	20	2.69e-25	73.05%	5	F:structural constituent of ribosome; C:cytosol; P:ribosome biogenesis; C:ribosome; P:translation		IPR002136 (PFAM); IPR023574 (G3DSA:3.40.1370.GENE3D); PTHR19431:SF0 (PANTHER); PTHR19431 (PANTHER); IPR023574 (SUPERFAMILY)
131902_CGATGT_L008_R1_paired_trimmed_paired_merged_contig_76154	[Physcomitrella patens]	417	20	2.12e-32	62.35%	4	P:small molecule metabolic process; P:carbohydrate metabolic process; F:lyase activity; P:biosynthetic process	EC:4.1.1; EC:4.1.1.49	IPR001272 (PFAM); IPR013035 (G3DSA:3.90.228.GENE3D); PTHR30031 (PANTHER); PTHR30031:SF0 (PANTHER); SSF53795 (SUPERFAMILY)
131902_CGATGT_L008_R1_paired_trimmed_paired_merged_contig_128622	[Physcomitrella patens]	432	20	9.08e-43	66.1%	5	C:cytoskeleton; P:cytoskeleton organization; P:protein complex assembly; C:protein complex; F:molecular_function		IPR001680 (SMART); IPR001680 (PFAM); IPR015943 (G3DSA:2.130.10.GENE3D); PTHR10709:SF2 (PANTHER); IPR017383 (PANTHER); IPR001680 (PROSITE_PROFILES); IPR017986 (SUPERFAMILY)
131902_CGATGT_L008_R1_paired_trimmed_paired_merged_contig_114946	[Physcomitrella patens]	280	20	1.46e-19	67.4%	1	P:catabolic process		IPR019559 (SMART); IPR011991 (G3DSA:1.10.10.GENE3D); IPR019559 (PFAM); PTHR11932 (PANTHER); IPR011991 (SUPERFAMILY)
131902_CGATGT_L008_R1_paired_trimmed_paired_merged_contig_83577	[Physcomitrella patens]	303	20	1.73e-44	85.1%	5	C:cytoplasm; P:tRNA metabolic process; P:cellular amino acid metabolic process; F:ligase activity; P:translation	EC:6.1.1.6; EC:6.1.1	G3DSA:3.30.930.10 (GENE3D); IPR004364 (PFAM); PTHR22594:SF35 (PANTHER); IPR018150 (PANTHER); IPR006195 (PROSITE_PROFILES); SSF55681 (SUPERFAMILY)
131902_CGATGT_L008_R1_paired_trimmed_paired_merged_contig_79401	[Physcomitrella patens]	702	20	1.74e-56	62.85%	3	P:cellular protein modification process; C:intracellular; F:ligase activity		IPR014929 (SMART); IPR014929 (G3DSA:3.10.20.GENE3D); IPR023318 (G3DSA:1.10.10.GENE3D); IPR016040 (G3DSA:3.40.50.GENE3D); IPR014929 (PFAM); PTHR10953 (PANTHER); IPR030468 (PTHR10953:PANTHER); IPR000594 (SUPERFAMILY)
131902_CGATGT_L008_R1_paired_trimmed_paired_merged_contig_105090	[Physcomitrella patens]	917	20	3.71e-109	71.75%	1	F:molecular_function		IPR020472 (PRINTS); IPR001680 (SMART); IPR015943 (G3DSA:2.130.10.GENE3D); IPR015943 (G3DSA:2.130.10.GENE3D); IPR001680 (PFAM); PTHR19868:SF0 (PANTHER); PTHR19868 (PANTHER); IPR001680 (PROSITE_PROFILES); IPR001680 (PROSITE_PROFILES); IPR001680 (PROSITE_PROFILES); IPR001680 (PROSITE_PROFILES); IPR001680 (PROSITE_PROFILES); IPR017986 (PROSITE_PROFILES); IPR017986 (SUPERFAMILY)
131902_CGATGT_L008_R1_paired_trimmed_paired_merged_contig_105850	[Physcomitrella patens]	361	20	1.97e-20	54.5%	4	C:cytoplasm; P:cellular protein modification process; C:organelle; F:kinase activity		IPR000719 (PFAM); G3DSA:1.10.510.10 (GENE3D); PTHR24343:SF124 (PANTHER); PTHR24343 (PANTHER); IPR000719 (PROSITE_PROFILES); IPR011009 (SUPERFAMILY)
131902_CGATGT_L008_R1_paired_trimmed_paired_merged_contig_104130	[Physcomitrella patens]	258	20	3.2e-37	80.3%	4	F:structural constituent of ribosome; P:ribosome biogenesis; C:ribosome; P:translation		IPR002674 (PFAM); IPR011331 (G3DSA:2.20.25.GENE3D); IPR011332 (SUPERFAMILY)
131902_CGATGT_L008_R1_paired_trimmed_paired_merged_contig_110252	[Physcomitrella patens]	381	20	3.86e-45	68.65%	6	C:mitochondrion; F:ion binding; P:cellular amino acid metabolic process; P:cellular nitrogen compound metabolic process; P:biosynthetic process; C:plastid	EC:2.6.1.1	IPR000796 (PRINTS); IPR004839 (PFAM); IPR015421 (G3DSA:3.40.640.GENE3D); IPR000796 (PANTHER); IPR015424 (SUPERFAMILY)
131902_CGATGT_L008_R1_paired_trimmed_paired_merged_contig_118314	[Physcomitrella patens]	324	20	1.4e-24	63.6%	2	F:oxidoreductase activity; F:ion binding		IPR011032 (G3DSA:3.90.180.GENE3D); IPR013154 (PFAM); PTHR11695:SF281 (PANTHER); IPR002085 (PANTHER); IPR011032 (SUPERFAMILY)
131902_CGATGT_L008_R1_paired_trimmed_paired_merged_contig_116006	[Physcomitrella patens]	242	20	1.05e-28	86.75%	6	F:structural constituent of ribosome; P:ribonucleoprotein complex assembly; C:cytosol; P:ribosome biogenesis; C:ribosome; P:translation		IPR001210 (PFAM); IPR001210 (PANTHER)
131902_CGATGT_L008_R1_paired_trimmed_paired_merged_contig_97347	[Physcomitrella patens]	386	6	0.000317	47.33%	2	F:oxidoreductase activity; F:ion binding		IPR011032 (G3DSA:3.90.180.GENE3D); IPR002085 (PANTHER); PTHR11695:SF607 (PANTHER); IPR011032 (SUPERFAMILY)
131902_CGATGT_L008_R1_paired_trimmed_paired_merged_contig_50044	[Physcomitrella patens]	301	20	3.76e-34	95.2%	2	F:unfolded protein binding; P:protein folding		no IPS match
131902_CGATGT_L008_R1_paired_trimmed_paired_merged_contig_107409	[Physcomitrella patens]	295	20	1.18e-26	75.15%	7	C:cytoplasm; F:oxidoreductase activity; F:structural molecule activity; P:nucleobase-containing compound catabolic process; C:protein complex; C:organelle; P:translation		IPR007196 (PFAM); PTHR13162 (PANTHER); PTHR13162:SF8 (PANTHER)
131902_CGATGT_L008_R1_paired_trimmed_paired_merged_contig_80948	[Physcomitrella patens]	352	20	1.37e-48	78.15%	1	F:kinase activity		IPR001680 (SMART); IPR001680 (PFAM); IPR015943 (G3DSA:2.130.10.GENE3D); PTHR19868 (PANTHER); PTHR19868:SF0 (PANTHER); IPR001680 (PROSITE_PROFILES); IPR001680 (PROSITE_PROFILES); IPR017986 (PROSITE_PROFILES); IPR017986 (SUPERFAMILY)
131902_CGATGT_L008_R1_paired_trimmed_paired_merged_contig_75270	[Physcomitrella patens]	302	20	4.96e-12	67.15%	4	F:oxidoreductase activity; P:lipid metabolic process; C:endoplasmic reticulum; P:biosynthetic process		PTHR10556 (PANTHER); PTHR10556:SF28 (PANTHER)
131902_CGATGT_L008_R1_paired_trimmed_paired_merged_contig_149561	[Physcomitrella patens]	260	20	1.87e-40	83.45%	4	F:structural constituent of ribosome; P:ribosome biogenesis; C:ribosome; P:translation		G3DSA:3.30.1370.30 (GENE3D); G3DSA:3.30.1490.10 (GENE3D); PTHR11758:SF16 (PANTHER); IPR000630 (PANTHER); IPR000630 (SUPERFAMILY)
131902_CGATGT_L008_R1_paired_trimmed_paired_merged_contig_98894	[Physcomitrella patens]	303	20	2.79e-40	76.25%	6	F:structural constituent of ribosome; C:cytosol; P:ribosome biogenesis; C:ribosome; F:isomerase activity; P:translation		IPR021131 (PFAM); G3DSA:3.100.10.10 (GENE3D); PTHR11721 (PANTHER); IPR021131 (SUPERFAMILY)
131902_CGATGT_L008_R1_paired_trimmed_paired_merged_contig_107493	[Physcomitrella patens]	254	20	1.01e-25	73.25%	5	F:structural constituent of ribosome; C:cytosol; P:ribosome biogenesis; C:ribosome; P:translation		IPR000554 (PFAM); IPR000554 (PANTHER)
131902_CGATGT_L008_R1_paired_trimmed_paired_merged_contig_146439	[Physcomitrella patens]	260	20	1.16e-10	61.7%	2	F:translation factor activity, RNA binding; C:intracellular		IPR001662 (G3DSA:3.30.70.GENE3D); IPR001662 (PFAM); PTHR11260 (PANTHER); PTHR11260:SF179 (PANTHER); IPR001662 (PROSITE_PROFILES); IPR001662 (SUPERFAMILY)
131902_CGATGT_L008_R1_paired_trimmed_paired_merged_contig_105160	[Physcomitrella patens]	478	1	0.00513	0.39	1	F:molecular_function		IPR005198 (PFAM); IPR012341 (G3DSA:1.50.10.GENE3D); IPR008928 (SUPERFAMILY)
131902_CGATGT_L008_R1_paired_trimmed_paired_merged_contig_124103	[Physcomitrella patens]	275	20	3.38e-11	75.55%	3	C:nucleus; P:cellular protein modification process; F:molecular_function		G3DSA:3.10.20.90 (GENE3D); IPR022617 (PFAM); PTHR10562 (PANTHER); IPR029071 (SUPERFAMILY)
131902_CGATGT_L008_R1_paired_trimmed_paired_merged_contig_101975	[Physcomitrella patens]	243	20	1.47e-17	63.55%	1	F:oxidoreductase activity		IPR013121 (PFAM); PTHR11972 (PANTHER); PTHR11972:SF72 (PANTHER)
131902_CGATGT_L008_R1_paired_trimmed_paired_merged_contig_67342	[Physcomitrella patens]	358	20	1.73e-37	73.95%	7	F:structural constituent of ribosome; C:cytosol; P:ribosome biogenesis; C:Golgi apparatus; C:nucleolus; C:ribosome; P:translation		IPR001515 (SMART); IPR001515 (PFAM); PTHR23413 (PANTHER); IPR001515 (PRODOM); IPR001515 (SUPERFAMILY)
131902_CGATGT_L008_R1_paired_trimmed_paired_merged_contig_124278	[Physcomitrella patens]	350	20	3.19e-56	83.7%	1	F:kinase activity		IPR015943 (G3DSA:2.130.10.GENE3D); PTHR19868 (PANTHER); PTHR19868:SF0 (PANTHER); IPR017986 (SUPERFAMILY)
131902_CGATGT_L008_R1_paired_trimmed_paired_merged_contig_119432	[Physcomitrella patens]	241	20	6.39e-15	0.81	1	C:cellular_component		IPR000612 (PFAM); IPR000612 (PANTHER)
131902_CGATGT_L008_R1_paired_trimmed_paired_merged_contig_145892	[Physcomitrella patens]	471	20	7.04e-47	72.6%	5	F:structural constituent of ribosome; C:cytosol; P:ribosome biogenesis; C:ribosome; P:translation		IPR014722 (G3DSA:2.30.30.GENE3D); IPR001141 (PFAM); IPR001141 (PANTHER); IPR001141 (PRODOM); IPR008991 (SUPERFAMILY)
131902_CGATGT_L008_R1_paired_trimmed_paired_merged_contig_103567	[Physcomitrella patens]	409	20	1.02e-65	84.4%	6	F:RNA binding; F:structural constituent of ribosome; C:cytosol; P:ribosome biogenesis; C:ribosome; P:translation		G3DSA:3.100.10.10 (GENE3D); IPR021131 (PFAM); IPR000039 (PANTHER); IPR021131 (SUPERFAMILY)
131902_CGATGT_L008_R1_paired_trimmed_paired_merged_contig_79946	[Physcomitrella patens]	524	20	1.78e-70	85.95%	7	F:transferase activity, transferring glycosyl groups; F:structural constituent of ribosome; C:cytosol; P:ribosome biogenesis; C:ribosome; F:rRNA binding; P:translation		IPR000218 (SMART); IPR000218 (G3DSA:2.40.150.GENE3D); IPR000218 (PFAM); PTHR11761:SF10 (PANTHER); IPR000218 (PANTHER); IPR000218 (SUPERFAMILY)
131902_CGATGT_L008_R1_paired_trimmed_paired_merged_contig_106433	[Physcomitrella patens]	265	20	0.00173	59.8%	1	F:molecular_function		IPR001932 (SUPERFAMILY)
131902_CGATGT_L008_R1_paired_trimmed_paired_merged_contig_93050	[Physcomitrella patens]	806	20	3.5e-98	75.45%	6	F:RNA binding; F:structural constituent of ribosome; C:cytosol; P:ribosome biogenesis; C:ribosome; P:translation		IPR002942 (SMART); IPR013845 (PFAM); IPR013843 (PFAM); IPR032277 (PFAM); IPR000876 (PIRSF); IPR000876 (PANTHER); IPR013845 (PRODOM); IPR002942 (PROSITE_PROFILES)
131902_CGATGT_L008_R1_paired_trimmed_paired_merged_contig_94023	[Physcomitrella patens]	311	20	7.99e-26	75.65%	11	F:ATPase activity; P:small molecule metabolic process; P:generation of precursor metabolites and energy; F:transmembrane transporter activity; P:protein complex assembly; P:homeostatic process; C:protein complex; P:biosynthetic process; P:cellular nitrogen compound metabolic process; C:vacuole; F:enzyme binding	EC:3.6.1; EC:3.6.1.3; EC:3.6.1.15	IPR002490 (PFAM); IPR002490 (PANTHER)
131902_CGATGT_L008_R1_paired_trimmed_paired_merged_contig_49599	[Physcomitrella patens]	1394	20	4.26e-05	43.35%	1	P:lipid metabolic process		IPR002921 (PFAM); IPR029058 (G3DSA:3.40.50.GENE3D); IPR029058 (SUPERFAMILY)
131902_CGATGT_L008_R1_paired_trimmed_paired_merged_contig_86429	[Physcomitrella patens]	314	20	1.76e-30	80.65%	3	C:mitochondrion; P:protein folding; F:molecular_function		IPR002423 (PFAM); IPR027413 (G3DSA:1.10.560.GENE3D); PTHR11353 (PANTHER); SSF48592 (SUPERFAMILY)
131902_CGATGT_L008_R1_paired_trimmed_paired_merged_contig_52612	[Physcomitrella patens]	368	20	1.04e-19	52.4%	2	F:ion binding; P:biosynthetic process		IPR004839 (PFAM); IPR015421 (G3DSA:3.40.640.GENE3D); PTHR13693 (PANTHER); PTHR13693:SF57 (PANTHER); IPR015424 (SUPERFAMILY)
131902_CGATGT_L008_R1_paired_trimmed_paired_merged_contig_67602	[Physcomitrella patens]	799	20	7.37e-72	84.65%	4	F:structural constituent of ribosome; P:ribosome biogenesis; C:ribosome; P:translation		IPR001921 (PRINTS); IPR018492 (PRINTS); IPR004038 (PFAM); IPR029064 (G3DSA:3.30.1330.GENE3D); PTHR23105 (PANTHER); PTHR23105:SF41 (PANTHER); IPR029064 (SUPERFAMILY)
131902_CGATGT_L008_R1_paired_trimmed_paired_merged_contig_108588	[Physcomitrella patens]	416	20	8.34e-80	97.45%	4	P:catabolic process; P:lipid metabolic process; F:phosphatase activity; P:cellular protein modification process	EC:3.1.3.16; EC:3.1; EC:3.1.3.41	IPR006186 (PRINTS); IPR006186 (SMART); IPR029052 (G3DSA:3.60.21.GENE3D); IPR004843 (PFAM); PTHR11668 (PANTHER); PTHR11668:SF240 (PANTHER); IPR029052 (SUPERFAMILY)
131902_CGATGT_L008_R1_paired_trimmed_paired_merged_contig_116828	[Physcomitrella patens]	262	20	3.63e-19	61.85%	4	P:small molecule metabolic process; P:cellular nitrogen compound metabolic process; P:biosynthetic process; F:molecular_function		no IPS match
131902_CGATGT_L008_R1_paired_trimmed_paired_merged_contig_69992	[Physcomitrella patens]	461	20	2.4e-32	55.75%	1	F:peptidase activity	EC:3.4	G3DSA:3.90.70.10 (GENE3D); IPR000668 (PFAM); G3DSA:2.40.50.170 (GENE3D); IPR013128 (PANTHER); SSF54001 (SUPERFAMILY)
131902_CGATGT_L008_R1_paired_trimmed_paired_merged_contig_100999	[Physcomitrella patens]	1226	20	5.11e-135	66.7%	3	P:catabolic process; C:endoplasmic reticulum; F:peptidase activity	EC:3.4.23	IPR001461 (PRINTS); IPR021109 (G3DSA:2.40.70.GENE3D); IPR021109 (G3DSA:2.40.70.GENE3D); IPR033121 (PFAM); IPR001461 (PANTHER); PTHR13683:SF307 (PANTHER); IPR033121 (PROSITE_PROFILES); IPR021109 (SUPERFAMILY)
131902_CGATGT_L008_R1_paired_trimmed_paired_merged_contig_46444	[Physcomitrella patens]	502	20	1.95e-63	64.95%	4	P:small molecule metabolic process; F:oxidoreductase activity; P:cellular nitrogen compound metabolic process; P:biosynthetic process	EC:1.1.1.205	SM01240 (SMART); IPR001093 (PFAM); IPR013785 (G3DSA:3.20.20.GENE3D); PTHR11911 (PANTHER); IPR005990 (PTHR11911:PANTHER); SSF51412 (SUPERFAMILY)
131902_CGATGT_L008_R1_paired_trimmed_paired_merged_contig_88248	[Physcomitrella patens]	456	20	1.56e-34	69.8%	6	F:structural constituent of ribosome; C:cytosol; F:mRNA binding; P:ribosome biogenesis; C:ribosome; P:translation		IPR001854 (TIGRFAM); IPR001854 (G3DSA:1.10.287.GENE3D); IPR001854 (PFAM); PTHR13872 (PANTHER); IPR001854 (SUPERFAMILY)
131902_CGATGT_L008_R1_paired_trimmed_paired_merged_contig_48615	[Physcomitrella patens]	332	20	2.81e-40	72.35%	3	F:GTPase activity; C:intracellular; P:translation	EC:3.6.1; EC:3.6.1.15	G3DSA:3.90.1430.10 (GENE3D); IPR027417 (SUPERFAMILY)
131902_CGATGT_L008_R1_paired_trimmed_paired_merged_contig_115009	[Physcomitrella patens]	294	20	1.57e-44	84.6%	5	F:structural constituent of ribosome; C:cytosol; P:ribosome biogenesis; C:ribosome; P:translation		IPR000552 (G3DSA:3.10.450.GENE3D); IPR000552 (PFAM); PTHR10369:SF3 (PANTHER); IPR000552 (PANTHER); IPR000552 (PRODOM); IPR011332 (SUPERFAMILY)
131902_CGATGT_L008_R1_paired_trimmed_paired_merged_contig_97321	[Physcomitrella patens]	552	20	6.9e-19	57.05%	1	F:oxidoreductase activity		IPR012951 (PFAM); PTHR13878 (PANTHER); PTHR13878:SF62 (PANTHER)
131902_CGATGT_L008_R1_paired_trimmed_paired_merged_contig_81095	[Physcomitrella patens]	276	20	4.1e-22	68.55%	3	F:GTPase activity; C:intracellular; P:translation	EC:3.6.1; EC:3.6.1.15	IPR000640 (G3DSA:3.30.70.GENE3D); IPR000640 (PFAM); PTHR23115 (PANTHER); PTHR23115:SF187 (PANTHER); IPR009022 (SUPERFAMILY)
131902_CGATGT_L008_R1_paired_trimmed_paired_merged_contig_119814	[Physcomitrella patens]	292	20	9.74e-26	66.75%	4	P:vesicle-mediated transport; C:cytoplasmic vesicle; C:cytoplasmic, membrane-bounded vesicle; C:protein complex		IPR012990 (PFAM); G3DSA:2.60.40.1670 (GENE3D); PTHR11141 (PANTHER); SSF81995 (SUPERFAMILY); IPR006900 (SUPERFAMILY)
131902_CGATGT_L008_R1_paired_trimmed_paired_merged_contig_48853	[Physcomitrella patens]	778	20	6.01e-14	45.75%	2	F:methyltransferase activity; P:cellular nitrogen compound metabolic process	EC:2.1.1	IPR010280 (PFAM); IPR029063 (G3DSA:3.40.50.GENE3D); PTHR11061 (PANTHER); PTHR11061:SF30 (PANTHER); IPR010280 (PROSITE_PROFILES); IPR029063 (SUPERFAMILY)
131902_CGATGT_L008_R1_paired_trimmed_paired_merged_contig_122692	[Physcomitrella patens]	414	20	1.43e-36	58.95%	2	F:oxidoreductase activity; F:ion binding		IPR016040 (G3DSA:3.40.50.GENE3D); IPR013149 (PFAM); IPR002085 (PANTHER); PTHR11695:SF281 (PANTHER); PTHR11695:SF281 (PANTHER); IPR016040 (SUPERFAMILY)
131902_CGATGT_L008_R1_paired_trimmed_paired_merged_contig_143867	[Physcomitrella patens]	339	20	3.4e-27	71.65%	4	P:catabolic process; C:protein complex; F:peptidase activity; C:intracellular	EC:3.4.25	IPR001353 (PFAM); IPR029055 (G3DSA:3.60.20.GENE3D); PTHR11599:SF6 (PANTHER); PTHR11599 (PANTHER); IPR029055 (SUPERFAMILY)
131902_CGATGT_L008_R1_paired_trimmed_paired_merged_contig_109447	[Physcomitrella patens]	1893	20	1.67e-61	80.25%	4	P:vesicle-mediated transport; C:mitochondrion; F:protein transporter activity; C:protein complex		IPR016635 (PIRSF); IPR022775 (PFAM); G3DSA:3.30.450.60 (GENE3D); IPR016635 (PANTHER); IPR011012 (SUPERFAMILY)
131902_CGATGT_L008_R1_paired_trimmed_paired_merged_contig_122213	[Physcomitrella patens]	264	20	3.54e-26	77.7%	5	F:structural constituent of ribosome; C:cytosol; P:ribosome biogenesis; C:ribosome; P:translation		IPR000554 (PFAM); IPR000554 (PANTHER)
131902_CGATGT_L008_R1_paired_trimmed_paired_merged_contig_57172	[Physcomitrella patens]	479	20	3.25e-75	81.05%	10	P:carbohydrate metabolic process; F:structural constituent of ribosome; P:ribonucleoprotein complex assembly; C:cytosol; P:ribosome biogenesis; P:cell wall organization or biogenesis; C:extracellular region; C:ribosome; F:hydrolase activity, acting on glycosyl bonds; P:translation	EC:3.2.1.15	IPR001197 (PIRSF); IPR016180 (PFAM); IPR016180 (G3DSA:3.90.1170.GENE3D); PTHR11726 (PANTHER); IPR016180 (SUPERFAMILY)
131902_CGATGT_L008_R1_paired_trimmed_paired_merged_contig_146972	[Physcomitrella patens]	286	20	1.82e-23	72.7%	1	P:vacuolar transport		IPR005024 (PFAM); PTHR10476:SF1 (PANTHER); PTHR10476 (PANTHER)
131902_CGATGT_L008_R1_paired_trimmed_paired_merged_contig_123830	[Physcomitrella patens]	290	20	3.32e-38	91.45%	5	F:RNA binding; P:ribosome biogenesis; P:cellular nitrogen compound metabolic process; C:nucleolus; F:isomerase activity	EC:5.4.99.12	IPR032819 (PFAM); IPR004802 (PANTHER); IPR020103 (SUPERFAMILY)
131902_CGATGT_L008_R1_paired_trimmed_paired_merged_contig_72709	[Physcomitrella patens]	263	20	5.91e-27	66.65%	5	P:small molecule metabolic process; F:nucleotidyltransferase activity; P:sulfur compound metabolic process; P:cellular nitrogen compound metabolic process; F:kinase activity	EC:2.7.7.4; EC:2.7.7; EC:2.7.1.25	IPR027417 (G3DSA:3.40.50.GENE3D); PF01583 (PFAM); PTHR11055 (PANTHER); PTHR11055:SF15 (PANTHER); IPR027417 (SUPERFAMILY)
131902_CGATGT_L008_R1_paired_trimmed_paired_merged_contig_109032	[Physcomitrella patens]	283	10	2.59e-24	60.1%	1	F:molecular_function		IPR029058 (G3DSA:3.40.50.GENE3D); IPR029058 (SUPERFAMILY)
131902_CGATGT_L008_R1_paired_trimmed_paired_merged_contig_84077	[Physcomitrella patens]	917	20	6.3e-107	77.25%	1	C:cellular_component		IPR000163 (PRINTS); IPR001107 (SMART); IPR001107 (PFAM); IPR000163 (PANTHER); IPR001107 (SUPERFAMILY)
131902_CGATGT_L008_R1_paired_trimmed_paired_merged_contig_101015	[Physcomitrella patens]	216	20	8.81e-17	81.05%	4	F:structural constituent of ribosome; P:ribosome biogenesis; C:ribosome; P:translation		IPR002906 (SMART); IPR002906 (PFAM); PTHR10666 (PANTHER); IPR011332 (SUPERFAMILY)
131902_CGATGT_L008_R1_paired_trimmed_paired_merged_contig_86951	[Physcomitrella patens]	247	20	5.59e-32	95.15%	4	C:cytoplasm; F:unfolded protein binding; P:protein folding; P:response to stress		IPR020575 (PRINTS); IPR003594 (G3DSA:3.30.565.GENE3D); IPR001404 (PANTHER); IPR003594 (SUPERFAMILY)
131902_CGATGT_L008_R1_paired_trimmed_paired_merged_contig_107708	[Physcomitrella patens]	350	20	1.47e-28	78.15%	5	F:structural constituent of ribosome; C:cytosol; P:ribosome biogenesis; C:ribosome; P:translation		IPR023574 (G3DSA:3.40.1370.GENE3D); PTHR19431 (PANTHER); IPR023574 (SUPERFAMILY)
131902_CGATGT_L008_R1_paired_trimmed_paired_merged_contig_113362	[Physcomitrella patens]	438	20	8.8e-56	73.25%	4	P:catabolic process; C:protein complex; F:peptidase activity; C:intracellular	EC:3.4.25	IPR001353 (PFAM); IPR029055 (G3DSA:3.60.20.GENE3D); PTHR11599 (PANTHER); PTHR11599:SF13 (PANTHER); IPR023332 (PROSITE_PROFILES); IPR029055 (SUPERFAMILY)
131902_CGATGT_L008_R1_paired_trimmed_paired_merged_contig_127368	[Physcomitrella patens]	378	20	1.07e-53	79.7%	6	F:structural constituent of ribosome; C:cytosol; P:ribosome biogenesis; C:ribosome; F:rRNA binding; P:translation		IPR000266 (PRINTS); IPR028333 (TIGRFAM); IPR032440 (PFAM); IPR000266 (PFAM); IPR012340 (G3DSA:2.40.50.GENE3D); PTHR10744:SF9 (PANTHER); IPR000266 (PANTHER); IPR000266 (PRODOM); IPR000266 (HAMAP); IPR012340 (SUPERFAMILY)
131902_CGATGT_L008_R1_paired_trimmed_paired_merged_contig_43528	[Physcomitrella patens]	442	20	3.45e-57	73.65%	5	F:structural constituent of ribosome; C:cytosol; P:ribosome biogenesis; C:ribosome; P:translation		IPR025755 (PFAM); IPR023574 (G3DSA:3.40.1370.GENE3D); PTHR19431 (PANTHER); IPR023574 (SUPERFAMILY)
131902_CGATGT_L008_R1_paired_trimmed_paired_merged_contig_98735	[Physcomitrella patens]	224	20	6.2e-07	73.75%	5	F:structural constituent of ribosome; C:cytosol; P:ribosome biogenesis; C:ribosome; P:translation		no IPS match
131902_CGATGT_L008_R1_paired_trimmed_paired_merged_contig_66315	[Physcomitrella patens]	638	20	1.65e-23	59.85%	1	F:ion binding		IPR011992 (G3DSA:1.10.238.GENE3D); IPR011992 (G3DSA:1.10.238.GENE3D); PTHR23048 (PANTHER); PTHR23048:SF12 (PANTHER); IPR002048 (PROSITE_PROFILES); IPR002048 (PROSITE_PROFILES); IPR002048 (PROSITE_PROFILES); IPR011992 (SUPERFAMILY)
131902_CGATGT_L008_R1_paired_trimmed_paired_merged_contig_39649	[Physcomitrella patens]	300	20	4.56e-47	0.92	4	F:ATPase activity; F:translation factor activity, RNA binding; F:helicase activity; C:ribosome	EC:3.6.1; EC:3.6.1.3; EC:2.7.7; EC:3.6.1.15	IPR027417 (G3DSA:3.40.50.GENE3D); IPR001650 (PFAM); PTHR24031 (PANTHER); PTHR24031:SF84 (PANTHER); IPR001650 (PROSITE_PROFILES); IPR027417 (SUPERFAMILY)
131902_CGATGT_L008_R1_paired_trimmed_paired_merged_contig_117994	[Physcomitrella patens]	478	20	6.33e-42	79.55%	5	C:nucleus; C:cytoplasm; P:catabolic process; C:protein complex; F:peptidase activity	EC:3.4.25	IPR001353 (PFAM); IPR029055 (G3DSA:3.60.20.GENE3D); PTHR11599 (PANTHER); PTHR11599:SF44 (PANTHER); IPR029055 (SUPERFAMILY)
131902_CGATGT_L008_R1_paired_trimmed_paired_merged_contig_60522	[Physcomitrella patens]	316	20	9.19e-31	74.2%	4	C:protein complex; P:cellular nitrogen compound metabolic process; P:biosynthetic process; C:nucleoplasm		IPR015872 (PFAM); IPR015871 (PFAM); IPR009088 (G3DSA:2.30.18.GENE3D); IPR015872 (G3DSA:1.10.287.GENE3D); IPR003194 (PIRSF); IPR003194 (PANTHER); PTHR10966:SF0 (PANTHER); IPR015872 (PRODOM); IPR009083 (SUPERFAMILY); IPR009088 (SUPERFAMILY)
131902_CGATGT_L008_R1_paired_trimmed_paired_merged_contig_125777	[Physcomitrella patens]	290	20	3.1e-25	66.4%	5	C:nucleus; P:catabolic process; P:cellular protein modification process; C:cytosol; F:ligase activity		IPR000594 (PFAM); IPR016040 (G3DSA:3.40.50.GENE3D); PTHR10953:SF4 (PANTHER); PTHR10953 (PANTHER); IPR000594 (SUPERFAMILY)
131902_CGATGT_L008_R1_paired_trimmed_paired_merged_contig_116722	[Physcomitrella patens]	393	16	1.43e-33	59.56%	2	F:oxidoreductase activity; F:ion binding		IPR016040 (G3DSA:3.40.50.GENE3D); PTHR11695:SF281 (PANTHER); IPR002085 (PANTHER); PTHR11695:SF281 (PANTHER); IPR016040 (SUPERFAMILY)
131902_CGATGT_L008_R1_paired_trimmed_paired_merged_contig_118349	[Physcomitrella patens]	292	20	4.2e-23	0.77	9	P:small molecule metabolic process; P:generation of precursor metabolites and energy; F:oxidoreductase activity; C:mitochondrion; P:cofactor metabolic process; C:protein complex; P:cellular nitrogen compound metabolic process; P:biosynthetic process; P:transport	EC:1.6.99.5; EC:1.6.99.3; EC:1.6.5.3	IPR008698 (PFAM); PTHR20900:SF0 (PANTHER); IPR008698 (PANTHER)
131902_CGATGT_L008_R1_paired_trimmed_paired_merged_contig_100409	[Physcomitrella patens]	1055	20	1.03e-21	61.8%	3	C:cytoplasm; C:endoplasmic reticulum; F:molecular_function		IPR000535 (PFAM); IPR008962 (G3DSA:2.60.40.GENE3D); IPR016763 (PIRSF); IPR016763 (PANTHER); IPR016763 (PANTHER); PTHR10809:SF6 (PANTHER); PTHR10809:SF6 (PANTHER); IPR000535 (PROSITE_PROFILES); IPR008962 (SUPERFAMILY)
131902_CGATGT_L008_R1_paired_trimmed_paired_merged_contig_120514	[Physcomitrella patens]	285	20	1.7e-46	94.55%	7	F:transferase activity, transferring glycosyl groups; F:structural constituent of ribosome; C:cytosol; P:ribosome biogenesis; C:ribosome; F:rRNA binding; P:translation		IPR000218 (SMART); IPR000218 (G3DSA:2.40.150.GENE3D); IPR000218 (PFAM); IPR000218 (PANTHER); PTHR11761:SF10 (PANTHER); IPR000218 (SUPERFAMILY)
131902_CGATGT_L008_R1_paired_trimmed_paired_merged_contig_113812	[Physcomitrella patens]	548	20	2.15e-66	80.4%	6	F:RNA binding; F:structural constituent of ribosome; C:cytosol; P:ribosome biogenesis; C:ribosome; P:translation		IPR021131 (PFAM); G3DSA:3.100.10.10 (GENE3D); IPR000039 (PANTHER); IPR021131 (SUPERFAMILY)
131902_CGATGT_L008_R1_paired_trimmed_paired_merged_contig_106740	[Physcomitrella patens]	612	20	5.31e-53	66.5%	4	F:structural constituent of ribosome; C:ribosome; F:rRNA binding; P:translation		IPR005485 (PRINTS); G3DSA:3.30.420.100 (GENE3D); IPR005485 (PFAM); IPR025607 (PFAM); IPR005485 (PANTHER); SSF53137 (SUPERFAMILY)
131902_CGATGT_L008_R1_paired_trimmed_paired_merged_contig_120330	[Physcomitrella patens]	274	20	3.13e-25	72.45%	1	F:molecular_function		IPR015943 (G3DSA:2.130.10.GENE3D); PTHR19868:SF0 (PANTHER); PTHR19868 (PANTHER); IPR017986 (PROSITE_PROFILES); IPR017986 (SUPERFAMILY)
131902_CGATGT_L008_R1_paired_trimmed_paired_merged_contig_99990	[Physcomitrella patens]	747	20	3.19e-66	65.9%	3	F:structural constituent of ribosome; C:ribosome; P:translation		IPR013845 (PFAM); IPR032277 (PFAM); IPR000876 (PANTHER); IPR013845 (PRODOM)
131902_CGATGT_L008_R1_paired_trimmed_paired_merged_contig_110415	[Physcomitrella patens]	277	20	2.5e-18	65.25%	4	C:cytoskeleton; P:cytoskeleton organization; P:protein complex assembly; C:protein complex		IPR007204 (PFAM); IPR007204 (G3DSA:1.10.1760.GENE3D); PTHR12391:SF0 (PANTHER); IPR007204 (PANTHER); IPR007204 (SUPERFAMILY)
131902_CGATGT_L008_R1_paired_trimmed_paired_merged_contig_87810	[Physcomitrella patens]	484	20	3.2e-23	70.25%	5	F:structural constituent of ribosome; C:cytosol; P:ribosome biogenesis; C:ribosome; P:translation		IPR002671 (PFAM); IPR002671 (PANTHER)
131902_CGATGT_L008_R1_paired_trimmed_paired_merged_contig_102890	[Physcomitrella patens]	398	20	6.06e-36	57.6%	1	F:oxidoreductase activity		IPR013740 (PFAM); IPR012336 (G3DSA:3.40.30.GENE3D); PTHR10430 (PANTHER); PTHR10430:SF18 (PANTHER); IPR012336 (SUPERFAMILY)
131902_CGATGT_L008_R1_paired_trimmed_paired_merged_contig_146313	[Physcomitrella patens]	292	20	1.66e-06	61.5%	2	C:nucleus; P:mRNA processing		IPR006973 (PFAM); IPR006973 (PANTHER)
131902_CGATGT_L008_R1_paired_trimmed_paired_merged_contig_107808	[Physcomitrella patens]	306	20	1.36e-29	64.6%	2	P:sulfur compound metabolic process; F:kinase activity		PF01583 (PFAM); IPR027417 (G3DSA:3.40.50.GENE3D); PTHR11055:SF15 (PANTHER); PTHR11055 (PANTHER); IPR027417 (SUPERFAMILY)
131902_CGATGT_L008_R1_paired_trimmed_paired_merged_contig_110753	[Physcomitrella patens]	572	20	2.4e-16	49.75%	3	C:cytoskeleton; C:protein complex; F:molecular_function	EC:3.6.1; EC:3.6.1.15	IPR001609 (PFAM); PTHR13140 (PANTHER); IPR000048 (PROSITE_PROFILES); IPR001609 (PROSITE_PROFILES); IPR027417 (SUPERFAMILY)
131902_CGATGT_L008_R1_paired_trimmed_paired_merged_contig_42606	[Physcomitrella patens]	315	20	5.43e-23	69.05%	6	F:RNA binding; F:structural constituent of ribosome; C:cytosol; P:ribosome biogenesis; C:ribosome; P:translation		IPR001380 (PFAM); IPR001380 (PANTHER)
131902_CGATGT_L008_R1_paired_trimmed_paired_merged_contig_58332	[Physcomitrella patens]	236	20	5.33e-24	72.65%	5	F:structural constituent of ribosome; C:cytosol; P:ribosome biogenesis; C:ribosome; P:translation		IPR001141 (PFAM); IPR014722 (G3DSA:2.30.30.GENE3D); IPR001141 (PANTHER); IPR001141 (PRODOM)
131902_CGATGT_L008_R1_paired_trimmed_paired_merged_contig_110507	[Physcomitrella patens]	619	20	3.06e-47	71.2%	5	F:structural constituent of ribosome; C:cytosol; P:ribosome biogenesis; C:ribosome; P:translation		IPR001147 (G3DSA:2.30.30.GENE3D); IPR001147 (PFAM); PTHR20981:SF6 (PANTHER); IPR001147 (PANTHER); IPR008991 (SUPERFAMILY)
131902_CGATGT_L008_R1_paired_trimmed_paired_merged_contig_121718	[Physcomitrella patens]	337	20	7.18e-43	0.75	5	F:structural constituent of ribosome; C:cytosol; P:ribosome biogenesis; C:ribosome; P:translation		IPR022669 (SMART); IPR022669 (PFAM); IPR014726 (G3DSA:4.10.950.GENE3D); PTHR13691:SF16 (PANTHER); IPR002171 (PANTHER); IPR008991 (SUPERFAMILY)
131902_CGATGT_L008_R1_paired_trimmed_paired_merged_contig_129997	[Physcomitrella patens]	359	20	1.79e-10	56.35%	1	F:ion binding		IPR011992 (G3DSA:1.10.238.GENE3D); PTHR23048:SF12 (PANTHER); PTHR23048 (PANTHER); IPR002048 (PROSITE_PROFILES); IPR011992 (SUPERFAMILY)
131902_CGATGT_L008_R1_paired_trimmed_paired_merged_contig_32129	[Physcomitrella patens]	564	20	2.11e-69	69.4%	5	F:structural constituent of ribosome; C:cytosol; P:ribosome biogenesis; C:ribosome; P:translation		IPR021138 (PIRSF); IPR023573 (PFAM); G3DSA:3.10.20.10 (GENE3D); PTHR10052 (PANTHER); PTHR10052:SF1 (PANTHER); SSF160374 (SUPERFAMILY)
131902_CGATGT_L008_R1_paired_trimmed_paired_merged_contig_116913	[Physcomitrella patens]	548	20	1.08e-76	0.78	4	F:translation factor activity, RNA binding; C:protein complex; C:ribosome; P:protein folding		IPR029064 (G3DSA:3.30.1330.GENE3D); IPR005141 (PFAM); G3DSA:3.30.420.60 (GENE3D); IPR005142 (PFAM); IPR004403 (PANTHER); IPR029064 (SUPERFAMILY); SSF53137 (SUPERFAMILY)
131902_CGATGT_L008_R1_paired_trimmed_paired_merged_contig_84761	[Physcomitrella patens]	548	20	1.21e-43	76.05%	5	F:structural constituent of ribosome; C:cytosol; P:ribosome biogenesis; C:ribosome; P:translation		IPR000530 (PRINTS); IPR029064 (G3DSA:3.30.1330.GENE3D); IPR004038 (PFAM); IPR000530 (PANTHER); IPR029064 (SUPERFAMILY)
131902_CGATGT_L008_R1_paired_trimmed_paired_merged_contig_141042	[Physcomitrella patens]	343	20	2.76e-23	85.3%	9	F:RNA binding; P:cellular protein modification process; P:tRNA metabolic process; P:ribosome biogenesis; F:methyltransferase activity; C:protein complex; P:biosynthetic process; C:nucleolus; C:nucleoplasm	EC:2.1.1	no IPS match
131902_CGATGT_L008_R1_paired_trimmed_paired_merged_contig_113703	[Physcomitrella patens]	262	20	8.67e-31	89.55%	7	F:structural constituent of ribosome; C:cytosol; P:ribosome biogenesis; C:nucleolus; C:ribosome; F:rRNA binding; P:translation		IPR000589 (SMART); IPR000589 (PFAM); IPR009068 (G3DSA:1.10.287.GENE3D); PTHR11885 (PANTHER); IPR009068 (SUPERFAMILY)
131902_CGATGT_L008_R1_paired_trimmed_paired_merged_contig_123412	[Physcomitrella patens]	321	20	3.96e-13	99.65%	9	F:transferase activity, transferring glycosyl groups; F:structural constituent of ribosome; C:mitochondrion; C:cytosol; P:ribosome biogenesis; C:nucleolus; C:ribosome; F:rRNA binding; P:translation		IPR000218 (G3DSA:2.40.150.GENE3D); IPR000218 (PANTHER); PTHR11761:SF10 (PANTHER); IPR000218 (SUPERFAMILY)
131902_CGATGT_L008_R1_paired_trimmed_paired_merged_contig_27341	[Physcomitrella patens]	2628	20	2.21e-08	61.9%	4	P:small molecule metabolic process; F:DNA binding; F:kinase activity; C:plasma membrane	EC:2.7.11	IPR001356 (SMART); IPR009057 (G3DSA:1.10.10.GENE3D); IPR001356 (PFAM); PTHR24324:SF7 (PANTHER); PTHR24324 (PANTHER); IPR001356 (PROSITE_PROFILES); IPR009057 (SUPERFAMILY)
131902_CGATGT_L008_R1_paired_trimmed_paired_merged_contig_102847	[Physcomitrella patens]	313	20	7.23e-26	64.75%	4	C:cytoskeleton; P:cytoskeleton organization; P:protein complex assembly; C:protein complex		IPR007204 (G3DSA:1.10.1760.GENE3D); IPR007204 (PFAM); PTHR12391:SF0 (PANTHER); IPR007204 (PANTHER); IPR007204 (SUPERFAMILY)
131902_CGATGT_L008_R1_paired_trimmed_paired_merged_contig_88316	[Physcomitrella patens]	227	20	8.16e-28	88.05%	8	F:structural constituent of ribosome; C:cell wall; C:cytosol; P:ribosome biogenesis; C:ribosome; C:plasma membrane; C:plastid; P:translation		IPR000554 (PFAM); IPR000554 (PANTHER)
131902_CGATGT_L008_R1_paired_trimmed_paired_merged_contig_62480	[Physcomitrella patens]	1439	4	0.0014	0.52	2	P:transport; C:intracellular		IPR002014 (SMART); IPR008942 (G3DSA:1.25.40.GENE3D); IPR002014 (PFAM); IPR004152 (G3DSA:1.20.58.GENE3D); PTHR13856:SF46 (PANTHER); PTHR13856 (PANTHER); IPR002014 (PROSITE_PROFILES); IPR008942 (SUPERFAMILY); SSF89009 (SUPERFAMILY)
131902_CGATGT_L008_R1_paired_trimmed_paired_merged_contig_127712	[Physcomitrella patens]	333	20	6.99e-14	66.45%	6	C:nucleus; P:catabolic process; C:cytosol; C:protein complex; F:peptidase activity; F:enzyme regulator activity		PTHR10943 (PANTHER); IPR016643 (PTHR10943:PANTHER)
131902_CGATGT_L008_R1_paired_trimmed_paired_merged_contig_105450	[Physcomitrella patens]	235	20	4.4e-24	81.6%	7	F:RNA binding; P:cellular protein modification process; P:tRNA metabolic process; P:ribosome biogenesis; F:methyltransferase activity; C:nucleolus; C:nucleoplasm	EC:2.1.1	IPR000692 (SMART); IPR029063 (G3DSA:3.40.50.GENE3D); IPR000692 (PFAM); PTHR10335 (PANTHER)
131902_CGATGT_L008_R1_paired_trimmed_paired_merged_contig_106077	[Physcomitrella patens]	598	20	1.84e-44	71.75%	5	F:structural constituent of ribosome; C:cytosol; P:ribosome biogenesis; C:ribosome; P:translation		IPR001377 (SMART); IPR001377 (PFAM); IPR001377 (PANTHER)
131902_CGATGT_L008_R1_paired_trimmed_paired_merged_contig_93553	[Physcomitrella patens]	362	3	2.71e-05	0.56	1	F:peptidase activity		IPR024080 (G3DSA:1.20.1050.GENE3D)
131902_CGATGT_L008_R1_paired_trimmed_paired_merged_contig_116941	[Physcomitrella patens]	470	20	1.74e-46	67.6%	11	P:small molecule metabolic process; P:carbohydrate metabolic process; P:generation of precursor metabolites and energy; P:catabolic process; P:cofactor metabolic process; P:lipid metabolic process; C:cytosol; P:biosynthetic process; P:cellular nitrogen compound metabolic process; C:plastid; F:isomerase activity	EC:5.3.1.1	IPR013785 (G3DSA:3.20.20.GENE3D); IPR000652 (PFAM); IPR000652 (PANTHER); IPR000652 (PROSITE_PROFILES); IPR000652 (SUPERFAMILY)
131902_CGATGT_L008_R1_paired_trimmed_paired_merged_contig_106722	[Physcomitrella patens]	734	20	5.57e-83	70.5%	4	C:mitochondrion; F:translation factor activity, RNA binding; C:protein complex; C:ribosome		SM00753 (SMART); IPR000717 (SMART); IPR008905 (PFAM); IPR000717 (PFAM); IPR011991 (G3DSA:1.10.10.GENE3D); PTHR13937:SF0 (PANTHER); PTHR13937 (PANTHER); IPR011991 (SUPERFAMILY)
131902_CGATGT_L008_R1_paired_trimmed_paired_merged_contig_146308	[Physcomitrella patens]	540	20	8.13e-13	63.9%	2	C:cytoplasm; F:phosphatase activity	EC:3.1; EC:3.1.3.41	IPR023214 (G3DSA:3.40.50.GENE3D); PF13242 (PFAM); PTHR19288:SF6 (PANTHER); PTHR19288 (PANTHER); IPR023214 (SUPERFAMILY)
131902_CGATGT_L008_R1_paired_trimmed_paired_merged_contig_64380	[Physcomitrella patens]	432	20	1.61e-43	78.65%	5	F:structural constituent of ribosome; C:cytosol; P:ribosome biogenesis; C:ribosome; P:translation		IPR000530 (PRINTS); IPR004038 (PFAM); IPR029064 (G3DSA:3.30.1330.GENE3D); PTHR11843:SF0 (PANTHER); IPR000530 (PANTHER); IPR029064 (SUPERFAMILY)
131902_CGATGT_L008_R1_paired_trimmed_paired_merged_contig_147274	[Physcomitrella patens]	241	20	8.92e-35	85.9%	11	P:carbohydrate metabolic process; P:generation of precursor metabolites and energy; P:catabolic process; P:cofactor metabolic process; F:ion binding; F:lyase activity; C:cytosol; P:cellular amino acid metabolic process; C:protein complex; P:cellular nitrogen compound metabolic process; P:biosynthetic process	EC:4.2.1.11	IPR020810 (SMART); IPR020810 (PFAM); IPR029065 (G3DSA:3.20.20.GENE3D); IPR000941 (PANTHER); IPR029065 (SUPERFAMILY)
131902_CGATGT_L008_R1_paired_trimmed_paired_merged_contig_94595	[Physcomitrella patens]	571	20	2.02e-69	0.73	6	F:RNA binding; F:structural constituent of ribosome; C:cytosol; P:ribosome biogenesis; C:ribosome; P:translation		no IPS match
131902_CGATGT_L008_R1_paired_trimmed_paired_merged_contig_62269	[Physcomitrella patens]	600	20	1.34e-80	83.3%	9	F:structural constituent of ribosome; P:ribonucleoprotein complex assembly; C:cytosol; P:ribosome biogenesis; C:Golgi apparatus; C:ribosome; F:rRNA binding; C:vacuole; P:translation		IPR002132 (PIRSF); IPR022803 (G3DSA:3.30.1440.GENE3D); IPR031310 (PFAM); IPR031309 (PFAM); PTHR11994 (PANTHER); IPR022803 (SUPERFAMILY)
131902_CGATGT_L008_R1_paired_trimmed_paired_merged_contig_107016	[Physcomitrella patens]	738	20	1.37e-47	63.4%	3	F:oxidoreductase activity; P:cellular amino acid metabolic process; P:biosynthetic process	EC:1.13.11; EC:1.13.11.54	IPR004313 (PFAM); IPR014710 (G3DSA:2.60.120.GENE3D); PTHR23418:SF0 (PANTHER); IPR004313 (PANTHER); IPR027496 (HAMAP); IPR011051 (SUPERFAMILY)
131902_CGATGT_L008_R1_paired_trimmed_paired_merged_contig_73549	[Physcomitrella patens]	643	20	2.54e-35	80.4%	5	F:structural constituent of ribosome; P:ribonucleoprotein complex assembly; C:cytosol; P:ribosome biogenesis; C:ribosome		IPR011991 (G3DSA:1.10.10.GENE3D); IPR005326 (PFAM); PTHR12146 (PANTHER); IPR011991 (SUPERFAMILY)
131902_CGATGT_L008_R1_paired_trimmed_paired_merged_contig_53789	[Physcomitrella patens]	1203	20	3.44e-153	76.65%	9	P:small molecule metabolic process; P:carbohydrate metabolic process; P:generation of precursor metabolites and energy; F:oxidoreductase activity; P:catabolic process; P:cofactor metabolic process; F:phosphatase activity; P:biosynthetic process; P:cellular nitrogen compound metabolic process	EC:3.1; EC:3.1.3.23; EC:3.1.3.11; EC:3.1.3.41	IPR028343 (PRINTS); G3DSA:3.30.540.10 (GENE3D); IPR028343 (PIRSF); G3DSA:3.40.190.80 (GENE3D); IPR000146 (PIRSF); IPR033391 (PFAM); IPR000146 (PANTHER); SSF56655 (SUPERFAMILY)
131902_CGATGT_L008_R1_paired_trimmed_paired_merged_contig_115252	[Physcomitrella patens]	276	20	2.06e-10	54.2%	3	F:structural constituent of ribosome; C:ribosome; P:translation		IPR002784 (PFAM); IPR014722 (G3DSA:2.30.30.GENE3D); PTHR11127 (PANTHER); IPR008991 (SUPERFAMILY)
131902_CGATGT_L008_R1_paired_trimmed_paired_merged_contig_100901	[Physcomitrella patens]	899	20	9.08e-120	73.6%	3	P:small molecule metabolic process; P:cellular protein modification process; F:kinase activity	EC:2.7.11	IPR000719 (SMART); IPR000719 (PFAM); G3DSA:1.10.510.10 (GENE3D); G3DSA:3.30.200.20 (GENE3D); PTHR24055 (PANTHER); PTHR24055:SF217 (PANTHER); IPR000719 (PROSITE_PROFILES); IPR011009 (SUPERFAMILY)
131902_CGATGT_L008_R1_paired_trimmed_paired_merged_contig_49598	[Physcomitrella patens]	2557	20	3.5e-05	41.6%	1	P:lipid metabolic process		IPR002921 (PFAM); IPR029058 (G3DSA:3.40.50.GENE3D); PTHR21493 (PANTHER); PTHR21493:SF141 (PANTHER); IPR029058 (SUPERFAMILY)
131902_CGATGT_L008_R1_paired_trimmed_paired_merged_contig_108033	[Physcomitrella patens]	778	20	1.2e-58	58.45%	2	F:oxidoreductase activity; P:homeostatic process		IPR002109 (PFAM); IPR013766 (PFAM); IPR012336 (G3DSA:3.40.30.GENE3D); IPR012336 (G3DSA:3.40.30.GENE3D); IPR004480 (PANTHER); PTHR10293:SF40 (PANTHER); IPR002109 (PROSITE_PROFILES); IPR013766 (PROSITE_PROFILES); IPR012336 (SUPERFAMILY); IPR012336 (SUPERFAMILY)
131902_CGATGT_L008_R1_paired_trimmed_paired_merged_contig_42120	[Physcomitrella patens]	1792	20	1.86e-108	77.35%	5	P:small molecule metabolic process; C:cytoplasm; P:cellular protein modification process; F:signal transducer activity; F:kinase activity	EC:2.7.11	IPR000719 (SMART); IPR000719 (PFAM); G3DSA:3.30.200.20 (GENE3D); G3DSA:1.10.510.10 (GENE3D); PTHR24361:SF426 (PANTHER); PTHR24361 (PANTHER); IPR000719 (PROSITE_PROFILES); IPR011009 (SUPERFAMILY)
131902_CGATGT_L008_R1_paired_trimmed_paired_merged_contig_84609	[Physcomitrella patens]	579	20	9.81e-74	0.88	5	P:biological_process; C:cytoskeleton; C:cytoplasm; F:GTPase activity; F:structural molecule activity	EC:3.6.1; EC:3.6.1.15	no IPS match
131902_CGATGT_L008_R1_paired_trimmed_paired_merged_contig_108749	[Physcomitrella patens]	756	13	2.27e-20	83.85%	1	F:oxidoreductase activity		IPR012336 (G3DSA:3.40.30.GENE3D); IPR001853 (PFAM); IPR014440 (PIRSF); PTHR13887 (PANTHER); PTHR13887:SF19 (PANTHER); IPR012336 (SUPERFAMILY)
131902_CGATGT_L008_R1_paired_trimmed_paired_merged_contig_110181	[Physcomitrella patens]	936	20	8.69e-74	61.2%	3	P:small molecule metabolic process; F:oxidoreductase activity; P:lipid metabolic process	EC:1.1.1.35	IPR006108 (PFAM); IPR022694 (PIRSF); IPR006176 (PFAM); IPR016040 (G3DSA:3.40.50.GENE3D); IPR013328 (G3DSA:1.10.1040.GENE3D); PTHR23309 (PANTHER); IPR016040 (SUPERFAMILY); IPR008927 (SUPERFAMILY)
131902_CGATGT_L008_R1_paired_trimmed_paired_merged_contig_76217	[Physcomitrella patens]	1088	20	4.54e-07	46.6%	1	F:oxidoreductase activity		PR00420 (PRINTS); IPR023753 (G3DSA:3.50.50.GENE3D); IPR002938 (PFAM); PTHR13789 (PANTHER); PTHR13789:SF205 (PANTHER); PTHR13789:SF205 (PANTHER); IPR023753 (SUPERFAMILY)
131902_CGATGT_L008_R1_paired_trimmed_paired_merged_contig_93127	[Physcomitrella patens]	648	20	1.49e-85	79.45%	5	F:structural constituent of ribosome; C:cytosol; P:ribosome biogenesis; C:ribosome; P:translation		IPR000554 (PFAM); IPR000554 (PANTHER)
131902_CGATGT_L008_R1_paired_trimmed_paired_merged_contig_70776	[Physcomitrella patens]	657	20	8.56e-73	0.85	12	F:structural constituent of ribosome; C:cell wall; C:mitochondrion; P:ribosome biogenesis; C:cytosol; C:Golgi apparatus; C:nucleolus; C:ribosome; F:rRNA binding; C:vacuole; C:plastid; P:translation		IPR002942 (SMART); IPR001912 (SMART); IPR002942 (PFAM); IPR001912 (PFAM); IPR002942 (G3DSA:3.10.290.GENE3D); IPR005710 (TIGRFAM); PTHR11831:SF5 (PANTHER); IPR022801 (PANTHER); IPR002942 (PROSITE_PROFILES); SSF55174 (SUPERFAMILY)
131902_CGATGT_L008_R1_paired_trimmed_paired_merged_contig_112042	[Physcomitrella patens]	469	20	1.01e-25	68.05%	5	P:carbohydrate metabolic process; F:transferase activity, transferring glycosyl groups; C:protein complex; P:biosynthetic process; C:plasma membrane	EC:2.4.1.34; EC:2.4.1	IPR003440 (PFAM); PTHR12741 (PANTHER); PTHR12741:SF15 (PANTHER)
131902_CGATGT_L008_R1_paired_trimmed_paired_merged_contig_29148	[Physcomitrella patens]	479	20	4.12e-57	76.45%	2	P:catabolic process; C:cellular_component		IPR001232 (SMART); IPR016073 (PFAM); G3DSA:3.30.710.10 (GENE3D); IPR016072 (PFAM); IPR016897 (PIRSF); PTHR11165 (PANTHER); IPR011333 (SUPERFAMILY); IPR016072 (SUPERFAMILY)
131902_CGATGT_L008_R1_paired_trimmed_paired_merged_contig_81674	[Physcomitrella patens]	582	20	2.26e-48	68.35%	3	C:cytoplasm; P:cellular protein modification process; F:enzyme binding		SM00212 (SMART); IPR000608 (PFAM); IPR016135 (G3DSA:3.10.110.GENE3D); PTHR24067 (PANTHER); PTHR24067:SF154 (PANTHER); IPR000608 (PROSITE_PROFILES); IPR016135 (SUPERFAMILY)
131902_CGATGT_L008_R1_paired_trimmed_paired_merged_contig_49860	[Physcomitrella patens]	415	20	4.65e-45	79.15%	6	F:structural constituent of ribosome; C:cytosol; F:mRNA binding; P:ribosome biogenesis; C:ribosome; P:translation		IPR001854 (G3DSA:1.10.287.GENE3D); IPR001854 (PFAM); IPR001854 (TIGRFAM); PTHR13872 (PANTHER); IPR001854 (SUPERFAMILY)
[truncated: 25,410 more rows]

## Sheet: Receptor-like kinases
List of DEGs identified as signal receptors
SeqName	Description	Length	#Hits	e-Value	sim mean	#GO	GO Names list	Enzyme Codes list	InterPro IDs
[truncated: 889 more rows]

## Sheet: Ca2+ Signaling
List of DEGs involved in Ca signaling
[truncated: 333 more rows]

## Sheet: Phytophormone signalling
List of DEGs involved in phytohormone signaling
[truncated: 251 more rows]

## Sheet: Redox Homeostasis
List of DEGs involved in Redox homeostasis
[truncated: 72 more rows]

[truncated: 10 more sheets: Phospholipid signalling, TFs, Phosphorylation cascades, Effector genes, ROS-induced effectors, Osmoprotectans, Cell wall Protection, Transporters, Stomatal movement-related DEGs, Photosynthesis-related DEGs]
